# Supplementary material for: Transcriptomic profiling of “brain-eating amoeba” Naegleria fowleri infection in mice: the host and the protozoa perspectives
Source: Front Cell Infect Microbiol. 2024 Dec 16;14:1490280. doi: 10.3389/fcimb.2024.1490280 (PMC11682717; doi:10.3389/fcimb.2024.1490280)
Supplement: Supplementary Table 2 — List of the DEGs in NF1_LV and NF45_HV strains (after vs before brain infection) (the complete list will be provided after manuscript acceptance). [file Table2.xlsx]

## Sheet: NF after vs before brain inf
Table S2_ List of the DEGs in NF1_LV and NF45_HV strains (after vs before brain infection)
Strain ID	log2 FoldChange	Uniprot ID	evalue	Entry Name	Protein names	Gene Names	Organism	Gene Ontology (biological process)	Gene Ontology (cellular component)	Gene Ontology (molecular function)
NF45_HV	3.17181	Q9SBJ1	3.19e-79	PDK_ARATH	[Pyruvate dehydrogenase (acetyl-transferring)] kinase, mitochondrial (AtPDHK) (Pyruvate dehydrogenase kinase) (EC 2.7.11.2)	PDK PDHK YA5 At3g06483 F24P17.1 F5E6.19	Arabidopsis thaliana (Mouse-ear cress)	protein autophosphorylation [GO:0046777]; protein phosphorylation [GO:0006468]; regulation of glucose metabolic process [GO:0010906]	cytosol [GO:0005829]; mitochondrion [GO:0005739]	ATP binding [GO:0005524]; histidine phosphotransfer kinase activity [GO:0009927]; protein homodimerization activity [GO:0042803]; pyruvate dehydrogenase (acetyl-transferring) kinase activity [GO:0004740]
NF45_HV	2.29451	Q9FUP0	1.06e-105	OPR3_ARATH	12-oxophytodienoate reductase 3 (EC 1.3.1.42) (12-oxophytodienoate-10,11-reductase 3) (AtOPR3) (OPDA-reductase 3) (Protein DELAYED DEHISCENCE 1) [Cleaved into: 12-oxophytodienoate reductase 3, N-terminally processed]	OPR3 DDE1 At2g06050 F5K7.19	Arabidopsis thaliana (Mouse-ear cress)	fatty acid biosynthetic process [GO:0006633]; jasmonic acid biosynthetic process [GO:0009695]; oxylipin biosynthetic process [GO:0031408]; response to fungus [GO:0009620]; response to ozone [GO:0010193]; stamen development [GO:0048443]	peroxisome [GO:0005777]	12-oxophytodienoate reductase activity [GO:0016629]; FMN binding [GO:0010181]; oxidoreductase activity [GO:0016491]
NF1_LV	2.27596	P04794	2.62e-17	HSP14_SOYBN	17.5 kDa class I heat shock protein (HSP 17.5-E)	HSP17.5-E	Glycine max (Soybean) (Glycine hispida)	protein complex oligomerization [GO:0051259]; protein folding [GO:0006457]; response to heat [GO:0009408]; response to hydrogen peroxide [GO:0042542]; response to salt stress [GO:0009651]	cytoplasm [GO:0005737]	protein self-association [GO:0043621]; unfolded protein binding [GO:0051082]
NF45_HV	2.00511	O14756	2.66e-06	H17B6_HUMAN	17-beta-hydroxysteroid dehydrogenase type 6 (17-beta-HSD 6) (17-beta-HSD6) (EC 1.1.1.105) (EC 1.1.1.209) (EC 1.1.1.239) (EC 1.1.1.53) (EC 1.1.1.62) (3-alpha->beta-hydroxysteroid epimerase) (3-alpha->beta-HSE) (Oxidative 3-alpha hydroxysteroid dehydrogenase) (Short chain dehydrogenase/reductase family 9C member 6)	HSD17B6 RODH SDR9C6	Homo sapiens (Human)	-	early endosome membrane [GO:0031901]; endoplasmic reticulum [GO:0005783]; intracellular membrane-bounded organelle [GO:0043231]	17-beta-hydroxysteroid dehydrogenase (NAD+) activity [GO:0044594]; 5alpha-androstane-3beta,17beta-diol dehydrogenase activity [GO:0047024]; androstan-3-alpha,17-beta-diol dehydrogenase activity [GO:0047044]; androsterone dehydrogenase activity [GO:0047023]; catalytic activity [GO:0003824]; electron transfer activity [GO:0009055]; NAD-retinol dehydrogenase activity [GO:0004745]; oxidoreductase act…
NF45_HV	-2.44042	F4IIU4	0.000233	AIR9_ARATH	187-kDa microtubule-associated protein AIR9 (Auxin-induced in root cultures protein 9)	AIR9 At2g34680 T29F13	Arabidopsis thaliana (Mouse-ear cress)	-	cortical microtubule [GO:0055028]; phragmoplast [GO:0009524]; plasma membrane [GO:0005886]; plasmodesma [GO:0009506]; preprophase band [GO:0009574]
NF1_LV	-2.13105	F4IIU4	0.000233	AIR9_ARATH	187-kDa microtubule-associated protein AIR9 (Auxin-induced in root cultures protein 9)	AIR9 At2g34680 T29F13	Arabidopsis thaliana (Mouse-ear cress)	cell cycle [GO:0007049]; cell division [GO:0051301]; lateral root morphogenesis [GO:0010102]; response to auxin [GO:0009733]	cortical microtubule [GO:0055028]; phragmoplast [GO:0009524]; plasma membrane [GO:0005886]; plasmodesma [GO:0009506]; preprophase band [GO:0009574]	GTP binding [GO:0005525]; GTPase activity [GO:0003924]
NF45_HV	2.22811	B3EN99	1.37e-126	GPMA_CHLPB	2,3-bisphosphoglycerate-dependent phosphoglycerate mutase (BPG-dependent PGAM) (PGAM) (Phosphoglyceromutase) (dPGM) (EC 5.4.2.11)	gpmA Cphamn1_0671	Chlorobium phaeobacteroides (strain BS1)	-		2,3-bisphosphoglycerate-dependent phosphoglycerate mutase activity [GO:0046538]
NF45_HV	2.42083	Q8RWF0	4.31e-83	PS13A_ARATH	26S proteasome non-ATPase regulatory subunit 13 homolog A (26S proteasome regulatory subunit RPN9a) (AtRNP9a) (26S proteasome regulatory subunit S11 homolog A)	RPN9A At5g45620 MRA19.2	Arabidopsis thaliana (Mouse-ear cress)	-	cytosol [GO:0005829]; nucleus [GO:0005634]; proteasome complex [GO:0000502]; proteasome regulatory particle, lid subcomplex [GO:0008541]	structural molecule activity [GO:0005198]
NF45_HV	2.30133	Q1ZXD3	1.51e-63	PSMD3_DICDI	26S proteasome non-ATPase regulatory subunit 3 (26S proteasome regulatory subunit RPN3)	psmD3 DDB_G0288621	Dictyostelium discoideum (Social amoeba)	-	proteasome complex [GO:0000502]; proteasome regulatory particle, lid subcomplex [GO:0008541]	enzyme regulator activity [GO:0030234]
NF45_HV	2.54895	Q0P5A6	2.4e-13	PSMD5_BOVIN	26S proteasome non-ATPase regulatory subunit 5	PSMD5	Bos taurus (Bovine)	-	proteasome accessory complex [GO:0022624]
NF45_HV	2.55381	Q9SEI3	0	PS10A_ARATH	26S proteasome regulatory subunit 10B homolog A (26S proteasome AAA-ATPase subunit RPT4a) (26S proteasome subunit 10B homolog A) (Regulatory particle triple-A ATPase subunit 4a)	RPT4A At5g43010 MBD2.21	Arabidopsis thaliana (Mouse-ear cress)	-	cytosolic proteasome complex [GO:0031597]; nucleus [GO:0005634]; plant-type cell wall [GO:0009505]; proteasome complex [GO:0000502]; proteasome regulatory particle, base subcomplex [GO:0008540]	ATP binding [GO:0005524]; ATP hydrolysis activity [GO:0016887]; proteasome-activating activity [GO:0036402]
NF1_LV	-2.17967	O88685	0	PRS6A_MOUSE	26S proteasome regulatory subunit 6A (26S proteasome AAA-ATPase subunit RPT5) (Proteasome 26S subunit ATPase 3) (Tat-binding protein 1) (TBP-1)	Psmc3 Tbp1	Mus musculus (Mouse)	blastocyst development [GO:0001824]; modulation by host of viral transcription [GO:0043921]; positive regulation of transcription by RNA polymerase II [GO:0045944]; proteasome-mediated ubiquitin-dependent protein catabolic process [GO:0043161]	cytoplasm [GO:0005737]; nucleus [GO:0005634]; P-body [GO:0000932]; perinuclear region of cytoplasm [GO:0048471]; proteasome accessory complex [GO:0022624]; proteasome complex [GO:0000502]; proteasome regulatory particle, base subcomplex [GO:0008540]	snoRNA binding [GO:0030515]
NF45_HV	2.35106	Q9SEI4	0	PRS6B_ARATH	26S proteasome regulatory subunit 6B homolog (26S protease subunit 6B homolog) (26S proteasome AAA-ATPase subunit RPT3) (Protein BMAA insensitive morphology 409) (Regulatory particle triple-A ATPase subunit 3)	RPT3 BIM409 At5g58290 MCK7.16	Arabidopsis thaliana (Mouse-ear cress)	-	cytoplasm [GO:0005737]; nucleus [GO:0005634]; plant-type cell wall [GO:0009505]; plasmodesma [GO:0009506]; proteasome complex [GO:0000502]; proteasome regulatory particle, base subcomplex [GO:0008540]	ATP binding [GO:0005524]; ATP hydrolysis activity [GO:0016887]; proteasome-activating activity [GO:0036402]
NF45_HV	2.7569	O64982	0	PRS7_PRUPE	26S proteasome regulatory subunit 7 (26S proteasome AAA-ATPase subunit RPT1) (26S proteasome subunit 7) (Regulatory particle triple-A ATPase subunit 1)	RPT1 PS7	Prunus persica (Peach) (Amygdalus persica)	-	cytoplasm [GO:0005737]; nucleus [GO:0005634]; proteasome complex [GO:0000502]	ATP binding [GO:0005524]; ATP hydrolysis activity [GO:0016887]; proteasome-activating activity [GO:0036402]
NF45_HV	2.66861	Q25544	0	PRS8_NAEFO	26S proteasome regulatory subunit 8 homolog (Tat-binding protein homolog)		Naegleria fowleri (Brain eating amoeba)	-	cytoplasm [GO:0005737]; nucleus [GO:0005634]; proteasome complex [GO:0000502]	ATP binding [GO:0005524]; ATP hydrolysis activity [GO:0016887]; proteasome-activating activity [GO:0036402]
NF45_HV	2.99223	P87048	0	RPN1_SCHPO	26S proteasome regulatory subunit rpn1 (19S regulatory cap region of 26S protease subunit 2) (Proteasome non-ATPase subunit mts4)	rpn1 mts4 SPBP19A11.03c	Schizosaccharomyces pombe (strain 972 / ATCC 24843) (Fission yeast)	-	ascospore-type prospore nucleus [GO:1905754]; cytosol [GO:0005829]; nuclear periphery [GO:0034399]; nucleus [GO:0005634]; proteasome complex [GO:0000502]; proteasome regulatory particle [GO:0005838]; proteasome regulatory particle, base subcomplex [GO:0008540]; proteasome storage granule [GO:0034515]	enzyme regulator activity [GO:0030234]
NF45_HV	-2.63223	P51398	9.54e-14	RT29_HUMAN	28S ribosomal protein S29, mitochondrial (MRP-S29) (S29mt) (Death-associated protein 3) (DAP-3) (Ionizing radiation resistance conferring protein) (Mitochondrial small ribosomal subunit protein mS29)	DAP3 MRPS29	Homo sapiens (Human)	-	mitochondrial inner membrane [GO:0005743]; mitochondrial small ribosomal subunit [GO:0005763]; mitochondrion [GO:0005739]; nucleoplasm [GO:0005654]	GTP binding [GO:0005525]; RNA binding [GO:0003723]; structural constituent of ribosome [GO:0003735]
NF1_LV	-3.41677	Q23917	2.93e-102	PDE2_DICDI	3',5'-cyclic-nucleotide phosphodiesterase regA (PDEase regA) (EC 3.1.4.53) (Phosphodiesterase 2) (DdPDE2) (Response regulator protein A) (cAMP-specific 3',5'-cAMP phosphodiesterase 2)	regA pde2 DDB_G0284331	Dictyostelium discoideum (Social amoeba)	lateral pseudopodium retraction [GO:0120320]; phosphorelay signal transduction system [GO:0000160]; positive regulation of chemotaxis to cAMP by DIF-2 [GO:0061128]; positive regulation of release of sequestered calcium ion into cytosol [GO:0051281]; regulation of protein localization to cell cortex [GO:1904776]; regulation of release of sequestered calcium ion into cytosol [GO:0051279]; response …	cytosol [GO:0005829]	3',5'-cyclic-AMP phosphodiesterase activity [GO:0004115]; 3',5'-cyclic-nucleotide phosphodiesterase activity [GO:0004114]; cAMP binding [GO:0030552]; metal ion binding [GO:0046872]; phosphorelay response regulator activity [GO:0000156]
NF1_LV	-2.46081	Q2RSE4	7.05e-24	RS9_RHORT	30S ribosomal protein S9	rpsI Rru_A2151	Rhodospirillum rubrum (strain ATCC 11170 / ATH 1.1.1 / DSM 467 / LMG 4362 / NCIMB 8255 / S1)	translation [GO:0006412]	ribonucleoprotein complex [GO:1990904]; ribosome [GO:0005840]	structural constituent of ribosome [GO:0003735]
NF45_HV	2.52129	Q08DT6	2.12e-13	RM47_BOVIN	39S ribosomal protein L47, mitochondrial (L47mt) (MRP-L47)	MRPL47	Bos taurus (Bovine)	-	mitochondrial inner membrane [GO:0005743]; mitochondrial large ribosomal subunit [GO:0005762]	structural constituent of ribosome [GO:0003735]
NF1_LV	2.68489	Q3MHJ5	0.002	RM54_BOVIN	39S ribosomal protein L54, mitochondrial (L54mt) (MRP-L54)	MRPL54	Bos taurus (Bovine)	-	mitochondrial inner membrane [GO:0005743]; mitochondrial large ribosomal subunit [GO:0005762]	structural constituent of ribosome [GO:0003735]
NF45_HV	-2.24415	A7AZH2	2.35e-26	3BHDP_RUMGV	3beta-hydroxysteroid dehydrogenase (3beta-HSDH) (EC 1.1.1.-) (3beta-hydroxycholanate 3-dehydrogenase (NADP(+))) (EC 1.1.1.393) (NADP-dependent bile acid 3beta-dehydrogenase)	RUMGNA_00694	Ruminococcus gnavus (strain ATCC 29149 / VPI C7-9)	-		oxidoreductase activity [GO:0016491]
NF45_HV	-3.47815	B0VHH0	7.36e-54	KCE_CLOAI	3-keto-5-aminohexanoate cleavage enzyme (EC 2.3.1.247)	kce CLOAM0912	Cloacimonas acidaminovorans (strain Evry)	-		3-keto-5-aminohexanoate cleavage activity [GO:0043720]; metal ion binding [GO:0046872]
NF1_LV	2.61328	P62271	4.11e-57	RS18_RAT	40S ribosomal protein S18	Rps18	Rattus norvegicus (Rat)	ganglioside biosynthetic process [GO:0001574]; translation [GO:0006412]	cytosol [GO:0005829]; cytosolic ribosome [GO:0022626]; cytosolic small ribosomal subunit [GO:0022627]; nucleus [GO:0005634]; postsynaptic density [GO:0014069]; small ribosomal subunit [GO:0015935]; synapse [GO:0045202]	protein kinase binding [GO:0019901]; rRNA binding [GO:0019843]; structural constituent of ribosome [GO:0003735]; UDP-galactose:beta-N-acetylglucosamine beta-1,3-galactosyltransferase activity [GO:0008499]
NF1_LV	2.5355	P27073	2.27e-45	RS19_EMENI	40S ribosomal protein S19 (S16)	rps19 rps16 AN4060	Emericella nidulans (strain FGSC A4 / ATCC 38163 / CBS 112.46 / NRRL 194 / M139) (Aspergillus nidulans)	ribosomal small subunit assembly [GO:0000028]; ribosomal small subunit biogenesis [GO:0042274]; translation [GO:0006412]	cytosolic small ribosomal subunit [GO:0022627]	RNA binding [GO:0003723]; structural constituent of ribosome [GO:0003735]
NF1_LV	4.79348	Q9FJA6	4.37e-95	RS33_ARATH	40S ribosomal protein S3-3	RPS3C At5g35530 MOK9.14	Arabidopsis thaliana (Mouse-ear cress)	-
NF1_LV	-2.56684	Q25555	1.89e-136	RS9_NAEFO	40S ribosomal protein S9	RPS9	Naegleria fowleri (Brain eating amoeba)	translation [GO:0006412]	small ribosomal subunit [GO:0015935]	rRNA binding [GO:0019843]; structural constituent of ribosome [GO:0003735]
NF45_HV	2.00347	A0L4J9	1.16e-28	RL20_MAGMM	50S ribosomal protein L20	rplT Mmc1_0366	Magnetococcus marinus (strain ATCC BAA-1437 / JCM 17883 / MC-1)	-	ribonucleoprotein complex [GO:1990904]; ribosome [GO:0005840]	rRNA binding [GO:0019843]; structural constituent of ribosome [GO:0003735]
NF45_HV	2.20678	P38513	2.44e-26	RL24_THEMA	50S ribosomal protein L24	rplX TM_1489	Thermotoga maritima (strain ATCC 43589 / DSM 3109 / JCM 10099 / NBRC 100826 / MSB8)	-	cytosolic large ribosomal subunit [GO:0022625]	rRNA binding [GO:0019843]; structural constituent of ribosome [GO:0003735]
NF45_HV	2.52976	Q9A8V3	1.1e-65	RL3_CAUVC	50S ribosomal protein L3	rplC CC_1248	Caulobacter vibrioides (strain ATCC 19089 / CB15) (Caulobacter crescentus)	-	ribonucleoprotein complex [GO:1990904]; ribosome [GO:0005840]	rRNA binding [GO:0019843]; structural constituent of ribosome [GO:0003735]
NF45_HV	2.03246	A5USH1	1.57e-05	RL30_ROSS1	50S ribosomal protein L30	rpmD RoseRS_1167	Roseiflexus sp. (strain RS-1)	-	cytoplasm [GO:0005737]; large ribosomal subunit [GO:0015934]	structural constituent of ribosome [GO:0003735]
NF45_HV	-2.67476	P21589	2.26e-11	5NTD_HUMAN	5'-nucleotidase (5'-NT) (EC 3.1.3.35) (EC 3.1.3.5) (EC 3.1.3.89) (EC 3.1.3.91) (EC 3.1.3.99) (5'-deoxynucleotidase) (Ecto-5'-nucleotidase) (IMP-specific 5'-nucleotidase) (Thymidylate 5'-phosphatase) (CD antigen CD73)	NT5E NT5 NTE	Homo sapiens (Human)	-	cell surface [GO:0009986]; cytosol [GO:0005829]; external side of plasma membrane [GO:0009897]; extracellular exosome [GO:0070062]; membrane [GO:0016020]; nucleoplasm [GO:0005654]; plasma membrane [GO:0005886]	5'-deoxynucleotidase activity [GO:0002953]; 5'-nucleotidase activity [GO:0008253]; GMP 5'-nucleotidase activity [GO:0050484]; identical protein binding [GO:0042802]; IMP 5'-nucleotidase activity [GO:0050483]; nucleotide binding [GO:0000166]; thymidylate 5'-phosphatase activity [GO:0050340]; XMP 5'-nucleosidase activity [GO:0106411]; zinc ion binding [GO:0008270]
NF1_LV	3.05804	Q9T043	3.67e-19	RL142_ARATH	60S ribosomal protein L14-2	RPL14B At4g27090 T24A18.40	Arabidopsis thaliana (Mouse-ear cress)	ribosomal large subunit biogenesis [GO:0042273]; translation [GO:0006412]	cytosol [GO:0005829]; cytosolic large ribosomal subunit [GO:0022625]; cytosolic ribosome [GO:0022626]; endoplasmic reticulum [GO:0005783]; nucleolus [GO:0005730]; plant-type vacuole [GO:0000325]; plasmodesma [GO:0009506]; polysomal ribosome [GO:0042788]; vacuole [GO:0005773]	mRNA binding [GO:0003729]; RNA binding [GO:0003723]; structural constituent of ribosome [GO:0003735]
NF1_LV	2.50654	Q8WQI7	6.75e-51	RL18A_SPOFR	60S ribosomal protein L18a	RpL18A	Spodoptera frugiperda (Fall armyworm)	translation [GO:0006412]	ribonucleoprotein complex [GO:1990904]; ribosome [GO:0005840]	structural constituent of ribosome [GO:0003735]
NF1_LV	-3.91328	Q9FJX2	5.7e-23	RL262_ARATH	60S ribosomal protein L26-2	RPL26B At5g67510 K9I9.7	Arabidopsis thaliana (Mouse-ear cress)	cytoplasmic translation [GO:0002181]; ribosomal large subunit biogenesis [GO:0042273]	cytosolic large ribosomal subunit [GO:0022625]; cytosolic ribosome [GO:0022626]; plastid [GO:0009536]; polysomal ribosome [GO:0042788]	RNA binding [GO:0003723]; structural constituent of ribosome [GO:0003735]
NF1_LV	-3.67944	P67884	1.14e-41	RL30_OPHHA	60S ribosomal protein L30	RPL30	Ophiophagus hannah (King cobra) (Naja hannah)	-	cytosolic large ribosomal subunit [GO:0022625]	RNA binding [GO:0003723]; structural constituent of ribosome [GO:0003735]
NF1_LV	2.05489	Q9LMK0	4.64e-37	R35A1_ARATH	60S ribosomal protein L35a-1	RPL35AA At1g07070 F10K1.22	Arabidopsis thaliana (Mouse-ear cress)	cytoplasmic translation [GO:0002181]; ribosomal large subunit biogenesis [GO:0042273]	cytosolic large ribosomal subunit [GO:0022625]; extracellular region [GO:0005576]	mRNA binding [GO:0003729]; structural constituent of ribosome [GO:0003735]
NF45_HV	2.02609	Q9FN75	7.16e-06	AATPI_ARATH	AAA-ATPase At5g17760 (EC 3.6.1.-)	At5g17760 MVA3.12	Arabidopsis thaliana (Mouse-ear cress)	-	plasma membrane [GO:0005886]	ATP binding [GO:0005524]; ATP hydrolysis activity [GO:0016887]
NF1_LV	2.21302	Q5ZJT1	1.64e-24	HMCES_CHICK	Abasic site processing protein HMCES (Embryonic stem cell-specific 5-hydroxymethylcytosine-binding protein) (ES cell-specific 5hmC-binding protein) (Peptidase HMCES) (EC 3.4.-.-) (SRAP domain-containing protein 1)	HMCES SRAPD1 RCJMB04_15p13	Gallus gallus (Chicken)	cellular response to DNA damage stimulus [GO:0006974]; double-strand break repair via alternative nonhomologous end joining [GO:0097681]; positive regulation of isotype switching [GO:0045830]; protein-DNA covalent cross-linking [GO:0018142]; proteolysis [GO:0006508]	replication fork [GO:0005657]	peptidase activity [GO:0008233]; single-stranded DNA binding [GO:0003697]
NF45_HV	-2.12938	Q8T6J5	6.5e-42	ABCA2_DICDI	ABC transporter A family member 2 (ABC transporter ABCA.2)	abcA2 DDB_G0267438	Dictyostelium discoideum (Social amoeba)	-	intracellular membrane-bounded organelle [GO:0043231]; membrane [GO:0016020]	ABC-type transporter activity [GO:0140359]; ATP binding [GO:0005524]; ATP hydrolysis activity [GO:0016887]; ATPase-coupled transmembrane transporter activity [GO:0042626]; lipid transporter activity [GO:0005319]
NF1_LV	-3.10111	Q54BU4	7.64e-160	ABCB1_DICDI	ABC transporter B family member 1 (ABC transporter ABCB.1)	abcB1 mrpA DDB_G0293416	Dictyostelium discoideum (Social amoeba)	chemotaxis [GO:0006935]; culmination involved in sorocarp development [GO:0031154]; hyperosmotic response [GO:0006972]; transmembrane transport [GO:0055085]	membrane [GO:0016020]	ABC-type transporter activity [GO:0140359]; ATP binding [GO:0005524]; ATP hydrolysis activity [GO:0016887]; ATPase-coupled transmembrane transporter activity [GO:0042626]
NF45_HV	-2.09351	Q9FWX7	5.21e-111	AB11B_ARATH	ABC transporter B family member 11 (ABC transporter ABCB.11) (AtABCB11) (Multidrug resistance protein 8) (P-glycoprotein 11)	ABCB11 MDR8 PGP11 At1g02520 T14P4.15	Arabidopsis thaliana (Mouse-ear cress)	-	extracellular region [GO:0005576]; membrane [GO:0016020]; plasma membrane [GO:0005886]; plasmodesma [GO:0009506]	ABC-type transporter activity [GO:0140359]; ATP binding [GO:0005524]; ATP hydrolysis activity [GO:0016887]; ATPase-coupled transmembrane transporter activity [GO:0042626]
NF1_LV	2.0525	Q54BT3	1.81e-121	ABCB2_DICDI	ABC transporter B family member 2 (ABC transporter ABCB.2)	abcB2 DDB_G0293438	Dictyostelium discoideum (Social amoeba)	transmembrane transport [GO:0055085]	membrane [GO:0016020]	ABC-type transporter activity [GO:0140359]; ATP binding [GO:0005524]; ATP hydrolysis activity [GO:0016887]; ATPase-coupled transmembrane transporter activity [GO:0042626]
NF45_HV	2.07426	Q54BT3	1.81e-121	ABCB2_DICDI	ABC transporter B family member 2 (ABC transporter ABCB.2)	abcB2 DDB_G0293438	Dictyostelium discoideum (Social amoeba)	-	membrane [GO:0016020]	ABC-type transporter activity [GO:0140359]; ATP binding [GO:0005524]; ATP hydrolysis activity [GO:0016887]; ATPase-coupled transmembrane transporter activity [GO:0042626]
NF45_HV	-2.76982	Q42093	6.2e-45	AB2C_ARATH	ABC transporter C family member 2 (ABC transporter ABCC.2) (AtABCC2) (EC 7.6.2.2) (ATP-energized glutathione S-conjugate pump 2) (Glutathione S-conjugate-transporting ATPase 2) (Multidrug resistance-associated protein 2)	ABCC2 EST4 MRP2 At2g34660 T29F13.13	Arabidopsis thaliana (Mouse-ear cress)	-	endoplasmic reticulum [GO:0005783]; membrane [GO:0016020]; plant-type vacuole [GO:0000325]; vacuolar membrane [GO:0005774]; vacuole [GO:0005773]	(+)-abscisic acid D-glucopyranosyl ester transmembrane transporter activity [GO:1902417]; ABC-type xenobiotic transporter activity [GO:0008559]; ATP binding [GO:0005524]; ATP hydrolysis activity [GO:0016887]; ATPase-coupled transmembrane transporter activity [GO:0042626]; calmodulin binding [GO:0005516]
NF45_HV	2.07325	Q94FB9	5.59e-108	AB1D_ARATH	ABC transporter D family member 1 (ABC transporter ABCD.1) (AtABCD1) (EC 7.6.2.4) (Peroxisomal ABC transporter 1) (AtPXA1) (Protein ACETATE NON-UTILIZING 2) (Protein COMATOSE) (Protein PEROXISOME DEFECTIVE 3) (Ped3p)	ABCD1 ACN2 CTS PED3 PMP2 PXA1 At4g39850 T5J17.20	Arabidopsis thaliana (Mouse-ear cress)	-	glyoxysomal membrane [GO:0046861]; peroxisomal membrane [GO:0005778]	ABC-type fatty-acyl-CoA transporter activity [GO:0015607]; ATP binding [GO:0005524]; ATP hydrolysis activity [GO:0016887]; ATPase-coupled transmembrane transporter activity [GO:0042626]; long-chain fatty acid transporter activity [GO:0005324]
NF45_HV	-2.2286	Q9C8K2	4.28e-19	AB12G_ARATH	ABC transporter G family member 12 (ABC transporter ABCG.12) (AtABCG12) (Protein ECERIFERUM 5) (White-brown complex homolog protein 12) (AtWBC12)	ABCG12 CER5 D3 WBC12 At1g51500 F5D21.6	Arabidopsis thaliana (Mouse-ear cress)	defense response to virus [GO:0051607]; export from cell [GO:0140352]; lipid transport [GO:0006869]; response to abscisic acid [GO:0009737]; response to salt stress [GO:0009651]; transmembrane transport [GO:0055085]; wax biosynthetic process [GO:0010025]	endoplasmic reticulum [GO:0005783]; plasma membrane [GO:0005886]	ABC-type transporter activity [GO:0140359]; ATP binding [GO:0005524]; ATP hydrolysis activity [GO:0016887]; efflux transmembrane transporter activity [GO:0015562]
NF1_LV	-2.10509	Q55DA0	7.76e-41	ABCGM_DICDI	ABC transporter G family member 22 (ABC transporter ABCG.22)	abcG22 DDB_G0270826	Dictyostelium discoideum (Social amoeba)	aggregation involved in sorocarp development [GO:0031152]; cell motility [GO:0048870]; sorocarp morphogenesis [GO:0031288]; transmembrane transport [GO:0055085]	membrane [GO:0016020]	ABC-type transporter activity [GO:0140359]; ATP binding [GO:0005524]; ATP hydrolysis activity [GO:0016887]; ATPase-coupled transmembrane transporter activity [GO:0042626]
NF1_LV	3.13814	A0A2I6PIZ1	3.66e-70	NODX_HYPPI	Acetyl-coenzyme A transferase nodX (EC 2.-.-.-) (Nodulisporic acid biosynthesis cluster protein X)	nodX	Hypoxylon pulicicidum	-	-	acyltransferase activity [GO:0016746]
NF1_LV	2.54446	A0A0P6JG37	1.47e-52	ASAH1_HETGA	Acid ceramidase (AC) (ACDase) (Acid CDase) (EC 3.5.1.23) [Cleaved into: Acid ceramidase subunit alpha; Acid ceramidase subunit beta]	ASAH1	Heterocephalus glaber (Naked mole rat)	cellular response to tumor necrosis factor [GO:0071356]; ceramide biosynthetic process [GO:0046513]; ceramide catabolic process [GO:0046514]; fatty acid metabolic process [GO:0006631]; keratinocyte differentiation [GO:0030216]; regulation of programmed necrotic cell death [GO:0062098]; regulation of steroid biosynthetic process [GO:0050810]; sphingosine biosynthetic process [GO:0046512]	extracellular space [GO:0005615]; lysosome [GO:0005764]; nucleus [GO:0005634]	ceramidase activity [GO:0102121]; fatty acid amide hydrolase activity [GO:0017064]; N-acylsphingosine amidohydrolase activity [GO:0017040]
NF1_LV	3.12354	P49609	0	ACON_GRAGA	Aconitate hydratase, mitochondrial (Aconitase) (EC 4.2.1.3) (Citrate hydro-lyase)		Gracilaria gracilis (Red alga)	tricarboxylic acid cycle [GO:0006099]	mitochondrion [GO:0005739]	4 iron, 4 sulfur cluster binding [GO:0051539]; aconitate hydratase activity [GO:0003994]; citrate dehydratase activity [GO:0047780]; metal ion binding [GO:0046872]
NF45_HV	-2.71007	P53499	5.69e-34	ACT_CHOCR	Actin (EC 3.6.4.-)	AC	Chondrus crispus (Carrageen Irish moss) (Polymorpha crispa)	-	cytoplasm [GO:0005737]; cytoskeleton [GO:0005856]	ATP binding [GO:0005524]; hydrolase activity [GO:0016787]
NF45_HV	2.96467	P52505	1.79e-11	ACPM_BOVIN	Acyl carrier protein, mitochondrial (ACP) (CI-SDAP) (NADH-ubiquinone oxidoreductase 9.6 kDa subunit)	NDUFAB1	Bos taurus (Bovine)	-	mitochondrial matrix [GO:0005759]; mitochondrial membrane [GO:0031966]; mitochondrial respiratory chain complex I [GO:0005747]; mitochondrion [GO:0005739]	acyl binding [GO:0000035]; acyl carrier activity [GO:0000036]; fatty acid binding [GO:0005504]; NADH dehydrogenase (ubiquinone) activity [GO:0008137]; oxidoreductase activity [GO:0016491]
NF45_HV	-3.10435	O35298	4.2e-80	AOAH_MOUSE	Acyloxyacyl hydrolase (EC 3.1.1.77) [Cleaved into: Acyloxyacyl hydrolase small subunit; Acyloxyacyl hydrolase large subunit]	Aoah	Mus musculus (Mouse)	-	cytoplasmic vesicle [GO:0031410]; extracellular region [GO:0005576]; intracellular membrane-bounded organelle [GO:0043231]	acyloxyacyl hydrolase activity [GO:0050528]; calcium ion binding [GO:0005509]
NF1_LV	4.30864	Q5Z8K3	6.29e-05	ADO1_ORYSJ	Adagio-like protein 1	Os06g0694000 LOC_Os06g47890 OsJ_22473 P0550B04.22	Oryza sativa subsp. japonica (Rice)	circadian rhythm [GO:0007623]; protein ubiquitination [GO:0016567]; response to blue light [GO:0009637]	cytosol [GO:0005829]; nucleus [GO:0005634]; SCF ubiquitin ligase complex [GO:0019005]	photoreceptor activity [GO:0009881]
NF1_LV	-2.53999	Q9NQE9	1.32e-21	HINT3_HUMAN	Adenosine 5'-monophosphoramidase HINT3 (EC 3.9.1.-) (Histidine triad nucleotide-binding protein 3) (HINT-3)	HINT3	Homo sapiens (Human)	-	cytoplasm [GO:0005737]; nucleus [GO:0005634]	adenosine 5'-monophosphoramidase activity [GO:0043530]; identical protein binding [GO:0042802]; nucleotide binding [GO:0000166]
NF45_HV	-3.66171	P9WQ35	4e-35	CYA1_MYCTU	Adenylate cyclase (EC 4.6.1.1) (ATP pyrophosphate-lyase) (Adenylyl cyclase)	cya Rv1625c MTCY01B2.17c	Mycobacterium tuberculosis (strain ATCC 25618 / H37Rv)	-	plasma membrane [GO:0005886]	adenylate cyclase activity [GO:0004016]; ATP binding [GO:0005524]; guanylate cyclase activity [GO:0004383]; magnesium ion binding [GO:0000287]; manganese ion binding [GO:0030145]; peptide receptor activity [GO:0001653]
NF1_LV	-3.24676	P9WQ35	5.33e-36	CYA1_MYCTU	Adenylate cyclase (EC 4.6.1.1) (ATP pyrophosphate-lyase) (Adenylyl cyclase)	cya Rv1625c MTCY01B2.17c	Mycobacterium tuberculosis (strain ATCC 25618 / H37Rv)	cAMP biosynthetic process [GO:0006171]; cGMP biosynthetic process [GO:0006182]; intracellular signal transduction [GO:0035556]; receptor guanylyl cyclase signaling pathway [GO:0007168]; signal transduction [GO:0007165]	plasma membrane [GO:0005886]	adenylate cyclase activity [GO:0004016]; ATP binding [GO:0005524]; guanylate cyclase activity [GO:0004383]; magnesium ion binding [GO:0000287]; manganese ion binding [GO:0030145]; peptide receptor activity [GO:0001653]
NF1_LV	-2.76678	P43524	1.38e-15	CYAA_ANACY	Adenylate cyclase (EC 4.6.1.1) (ATP pyrophosphate-lyase) (Adenylyl cyclase)	cya	Anabaena cylindrica	cAMP biosynthetic process [GO:0006171]; intracellular signal transduction [GO:0035556]	plasma membrane-derived thylakoid membrane [GO:0031676]	adenylate cyclase activity [GO:0004016]; ATP binding [GO:0005524]; metal ion binding [GO:0046872]
NF45_HV	-2.53704	P23466	6.43e-29	CYAA_LACKL	Adenylate cyclase (EC 4.6.1.1) (ATP pyrophosphate-lyase) (Adenylyl cyclase)	CYR1	Lachancea kluyveri (Yeast) (Saccharomyces kluyveri)	-		adenylate cyclase activity [GO:0004016]; ATP binding [GO:0005524]; metal ion binding [GO:0046872]
NF1_LV	-2.29147	P23466	2.18e-30	CYAA_LACKL	Adenylate cyclase (EC 4.6.1.1) (ATP pyrophosphate-lyase) (Adenylyl cyclase)	CYR1	Lachancea kluyveri (Yeast) (Saccharomyces kluyveri)	cAMP biosynthetic process [GO:0006171]; intracellular signal transduction [GO:0035556]		adenylate cyclase activity [GO:0004016]; ATP binding [GO:0005524]; metal ion binding [GO:0046872]
NF45_HV	-2.11116	P23466	2.18e-30	CYAA_LACKL	Adenylate cyclase (EC 4.6.1.1) (ATP pyrophosphate-lyase) (Adenylyl cyclase)	CYR1	Lachancea kluyveri (Yeast) (Saccharomyces kluyveri)	-		adenylate cyclase activity [GO:0004016]; ATP binding [GO:0005524]; metal ion binding [GO:0046872]
NF1_LV	-2.103	P23466	2.52e-35	CYAA_LACKL	Adenylate cyclase (EC 4.6.1.1) (ATP pyrophosphate-lyase) (Adenylyl cyclase)	CYR1	Lachancea kluyveri (Yeast) (Saccharomyces kluyveri)	cAMP biosynthetic process [GO:0006171]; intracellular signal transduction [GO:0035556]		adenylate cyclase activity [GO:0004016]; ATP binding [GO:0005524]; metal ion binding [GO:0046872]
NF1_LV	2.0848	P43524	5.9e-35	CYAA_ANACY	Adenylate cyclase (EC 4.6.1.1) (ATP pyrophosphate-lyase) (Adenylyl cyclase)	cya	Anabaena cylindrica	cAMP biosynthetic process [GO:0006171]; intracellular signal transduction [GO:0035556]	plasma membrane-derived thylakoid membrane [GO:0031676]	adenylate cyclase activity [GO:0004016]; ATP binding [GO:0005524]; metal ion binding [GO:0046872]
NF45_HV	2.54489	Q01631	5.6e-34	CYAA_NEUCR	Adenylate cyclase (EC 4.6.1.1) (ATP pyrophosphate-lyase) (Adenylyl cyclase) (Crisp-1)	cr-1 nac NCU08377	Neurospora crassa (strain ATCC 24698 / 74-OR23-1A / CBS 708.71 / DSM 1257 / FGSC 987)	-	cytoplasm [GO:0005737]; plasma membrane [GO:0005886]	adenylate cyclase activity [GO:0004016]; ATP binding [GO:0005524]; magnesium ion binding [GO:0000287]
NF1_LV	-2.00877	P19485	9.01e-39	CYA1_RHIME	Adenylate cyclase 1 (EC 4.6.1.1) (ATP pyrophosphate-lyase 1) (Adenylyl cyclase 1)	cya1 cyaA R00259 SMc00339	Rhizobium meliloti (strain 1021) (Ensifer meliloti) (Sinorhizobium meliloti)	cAMP biosynthetic process [GO:0006171]; intracellular signal transduction [GO:0035556]	plasma membrane [GO:0005886]	adenylate cyclase activity [GO:0004016]; ATP binding [GO:0005524]; metal ion binding [GO:0046872]
NF45_HV	2.1217	Q31DX5	2.09e-33	KAD_HYDCU	Adenylate kinase (AK) (EC 2.7.4.3) (ATP-AMP transphosphorylase) (ATP:AMP phosphotransferase) (Adenylate monophosphate kinase)	adk Tcr_2058	Hydrogenovibrio crunogenus (strain DSM 25203 / XCL-2) (Thiomicrospira crunogena)	-	cytoplasm [GO:0005737]	adenylate kinase activity [GO:0004017]; ATP binding [GO:0005524]
NF45_HV	2.61164	Q54QJ9	5.73e-34	KAD2_DICDI	Adenylate kinase (EC 2.7.4.3) (ATP-AMP transphosphorylase) (ATP:AMP phosphotransferase) (Adenylate kinase A) (Adenylate kinase cytosolic and mitochondrial) (Adenylate monophosphate kinase)	adkA DDB_G0283805	Dictyostelium discoideum (Social amoeba)	-	cytoplasm [GO:0005737]; cytosol [GO:0005829]; mitochondrial intermembrane space [GO:0005758]; mitochondrion [GO:0005739]	adenylate kinase activity [GO:0004017]; ATP binding [GO:0005524]
NF1_LV	-2.0765	Q5TCS8	3.75e-09	KAD9_HUMAN	Adenylate kinase 9 (AK 9) (EC 2.7.4.4) (EC 2.7.4.6) (Adenylate kinase domain-containing protein 1) (Adenylate kinase domain-containing protein 2)	AK9 AKD1 AKD2 C6orf199 C6orf224	Homo sapiens (Human)	AMP phosphorylation [GO:0006756]; ATP generation from ADP [GO:0006757]; CDP phosphorylation [GO:0061508]; CMP phosphorylation [GO:0061566]; dADP phosphorylation [GO:0006174]; dAMP phosphorylation [GO:0061565]; dCDP phosphorylation [GO:0061570]; dCMP phosphorylation [GO:0061567]; dGDP phosphorylation [GO:0006186]; GDP phosphorylation [GO:0061568]; TDP phosphorylation [GO:0061571]; UDP phosphorylat…	cytoplasm [GO:0005737]; cytosol [GO:0005829]; mitochondrion [GO:0005739]; nuclear membrane [GO:0031965]; nucleoplasm [GO:0005654]; nucleus [GO:0005634]	adenylate kinase activity [GO:0004017]; ATP binding [GO:0005524]; nucleoside diphosphate kinase activity [GO:0004550]; nucleoside monophosphate kinase activity [GO:0050145]
NF45_HV	-2.42629	A1Z1Q3	7.96e-05	MACD2_HUMAN	ADP-ribose glycohydrolase MACROD2 (MACRO domain-containing protein 2) (O-acetyl-ADP-ribose deacetylase MACROD2) (EC 3.5.1.-) ([Protein ADP-ribosylaspartate] hydrolase MACROD2) (EC 3.2.2.-) ([Protein ADP-ribosylglutamate] hydrolase MACROD2) (EC 3.2.2.-)	MACROD2 C20orf133	Homo sapiens (Human)	-	nucleolus [GO:0005730]; nucleoplasm [GO:0005654]; nucleus [GO:0005634]	ADP-ribosylglutamate hydrolase activity [GO:0140293]; deacetylase activity [GO:0019213]; hydrolase activity, acting on glycosyl bonds [GO:0016798]
NF45_HV	2.99615	A0A168WVR6	1.48e-34	TRI1_PSEP8	ADP-ribosylarginine hydrolase Tri1 (EC 3.2.2.19) (Immunity protein Tri1)	tri1 KKK_13285	Pseudomonas putida (strain DSM 28064 / B6-2)	-		ADP-ribosylarginine hydrolase activity [GO:0003875]; metal ion binding [GO:0046872]
NF45_HV	-2.24784	P11076	3.05e-64	ARF1_YEAST	ADP-ribosylation factor 1 (EC 3.6.5.2)	ARF1 YDL192W D1244	Saccharomyces cerevisiae (strain ATCC 204508 / S288c) (Baker's yeast)	-	cytoplasm [GO:0005737]; cytosol [GO:0005829]; Golgi apparatus [GO:0005794]; Golgi-associated vesicle [GO:0005798]; plasma membrane [GO:0005886]	GTP binding [GO:0005525]; GTPase activity [GO:0003924]
NF1_LV	-2.00035	Q2YDM1	3.42e-88	ARL1_BOVIN	ADP-ribosylation factor-like protein 1	ARL1	Bos taurus (Bovine)	activation of phospholipase D activity [GO:0031584]; Golgi organization [GO:0007030]; intracellular protein transport [GO:0006886]; protein localization to Golgi apparatus [GO:0034067]; retrograde transport, endosome to Golgi [GO:0042147]; toxin metabolic process [GO:0009404]; vesicle-mediated transport [GO:0016192]	cytoplasm [GO:0005737]; cytosol [GO:0005829]; Golgi apparatus [GO:0005794]; Golgi membrane [GO:0000139]; trans-Golgi network [GO:0005802]	enzyme activator activity [GO:0008047]; GTP binding [GO:0005525]; GTPase activity [GO:0003924]; metal ion binding [GO:0046872]; protein domain specific binding [GO:0019904]
NF45_HV	-3.01354	Q640N2	1.51e-39	AR13B_MOUSE	ADP-ribosylation factor-like protein 13B (ADP-ribosylation factor-like protein 2-like 1) (ARL2-like protein 1) (Protein hennin)	Arl13b Arl2l1	Mus musculus (Mouse)	-	axoneme [GO:0005930]; ciliary membrane [GO:0060170]; cilium [GO:0005929]; cytosol [GO:0005829]; motile cilium [GO:0031514]; non-motile cilium [GO:0097730]	GTP binding [GO:0005525]; GTPase activity [GO:0003924]
NF1_LV	2.1326	Q0P5N6	2.38e-15	ARL16_HUMAN	ADP-ribosylation factor-like protein 16	ARL16	Homo sapiens (Human)	-	cytoplasm [GO:0005737]	GTP binding [GO:0005525]; GTPase activity [GO:0003924]
NF1_LV	2.45548	Q5ZKW5	4.7e-22	AR2BP_CHICK	ADP-ribosylation factor-like protein 2-binding protein (ARF-like 2-binding protein)	ARL2BP RCJMB04_8o4	Gallus gallus (Chicken)	maintenance of protein location in nucleus [GO:0051457]; positive regulation of tyrosine phosphorylation of STAT protein [GO:0042531]	cilium [GO:0005929]; microtubule organizing center [GO:0005815]; mitochondrial intermembrane space [GO:0005758]; nucleus [GO:0005634]; spindle [GO:0005819]	transcription coactivator activity [GO:0003713]
NF45_HV	2.46536	Q8QHI3	4.14e-72	ARL3_XENLA	ADP-ribosylation factor-like protein 3	arl3	Xenopus laevis (African clawed frog)	-	centrosome [GO:0005813]; cilium [GO:0005929]; cytoplasmic microtubule [GO:0005881]; Golgi apparatus [GO:0005794]; Golgi membrane [GO:0000139]; midbody [GO:0030496]; nucleus [GO:0005634]; photoreceptor connecting cilium [GO:0032391]; spindle microtubule [GO:0005876]	GDP binding [GO:0019003]; GTP binding [GO:0005525]; GTPase activity [GO:0003924]; microtubule binding [GO:0008017]
NF1_LV	4.14185	Q9D4P0	7.82e-32	ARL5B_MOUSE	ADP-ribosylation factor-like protein 5B (ADP-ribosylation factor-like protein 8)	Arl5b Arl8	Mus musculus (Mouse)	intracellular protein transport [GO:0006886]; protein localization to Golgi membrane [GO:1903292]; vesicle-mediated transport [GO:0016192]	cytoplasm [GO:0005737]; trans-Golgi network [GO:0005802]	GTP binding [GO:0005525]; GTPase activity [GO:0003924]
NF45_HV	2.31328	Q3SYV9	0.002	ADPRS_BOVIN	ADP-ribosylhydrolase ARH3 (ADP-ribose glycohydrolase ARH3) (ADP-ribosylhydrolase 3) (O-acetyl-ADP-ribose deacetylase ARH3) (EC 3.5.1.-) (Poly(ADP-ribose) glycohydrolase ARH3) (EC 3.2.1.143) ([Protein ADP-ribosylarginine] hydrolase-like protein 2) ([Protein ADP-ribosylserine] hydrolase) (EC 3.2.2.-)	ADPRS ADPRHL2 ARH3	Bos taurus (Bovine)	-	mitochondrial matrix [GO:0005759]; mitochondrion [GO:0005739]; nucleus [GO:0005634]; site of DNA damage [GO:0090734]	ADP-ribosylserine hydrolase activity [GO:0140292]; hydrolase activity, hydrolyzing O-glycosyl compounds [GO:0004553]; magnesium ion binding [GO:0000287]; O-acetyl-ADP-ribose deacetylase activity [GO:0061463]; poly(ADP-ribose) glycohydrolase activity [GO:0004649]
NF1_LV	2.2573	Q8CGZ2	4.82e-06	ADIP_RAT	Afadin- and alpha-actinin-binding protein (ADIP) (Afadin DIL domain-interacting protein)	Ssx2ip	Rattus norvegicus (Rat)	actin cytoskeleton organization [GO:0030036]; cell adhesion [GO:0007155]; centrosome cycle [GO:0007098]; cilium assembly [GO:0060271]; intraciliary transport involved in cilium assembly [GO:0035735]; regulation of cell motility [GO:2000145]; regulation of Rac protein signal transduction [GO:0035020]	adherens junction [GO:0005912]; cell leading edge [GO:0031252]; centriolar satellite [GO:0034451]; ciliary basal body [GO:0036064]; cytoplasm [GO:0005737]; nucleus [GO:0005634]; protein-containing complex [GO:0032991]	protein domain specific binding [GO:0019904]; protein-macromolecule adaptor activity [GO:0030674]
NF45_HV	-3.02059	O94674	9.24e-24	YG76_SCHPO	AFI1-like protein C776.06c	SPBC776.06c	Schizosaccharomyces pombe (strain 972 / ATCC 24843) (Fission yeast)	-	cell cortex [GO:0005938]; cytosol [GO:0005829]; nucleus [GO:0005634]; plasma membrane [GO:0005886]
NF45_HV	-2.19135	B2GA65	9.5e-13	ALR_LIMF3	Alanine racemase (EC 5.1.1.1)	alr LAF_0211	Limosilactobacillus fermentum (strain NBRC 3956 / LMG 18251) (Lactobacillus fermentum)	-		alanine racemase activity [GO:0008784]; pyridoxal phosphate binding [GO:0030170]
NF1_LV	2.68152	M2YMU7	3.79e-12	PK81H_PSEFD	Aldo-keto reductase MYCFIDRAFT_87468 (EC 1.1.1.-) (PKS8-1 gene cluster protein MYCFIDRAFT_87468)	MYCFIDRAFT_87468	Pseudocercospora fijiensis (strain CIRAD86) (Black leaf streak disease fungus) (Mycosphaerella fijiensis)	-		oxidoreductase activity [GO:0016491]
NF45_HV	2.0124	Q54NZ7	4.85e-85	ALRB_DICDI	Aldose reductase B (ARB) (EC 1.1.1.21) (Aldehyde reductase B)	alrB DDB_G0285053	Dictyostelium discoideum (Social amoeba)	-	cytosol [GO:0005829]	alditol:NADP+ 1-oxidoreductase activity [GO:0004032]
NF45_HV	-4.15095	Q9I0R2	1.22e-53	ALKB1_PSEAE	Alkane 1-monooxygenase 1 (EC 1.14.15.3) (Alkane hydroxylase) (AHs) (Terminal alkane hydroxylase)	alkB1 PA2574	Pseudomonas aeruginosa (strain ATCC 15692 / DSM 22644 / CIP 104116 / JCM 14847 / LMG 12228 / 1C / PRS 101 / PAO1)	-	plasma membrane [GO:0005886]	alkane 1-monooxygenase activity [GO:0018685]; arachidonic acid omega-hydroxylase activity [GO:0052869]; metal ion binding [GO:0046872]
NF45_HV	-2.30888	Q07G10	1.53e-92	ALKB8_XENTR	Alkylated DNA repair protein alkB homolog 8 (Probable alpha-ketoglutarate-dependent dioxygenase ABH8) (S-adenosyl-L-methionine-dependent tRNA methyltransferase ABH8) (tRNA (carboxymethyluridine(34)-5-O)-methyltransferase ABH8) (EC 2.1.1.-, EC 2.1.1.229)	alkbh8 TEgg091o15.1	Xenopus tropicalis (Western clawed frog) (Silurana tropicalis)	-	cytosol [GO:0005829]; nucleus [GO:0005634]	iron ion binding [GO:0005506]; tRNA (carboxymethyluridine(34)-5-O)-methyltransferase activity [GO:0106335]; tRNA (uracil) methyltransferase activity [GO:0016300]; tRNA binding [GO:0000049]; zinc ion binding [GO:0008270]
NF1_LV	-2.0026	Q07G10	1.53e-92	ALKB8_XENTR	Alkylated DNA repair protein alkB homolog 8 (Probable alpha-ketoglutarate-dependent dioxygenase ABH8) (S-adenosyl-L-methionine-dependent tRNA methyltransferase ABH8) (tRNA (carboxymethyluridine(34)-5-O)-methyltransferase ABH8) (EC 2.1.1.-, EC 2.1.1.229)	alkbh8 TEgg091o15.1	Xenopus tropicalis (Western clawed frog) (Silurana tropicalis)	tRNA methylation [GO:0030488]; tRNA wobble uridine modification [GO:0002098]	cytosol [GO:0005829]; nucleus [GO:0005634]	iron ion binding [GO:0005506]; tRNA (carboxymethyluridine(34)-5-O)-methyltransferase activity [GO:0106335]; tRNA (uracil) methyltransferase activity [GO:0016300]; tRNA binding [GO:0000049]; zinc ion binding [GO:0008270]
NF1_LV	-2.04925	Q80Y20	1.31e-08	ALKB8_MOUSE	Alkylated DNA repair protein alkB homolog 8 (Probable alpha-ketoglutarate-dependent dioxygenase ABH8) (S-adenosyl-L-methionine-dependent tRNA methyltransferase ABH8) (tRNA (carboxymethyluridine(34)-5-O)-methyltransferase ABH8) (EC 2.1.1.229)	Alkbh8	Mus musculus (Mouse)	cellular response to DNA damage stimulus [GO:0006974]; tRNA methylation [GO:0030488]; tRNA wobble uridine modification [GO:0002098]	cytoplasm [GO:0005737]; cytosol [GO:0005829]; nuclear body [GO:0016604]; nucleoplasm [GO:0005654]; nucleus [GO:0005634]	2-oxoglutarate-dependent dioxygenase activity [GO:0016706]; iron ion binding [GO:0005506]; tRNA (carboxymethyluridine(34)-5-O)-methyltransferase activity [GO:0106335]; tRNA (uracil) methyltransferase activity [GO:0016300]; tRNA binding [GO:0000049]; zinc ion binding [GO:0008270]
NF45_HV	-3.34106	Q5M8F9	2.87e-66	ALKMO_XENTR	Alkylglycerol monooxygenase (EC 1.14.16.5) (Transmembrane protein 195)	agmo tmem195	Xenopus tropicalis (Western clawed frog) (Silurana tropicalis)	-	endoplasmic reticulum [GO:0005783]; endoplasmic reticulum membrane [GO:0005789]	glyceryl-ether monooxygenase activity [GO:0050479]; iron ion binding [GO:0005506]
NF1_LV	-2.47062	Q5BLE8	6.57e-66	RETST_DANRE	All-trans-retinol 13,14-reductase (EC 1.3.99.23) (All-trans-13,14-dihydroretinol saturase A) (RetSat A) (All-trans-retinol 7,8-reductase)	retsat retsata zgc:113107	Danio rerio (Zebrafish) (Brachydanio rerio)	retinol metabolic process [GO:0042572]	endoplasmic reticulum membrane [GO:0005789]	all-trans-retinol 13,14-reductase activity [GO:0051786]; oxidoreductase activity [GO:0016491]
NF45_HV	-2.27548	Q5BLE8	6.57e-66	RETST_DANRE	All-trans-retinol 13,14-reductase (EC 1.3.99.23) (All-trans-13,14-dihydroretinol saturase A) (RetSat A) (All-trans-retinol 7,8-reductase)	retsat retsata zgc:113107	Danio rerio (Zebrafish) (Brachydanio rerio)	-	endoplasmic reticulum membrane [GO:0005789]	all-trans-retinol 13,14-reductase activity [GO:0051786]; oxidoreductase activity [GO:0016491]
NF45_HV	2.15841	O94738	1.81e-116	ALG2_RHIPU	Alpha-1,3/1,6-mannosyltransferase ALG2 (EC 2.4.1.132) (EC 2.4.1.257) (GDP-Man:Man(1)GlcNAc(2)-PP-Dol alpha-1,3-mannosyltransferase) (GDP-Man:Man(1)GlcNAc(2)-PP-dolichol mannosyltransferase) (GDP-Man:Man(2)GlcNAc(2)-PP-Dol alpha-1,6-mannosyltransferase)	ALG2	Rhizomucor pusillus	-	membrane [GO:0016020]	GDP-Man:Man1GlcNAc2-PP-Dol alpha-1,3-mannosyltransferase activity [GO:0004378]; GDP-Man:Man2GlcNAc2-PP-dolichol alpha-1,6-mannosyltransferase activity [GO:0102704]
NF1_LV	2.66525	P14899	2.07e-09	AMY3_DICT6	Alpha-amylase 3 (EC 3.2.1.1) (1,4-alpha-D-glucan glucanohydrolase)	amyC DICTH_1568	Dictyoglomus thermophilum (strain ATCC 35947 / DSM 3960 / H-6-12)	carbohydrate metabolic process [GO:0005975]	cytoplasm [GO:0005737]	alpha-amylase activity [GO:0004556]; metal ion binding [GO:0046872]
NF1_LV	3.54946	Q6Z6L4	7.97e-110	APM1A_ORYSJ	Aminopeptidase M1-A (EC 3.4.11.2) (Alpha-aminoacylpeptide hydrolase)	Os02g0218200 LOC_Os02g12650 OsJ_05906 P0027A02.7	Oryza sativa subsp. japonica (Rice)	peptide catabolic process [GO:0043171]; proteolysis [GO:0006508]	cytoplasm [GO:0005737]; endoplasmic reticulum [GO:0005783]; membrane [GO:0016020]	metalloaminopeptidase activity [GO:0070006]; peptide binding [GO:0042277]; zinc ion binding [GO:0008270]
NF45_HV	-3.93179	Q18PF6	3.16e-55	RHBG_TAKRU	Ammonium transporter Rh type B (FRhbg) (Rhesus blood group family type B glycoprotein) (Rh family type B glycoprotein) (Rh type B glycoprotein)	rhbg	Takifugu rubripes (Japanese pufferfish) (Fugu rubripes)	-	apicolateral plasma membrane [GO:0016327]; cytoplasmic vesicle membrane [GO:0030659]	ammonium transmembrane transporter activity [GO:0008519]
NF45_HV	2.17247	Q8TCF1	6.44e-20	ZFAN1_HUMAN	AN1-type zinc finger protein 1 (Zinc finger AN1-type-containing protein 1)	ZFAND1	Homo sapiens (Human)	-	cytoplasm [GO:0005737]; cytoplasmic stress granule [GO:0010494]	proteasome binding [GO:0070628]; zinc ion binding [GO:0008270]
NF1_LV	5.02842	P0A996	1.13e-20	GLPC_ECOLI	Anaerobic glycerol-3-phosphate dehydrogenase subunit C (G-3-P dehydrogenase)	glpC b2243 JW2237	Escherichia coli (strain K12)	-
NF1_LV	-3.54052	P10505	2.04e-07	APC3_SCHPO	Anaphase-promoting complex subunit 3 (20S cyclosome/APC complex protein apc3) (Nuclear alteration protein 2) (Nuclear scaffold-like protein p76)	nuc2 apc3 SPAC17C9.01c SPAC1851.01	Schizosaccharomyces pombe (strain 972 / ATCC 24843) (Fission yeast)	anaphase-promoting complex-dependent catabolic process [GO:0031145]; cell cycle switching, mitotic to meiotic cell cycle [GO:0051728]; cell division [GO:0051301]; metaphase/anaphase transition of mitotic cell cycle [GO:0007091]; mitotic sister chromatid segregation [GO:0000070]; mitotic sister chromatid separation [GO:0051306]; positive regulation of mitotic metaphase/anaphase transition [GO:0045…	anaphase-promoting complex [GO:0005680]; cell division site [GO:0032153]; cytoplasm [GO:0005737]; nucleus [GO:0005634]	DNA binding [GO:0003677]
NF1_LV	2.89256	Q54D58	7.46e-22	APC7_DICDI	Anaphase-promoting complex subunit 7 (APC7)	anapc7 apc7 DDB_G0292470	Dictyostelium discoideum (Social amoeba)	anaphase-promoting complex-dependent catabolic process [GO:0031145]; cell division [GO:0051301]; metaphase/anaphase transition of mitotic cell cycle [GO:0007091]; positive regulation of mitotic metaphase/anaphase transition [GO:0045842]; protein ubiquitination [GO:0016567]	anaphase-promoting complex [GO:0005680]; cytoplasm [GO:0005737]
NF1_LV	3.90276	Q54KM3	2.51e-96	CDH1_DICDI	Anaphase-promoting complex subunit cdh1	cdh1 DDB_G0287259	Dictyostelium discoideum (Social amoeba)	anaphase-promoting complex-dependent catabolic process [GO:0031145]; cell cycle [GO:0007049]; cell division [GO:0051301]; positive regulation of anaphase-promoting complex-dependent catabolic process [GO:1905786]; protein ubiquitination [GO:0016567]	anaphase-promoting complex [GO:0005680]	anaphase-promoting complex binding [GO:0010997]; ubiquitin ligase activator activity [GO:1990757]
NF1_LV	2.6732	Q9D8B1	0.000204	AIG1_MOUSE	Androgen-induced gene 1 protein (AIG-1) (Fatty acid esters of hydroxy fatty acids hydrolase AIG1) (FAHFA hydrolase AIG1) (EC 3.1.-.-)	Aig1	Mus musculus (Mouse)	long-chain fatty acid catabolic process [GO:0042758]	endomembrane system [GO:0012505]; membrane [GO:0016020]; plasma membrane [GO:0005886]	hydrolase activity [GO:0016787]
NF45_HV	-2.36591	P00763	3.09e-24	TRY2_RAT	Anionic trypsin-2 (EC 3.4.21.4) (Anionic trypsin II) (Pretrypsinogen II) (Serine protease 2)	Prss2 Try2	Rattus norvegicus (Rat)	-	extracellular region [GO:0005576]; extracellular space [GO:0005615]	calcium ion binding [GO:0005509]; serine-type endopeptidase activity [GO:0004252]
NF45_HV	-2.80951	Q3ZBX7	1.39e-08	ANKR1_BOVIN	Ankyrin repeat domain-containing protein 1	ANKRD1	Bos taurus (Bovine)	-	cytosol [GO:0005829]; fibrillar center [GO:0001650]; I band [GO:0031674]; nucleoplasm [GO:0005654]; nucleus [GO:0005634]; transcription regulator complex [GO:0005667]	DNA binding [GO:0003677]; histone deacetylase binding [GO:0042826]; p53 binding [GO:0002039]; R-SMAD binding [GO:0070412]; RNA polymerase II-specific DNA-binding transcription factor binding [GO:0061629]; titin binding [GO:0031432]; transcription coactivator activity [GO:0003713]; transcription corepressor activity [GO:0003714]
NF1_LV	2.22124	Q9ULJ7	1.66e-20	ANR50_HUMAN	Ankyrin repeat domain-containing protein 50	ANKRD50 KIAA1223	Homo sapiens (Human)	endocytic recycling [GO:0032456]; protein transport [GO:0015031]	endosome [GO:0005768]
NF1_LV	3.71	Q9ULJ7	1.23e-05	ANR50_HUMAN	Ankyrin repeat domain-containing protein 50	ANKRD50 KIAA1223	Homo sapiens (Human)	endocytic recycling [GO:0032456]; protein transport [GO:0015031]	endosome [GO:0005768]
NF45_HV	-2.33254	Q54KA7	1.22e-07	SECG_DICDI	Ankyrin repeat, PH and SEC7 domain containing protein secG	secG DDB_G0287459	Dictyostelium discoideum (Social amoeba)	-	cytosol [GO:0005829]; lysosome [GO:0005764]	guanyl-nucleotide exchange factor activity [GO:0005085]
NF45_HV	-2.83003	P16157	8.52e-10	ANK1_HUMAN	Ankyrin-1 (ANK-1) (Ankyrin-R) (Erythrocyte ankyrin)	ANK1 ANK	Homo sapiens (Human)	-	basolateral plasma membrane [GO:0016323]; cytoplasmic side of plasma membrane [GO:0009898]; cytoskeleton [GO:0005856]; cytosol [GO:0005829]; M band [GO:0031430]; neuron projection [GO:0043005]; plasma membrane [GO:0005886]; sarcoplasmic reticulum [GO:0016529]; spectrin-associated cytoskeleton [GO:0014731]	ATPase binding [GO:0051117]; cytoskeletal anchor activity [GO:0008093]; enzyme binding [GO:0019899]; protein phosphatase binding [GO:0019903]; spectrin binding [GO:0030507]; structural constituent of cytoskeleton [GO:0005200]; structural molecule activity [GO:0005198]; transmembrane transporter binding [GO:0044325]
NF45_HV	-3.44474	Q01484	5.33e-30	ANK2_HUMAN	Ankyrin-2 (ANK-2) (Ankyrin-B) (Brain ankyrin) (Non-erythroid ankyrin)	ANK2 ANKB	Homo sapiens (Human)	-	A band [GO:0031672]; apical plasma membrane [GO:0016324]; basolateral plasma membrane [GO:0016323]; costamere [GO:0043034]; cytoskeleton [GO:0005856]; cytosol [GO:0005829]; early endosome [GO:0005769]; intercalated disc [GO:0014704]; lysosome [GO:0005764]; M band [GO:0031430]; membrane raft [GO:0045121]; mitochondrion [GO:0005739]; neuron projection [GO:0043005]; plasma membrane [GO:0005886]; pos…	ATPase binding [GO:0051117]; cytoskeletal anchor activity [GO:0008093]; enzyme binding [GO:0019899]; phosphorylation-dependent protein binding [GO:0140031]; protein kinase binding [GO:0019901]; protein-macromolecule adaptor activity [GO:0030674]; spectrin binding [GO:0030507]; structural constituent of cytoskeleton [GO:0005200]; transmembrane transporter binding [GO:0044325]
NF45_HV	-2.42371	Q12955	3.76e-16	ANK3_HUMAN	Ankyrin-3 (ANK-3) (Ankyrin-G)	ANK3	Homo sapiens (Human)	-	axon initial segment [GO:0043194]; basal plasma membrane [GO:0009925]; basolateral plasma membrane [GO:0016323]; cell surface [GO:0009986]; costamere [GO:0043034]; cytosol [GO:0005829]; dendrite [GO:0030425]; endoplasmic reticulum [GO:0005783]; Golgi apparatus [GO:0005794]; intercalated disc [GO:0014704]; lateral plasma membrane [GO:0016328]; lysosome [GO:0005764]; neuromuscular junction [GO:0031…	cadherin binding [GO:0045296]; cytoskeletal anchor activity [GO:0008093]; cytoskeletal protein binding [GO:0008092]; protein-macromolecule adaptor activity [GO:0030674]; spectrin binding [GO:0030507]; structural constituent of cytoskeleton [GO:0005200]; transmembrane transporter binding [GO:0044325]
NF45_HV	-2.15825	P38977	1.68e-28	ANTA_HYDVU	Antistasin (ATS) (Blood coagulation factor Xa/proclotting enzyme inhibitor)		Hydra vulgaris (Hydra) (Hydra attenuata)	-	extracellular region [GO:0005576]	heparin binding [GO:0008201]; serine-type endopeptidase inhibitor activity [GO:0004867]
NF1_LV	-2.79909	O95786	8.82e-56	RIGI_HUMAN	Antiviral innate immune response receptor RIG-I (ATP-dependent RNA helicase DDX58) (EC 3.6.4.13) (DEAD box protein 58) (RIG-I-like receptor 1) (RLR-1) (RNA sensor RIG-I) (Retinoic acid-inducible gene 1 protein) (RIG-1) (Retinoic acid-inducible gene I protein) (RIG-I)	RIGI DDX58	Homo sapiens (Human)	antiviral innate immune response [GO:0140374]; cellular response to exogenous dsRNA [GO:0071360]; cytosolic pattern recognition receptor signaling pathway [GO:0002753]; defense response to virus [GO:0051607]; detection of virus [GO:0009597]; gene expression [GO:0010467]; innate immune response [GO:0045087]; positive regulation of defense response to virus by host [GO:0002230]; positive regulation…	actin cytoskeleton [GO:0015629]; bicellular tight junction [GO:0005923]; cytoplasm [GO:0005737]; cytosol [GO:0005829]; ribonucleoprotein complex [GO:1990904]; ruffle membrane [GO:0032587]	ATP binding [GO:0005524]; ATP hydrolysis activity [GO:0016887]; double-stranded DNA binding [GO:0003690]; double-stranded RNA binding [GO:0003725]; GTP binding [GO:0005525]; identical protein binding [GO:0042802]; RNA helicase activity [GO:0003724]; single-stranded RNA binding [GO:0003727]; ubiquitin protein ligase binding [GO:0031625]; zinc ion binding [GO:0008270]
NF45_HV	2.47825	B0G185	1.27e-70	AP1S2_DICDI	AP-1 complex subunit sigma-2 (Adaptor protein complex AP-1 subunit sigma-1B) (Adaptor-related protein complex 1 subunit sigma-1B) (Clathrin assembly protein complex 1 sigma-1B small chain) (Sigma 1B subunit of AP-1 clathrin) (Sigma-adaptin 1B) (Sigma1B-adaptin)	ap1s2 DDB_G0295711	Dictyostelium discoideum (Social amoeba)	-	AP-1 adaptor complex [GO:0030121]; intracellular membrane-bounded organelle [GO:0043231]	clathrin adaptor activity [GO:0035615]
NF45_HV	-2.40309	P54672	1.16e-119	AP2M_DICDI	AP-2 complex subunit mu (Clathrin assembly protein complex 2 mu medium chain) (Clathrin coat assembly protein AP50) (Clathrin coat-associated protein AP50) (Clathrin-adaptor medium chain Apm2) (Mu2-adaptin) (Plasma membrane adaptor AP-2 50 kDa protein)	apm2 apm1 apmA DDB_G0277139	Dictyostelium discoideum (Social amoeba)	-	AP-2 adaptor complex [GO:0030122]; clathrin coat of coated pit [GO:0030132]; clathrin-coated pit [GO:0005905]; cytoplasmic vesicle [GO:0031410]; SNARE complex [GO:0031201]	clathrin adaptor activity [GO:0035615]
NF1_LV	2.57097	Q32KY0	6.44e-08	APOD_BOVIN	Apolipoprotein D (Apo-D) (ApoD)	APOD	Bos taurus (Bovine)	aging [GO:0007568]; brain development [GO:0007420]; glucose metabolic process [GO:0006006]; lipid metabolic process [GO:0006629]; lipid transport [GO:0006869]; negative regulation of cytokine production involved in inflammatory response [GO:1900016]; negative regulation of focal adhesion assembly [GO:0051895]; negative regulation of lipoprotein lipid oxidation [GO:0060588]; negative regulation of…	cytoplasm [GO:0005737]; cytosolic ribosome [GO:0022626]; dendrite [GO:0030425]; endoplasmic reticulum [GO:0005783]; extracellular space [GO:0005615]; neuronal cell body [GO:0043025]; perinuclear region of cytoplasm [GO:0048471]	cholesterol binding [GO:0015485]
NF45_HV	-2.063	Q54NS8	2.24e-18	AIFB_DICDI	Apoptosis-inducing factor homolog B (EC 1.-.-.-)	aifB DDB_G0285005	Dictyostelium discoideum (Social amoeba)	-	cytoplasm [GO:0005737]	electron-transferring-flavoprotein dehydrogenase activity [GO:0004174]; flavin adenine dinucleotide binding [GO:0050660]
NF45_HV	2.87801	Q41963	4.6e-34	TIP12_ARATH	Aquaporin TIP1-2 (Gamma-tonoplast intrinsic protein 2) (Gamma-TIP2) (Salt stress-induced tonoplast intrinsic protein) (Tonoplast intrinsic protein 1-2) (AtTIP1;2)	TIP1-2 SITIP TIP2 At3g26520 MFE16.17	Arabidopsis thaliana (Mouse-ear cress)	-	chloroplast [GO:0009507]; columella [GO:0043674]; cytosol [GO:0005829]; endoplasmic reticulum [GO:0005783]; Golgi apparatus [GO:0005794]; membrane [GO:0016020]; plant-type vacuole [GO:0000325]; plant-type vacuole membrane [GO:0009705]; plasma membrane [GO:0005886]; vacuole [GO:0005773]	mRNA binding [GO:0003729]; water channel activity [GO:0015250]
NF1_LV	-2.54709	H3ZPU1	3.8e-22	ARAT2_THELN	Aromatic-amino-acid aminotransferase 2 (ARAT-II) (AROAT) (EC 2.6.1.57)	OCC_04737	Thermococcus litoralis (strain ATCC 51850 / DSM 5473 / JCM 8560 / NS-C)	biosynthetic process [GO:0009058]		L-phenylalanine:2-oxoglutarate aminotransferase activity [GO:0080130]; pyridoxal phosphate binding [GO:0030170]
NF45_HV	-2.56366	Q8CQF4	7.68e-13	ARSB_STAES	Arsenical pump membrane protein (Arsenic efflux pump protein)	arsB SE_0135	Staphylococcus epidermidis (strain ATCC 12228 / FDA PCI 1200)	-	plasma membrane [GO:0005886]	arsenite transmembrane transporter activity [GO:0015105]
NF1_LV	2.69631	Q5ZJN0	1.48e-30	ASND1_CHICK	Asparagine synthetase domain-containing protein 1	ASNSD1 RCJMB04_16p18	Gallus gallus (Chicken)	asparagine biosynthetic process [GO:0006529]; glutamine metabolic process [GO:0006541]		asparagine synthase (glutamine-hydrolyzing) activity [GO:0004066]
NF1_LV	2.72806	Q4R5D4	4.96e-85	ASND1_MACFA	Asparagine synthetase domain-containing protein 1	ASNSD1 QnpA-19512 QtrA-13028	Macaca fascicularis (Crab-eating macaque) (Cynomolgus monkey)	asparagine biosynthetic process [GO:0006529]; glutamine metabolic process [GO:0006541]		asparagine synthase (glutamine-hydrolyzing) activity [GO:0004066]
NF45_HV	2.09666	P28734	2.92e-155	AATC_DAUCA	Aspartate aminotransferase, cytoplasmic (EC 2.6.1.1) (Transaminase A)		Daucus carota (Wild carrot)	-	cytoplasm [GO:0005737]	L-aspartate:2-oxoglutarate aminotransferase activity [GO:0004069]; pyridoxal phosphate binding [GO:0030170]
NF1_LV	5.96963	P28734	2.92e-155	AATC_DAUCA	Aspartate aminotransferase, cytoplasmic (EC 2.6.1.1) (Transaminase A)		Daucus carota (Wild carrot)	2-oxoglutarate metabolic process [GO:0006103]; aspartate metabolic process [GO:0006531]; glutamate metabolic process [GO:0006536]; organonitrogen compound biosynthetic process [GO:1901566]	cytoplasm [GO:0005737]	L-aspartate:2-oxoglutarate aminotransferase activity [GO:0004069]; pyridoxal phosphate binding [GO:0030170]
NF1_LV	2.42153	Q97FS3	3.59e-71	PYRB_CLOAB	Aspartate carbamoyltransferase (EC 2.1.3.2) (Aspartate transcarbamylase) (ATCase)	pyrB CA_C2654	Clostridium acetobutylicum (strain ATCC 824 / DSM 792 / JCM 1419 / LMG 5710 / VKM B-1787)	'de novo' pyrimidine nucleobase biosynthetic process [GO:0006207]; 'de novo' UMP biosynthetic process [GO:0044205]; amino acid metabolic process [GO:0006520]		amino acid binding [GO:0016597]; aspartate carbamoyltransferase activity [GO:0004070]
NF45_HV	-2.79858	Q55EI6	2.57e-14	ATX10_DICDI	Ataxin-10 homolog	atxn10 DDB_G0268880	Dictyostelium discoideum (Social amoeba)	-	cytoplasm [GO:0005737]; cytosol [GO:0005829]
NF1_LV	-3.45014	Q9NRK6	1.27e-169	ABCBA_HUMAN	ATP-binding cassette sub-family B member 10, mitochondrial (ABC-mitochondrial erythroid protein) (ABC-me protein) (ATP-binding cassette transporter 10) (ABC transporter 10 protein) (Mitochondrial ATP-binding cassette 2) (M-ABC2)	ABCB10	Homo sapiens (Human)	erythrocyte development [GO:0048821]; heme biosynthetic process [GO:0006783]; mitochondrial transport [GO:0006839]; mitochondrial unfolded protein response [GO:0034514]; positive regulation of erythrocyte differentiation [GO:0045648]; positive regulation of heme biosynthetic process [GO:0070455]; positive regulation of hemoglobin biosynthetic process [GO:0046985]	mitochondrial inner membrane [GO:0005743]; mitochondrial membrane [GO:0031966]; mitochondrion [GO:0005739]	ABC-type transporter activity [GO:0140359]; ATP binding [GO:0005524]; ATP hydrolysis activity [GO:0016887]; protein homodimerization activity [GO:0042803]
NF45_HV	-2.33941	O14147	8.99e-142	CHL1_SCHPO	ATP-dependent DNA helicase chl1 (EC 3.6.4.12) (Chromosome loss protein 1)	chl1 SPAC3G6.11	Schizosaccharomyces pombe (strain 972 / ATCC 24843) (Fission yeast)	-	chromatin [GO:0000785]; cytosol [GO:0005829]; nucleus [GO:0005634]; site of double-strand break [GO:0035861]	ATP binding [GO:0005524]; ATP hydrolysis activity [GO:0016887]; DNA binding [GO:0003677]; DNA helicase activity [GO:0003678]
NF45_HV	-2.15036	Q54MA9	3.83e-53	KU70_DICDI	ATP-dependent DNA helicase ku70 (EC 3.6.4.12)	ku70 DDB_G0286069	Dictyostelium discoideum (Social amoeba)	-	chromatin [GO:0000785]; Ku70:Ku80 complex [GO:0043564]; nucleus [GO:0005634]	ATP binding [GO:0005524]; ATP hydrolysis activity [GO:0016887]; damaged DNA binding [GO:0003684]; DNA helicase activity [GO:0003678]; double-stranded DNA binding [GO:0003690]; telomeric DNA binding [GO:0042162]
NF1_LV	2.31964	Q2HG76	2.82e-16	MPH1_CHAGB	ATP-dependent DNA helicase MPH1 (EC 3.6.4.12) (FANCM-like protein 1)	MPH1 CHGG_00778	Chaetomium globosum (strain ATCC 6205 / CBS 148.51 / DSM 1962 / NBRC 6347 / NRRL 1970) (Soil fungus)	DNA repair [GO:0006281]	nucleus [GO:0005634]	ATP binding [GO:0005524]; ATP hydrolysis activity [GO:0016887]; DNA binding [GO:0003677]; helicase activity [GO:0004386]
NF1_LV	2.35792	Q9C813	7.78e-87	DEAHD_ARATH	ATP-dependent RNA helicase DEAH13 (EC 3.6.4.13) (Protein FASCIATED STEM 4) (AtFAS4)	FAS4 At1g33390 F10C21.6 T16O9.12	Arabidopsis thaliana (Mouse-ear cress)	maturation of SSU-rRNA from tricistronic rRNA transcript (SSU-rRNA, 5.8S rRNA, LSU-rRNA) [GO:0000462]	nucleolus [GO:0005730]	ATP binding [GO:0005524]; ATP hydrolysis activity [GO:0016887]; RNA binding [GO:0003723]; RNA helicase activity [GO:0003724]
NF45_HV	2.17463	Q2UAK1	4.26e-168	FAL1_ASPOR	ATP-dependent RNA helicase fal1 (EC 3.6.4.13)	fal1 AO090102000353	Aspergillus oryzae (strain ATCC 42149 / RIB 40) (Yellow koji mold)	-	nucleolus [GO:0005730]	ATP binding [GO:0005524]; ATP hydrolysis activity [GO:0016887]; RNA binding [GO:0003723]; RNA helicase activity [GO:0003724]
NF1_LV	5.52694	P21448	6.9e-131	MDR1_CRIGR	ATP-dependent translocase ABCB1 (ATP-binding cassette sub-family B member 1) (Multidrug resistance protein 1) (EC 7.6.2.2) (P-glycoprotein 1) (Phospholipid transporter ABCB1) (EC 7.6.2.1) (CD antigen CD243)	ABCB1 PGP1 PGY1	Cricetulus griseus (Chinese hamster) (Cricetulus barabensis griseus)	-
NF1_LV	-4.08737	P55202	5.85e-09	ANPRB_ANGJA	Atrial natriuretic peptide receptor 2 (EC 4.6.1.2) (Atrial natriuretic peptide receptor type B) (ANP-B) (ANPR-B) (NPR-B) (Guanylate cyclase B) (GC-B)	npr2	Anguilla japonica (Japanese eel)	intracellular signal transduction [GO:0035556]; ossification [GO:0001503]; protein phosphorylation [GO:0006468]; receptor guanylyl cyclase signaling pathway [GO:0007168]	plasma membrane [GO:0005886]	ATP binding [GO:0005524]; GTP binding [GO:0005525]; guanylate cyclase activity [GO:0004383]; natriuretic peptide receptor activity [GO:0016941]; protein kinase activity [GO:0004672]
NF1_LV	3.08808	Q0WQE7	9.03e-14	AUG3_ARATH	AUGMIN subunit 3	AUG3 At5g48520 MJE7.16	Arabidopsis thaliana (Mouse-ear cress)	cell division [GO:0051301]; phragmoplast microtubule organization [GO:0080175]; spindle assembly [GO:0051225]	HAUS complex [GO:0070652]; microtubule [GO:0005874]; mitotic spindle [GO:0072686]; nucleus [GO:0005634]; phragmoplast [GO:0009524]; spindle [GO:0005819]
NF1_LV	-2.16788	Q5XM24	5.79e-53	APRA_DICDI	Autocrine proliferation repressor protein A (PhoPQ-activated pathogenicity-related protein)	aprA DDB_G0281663	Dictyostelium discoideum (Social amoeba)	activation of GTPase activity [GO:0090630]; cell cycle [GO:0007049]; negative chemotaxis [GO:0050919]; negative regulation of aggregate size involved in sorocarp development [GO:0031158]; negative regulation of asexual reproduction [GO:1903665]; protein localization to plasma membrane [GO:0072659]; sporulation resulting in formation of a cellular spore [GO:0030435]	extracellular region [GO:0005576]; protein-containing complex [GO:0032991]	phosphotransferase activity, for other substituted phosphate groups [GO:0016780]
NF1_LV	3.60984	Q9KLK7	1.02e-22	LUXQ_VIBCH	Autoinducer 2 sensor kinase/phosphatase LuxQ (EC 2.7.13.3) (EC 3.1.3.-)	luxQ VC_A0736	Vibrio cholerae serotype O1 (strain ATCC 39315 / El Tor Inaba N16961)	-	plasma membrane [GO:0005886]	ATP binding [GO:0005524]; phosphoprotein phosphatase activity [GO:0004721]; phosphorelay sensor kinase activity [GO:0000155]
NF45_HV	2.62695	Q9FFI2	1.52e-10	ATG5_ARATH	Autophagy protein 5 (Protein autophagy 5) (AtAPG5)	ATG5 APG5 At5g17290 MKP11_14	Arabidopsis thaliana (Mouse-ear cress)	-	Atg12-Atg5-Atg16 complex [GO:0034274]; phagophore assembly site membrane [GO:0034045]
NF1_LV	-2.12915	F4K265	0.009	AT101_ARATH	Autophagy-related protein 101	ATG101 At5g66930 MUD21.19	Arabidopsis thaliana (Mouse-ear cress)	autophagosome assembly [GO:0000045]; protein transport [GO:0015031]	autophagosome [GO:0005776]; cytoplasmic vesicle [GO:0031410]; phagophore assembly site [GO:0000407]	double-stranded DNA binding [GO:0003690]; double-stranded RNA binding [GO:0003725]; RNA binding [GO:0003723]; zinc ion binding [GO:0008270]
NF45_HV	2.62588	Q6C044	3.46e-66	ATG18_YARLI	Autophagy-related protein 18	ATG18 YALI0F27907g	Yarrowia lipolytica (strain CLIB 122 / E 150) (Yeast) (Candida lipolytica)	-	cytosol [GO:0005829]; endosome membrane [GO:0010008]; extrinsic component of membrane [GO:0019898]; fungal-type vacuole membrane [GO:0000329]; phagophore assembly site membrane [GO:0034045]	phosphatidylinositol-3,5-bisphosphate binding [GO:0080025]; phosphatidylinositol-3-phosphate binding [GO:0032266]
NF45_HV	-2.17008	Q95LP5	1.92e-07	AXDN1_MACFA	Axonemal dynein light chain domain-containing protein 1	AXDND1 QtsA-11085 QtsA-15492 QtsA-19166	Macaca fascicularis (Crab-eating macaque) (Cynomolgus monkey)	-
NF1_LV	3.45353	Q28739	4.32e-24	BPI_RABIT	Bactericidal permeability-increasing protein (BPI)	BPI	Oryctolagus cuniculus (Rabbit)	defense response to bacterium [GO:0042742]; innate immune response [GO:0045087]	extracellular space [GO:0005615]; membrane [GO:0016020]	lipid binding [GO:0008289]
NF45_HV	-2.32405	Q8IWZ6	7.76e-123	BBS7_HUMAN	Bardet-Biedl syndrome 7 protein (BBS2-like protein 1)	BBS7 BBS2L1	Homo sapiens (Human)	-	axoneme [GO:0005930]; BBSome [GO:0034464]; centrosome [GO:0005813]; ciliary basal body [GO:0036064]; ciliary membrane [GO:0060170]; cytosol [GO:0005829]; membrane [GO:0016020]; neuron projection [GO:0043005]; nucleus [GO:0005634]; photoreceptor outer segment [GO:0001750]	RNA polymerase II-specific DNA-binding transcription factor binding [GO:0061629]
NF1_LV	3.17855	Q55DM1	9.49e-124	LVSA_DICDI	BEACH domain-containing protein lvsA (Large volume sphere mutant protein A)	lvsA DDB_G0269150	Dictyostelium discoideum (Social amoeba)	actomyosin contractile ring assembly [GO:0000915]; bleb assembly [GO:0032060]; cell adhesion [GO:0007155]; cellular calcium ion homeostasis [GO:0006874]; contractile vacuole dissociation from plasma membrane [GO:0140026]; contractile vacuole organization [GO:0033298]; endosome organization [GO:0007032]; mitotic cytokinesis [GO:0000281]; phagocytosis [GO:0006909]; pinocytosis [GO:0006907]; protein…	contractile vacuolar membrane [GO:0031164]; contractile vacuole [GO:0000331]; cytoplasm [GO:0005737]; cytosol [GO:0005829]; membrane [GO:0016020]	lipid binding [GO:0008289]; protein kinase binding [GO:0019901]; protein-containing complex binding [GO:0044877]
NF45_HV	-2.55039	Q54JI9	2.09e-19	BECNB_DICDI	Beclin-1-like protein B (Autophagy-related protein 6B)	atg6B apg6B DDB_G0288021	Dictyostelium discoideum (Social amoeba)	-	endosome membrane [GO:0010008]; phagophore assembly site [GO:0000407]; phosphatidylinositol 3-kinase complex, class III, type I [GO:0034271]; phosphatidylinositol 3-kinase complex, class III, type II [GO:0034272]
NF45_HV	2.11221	O15155	4.73e-08	BET1_HUMAN	BET1 homolog (hBET1) (Golgi vesicular membrane-trafficking protein p18)	BET1	Homo sapiens (Human)	-	endoplasmic reticulum membrane [GO:0005789]; endoplasmic reticulum-Golgi intermediate compartment membrane [GO:0033116]; Golgi membrane [GO:0000139]; Golgi trans cisterna [GO:0000138]; membrane [GO:0016020]; SNARE complex [GO:0031201]; transport vesicle [GO:0030133]	SNAP receptor activity [GO:0005484]
NF1_LV	3.84631	P10538	3.05e-142	AMYB_SOYBN	Beta-amylase (EC 3.2.1.2) (1,4-alpha-D-glucan maltohydrolase)	BMY1	Glycine max (Soybean) (Glycine hispida)	polysaccharide catabolic process [GO:0000272]		amylopectin maltohydrolase activity [GO:0102229]; beta-amylase activity [GO:0016161]
NF1_LV	2.52401	P13723	8.8e-129	HEXA1_DICDI	Beta-hexosaminidase subunit A1 (EC 3.2.1.52) (Beta-N-acetylhexosaminidase subunit A1) (N-acetyl-beta-glucosaminidase subunit A1)	hexa1 nagA DDB_G0287033	Dictyostelium discoideum (Social amoeba)	carbohydrate metabolic process [GO:0005975]; glycosaminoglycan metabolic process [GO:0030203]	lysosome [GO:0005764]; membrane [GO:0016020]	beta-N-acetylhexosaminidase activity [GO:0004563]; N-acetyl-beta-D-galactosaminidase activity [GO:0102148]
NF45_HV	-2.83282	P71447	3.39e-12	PGMB_LACLA	Beta-phosphoglucomutase (Beta-PGM) (EC 5.4.2.6)	pgmB LL0429 L0001	Lactococcus lactis subsp. lactis (strain IL1403) (Streptococcus lactis)	-	cytoplasm [GO:0005737]	beta-phosphoglucomutase activity [GO:0008801]; magnesium ion binding [GO:0000287]
NF1_LV	-2.07385	Q9LUE3	1.66e-22	SWT10_ARATH	Bidirectional sugar transporter SWEET10 (AtSWEET10) (Protein SUGARS WILL EVENTUALLY BE EXPORTED TRANSPORTERS 10)	SWEET10 At5g50790 MFB16.19	Arabidopsis thaliana (Mouse-ear cress)	carbohydrate transport [GO:0008643]; long-day photoperiodism [GO:0048571]; sucrose transport [GO:0015770]	membrane [GO:0016020]; plasma membrane [GO:0005886]	sucrose transmembrane transporter activity [GO:0008515]; sugar transmembrane transporter activity [GO:0051119]
NF1_LV	-2.61839	P0CI75	1.24e-20	BIRA_BACSU	Bifunctional ligase/repressor BirA (Biotin--[acetyl-CoA-carboxylase] ligase) (EC 6.3.4.15) (Biotin--protein ligase) (Biotin-[acetyl-CoA carboxylase] synthetase)	birA BSU22440	Bacillus subtilis (strain 168)	protein lipoylation [GO:0009249]; regulation of DNA-templated transcription [GO:0006355]	cytoplasm [GO:0005737]	ATP binding [GO:0005524]; biotin-[acetyl-CoA-carboxylase] ligase activity [GO:0004077]; DNA binding [GO:0003677]; transferase activity [GO:0016740]
NF1_LV	4.39242	P0C872	9.99e-66	JMJD7_MOUSE	Bifunctional peptidase and (3S)-lysyl hydroxylase Jmjd7 (EC 1.14.11.63) (EC 3.4.-.-) (JmjC domain-containing protein 7) (Jumonji domain-containing protein 7) (L-lysine (3S)-hydroxylase Jmjd7)	Jmjd7	Mus musculus (Mouse)	-
NF45_HV	-2.71176	Q9UL45	0.006	BL1S6_HUMAN	Biogenesis of lysosome-related organelles complex 1 subunit 6 (BLOC-1 subunit 6) (Pallid protein homolog) (Pallidin) (Syntaxin 13-interacting protein)	BLOC1S6 PA PLDN	Homo sapiens (Human)	-	axon cytoplasm [GO:1904115]; BLOC-1 complex [GO:0031083]; cytoplasm [GO:0005737]; cytosol [GO:0005829]; endosome [GO:0005768]; extrinsic component of membrane [GO:0019898]; membrane-bounded organelle [GO:0043227]; presynapse [GO:0098793]; transport vesicle [GO:0030133]	actin filament binding [GO:0051015]; identical protein binding [GO:0042802]; protein homodimerization activity [GO:0042803]; syntaxin binding [GO:0019905]
NF1_LV	-2.04019	Q9D8S9	1.61e-11	BOLA1_MOUSE	BolA-like protein 1	Bola1	Mus musculus (Mouse)	-	iron-sulfur cluster assembly complex [GO:1990229]; mitochondrion [GO:0005739]
NF45_HV	2.54222	Q28FY5	9.01e-13	TM147_XENTR	BOS complex subunit TMEM147 (Transmembrane protein 147)	tmem147 TGas054a07.1	Xenopus tropicalis (Western clawed frog) (Silurana tropicalis)	-	endoplasmic reticulum membrane [GO:0005789]; plasma membrane [GO:0005886]	ribosome binding [GO:0043022]
NF1_LV	3.28955	O88379	6.28e-06	BAZ1A_MOUSE	Bromodomain adjacent to zinc finger domain protein 1A (Cbp146)	Baz1a Cbp146	Mus musculus (Mouse)	chromatin remodeling [GO:0006338]; DNA-templated DNA replication [GO:0006261]; nucleosome assembly [GO:0006334]; positive regulation of DNA replication [GO:0045740]; regulation of DNA replication [GO:0006275]; regulation of DNA-templated transcription [GO:0006355]; regulation of heterochromatin formation [GO:0031445]	ACF complex [GO:0016590]; CHRAC [GO:0008623]; nuclear chromosome [GO:0000228]; nucleus [GO:0005634]; pericentric heterochromatin [GO:0005721]	DNA binding [GO:0003677]; metal ion binding [GO:0046872]
NF45_HV	-2.01093	Q7JJ13	6.75e-23	BRD2_MOUSE	Bromodomain-containing protein 2 (Female sterile homeotic-related protein 1) (Fsrg-1) (Protein RING3)	Brd2 Fsrg1 Kiaa4005 Ring3	Mus musculus (Mouse)	chromatin remodeling [GO:0006338]; neural tube closure [GO:0001843]; nucleosome assembly [GO:0006334]; protein phosphorylation [GO:0006468]; regulation of DNA-templated transcription [GO:0006355]; regulation of gene expression [GO:0010468]; regulation of transcription by RNA polymerase II [GO:0006357]	chromatin [GO:0000785]; cytoplasm [GO:0005737]; nuclear speck [GO:0016607]; nucleoplasm [GO:0005654]; nucleus [GO:0005634]	chromatin binding [GO:0003682]; lysine-acetylated histone binding [GO:0070577]; protein serine/threonine kinase activity [GO:0004674]
NF45_HV	-2.16299	Q3URF8	7.89e-12	KCD21_MOUSE	BTB/POZ domain-containing protein KCTD21 (KCASH2 protein) (Potassium channel tetramerization domain-containing protein 21)	Kctd21	Mus musculus (Mouse)	negative regulation of smoothened signaling pathway [GO:0045879]; protein homooligomerization [GO:0051260]; protein ubiquitination [GO:0016567]; ubiquitin-dependent protein catabolic process [GO:0006511]		cullin family protein binding [GO:0097602]; histone deacetylase binding [GO:0042826]; identical protein binding [GO:0042802]
NF1_LV	3.31759	Q9NYQ6	0.000207	CELR1_HUMAN	Cadherin EGF LAG seven-pass G-type receptor 1 (Cadherin family member 9) (Flamingo homolog 2) (hFmi2)	CELSR1 CDHF9 FMI2	Homo sapiens (Human)	apical protein localization [GO:0045176]; cell-cell adhesion [GO:0098609]; central nervous system development [GO:0007417]; establishment of body hair planar orientation [GO:0048105]; establishment of planar polarity [GO:0001736]; establishment of planar polarity of embryonic epithelium [GO:0042249]; homophilic cell adhesion via plasma membrane adhesion molecules [GO:0007156]; lateral sprouting i…	membrane [GO:0016020]; nucleoplasm [GO:0005654]; plasma membrane [GO:0005886]	calcium ion binding [GO:0005509]; G protein-coupled receptor activity [GO:0004930]
NF1_LV	2.43614	Q55CV9	2.59e-23	Y9880_DICDI	CaiB/baiF CoA-transferase family protein DDB_G0269880 (EC 2.-.-.-)	DDB_G0269880	Dictyostelium discoideum (Social amoeba)	-		transferase activity [GO:0016740]
NF45_HV	2.19008	P42322	1.56e-36	CANB1_NAEGR	Calcineurin subunit B (Calcineurin regulatory subunit) (Protein phosphatase 2B regulatory subunit)	CNB1	Naegleria gruberi (Amoeba)			calcium ion binding [GO:0005509]; calcium-dependent protein serine/threonine phosphatase regulator activity [GO:0008597]
NF1_LV	2.52576	Q6DGW9	9.61e-33	TMCO1_DANRE	Calcium load-activated calcium channel (CLAC channel) (GEL complex subunit TMCO1) (Transmembrane and coiled-coil domain-containing protein 1)	tmco1	Danio rerio (Zebrafish) (Brachydanio rerio)	calcium ion transmembrane transport [GO:0070588]; cellular calcium ion homeostasis [GO:0006874]; endoplasmic reticulum calcium ion homeostasis [GO:0032469]; ER overload response [GO:0006983]	cytoplasm [GO:0005737]; endoplasmic reticulum [GO:0005783]; endoplasmic reticulum membrane [GO:0005789]; Golgi membrane [GO:0000139]	calcium channel activity [GO:0005262]; ribosome binding [GO:0043022]
NF1_LV	3.70007	Q09809	0.000286	CSC1_SCHPO	Calcium permeable stress-gated cation channel 1 (SpCSC1)	SPAC2G11.09	Schizosaccharomyces pombe (strain 972 / ATCC 24843) (Fission yeast)	calcium ion transmembrane transport [GO:0070588]	fungal-type vacuole membrane [GO:0000329]; plasma membrane [GO:0005886]	calcium activated cation channel activity [GO:0005227]; calcium ion transmembrane transporter activity [GO:0015085]; nucleic acid binding [GO:0003676]
NF45_HV	-2.29739	Q03720	3.49e-22	SLO_DROME	Calcium-activated potassium channel slowpoke (dSlo) (BK channel) (Maxi K channel) (MaxiK)	slo CG10693	Drosophila melanogaster (Fruit fly)	circadian behavior [GO:0048512]; circadian rhythm [GO:0007623]; male courtship behavior, veined wing generated song production [GO:0045433]; negative regulation of neuromuscular synaptic transmission [GO:1900074]; potassium ion transport [GO:0006813]; regulation of ion transmembrane transport [GO:0034765]; regulation of synaptic assembly at neuromuscular junction [GO:0008582]; response to xenobio…	membrane [GO:0016020]; neuron projection [GO:0043005]; neuronal cell body [GO:0043025]; plasma membrane [GO:0005886]; postsynaptic membrane [GO:0045211]	calcium-activated potassium channel activity [GO:0015269]; large conductance calcium-activated potassium channel activity [GO:0060072]; voltage-gated ion channel activity [GO:0005244]
NF45_HV	-2.16152	P57796	0.004	CABP4_HUMAN	Calcium-binding protein 4 (CaBP4)	CABP4	Homo sapiens (Human)	photoreceptor cell morphogenesis [GO:0008594]; phototransduction [GO:0007602]; regulation of voltage-gated calcium channel activity [GO:1901385]; retinal bipolar neuron differentiation [GO:0060040]; retinal cone cell development [GO:0046549]; signal transduction [GO:0007165]; visual perception [GO:0007601]	cytoplasm [GO:0005737]; cytosol [GO:0005829]; extracellular region [GO:0005576]; synapse [GO:0045202]; terminal bouton [GO:0043195]	calcium channel regulator activity [GO:0005246]; calcium ion binding [GO:0005509]; transmembrane transporter binding [GO:0044325]
NF1_LV	2.39293	P57796	0.004	CABP4_HUMAN	Calcium-binding protein 4 (CaBP4)	CABP4	Homo sapiens (Human)	photoreceptor cell morphogenesis [GO:0008594]; phototransduction [GO:0007602]; regulation of voltage-gated calcium channel activity [GO:1901385]; retinal bipolar neuron differentiation [GO:0060040]; retinal cone cell development [GO:0046549]; signal transduction [GO:0007165]; visual perception [GO:0007601]	cytoplasm [GO:0005737]; cytosol [GO:0005829]; extracellular region [GO:0005576]; synapse [GO:0045202]; terminal bouton [GO:0043195]	calcium channel regulator activity [GO:0005246]; calcium ion binding [GO:0005509]; transmembrane transporter binding [GO:0044325]
NF1_LV	-3.05795	Q9LEX1	1.33e-09	CLB_ARATH	Calcium-dependent lipid-binding protein (AtCLB) (CaLB protein) (Protein NTMC 2 TYPE 4) (NTMC2TYPE4)	CLB NTMC2T4 At3g61050 T27I15.140	Arabidopsis thaliana (Mouse-ear cress)	lipid transport [GO:0006869]; negative regulation of DNA-templated transcription [GO:0045892]; positive gravitropism [GO:0009958]; response to salt stress [GO:0009651]; response to water deprivation [GO:0009414]	endoplasmic reticulum [GO:0005783]; nuclear membrane [GO:0031965]; plasma membrane [GO:0005886]	ceramide binding [GO:0097001]; lipid binding [GO:0008289]; metal ion binding [GO:0046872]; sequence-specific DNA binding [GO:0043565]
NF45_HV	-2.36017	O15865	3.16e-24	CDPK2_PLAFK	Calcium-dependent protein kinase 2 (EC 2.7.11.1) (PfCDPK2)	CDPK2 CPK2	Plasmodium falciparum (isolate K1 / Thailand)	protein phosphorylation [GO:0006468]		ATP binding [GO:0005524]; calcium ion binding [GO:0005509]; calcium-dependent protein serine/threonine kinase activity [GO:0009931]; protein serine kinase activity [GO:0106310]
NF45_HV	2.15211	Q9ZSA2	1.64e-05	CDPKL_ARATH	Calcium-dependent protein kinase 21 (EC 2.7.11.1)	CPK21 At4g04720 T4B21.13	Arabidopsis thaliana (Mouse-ear cress)	intracellular signal transduction [GO:0035556]; peptidyl-serine phosphorylation [GO:0018105]; protein autophosphorylation [GO:0046777]	cytoplasm [GO:0005737]; cytosol [GO:0005829]; nucleus [GO:0005634]; plasma membrane [GO:0005886]; plasmodesma [GO:0009506]	ATP binding [GO:0005524]; calcium ion binding [GO:0005509]; calcium-dependent protein serine/threonine kinase activity [GO:0009931]; calmodulin binding [GO:0005516]; calmodulin-dependent protein kinase activity [GO:0004683]; protein kinase activity [GO:0004672]; protein phosphatase binding [GO:0019903]; protein serine kinase activity [GO:0106310]
NF45_HV	-2.65079	P41041	3.05e-35	CALM_PNECA	Calmodulin (CaM)		Pneumocystis carinii			calcium ion binding [GO:0005509]
NF1_LV	3.38003	P61859	0.000421	CALM_NEUCR	Calmodulin (CaM)	cmd-1 cmd1 94C8.160 NCU04120	Neurospora crassa (strain ATCC 24698 / 74-OR23-1A / CBS 708.71 / DSM 1257 / FGSC 987)	spindle pole body organization [GO:0051300]	central plaque of spindle pole body [GO:0005823]	calcium ion binding [GO:0005509]; enzyme regulator activity [GO:0030234]
NF1_LV	5.78856	P02599	5.89e-31	CALM_DICDI	Calmodulin (CaM)	calA camA DDB_G0279407	Dictyostelium discoideum (Social amoeba)	establishment of protein localization to vacuole [GO:0072666]; mitotic cytokinesis [GO:0000281]; negative regulation of asexual reproduction [GO:1903665]; negative regulation of proteolysis [GO:0045861]; plasma membrane repair [GO:0001778]; positive regulation of ATP-dependent activity [GO:0032781]; positive regulation of cyclic-nucleotide phosphodiesterase activity [GO:0051343]; positive regulat…	contractile vacuole [GO:0000331]; cytoplasm [GO:0005737]; extracellular matrix [GO:0031012]; extracellular space [GO:0005615]; nucleus [GO:0005634]	calcium ion binding [GO:0005509]; calcium-dependent protein binding [GO:0048306]; cell adhesion molecule binding [GO:0050839]; enzyme regulator activity [GO:0030234]; kinase binding [GO:0019900]; myosin I binding [GO:0017024]; protein kinase binding [GO:0019901]; protein kinase regulator activity [GO:0019887]; troponin I binding [GO:0031013]
NF45_HV	-2.09709	P27482	1.7e-29	CALL3_HUMAN	Calmodulin-like protein 3 (CaM-like protein) (CLP) (Calmodulin-related protein NB-1)	CALML3	Homo sapiens (Human)		extracellular exosome [GO:0070062]	calcium ion binding [GO:0005509]; enzyme regulator activity [GO:0030234]
NF45_HV	-2.16133	Q9VT65	5.07e-35	CANB_DROME	Calpain-B (EC 3.4.22.-) (Calcium-activated neutral proteinase B) (CANP B) [Cleaved into: Calpain-B catalytic subunit 1; Calpain-B catalytic subunit 2]	CalpB CG8107	Drosophila melanogaster (Fruit fly)	border follicle cell migration [GO:0007298]; neuron remodeling [GO:0016322]; protein autoprocessing [GO:0016540]; proteolysis [GO:0006508]	cytoplasm [GO:0005737]; membrane [GO:0016020]	calcium ion binding [GO:0005509]; calcium-dependent cysteine-type endopeptidase activity [GO:0004198]
NF45_HV	-2.33418	Q8RVL2	2.06e-11	DEK1_ARATH	Calpain-type cysteine protease DEK1 (EC 3.4.22.-) (Phytocalpain DEK1) (Protein DEFECTIVE KERNEL 1) (AtDEK1) (Protein EMBRYO DEFECTIVE 1275) (Protein EMBRYO DEFECTIVE 80)	DEK1 EMB1275 EMB80 At1g55350 F7A10.23	Arabidopsis thaliana (Mouse-ear cress)	embryo development ending in seed dormancy [GO:0009793]; plant epidermal cell fate specification [GO:0090628]; positive regulation of DNA endoreduplication [GO:0032877]; proteolysis [GO:0006508]; regulation of adaxial/abaxial pattern formation [GO:2000011]; regulation of cell growth [GO:0001558]; regulation of cell population proliferation [GO:0042127]; regulation of endosperm development [GO:200…	cytoplasm [GO:0005737]; endoplasmic reticulum membrane [GO:0005789]; endosome membrane [GO:0010008]; plasma membrane [GO:0005886]	calcium-dependent cysteine-type endopeptidase activity [GO:0004198]; cysteine-type peptidase activity [GO:0008234]
NF1_LV	-2.28371	P53441	2.05e-106	CATR_NAEGR	Caltractin (Centrin)	CTN	Naegleria gruberi (Amoeba)	cell cycle [GO:0007049]; cell division [GO:0051301]	cytoplasm [GO:0005737]; microtubule organizing center [GO:0005815]	calcium ion binding [GO:0005509]
NF45_HV	2.66404	P05987	3.77e-70	KAPR_DICDI	cAMP-dependent protein kinase regulatory subunit (Protein kinase A, regulatory subunit) (Rapid development protein C)	pkaR rdeC DDB_G0279413	Dictyostelium discoideum (Social amoeba)	c-di-GMP signaling [GO:0061939]; culmination involved in sorocarp development [GO:0031154]; negative regulation of cAMP-dependent protein kinase activity [GO:2000480]; positive regulation of gene expression [GO:0010628]; regulation of adenylate cyclase-activating G protein-coupled receptor signaling pathway [GO:0106070]; regulation of gene expression [GO:0010468]; regulation of protein kinase A s…	cAMP-dependent protein kinase complex [GO:0005952]; centrosome [GO:0005813]; cytoplasm [GO:0005737]; cytosol [GO:0005829]	cAMP binding [GO:0030552]; cAMP-dependent protein kinase inhibitor activity [GO:0004862]; cAMP-dependent protein kinase regulator activity [GO:0008603]; protein kinase A catalytic subunit binding [GO:0034236]
NF45_HV	-2.08567	Q2FKJ8	1.3e-25	ARCC3_STAA3	Carbamate kinase 3 (EC 2.7.2.2)	arcC3 SAUSA300_0061	Staphylococcus aureus (strain USA300)	arginine metabolic process [GO:0006525]; carbamoyl phosphate catabolic process [GO:0035975]; phosphorylation [GO:0016310]	cytoplasm [GO:0005737]	ATP binding [GO:0005524]; carbamate kinase activity [GO:0008804]
NF1_LV	-3.08753	Q6RKB1	5.18e-82	CAR_NOCIO	Carboxylic acid reductase (CAR) (EC 1.2.1.-) (ATP/NADPH-dependent carboxylic acid reductase) (Aryl aldehyde oxidoreductase) (EC 1.2.1.30)	car	Nocardia iowensis	lipid metabolic process [GO:0006629]		aryl-aldehyde dehydrogenase (NADP+) activity [GO:0047683]; ATP binding [GO:0005524]; NADP binding [GO:0050661]; phosphopantetheine binding [GO:0031177]
NF1_LV	2.35358	B2HN69	9.1e-81	CAR_MYCMM	Carboxylic acid reductase (CAR) (EC 1.2.1.-) (ATP/NADPH-dependent carboxylic acid reductase) (Fatty acid reductase)	car fadD9 MMAR_2117	Mycobacterium marinum (strain ATCC BAA-535 / M)	fatty acid metabolic process [GO:0006631]		ATP binding [GO:0005524]; NADP binding [GO:0050661]; oxidoreductase activity, acting on the aldehyde or oxo group of donors, NAD or NADP as acceptor [GO:0016620]; phosphopantetheine binding [GO:0031177]
NF1_LV	6.97064	Q6P8K8	5.62e-24	CBPA4_MOUSE	Carboxypeptidase A4 (EC 3.4.17.-)	Cpa4	Mus musculus (Mouse)	proteolysis [GO:0006508]	extracellular space [GO:0005615]	metallocarboxypeptidase activity [GO:0004181]; zinc ion binding [GO:0008270]
NF45_HV	-8.1221	P92133	2.47e-67	CATB3_GIAIN	Cathepsin B-like CP3 (EC 3.4.22.-) (Cathepsin B-like protease B3)	CP3	Giardia intestinalis (Giardia lamblia)	proteolysis [GO:0006508]	vacuole [GO:0005773]	cysteine-type peptidase activity [GO:0008234]
NF45_HV	-2.34878	Q94K85	7.13e-63	CATB3_ARATH	Cathepsin B-like protease 3 (EC 3.4.22.-) (Cathepsin B3) (AtCathB3)	CATHB3 At4g01610 T15B16.17a	Arabidopsis thaliana (Mouse-ear cress)	defense response [GO:0006952]; proteolysis involved in protein catabolic process [GO:0051603]; regulation of catalytic activity [GO:0050790]	extracellular space [GO:0005615]; lysosome [GO:0005764]; plant-type vacuole [GO:0000325]; secretory vesicle [GO:0099503]	cysteine-type endopeptidase activity [GO:0004197]
NF1_LV	2.36775	Q94K85	7.13e-63	CATB3_ARATH	Cathepsin B-like protease 3 (EC 3.4.22.-) (Cathepsin B3) (AtCathB3)	CATHB3 At4g01610 T15B16.17a	Arabidopsis thaliana (Mouse-ear cress)	defense response [GO:0006952]; proteolysis involved in protein catabolic process [GO:0051603]; regulation of catalytic activity [GO:0050790]	extracellular space [GO:0005615]; lysosome [GO:0005764]; plant-type vacuole [GO:0000325]; secretory vesicle [GO:0099503]	cysteine-type endopeptidase activity [GO:0004197]
NF1_LV	2.08365	P53569	7.89e-35	CEBPZ_MOUSE	CCAAT/enhancer-binding protein zeta (CCAAT-box-binding transcription factor) (CBF) (CCAAT-binding factor)	Cebpz Cbf2 Cebpa-rs1	Mus musculus (Mouse)	positive regulation of transcription by RNA polymerase II [GO:0045944]	CCAAT-binding factor complex [GO:0016602]; nucleus [GO:0005634]	transcription coactivator activity [GO:0003713]
NF45_HV	-2.08339	Q60809	3.6e-119	CNOT7_MOUSE	CCR4-NOT transcription complex subunit 7 (EC 3.1.13.4) (CCR4-associated factor 1) (CAF-1)	Cnot7 Caf1	Mus musculus (Mouse)	deadenylation-dependent decapping of nuclear-transcribed mRNA [GO:0000290]; defense response to virus [GO:0051607]; exonucleolytic catabolism of deadenylated mRNA [GO:0043928]; negative regulation of cell population proliferation [GO:0008285]; negative regulation of DNA-templated transcription [GO:0045892]; negative regulation of gene expression [GO:0010629]; negative regulation of type I interfe…	CCR4-NOT complex [GO:0030014]; CCR4-NOT core complex [GO:0030015]; cytoplasm [GO:0005737]; nuclear body [GO:0016604]; nuclear speck [GO:0016607]; nucleus [GO:0005634]; P-body [GO:0000932]	3'-5'-exoribonuclease activity [GO:0000175]; DNA-binding transcription factor binding [GO:0140297]; exoribonuclease activity [GO:0004532]; metal ion binding [GO:0046872]; poly(A)-specific ribonuclease activity [GO:0004535]; RNA binding [GO:0003723]; transcription corepressor activity [GO:0003714]
NF1_LV	2.0064	Q16YG0	1.39e-09	CDC42_AEDAE	Cdc42 homolog	Cdc42 AAEL008543	Aedes aegypti (Yellowfever mosquito) (Culex aegypti)	anatomical structure morphogenesis [GO:0009653]; establishment or maintenance of cell polarity [GO:0007163]; follicle cell of egg chamber development [GO:0030707]; hemocyte migration [GO:0035099]; maintenance of protein location [GO:0045185]; melanization defense response [GO:0035006]; positive regulation of cellular component organization [GO:0051130]; positive regulation of protein kinase activ…	adherens junction [GO:0005912]; cytoplasm [GO:0005737]; membrane-bounded organelle [GO:0043227]; plasma membrane [GO:0005886]	GTP binding [GO:0005525]; GTPase activity [GO:0003924]
NF45_HV	2.21975	Q29HY3	2.49e-60	CDC42_DROPS	Cdc42 homolog (EC 3.6.5.2)	Cdc42 GA11680	Drosophila pseudoobscura pseudoobscura (Fruit fly)	actin cytoskeleton reorganization [GO:0031532]; actin filament polymerization [GO:0030041]; axon extension [GO:0048675]; branch fusion, open tracheal system [GO:0035147]; cell projection assembly [GO:0030031]; cortical actin cytoskeleton organization [GO:0030866]; dendrite morphogenesis [GO:0048813]; dorsal appendage formation [GO:0046843]; dorsal closure [GO:0007391]; establishment of neuroblast…	adherens junction [GO:0005912]; apical part of cell [GO:0045177]; cell cortex [GO:0005938]; growth cone [GO:0030426]; lamellipodium [GO:0030027]; nucleus [GO:0005634]; plasma membrane [GO:0005886]; rhabdomere [GO:0016028]; synapse [GO:0045202]	G protein activity [GO:0003925]; GTP binding [GO:0005525]; GTPase activating protein binding [GO:0032794]; protein kinase binding [GO:0019901]
NF1_LV	-4.03678	B1AR13	4.41e-20	CISD3_MOUSE	CDGSH iron-sulfur domain-containing protein 3, mitochondrial (Melanoma nuclear protein 13)	Cisd3 Mel-13 Mel13	Mus musculus (Mouse)	protein maturation by [2Fe-2S] cluster transfer [GO:0106034]	mitochondrion [GO:0005739]	2 iron, 2 sulfur cluster binding [GO:0051537]; metal ion binding [GO:0046872]
NF45_HV	-2.32138	Q5R7X9	9.86e-31	RAD1_PONAB	Cell cycle checkpoint protein RAD1 (EC 3.1.11.2) (DNA repair exonuclease rad1 homolog)	RAD1	Pongo abelii (Sumatran orangutan) (Pongo pygmaeus abelii)	cellular response to ionizing radiation [GO:0071479]; DNA damage checkpoint signaling [GO:0000077]; DNA repair [GO:0006281]; meiotic recombination checkpoint signaling [GO:0051598]	chromosome [GO:0005694]; nucleoplasm [GO:0005654]	3'-5' exonuclease activity [GO:0008408]; exodeoxyribonuclease III activity [GO:0008853]
NF1_LV	-3.03948	Q75JF9	1.32e-12	CD123_DICDI	Cell division cycle protein 123 homolog	cdc123 DDB_G0276129	Dictyostelium discoideum (Social amoeba)	cell cycle [GO:0007049]; cell division [GO:0051301]	cytoplasm [GO:0005737]
NF45_HV	2.51251	Q2PG37	5.25e-10	CD123_MACFA	Cell division cycle protein 123 homolog	CDC123 QccE-12339	Macaca fascicularis (Crab-eating macaque) (Cynomolgus monkey)	cell cycle [GO:0007049]; cell division [GO:0051301]	cytoplasm [GO:0005737]
NF1_LV	3.02618	P54774	0	CDC48_SOYBN	Cell division cycle protein 48 homolog (Valosin-containing protein homolog) (VCP)	CDC48	Glycine max (Soybean) (Glycine hispida)	autophagosome maturation [GO:0097352]; ER-associated misfolded protein catabolic process [GO:0071712]; mitotic spindle disassembly [GO:0051228]; retrograde protein transport, ER to cytosol [GO:0030970]; ubiquitin-dependent ERAD pathway [GO:0030433]	cytosol [GO:0005829]; nucleus [GO:0005634]; plasma membrane [GO:0005886]; VCP-NPL4-UFD1 AAA ATPase complex [GO:0034098]	ATP binding [GO:0005524]; ATP hydrolysis activity [GO:0016887]; polyubiquitin modification-dependent protein binding [GO:0031593]
NF1_LV	4.586	Q96GN5	1.28e-21	CDA7L_HUMAN	Cell division cycle-associated 7-like protein (Protein JPO2) (Transcription factor RAM2)	CDCA7L HR1 JPO2 R1	Homo sapiens (Human)	-
NF45_HV	2.6352	P36627	4.78e-11	BYR3_SCHPO	Cellular nucleic acid-binding protein homolog	byr3 SPAC13D6.02c	Schizosaccharomyces pombe (strain 972 / ATCC 24843) (Fission yeast)	positive regulation of cytoplasmic translation [GO:2000767]	cytoplasm [GO:0005737]; cytosol [GO:0005829]; nucleolus [GO:0005730]	DNA binding [GO:0003677]; mRNA binding [GO:0003729]; single-stranded RNA binding [GO:0003727]; translation activator activity [GO:0008494]; translation regulator activity [GO:0045182]; zinc ion binding [GO:0008270]
NF45_HV	-2.01048	Q7SZK7	1.24e-12	OFD1_DANRE	Centriole and centriolar satellite protein ofd1 (Oral-facial-digital syndrome 1 protein homolog)	ofd1 zgc:92562	Danio rerio (Zebrafish) (Brachydanio rerio)	cell projection organization [GO:0030030]; convergent extension [GO:0060026]; convergent extension involved in gastrulation [GO:0060027]; determination of heart left/right asymmetry [GO:0061371]; epithelial cilium movement involved in determination of left/right asymmetry [GO:0060287]	centriole [GO:0005814]; centrosome [GO:0005813]; ciliary basal body [GO:0036064]; cytoplasm [GO:0005737]; extracellular region [GO:0005576]; nucleus [GO:0005634]
NF45_HV	-2.10366	Q0VEJ0	8e-109	CEP76_MOUSE	Centrosomal protein of 76 kDa (Cep76)	Cep76	Mus musculus (Mouse)	regulation of centriole replication [GO:0046599]	centriole [GO:0005814]; centrosome [GO:0005813]; cytoplasm [GO:0005737]; protein-containing complex [GO:0032991]
NF1_LV	-3.47087	A2RRS8	2.45e-14	CEP78_XENTR	Centrosomal protein of 78 kDa (Cep78)	cep78	Xenopus tropicalis (Western clawed frog) (Silurana tropicalis)	cilium organization [GO:0044782]	centriole [GO:0005814]; ciliary basal body [GO:0036064]; cytoplasm [GO:0005737]
NF1_LV	-2.07736	Q9CZX2	1.52e-09	CEP89_MOUSE	Centrosomal protein of 89 kDa (Cep89) (Coiled-coil domain-containing protein 123)	Cep89 Ccdc123	Mus musculus (Mouse)	chemical synaptic transmission [GO:0007268]; cilium assembly [GO:0060271]; mitochondrion organization [GO:0007005]; non-motile cilium assembly [GO:1905515]	centriole [GO:0005814]; centrosome [GO:0005813]; ciliary transition fiber [GO:0097539]; cytosol [GO:0005829]; mitochondrial intermembrane space [GO:0005758]; motile cilium [GO:0031514]; non-motile cilium [GO:0097730]; plasma membrane [GO:0005886]; spindle pole [GO:0000922]; synapse [GO:0045202]
NF1_LV	-2.93616	Q6L0S6	4.01e-14	DNAJ_PICTO	Chaperone protein DnaJ	dnaJ PTO0841	Picrophilus torridus (strain ATCC 700027 / DSM 9790 / JCM 10055 / NBRC 100828)	DNA replication [GO:0006260]; protein folding [GO:0006457]; response to heat [GO:0009408]	cytoplasm [GO:0005737]	ATP binding [GO:0005524]; heat shock protein binding [GO:0031072]; metal ion binding [GO:0046872]; unfolded protein binding [GO:0051082]
NF1_LV	4.23093	Q3J7D9	4.98e-50	DNAJ_NITOC	Chaperone protein DnaJ	dnaJ Noc_2810	Nitrosococcus oceani (strain ATCC 19707 / BCRC 17464 / JCM 30415 / NCIMB 11848 / C-107)	DNA replication [GO:0006260]; protein folding [GO:0006457]; response to heat [GO:0009408]	cytoplasm [GO:0005737]	ATP binding [GO:0005524]; heat shock protein binding [GO:0031072]; unfolded protein binding [GO:0051082]; zinc ion binding [GO:0008270]
NF1_LV	-2.27932	Q6NY88	1.29e-33	CHMP3_DANRE	Charged multivesicular body protein 3 (Chromatin-modifying protein 3) (Vacuolar protein-sorting-associated protein 24)	chmp3 vps24 zgc:76972	Danio rerio (Zebrafish) (Brachydanio rerio)	endosome transport via multivesicular body sorting pathway [GO:0032509]; late endosome to vacuole transport [GO:0045324]; protein transport [GO:0015031]	cytosol [GO:0005829]; ESCRT III complex [GO:0000815]; late endosome membrane [GO:0031902]; multivesicular body [GO:0005771]
NF45_HV	3.06264	Q5RBR3	6.11e-35	CHMP5_PONAB	Charged multivesicular body protein 5 (Chromatin-modifying protein 5)	CHMP5	Pongo abelii (Sumatran orangutan) (Pongo pygmaeus abelii)	autophagosome maturation [GO:0097352]; cellular response to lipopolysaccharide [GO:0071222]; cellular response to muramyl dipeptide [GO:0071225]; endosome to lysosome transport [GO:0008333]; late endosome to lysosome transport [GO:1902774]; lysosome organization [GO:0007040]; membrane fission [GO:0090148]; midbody abscission [GO:0061952]; mitotic metaphase plate congression [GO:0007080]; multives…	amphisome membrane [GO:1904930]; cytosol [GO:0005829]; kinetochore [GO:0000776]; kinetochore microtubule [GO:0005828]; lysosomal membrane [GO:0005765]; midbody [GO:0030496]; multivesicular body membrane [GO:0032585]; nuclear pore [GO:0005643]; plasma membrane [GO:0005886]
NF1_LV	2.10483	Q7T0X5	1.7e-23	CHMP7_XENLA	Charged multivesicular body protein 7 (Chromatin-modifying protein 7)	chmp7	Xenopus laevis (African clawed frog)	exit from mitosis [GO:0010458]; late endosome to vacuole transport [GO:0045324]; nuclear membrane reassembly [GO:0031468]; protein transport [GO:0015031]	ESCRT III complex [GO:0000815]; nuclear envelope [GO:0005635]
NF1_LV	-3.38097	O94486	3.96e-05	CHR2_SCHPO	Chitin synthase regulatory factor 2 (Chs four homolog 2)	chr2 cfh2 SPCC417.05c	Schizosaccharomyces pombe (strain 972 / ATCC 24843) (Fission yeast)	-	cell division site [GO:0032153]; cytosol [GO:0005829]; membrane [GO:0016020]; nucleus [GO:0005634]
NF45_HV	-2.1261	P35523	6.07e-42	CLCN1_HUMAN	Chloride channel protein 1 (ClC-1) (Chloride channel protein, skeletal muscle)	CLCN1 CLC1	Homo sapiens (Human)	chloride transmembrane transport [GO:1902476]; chloride transport [GO:0006821]; muscle contraction [GO:0006936]; neuronal action potential propagation [GO:0019227]; regulation of ion transmembrane transport [GO:0034765]	chloride channel complex [GO:0034707]; plasma membrane [GO:0005886]; sarcolemma [GO:0042383]	protein homodimerization activity [GO:0042803]; voltage-gated chloride channel activity [GO:0005247]
NF45_HV	2.8912	Q6IP59	8.93e-52	CTL2_XENLA	Choline transporter-like protein 2 (Solute carrier family 44 member 2)	slc44a2 ctl2	Xenopus laevis (African clawed frog)		membrane [GO:0016020]	transmembrane transporter activity [GO:0022857]
NF1_LV	-2.02905	O82567	4.18e-28	AAPT1_ARATH	Choline/ethanolaminephosphotransferase 1 (EC 2.7.8.1) (EC 2.7.8.2) (Aminoalcohol phosphotransferase 1) (AtAAPT1)	AAPT1 At1g13560 F13B4.5	Arabidopsis thaliana (Mouse-ear cress)	phosphatidylethanolamine biosynthetic process [GO:0006646]	Golgi apparatus [GO:0005794]; membrane [GO:0016020]	diacylglycerol cholinephosphotransferase activity [GO:0004142]; ethanolaminephosphotransferase activity [GO:0004307]; metal ion binding [GO:0046872]
NF1_LV	-2.02758	P81908	3.11e-14	CHLE_HORSE	Cholinesterase (EC 3.1.1.8) (Acylcholine acylhydrolase) (Butyrylcholine esterase) (Choline esterase II) (EQ-BCHE) (Pseudocholinesterase)	BCHE	Equus caballus (Horse)	acetylcholine catabolic process [GO:0006581]; choline metabolic process [GO:0019695]	extracellular space [GO:0005615]; plasma membrane [GO:0005886]	acetylcholinesterase activity [GO:0003990]; cholinesterase activity [GO:0004104]
NF1_LV	-2.8067	Q9P793	5.51e-24	MIT1_SCHPO	Chromatin remodeling factor mit1 (EC 3.6.4.-) (Mi2-like interacting with clr3 protein 1) (Snf2/Hdac-containing repressor complex protein mit1) (SHREC protein mit1)	mit1 SPBP35G2.10	Schizosaccharomyces pombe (strain 972 / ATCC 24843) (Fission yeast)	chromatin organization [GO:0006325]; chromatin remodeling [GO:0006338]; heterochromatin formation [GO:0031507]; nucleosome organization [GO:0034728]	chromatin [GO:0000785]; chromosome, subtelomeric region [GO:0099115]; heterochromatin island [GO:1990342]; mating-type region heterochromatin [GO:0031934]; nucleus [GO:0005634]; pericentric heterochromatin [GO:0005721]; rDNA heterochromatin [GO:0033553]; SHREC complex [GO:0070824]; SHREC2 complex [GO:0110129]	ATP binding [GO:0005524]; ATP hydrolysis activity [GO:0016887]; ATP-dependent chromatin remodeler activity [GO:0140658]; chromatin binding [GO:0003682]; DNA binding [GO:0003677]; helicase activity [GO:0004386]; histone binding [GO:0042393]; metal ion binding [GO:0046872]; nucleosome binding [GO:0031491]
NF45_HV	-3.33472	Q6NU40	6.02e-43	CTF18_XENLA	Chromosome transmission fidelity protein 18 homolog	chtf18 ctf18	Xenopus laevis (African clawed frog)	cell cycle [GO:0007049]; DNA replication [GO:0006260]	DNA replication factor C complex [GO:0005663]; nucleus [GO:0005634]	ATP binding [GO:0005524]; ATP hydrolysis activity [GO:0016887]; DNA binding [GO:0003677]; DNA clamp loader activity [GO:0003689]
NF1_LV	-2.11885	Q6NU40	6.02e-43	CTF18_XENLA	Chromosome transmission fidelity protein 18 homolog	chtf18 ctf18	Xenopus laevis (African clawed frog)	cell cycle [GO:0007049]; DNA replication [GO:0006260]	DNA replication factor C complex [GO:0005663]; nucleus [GO:0005634]	calcium-dependent phospholipid binding [GO:0005544]; metal ion binding [GO:0046872]
NF1_LV	2.04198	Q99895	2.36e-24	CTRC_HUMAN	Chymotrypsin-C (EC 3.4.21.2) (Caldecrin)	CTRC CLCR	Homo sapiens (Human)	cellular calcium ion homeostasis [GO:0006874]; proteolysis [GO:0006508]		peptidase activity [GO:0008233]; serine-type endopeptidase activity [GO:0004252]
NF1_LV	3.13447	P17538	3.74e-27	CTRB1_HUMAN	Chymotrypsinogen B (EC 3.4.21.1) [Cleaved into: Chymotrypsin B chain A; Chymotrypsin B chain B; Chymotrypsin B chain C]	CTRB1 CTRB	Homo sapiens (Human)	digestion [GO:0007586]; proteolysis [GO:0006508]	extracellular region [GO:0005576]; extracellular space [GO:0005615]	serine-type endopeptidase activity [GO:0004252]
NF45_HV	-2.29251	A8I4E9	1.71e-19	CP100_CHLRE	Cilia- and flagella-associated protein 100 (Flagella-associated protein 100) (Modifier of inner arms 1 protein) (Mia1p)	FAP100 MIA1 CHLREDRAFT_186878	Chlamydomonas reinhardtii (Chlamydomonas smithii)	cell motility [GO:0048870]; cilium movement [GO:0003341]; inner dynein arm assembly [GO:0036159]	axonemal outer doublet [GO:0097545]; motile cilium [GO:0031514]	dynein complex binding [GO:0070840]
NF1_LV	2.18225	Q568D2	1.5e-33	CF161_DANRE	Cilia- and flagella-associated protein 161	cfap161 zgc:110373	Danio rerio (Zebrafish) (Brachydanio rerio)	cilium assembly [GO:0060271]	axonemal microtubule [GO:0005879]; motile cilium [GO:0031514]
NF45_HV	-2.165	A0CDD4	7.05e-130	CFA20_PARTE	Cilia- and flagella-associated protein 20 (Bug22p)	CFAP20 Bug22 Bug22a Bug22b Bug22c Bug22d GSPATT00007012001 GSPATT00012810001 GSPATT00013199001 GSPATT00016658001	Paramecium tetraurelia	cilium assembly [GO:0060271]; positive regulation of cell motility [GO:2000147]; regulation of cilium beat frequency involved in ciliary motility [GO:0060296]	ciliary basal body [GO:0036064]; cilium [GO:0005929]; cytoplasm [GO:0005737]; microtubule [GO:0005874]; motile cilium [GO:0031514]
NF1_LV	-2.0135	A0CDD4	2.7e-119	CFA20_PARTE	Cilia- and flagella-associated protein 20 (Bug22p)	CFAP20 Bug22 Bug22a Bug22b Bug22c Bug22d GSPATT00007012001 GSPATT00012810001 GSPATT00013199001 GSPATT00016658001	Paramecium tetraurelia	cilium assembly [GO:0060271]; positive regulation of cell motility [GO:2000147]; regulation of cilium beat frequency involved in ciliary motility [GO:0060296]	ciliary basal body [GO:0036064]; cilium [GO:0005929]; cytoplasm [GO:0005737]; microtubule [GO:0005874]; motile cilium [GO:0031514]
NF45_HV	-2.04199	A1A5Q4	7.63e-13	CF206_RAT	Cilia- and flagella-associated protein 206	Cfap206	Rattus norvegicus (Rat)	axoneme assembly [GO:0035082]; cilium movement [GO:0003341]; regulation of cilium beat frequency [GO:0003356]; regulation of flagellated sperm motility [GO:1901317]; sperm axoneme assembly [GO:0007288]	axoneme [GO:0005930]; ciliary basal body [GO:0036064]; motile cilium [GO:0031514]; radial spoke [GO:0001534]
NF45_HV	-2.28465	Q28IH8	2.96e-14	CFA36_XENTR	Cilia- and flagella-associated protein 36 (Coiled-coil domain-containing protein 104)	cfap36 ccdc104 TNeu040m17.1	Xenopus tropicalis (Western clawed frog) (Silurana tropicalis)		cytoplasm [GO:0005737]; motile cilium [GO:0031514]; nucleus [GO:0005634]
NF45_HV	-2.95246	Q96MR6	0	CFA57_HUMAN	Cilia- and flagella-associated protein 57 (WD repeat-containing protein 65)	CFAP57 WDR65	Homo sapiens (Human)
NF45_HV	-2.07905	A8HUA1	4.63e-105	CFA58_CHLRE	Cilia- and flagella-associated protein 58 (Flagellum-associated protein 58)	CFAP58 FAP58 CHLREDRAFT_206234	Chlamydomonas reinhardtii (Chlamydomonas smithii)	cilium-dependent cell motility [GO:0060285]	axoneme [GO:0005930]; cytoplasm [GO:0005737]; motile cilium [GO:0031514]
NF1_LV	2.88101	A8JFU2	4.75e-165	CFA65_CHLRE	Cilia- and flagella-associated protein 65	CFAP65 FAP65 CHLREDRAFT_153955	Chlamydomonas reinhardtii (Chlamydomonas smithii)	cell projection organization [GO:0030030]	cytoplasm [GO:0005737]; motile cilium [GO:0031514]; plasma membrane [GO:0005886]
NF1_LV	4.90417	B0VXE6	5.75e-29	CFA69_CALJA	Cilia- and flagella-associated protein 69	CFAP69	Callithrix jacchus (White-tufted-ear marmoset)	-
NF1_LV	2.515	A8IB22	1.31e-06	CFA77_CHLRE	Cilia- and flagella-associated protein 77 (Flagellar-associated protein 77)	CFAP77 FAP77 CHLREDRAFT_181854	Chlamydomonas reinhardtii (Chlamydomonas smithii)	-	motile cilium [GO:0031514]
NF1_LV	-2.31947	Q8BRC6	3.68e-42	CFA91_MOUSE	Cilia- and flagella-associated protein 91 (CFAP91) (AMY-1-associating protein expressed in testis 1 homolog) (AAT-1) (MYCBP/AMY-1-associated testis-expressed protein 1) (Protein MAATS1)	Cfap91 Aat1 Maats1 Spata26	Mus musculus (Mouse)	axonemal central apparatus assembly [GO:1904158]; cell differentiation [GO:0030154]; cilium movement [GO:0003341]; spermatogenesis [GO:0007283]	axoneme [GO:0005930]; mitochondrion [GO:0005739]; motile cilium [GO:0031514]
NF1_LV	-2.36906	Q54BW4	1.78e-70	CPAS2_DICDI	Circularly permutated Ras protein 2 (DdiCPRas2)	cpras2 DDB_G0293376	Dictyostelium discoideum (Social amoeba)	intracellular protein transport [GO:0006886]	endomembrane system [GO:0012505]	endopeptidase inhibitor activity [GO:0004866]; GTP binding [GO:0005525]; GTPase activity [GO:0003924]
NF1_LV	-2.1558	Q54BW4	3.04e-17	CPAS2_DICDI	Circularly permutated Ras protein 2 (DdiCPRas2)	cpras2 DDB_G0293376	Dictyostelium discoideum (Social amoeba)	intracellular protein transport [GO:0006886]	endomembrane system [GO:0012505]	endopeptidase inhibitor activity [GO:0004866]; GTP binding [GO:0005525]; GTPase activity [GO:0003924]
NF45_HV	2.13495	Q8MQU6	0	CISYP_DICDI	Citrate synthase, peroxisomal (EC 2.3.3.16)	cshA DDB_G0267426	Dictyostelium discoideum (Social amoeba)	asexual reproduction [GO:0019954]; carbohydrate metabolic process [GO:0005975]; endocytosis [GO:0006897]; glyoxylate cycle [GO:0006097]; phagocytosis [GO:0006909]; pinocytosis [GO:0006907]; positive regulation of phagocytosis [GO:0050766]; sorocarp morphogenesis [GO:0031288]; tricarboxylic acid cycle [GO:0006099]	mitochondrial matrix [GO:0005759]; peroxisome [GO:0005777]	citrate (Si)-synthase activity [GO:0004108]
NF45_HV	-2.34186	Q652P4	5.5e-121	CPSF2_ORYSJ	Cleavage and polyadenylation specificity factor subunit 2 (Cleavage and polyadenylation specificity factor 100 kDa subunit) (CPSF 100 kDa subunit)	Os09g0569400 LOC_Os09g39590 OJ1003_C09.22	Oryza sativa subsp. japonica (Rice)	mRNA 3'-end processing by stem-loop binding and cleavage [GO:0006398]; mRNA polyadenylation [GO:0006378]; pre-mRNA cleavage required for polyadenylation [GO:0098789]; RNA-mediated post-transcriptional gene silencing [GO:0035194]	cytoplasm [GO:0005737]; mRNA cleavage and polyadenylation specificity factor complex [GO:0005847]	RNA binding [GO:0003723]
NF45_HV	-3.17679	Q7PEV7	4.75e-08	CLB4_ANOGA	CLIP domain-containing serine protease B4 (EC 3.4.21.-) (CLIP domain-containing serine protease 14D) (AgSp14D1)	CLIPB4 SP14D1 AGAP003250	Anopheles gambiae (African malaria mosquito)	innate immune response [GO:0045087]; proteolysis [GO:0006508]	extracellular region [GO:0005576]	serine-type endopeptidase activity [GO:0004252]
NF45_HV	-3.57699	Q8R3P7	6.09e-80	CLUA1_MOUSE	Clusterin-associated protein 1	Cluap1	Mus musculus (Mouse)	axoneme assembly [GO:0035082]; cilium assembly [GO:0060271]; floor plate formation [GO:0021508]; heart looping [GO:0001947]; intraciliary anterograde transport [GO:0035720]; intraciliary transport [GO:0042073]; left/right pattern formation [GO:0060972]; neural tube closure [GO:0001843]; smoothened signaling pathway [GO:0007224]	centrosome [GO:0005813]; ciliary base [GO:0097546]; ciliary tip [GO:0097542]; cilium [GO:0005929]; intracellular membrane-bounded organelle [GO:0043231]; intraciliary transport particle A [GO:0030991]; intraciliary transport particle B [GO:0030992]; nucleoplasm [GO:0005654]
NF1_LV	-2.11082	Q5RA77	3.49e-111	COPD_PONAB	Coatomer subunit delta (Archain) (Delta-coat protein) (Delta-COP)	ARCN1 COPD	Pongo abelii (Sumatran orangutan) (Pongo pygmaeus abelii)	establishment of localization in cell [GO:0051649]; protein transport [GO:0015031]; retrograde vesicle-mediated transport, Golgi to endoplasmic reticulum [GO:0006890]	COPI vesicle coat [GO:0030126]; Golgi membrane [GO:0000139]
NF45_HV	3.47691	Q49WB0	1.15e-63	CDR_STAS1	Coenzyme A disulfide reductase (CoA-disulfide reductase) (CoADR) (EC 1.8.1.14)	cdr SSP1804	Staphylococcus saprophyticus subsp. saprophyticus (strain ATCC 15305 / DSM 20229 / NCIMB 8711 / NCTC 7292 / S-41)			CoA-disulfide reductase activity [GO:0050451]; flavin adenine dinucleotide binding [GO:0050660]; NADP binding [GO:0050661]; protein disulfide isomerase activity [GO:0003756]
NF1_LV	3.11314	Q5RD79	5.6e-30	CQ10B_PONAB	Coenzyme Q-binding protein COQ10 homolog B, mitochondrial	COQ10B	Pongo abelii (Sumatran orangutan) (Pongo pygmaeus abelii)	cellular respiration [GO:0045333]; ubiquinone biosynthetic process [GO:0006744]	mitochondrial inner membrane [GO:0005743]	ubiquinone binding [GO:0048039]
NF1_LV	-2.65199	Q8IYE0	3.74e-35	CC146_HUMAN	Coiled-coil domain-containing protein 146	CCDC146 KIAA1505	Homo sapiens (Human)	-	centriole [GO:0005814]; cytoplasm [GO:0005737]; cytoskeleton [GO:0005856]
NF1_LV	2.17868	A7RNG8	1.41e-70	CCD22_NEMVE	Coiled-coil domain-containing protein 22 homolog	v1g180167	Nematostella vectensis (Starlet sea anemone)	positive regulation of ubiquitin-dependent protein catabolic process [GO:2000060]		cullin family protein binding [GO:0097602]
NF1_LV	-2.86548	Q6GLE1	1.68e-60	CCD25_XENTR	Coiled-coil domain-containing protein 25	ccdc25	Xenopus tropicalis (Western clawed frog) (Silurana tropicalis)	positive regulation of cell motility [GO:2000147]	endomembrane system [GO:0012505]; plasma membrane [GO:0005886]	DNA binding [GO:0003677]
NF45_HV	-2.40493	Q6GLE1	1.68e-60	CCD25_XENTR	Coiled-coil domain-containing protein 25	ccdc25	Xenopus tropicalis (Western clawed frog) (Silurana tropicalis)	positive regulation of cell motility [GO:2000147]	endomembrane system [GO:0012505]; plasma membrane [GO:0005886]	DNA binding [GO:0003677]
NF1_LV	-3.10049	P13944	1.48e-09	COCA1_CHICK	Collagen alpha-1(XII) chain (Fibrochimerin)	COL12A1	Gallus gallus (Chicken)	cell adhesion [GO:0007155]; endodermal cell differentiation [GO:0035987]	collagen trimer [GO:0005581]; collagen-containing extracellular matrix [GO:0062023]; extracellular space [GO:0005615]
NF45_HV	2.53827	P13944	1.48e-09	COCA1_CHICK	Collagen alpha-1(XII) chain (Fibrochimerin)	COL12A1	Gallus gallus (Chicken)	cell adhesion [GO:0007155]; endodermal cell differentiation [GO:0035987]	collagen trimer [GO:0005581]; collagen-containing extracellular matrix [GO:0062023]; extracellular space [GO:0005615]
NF45_HV	-3.07093	A6H584	1.15e-09	CO6A5_MOUSE	Collagen alpha-5(VI) chain (Collagen alpha-1(XXIX) chain)	Col6a5 Col29a1 Gm7455	Mus musculus (Mouse)	cell adhesion [GO:0007155]; extracellular matrix organization [GO:0030198]	collagen trimer [GO:0005581]; collagen-containing extracellular matrix [GO:0062023]; extracellular matrix [GO:0031012]; extracellular region [GO:0005576]
NF45_HV	-3.96337	A6NMZ7	1.44e-11	CO6A6_HUMAN	Collagen alpha-6(VI) chain	COL6A6	Homo sapiens (Human)	cell adhesion [GO:0007155]; extracellular matrix organization [GO:0030198]	collagen trimer [GO:0005581]; collagen-containing extracellular matrix [GO:0062023]; extracellular matrix [GO:0031012]; extracellular region [GO:0005576]
NF45_HV	-2.74858	P34090	2.11e-70	CMF_DICDI	Conditioned medium factor (CMF) (Density-sensing factor)	cmfA DDB_G0275007	Dictyostelium discoideum (Social amoeba)	aggregation involved in sorocarp development [GO:0031152]; positive regulation of cell differentiation [GO:0045597]; regulation of gene expression [GO:0010468]	extracellular space [GO:0005615]
NF1_LV	-2.05411	P34090	6.22e-79	CMF_DICDI	Conditioned medium factor (CMF) (Density-sensing factor)	cmfA DDB_G0275007	Dictyostelium discoideum (Social amoeba)	aggregation involved in sorocarp development [GO:0031152]; positive regulation of cell differentiation [GO:0045597]; regulation of gene expression [GO:0010468]	extracellular space [GO:0005615]
NF45_HV	3.6927	P34090	1.83e-78	CMF_DICDI	Conditioned medium factor (CMF) (Density-sensing factor)	cmfA DDB_G0275007	Dictyostelium discoideum (Social amoeba)	aggregation involved in sorocarp development [GO:0031152]; positive regulation of cell differentiation [GO:0045597]; regulation of gene expression [GO:0010468]	extracellular space [GO:0005615]
NF1_LV	-2.81834	O13360	0.000415	FLUF_NEUCR	Conidial development protein fluffy	fl B24M22.10 NCU08726	Neurospora crassa (strain ATCC 24698 / 74-OR23-1A / CBS 708.71 / DSM 1257 / FGSC 987)	conidium formation [GO:0048315]; sporulation resulting in formation of a cellular spore [GO:0030435]	nucleus [GO:0005634]	DNA binding [GO:0003677]; DNA-binding transcription factor activity, RNA polymerase II-specific [GO:0000981]; zinc ion binding [GO:0008270]
NF45_HV	-2.21262	Q54CT0	2.96e-27	COG6_DICDI	Conserved oligomeric Golgi complex subunit 6 (COG complex subunit 6) (Component of oligomeric Golgi complex 6)	cog6 DDB_G0292784	Dictyostelium discoideum (Social amoeba)	intra-Golgi vesicle-mediated transport [GO:0006891]; protein transport [GO:0015031]	Golgi membrane [GO:0000139]; Golgi transport complex [GO:0017119]
NF1_LV	-2.91901	Q6P2U9	1.88e-61	CSN3_DANRE	COP9 signalosome complex subunit 3 (Signalosome subunit 3)	cops3 csn3 wu:fc32a02	Danio rerio (Zebrafish) (Brachydanio rerio)	anatomical structure development [GO:0048856]; ubiquitin-dependent protein catabolic process [GO:0006511]	COP9 signalosome [GO:0008180]; cytoplasm [GO:0005737]
NF1_LV	-2.11652	Q96FN4	5.07e-148	CPNE2_HUMAN	Copine-2 (Copine II)	CPNE2	Homo sapiens (Human)	cellular response to calcium ion [GO:0071277]	cytoplasm [GO:0005737]; extracellular exosome [GO:0070062]; nucleus [GO:0005634]; plasma membrane [GO:0005886]
NF45_HV	2.01866	Q96FN4	5.07e-148	CPNE2_HUMAN	Copine-2 (Copine II)	CPNE2	Homo sapiens (Human)	cellular response to calcium ion [GO:0071277]	cytoplasm [GO:0005737]; extracellular exosome [GO:0070062]; nucleus [GO:0005634]; plasma membrane [GO:0005886]	calcium-dependent phospholipid binding [GO:0005544]; metal ion binding [GO:0046872]
NF1_LV	-2.35712	P38865	3.38e-08	CTR2_YEAST	Copper transport protein CTR2 (Copper transporter 2)	CTR2 YHR175W	Saccharomyces cerevisiae (strain ATCC 204508 / S288c) (Baker's yeast)	cellular copper ion homeostasis [GO:0006878]; copper ion import [GO:0015677]; protein maturation by copper ion transfer [GO:0015680]	endoplasmic reticulum [GO:0005783]; fungal-type vacuole membrane [GO:0000329]	copper ion transmembrane transporter activity [GO:0005375]
NF45_HV	-3.97394	Q108T9	0.007	CTTB2_LOXAF	Cortactin-binding protein 2 (CortBP2)	CTTNBP2 CORTBP2	Loxodonta africana (African elephant)		cell cortex [GO:0005938]; dendritic spine [GO:0043197]
NF45_HV	2.25939	Q6DIP8	1.11e-26	F172A_XENTR	Cotranscriptional regulator FAM172A homolog (Protein FAM172A)	fam172a	Xenopus tropicalis (Western clawed frog) (Silurana tropicalis)	mRNA processing [GO:0006397]; RNA splicing [GO:0008380]	cytoplasm [GO:0005737]; nucleus [GO:0005634]
NF45_HV	2.52849	Q9UU99	6.41e-21	YJX4_SCHPO	CRAL-TRIO domain-containing protein C23B6.04c	SPCC23B6.04c	Schizosaccharomyces pombe (strain 972 / ATCC 24843) (Fission yeast)	intermembrane phospholipid transfer [GO:0120010]	plasma membrane [GO:0005886]; prospore membrane [GO:0005628]	phosphatidylinositol transfer activity [GO:0008526]
NF45_HV	-2.04293	Q7SXA9	3.41e-08	MUS81_DANRE	Crossover junction endonuclease MUS81 (EC 3.1.22.-)	mus81	Danio rerio (Zebrafish) (Brachydanio rerio)	anatomical structure development [GO:0048856]; DNA catabolic process, endonucleolytic [GO:0000737]; double-strand break repair via break-induced replication [GO:0000727]; mitotic intra-S DNA damage checkpoint signaling [GO:0031573]; resolution of meiotic recombination intermediates [GO:0000712]	Holliday junction resolvase complex [GO:0048476]; nuclear replication fork [GO:0043596]; nucleus [GO:0005634]	3'-flap endonuclease activity [GO:0048257]; crossover junction endodeoxyribonuclease activity [GO:0008821]; DNA binding [GO:0003677]; metal ion binding [GO:0046872]
NF1_LV	-4.01311	Q54GB2	1.46e-77	CTSL2_DICDI	CTD small phosphatase-like protein 2 (CTDSP-like 2) (EC 3.1.3.-)	ctdspl2 DDB_G0290365	Dictyostelium discoideum (Social amoeba)	-		phosphoprotein phosphatase activity [GO:0004721]
NF45_HV	3.12908	Q9UUE0	5.3e-05	CTO1_SCHPO	CTO1 family protein C17G9.12c	SPBC17G9.12c	Schizosaccharomyces pombe (strain 972 / ATCC 24843) (Fission yeast)		cytosol [GO:0005829]; nucleus [GO:0005634]	hydrolase activity [GO:0016787]
NF1_LV	3.99715	Q9UUE0	4.33e-05	CTO1_SCHPO	CTO1 family protein C17G9.12c	SPBC17G9.12c	Schizosaccharomyces pombe (strain 972 / ATCC 24843) (Fission yeast)	-	cytosol [GO:0005829]; nucleus [GO:0005634]	hydrolase activity [GO:0016787]
NF45_HV	-2.09713	Q16280	6.34e-42	CNGA2_HUMAN	Cyclic nucleotide-gated olfactory channel (Cyclic nucleotide-gated cation channel 2) (Cyclic nucleotide-gated channel alpha-2) (CNG channel alpha-2) (CNG-2) (CNG2)	CNGA2 CNCA CNCA1 CNCG2	Homo sapiens (Human)	cation transmembrane transport [GO:0098655]; response to stimulus [GO:0050896]; sensory perception of smell [GO:0007608]	ciliary membrane [GO:0060170]; Golgi-associated vesicle membrane [GO:0030660]; intracellular cyclic nucleotide activated cation channel complex [GO:0017071]; plasma membrane [GO:0005886]	calmodulin binding [GO:0005516]; cAMP binding [GO:0030552]; cGMP binding [GO:0030553]; intracellular cAMP-activated cation channel activity [GO:0005222]; intracellular cGMP-activated cation channel activity [GO:0005223]; protein-containing complex binding [GO:0044877]
NF1_LV	2.44923	Q9FVX0	3.13e-11	CCA12_ARATH	Cyclin-A1-2 (G2/mitotic-specific cyclin-A1-2) (CycA1;2) (Protein TARDY ASYNCHRONOUS MEIOSIS)	CYCA1-2 TAM At1g77390 F2P24.10	Arabidopsis thaliana (Mouse-ear cress)	cell division [GO:0051301]; male meiotic nuclear division [GO:0007140]; meiosis II [GO:0007135]; microsporogenesis [GO:0009556]; mitotic cell cycle phase transition [GO:0044772]; regulation of cyclin-dependent protein serine/threonine kinase activity [GO:0000079]; regulation of meiotic cell cycle [GO:0051445]	cyclin-dependent protein kinase holoenzyme complex [GO:0000307]; cytoplasm [GO:0005737]; nucleus [GO:0005634]	cyclin-dependent protein serine/threonine kinase regulator activity [GO:0016538]
NF45_HV	-2.37373	A8WIP6	1.05e-107	CDK20_DANRE	Cyclin-dependent kinase 20 (EC 2.7.11.22) (Cell cycle-related kinase) (Cell division protein kinase 20)	cdk20 ccrk si:dkeyp-77f7.1 zgc:101530	Danio rerio (Zebrafish) (Brachydanio rerio)	cell cycle [GO:0007049]; cell division [GO:0051301]; cilium assembly [GO:0060271]; protein phosphorylation [GO:0006468]	cilium [GO:0005929]; cytoplasm [GO:0005737]; nucleus [GO:0005634]	ATP binding [GO:0005524]; cyclin-dependent protein serine/threonine kinase activity [GO:0004693]; protein serine kinase activity [GO:0106310]
NF1_LV	-3.93978	Q84TI6	3.52e-92	CDKE1_ARATH	Cyclin-dependent kinase E-1 (CDKE;1) (EC 2.7.11.22) (EC 2.7.11.23) (Cyclin-dependent kinase 8) (Protein HUA ENHANCER 3)	CDKE-1 CDK8 HEN3 RAO1 At5g63610 MBK5.8	Arabidopsis thaliana (Mouse-ear cress)	cell cycle [GO:0007049]; cell division [GO:0051301]; protein phosphorylation [GO:0006468]	mediator complex [GO:0016592]; nucleus [GO:0005634]	ATP binding [GO:0005524]; cyclin-dependent protein serine/threonine kinase activity [GO:0004693]; kinase binding [GO:0019900]; protein serine kinase activity [GO:0106310]; RNA polymerase II CTD heptapeptide repeat kinase activity [GO:0008353]
NF1_LV	-3.29864	O80513	4.57e-37	CCU41_ARATH	Cyclin-U4-1 (CycU4;1) (Cyclin-P4.1) (CycP4;1)	CYCU4-1 At2g44740 F16B22.23	Arabidopsis thaliana (Mouse-ear cress)	cell cycle [GO:0007049]; cell division [GO:0051301]; regulation of cyclin-dependent protein serine/threonine kinase activity [GO:0000079]		protein kinase binding [GO:0019901]
NF45_HV	2.32494	Q65YR7	1.92e-17	CYTA2_DICDI	Cystatin-A2	cpiB DDB_G0280439	Dictyostelium discoideum (Social amoeba)	negative regulation of peptidase activity [GO:0010466]; regulation of peptidase activity [GO:0052547]	cytosol [GO:0005829]	cysteine-type endopeptidase inhibitor activity [GO:0004869]
NF45_HV	-3.62732	Q8GY82	0.001	CRK45_ARATH	Cysteine-rich receptor-like protein kinase 45 (Cysteine-rich RLK45) (EC 2.7.11.1) (ABA- and osmotic stress-inducible receptor-like cytosolic kinase 1)	CRK45 ARCK1 At4g11890	Arabidopsis thaliana (Mouse-ear cress)	defense response [GO:0006952]; positive regulation of defense response [GO:0031349]; protein phosphorylation [GO:0006468]; regulation of abscisic acid-activated signaling pathway [GO:0009787]	cytosol [GO:0005829]	ATP binding [GO:0005524]; protein serine kinase activity [GO:0106310]; protein serine/threonine kinase activity [GO:0004674]
NF1_LV	-2.24189	Q8GY82	0.001	CRK45_ARATH	Cysteine-rich receptor-like protein kinase 45 (Cysteine-rich RLK45) (EC 2.7.11.1) (ABA- and osmotic stress-inducible receptor-like cytosolic kinase 1)	CRK45 ARCK1 At4g11890	Arabidopsis thaliana (Mouse-ear cress)	defense response [GO:0006952]; positive regulation of defense response [GO:0031349]; protein phosphorylation [GO:0006468]; regulation of abscisic acid-activated signaling pathway [GO:0009787]	cytosol [GO:0005829]	ATP binding [GO:0005524]; protein serine kinase activity [GO:0106310]; protein serine/threonine kinase activity [GO:0004674]
NF1_LV	-4.95505	P11707	3.55e-28	CP3A6_RABIT	Cytochrome P450 3A6 (EC 1.14.14.1) (CYPIIIA6) (Cytochrome P450-3C)	CYP3A6	Oryctolagus cuniculus (Rabbit)	-	endoplasmic reticulum membrane [GO:0005789]	aromatase activity [GO:0070330]; heme binding [GO:0020037]; iron ion binding [GO:0005506]; monooxygenase activity [GO:0004497]
NF45_HV	2.01246	P11707	5.08e-44	CP3A6_RABIT	Cytochrome P450 3A6 (EC 1.14.14.1) (CYPIIIA6) (Cytochrome P450-3C)	CYP3A6	Oryctolagus cuniculus (Rabbit)		endoplasmic reticulum membrane [GO:0005789]	aromatase activity [GO:0070330]; heme binding [GO:0020037]; iron ion binding [GO:0005506]; monooxygenase activity [GO:0004497]
NF1_LV	3.50615	Q9LUC6	4.09e-45	C7A14_ARATH	Cytochrome P450 72A14 (EC 1.14.-.-)	CYP72A14 At3g14680 MIE1.18	Arabidopsis thaliana (Mouse-ear cress)	-	membrane [GO:0016020]	heme binding [GO:0020037]; iron ion binding [GO:0005506]; monooxygenase activity [GO:0004497]; oxidoreductase activity, acting on paired donors, with incorporation or reduction of molecular oxygen [GO:0016705]
NF45_HV	-2.17293	O48786	6.08e-40	C734A_ARATH	Cytochrome P450 734A1 (EC 1.14.-.-) (Protein PHYB ACTIVATION-TAGGED SUPPRESSOR 1)	CYP734A1 BAS1 At2g26710 F18A8.8	Arabidopsis thaliana (Mouse-ear cress)	brassinosteroid homeostasis [GO:0010268]; brassinosteroid metabolic process [GO:0016131]; response to brassinosteroid [GO:0009741]	membrane [GO:0016020]	heme binding [GO:0020037]; iron ion binding [GO:0005506]; monooxygenase activity [GO:0004497]; oxidoreductase activity, acting on paired donors, with incorporation or reduction of molecular oxygen [GO:0016705]; steroid hydroxylase activity [GO:0008395]
NF45_HV	-3.92593	A0A3G9HB50	3.48e-18	ALT8_ALTAL	Cytochrome P450 monooxygenase ALT8 (EC 1.-.-.-) (AAL-toxin biosynthesis cluster protein 8)	ALT8	Alternaria alternata (Alternaria rot fungus) (Torula alternata)		membrane [GO:0016020]	heme binding [GO:0020037]; iron ion binding [GO:0005506]; monooxygenase activity [GO:0004497]; oxidoreductase activity, acting on paired donors, with incorporation or reduction of molecular oxygen [GO:0016705]
NF1_LV	3.93818	Q5U4F6	1.56e-54	DC2I2_MOUSE	Cytoplasmic dynein 2 intermediate chain 2 (Dynein 2 intermediate chain 2) (WD repeat-containing protein 34)	Dync2i2 Wdr34	Mus musculus (Mouse)	cilium assembly [GO:0060271]; intraciliary retrograde transport [GO:0035721]; intraciliary transport [GO:0042073]; microtubule-based movement [GO:0007018]	axoneme [GO:0005930]; centriole [GO:0005814]; centrosome [GO:0005813]; ciliary basal body [GO:0036064]; ciliary plasm [GO:0097014]; cilium [GO:0005929]; cytoplasm [GO:0005737]; cytoplasmic dynein complex [GO:0005868]; cytosol [GO:0005829]; filopodium [GO:0030175]	dynein heavy chain binding [GO:0045504]; dynein light chain binding [GO:0045503]
NF1_LV	-2.72501	Q14008	1.2e-69	CKAP5_HUMAN	Cytoskeleton-associated protein 5 (Colonic and hepatic tumor overexpressed gene protein) (Ch-TOG)	CKAP5 KIAA0097	Homo sapiens (Human)	cell division [GO:0051301]; centrosome cycle [GO:0007098]; centrosome duplication [GO:0051298]; establishment or maintenance of microtubule cytoskeleton polarity [GO:0030951]; microtubule depolymerization [GO:0007019]; microtubule polymerization [GO:0046785]; mitotic spindle organization [GO:0007052]; positive regulation of microtubule nucleation [GO:0090063]; RNA transport [GO:0050658]; spindle …	centrosome [GO:0005813]; cytoplasm [GO:0005737]; cytosol [GO:0005829]; kinetochore [GO:0000776]; membrane [GO:0016020]; nucleolus [GO:0005730]; plasma membrane [GO:0005886]; protein-containing complex [GO:0032991]; spindle pole [GO:0000922]	cadherin binding [GO:0045296]; microtubule binding [GO:0008017]; microtubule plus end polymerase [GO:0061863]; microtubule plus-end binding [GO:0051010]; ribonucleoprotein complex binding [GO:0043021]
NF1_LV	-3.27689	Q54XC1	2.32e-116	5NTC_DICDI	Cytosolic purine 5'-nucleotidase (EC 3.1.3.5) (Cytosolic nucleoside phosphotransferase 5'N) (EC 2.7.1.77)	nt5c2 DDB_G0279053	Dictyostelium discoideum (Social amoeba)	dGMP metabolic process [GO:0046054]; GMP metabolic process [GO:0046037]; IMP metabolic process [GO:0046040]	cytosol [GO:0005829]; phagocytic vesicle [GO:0045335]	5'-nucleotidase activity [GO:0008253]; ATP binding [GO:0005524]; GMP 5'-nucleotidase activity [GO:0050484]; IMP 5'-nucleotidase activity [GO:0050483]; metal ion binding [GO:0046872]; nucleoside phosphotransferase activity [GO:0050146]; XMP 5'-nucleosidase activity [GO:0106411]
NF45_HV	2.215	B0SQR4	2.82e-32	DCDB_LEPBP	dCTP deaminase, dUMP-forming (EC 3.5.4.30) (Bifunctional dCTP deaminase:dUTPase) (DCD-DUT)	dcd LEPBI_I3246	Leptospira biflexa serovar Patoc (strain Patoc 1 / ATCC 23582 / Paris)	dUMP biosynthetic process [GO:0006226]; dUTP biosynthetic process [GO:0006229]		dCTP deaminase (dUMP-forming) activity [GO:0033973]; dCTP deaminase activity [GO:0008829]; nucleotide binding [GO:0000166]
NF1_LV	-2.431	Q9H773	1.09e-24	DCTP1_HUMAN	dCTP pyrophosphatase 1 (EC 3.6.1.12) (Deoxycytidine-triphosphatase 1) (dCTPase 1) (RS21C6) (XTP3-transactivated gene A protein)	DCTPP1 XTP3TPA CDA03	Homo sapiens (Human)	dCTP catabolic process [GO:0006253]; DNA protection [GO:0042262]; nucleoside triphosphate catabolic process [GO:0009143]	cytosol [GO:0005829]; mitochondrion [GO:0005739]; nucleoplasm [GO:0005654]; nucleus [GO:0005634]	dCTP diphosphatase activity [GO:0047840]; identical protein binding [GO:0042802]; magnesium ion binding [GO:0000287]; nucleoside triphosphate diphosphatase activity [GO:0047429]; pyrimidine deoxyribonucleotide binding [GO:0032556]
NF1_LV	2.24572	A2AF47	2.2e-11	DOC11_MOUSE	Dedicator of cytokinesis protein 11 (Activated Cdc42-associated guanine nucleotide exchange factor) (ACG) (Zizimin-2)	Dock11 Ziz2	Mus musculus (Mouse)	B cell homeostasis [GO:0001782]; marginal zone B cell differentiation [GO:0002315]; positive regulation of filopodium assembly [GO:0051491]; positive regulation of GTPase activity [GO:0043547]; small GTPase mediated signal transduction [GO:0007264]		guanyl-nucleotide exchange factor activity [GO:0005085]; small GTPase binding [GO:0031267]
NF1_LV	2.71739	Q8NF50	2.34e-33	DOCK8_HUMAN	Dedicator of cytokinesis protein 8	DOCK8	Homo sapiens (Human)	cellular response to chemokine [GO:1990869]; dendritic cell migration [GO:0036336]; immunological synapse formation [GO:0001771]; memory T cell proliferation [GO:0061485]; negative regulation of T cell apoptotic process [GO:0070233]; positive regulation of establishment of T cell polarity [GO:1903905]; positive regulation of GTPase activity [GO:0043547]; positive regulation of T cell migration [G…	cell leading edge [GO:0031252]; cytoplasm [GO:0005737]; cytosol [GO:0005829]; lamellipodium membrane [GO:0031258]; leading edge membrane [GO:0031256]; membrane [GO:0016020]	guanyl-nucleotide exchange factor activity [GO:0005085]
NF45_HV	-2.55355	Q8BIK4	3.01e-27	DOCK9_MOUSE	Dedicator of cytokinesis protein 9 (Cdc42 guanine nucleotide exchange factor zizimin-1) (Zizimin-1)	Dock9 D14Wsu89e Kiaa1058 Ziz1	Mus musculus (Mouse)	positive regulation of GTPase activity [GO:0043547]; small GTPase mediated signal transduction [GO:0007264]	endomembrane system [GO:0012505]; membrane [GO:0016020]	guanyl-nucleotide exchange factor activity [GO:0005085]; small GTPase binding [GO:0031267]
NF1_LV	3.09694	P36209	5.82e-114	ERG4_SCHPO	Delta(24(24(1)))-sterol reductase (EC 1.3.1.71) (C-24(28) sterol reductase) (Staurosporine-supersensitivity protein 1) (Sterol Delta(24(28))-reductase)	sts1 SPAC20G4.07c	Schizosaccharomyces pombe (strain 972 / ATCC 24843) (Fission yeast)	ergosterol biosynthetic process [GO:0006696]; sterol biosynthetic process [GO:0016126]	endoplasmic reticulum membrane [GO:0005789]	delta24(24-1) sterol reductase activity [GO:0000246]; oxidoreductase activity, acting on the CH-CH group of donors [GO:0016627]
NF1_LV	2.3046	Q9XZT6	3.5e-10	DNK_DROME	Deoxynucleoside kinase (EC 2.7.1.145) (Deoxyribonucleoside kinase) (Dm-dNK) (Multispecific deoxynucleoside kinase)	dnk CG5452	Drosophila melanogaster (Fruit fly)	DNA biosynthetic process [GO:0071897]; nucleoside diphosphate phosphorylation [GO:0006165]; nucleoside phosphate biosynthetic process [GO:1901293]; nucleotide phosphorylation [GO:0046939]; phosphorylation [GO:0016310]	cytoplasm [GO:0005737]	ATP binding [GO:0005524]; cytidine kinase activity [GO:0043771]; deoxyadenosine kinase activity [GO:0004136]; deoxycytidine kinase activity [GO:0004137]; deoxyguanosine kinase activity [GO:0004138]; deoxynucleoside kinase activity [GO:0019136]; kinase activity [GO:0016301]; thymidine kinase activity [GO:0004797]; uridine kinase activity [GO:0004849]
NF1_LV	-2.10556	Q13609	1.54e-37	DNSL3_HUMAN	Deoxyribonuclease gamma (DNase gamma) (EC 3.1.21.-) (DNase I homolog protein DHP2) (Deoxyribonuclease I-like 3) (DNase I-like 3) (Liver and spleen DNase) (LS-DNase) (LSD)	DNASE1L3 DHP2 DNAS1L3	Homo sapiens (Human)	apoptotic DNA fragmentation [GO:0006309]; DNA catabolic process [GO:0006308]; DNA catabolic process, endonucleolytic [GO:0000737]; DNA metabolic process [GO:0006259]; neutrophil activation involved in immune response [GO:0002283]; programmed cell death involved in cell development [GO:0010623]; regulation of acute inflammatory response [GO:0002673]; regulation of neutrophil mediated cytotoxicity …	endoplasmic reticulum [GO:0005783]; extracellular region [GO:0005576]; nucleus [GO:0005634]	calcium ion binding [GO:0005509]; deoxyribonuclease activity [GO:0004536]; deoxyribonuclease I activity [GO:0004530]; DNA binding [GO:0003677]
NF1_LV	-2.06824	Q0SRC4	9.67e-60	DEOC_CLOPS	Deoxyribose-phosphate aldolase (DERA) (EC 4.1.2.4) (2-deoxy-D-ribose 5-phosphate aldolase) (Phosphodeoxyriboaldolase) (Deoxyriboaldolase)	deoC CPR_2024	Clostridium perfringens (strain SM101 / Type A)	carbohydrate catabolic process [GO:0016052]; deoxyribonucleotide catabolic process [GO:0009264]; deoxyribose phosphate catabolic process [GO:0046386]	cytoplasm [GO:0005737]	deoxyribose-phosphate aldolase activity [GO:0004139]
NF45_HV	3.21413	Q54BW5	1.54e-64	DUT_DICDI	Deoxyuridine 5'-triphosphate nucleotidohydrolase, mitochondrial (dUTPase) (EC 3.6.1.23) (dUTP pyrophosphatase)	dut DDB_G0293374	Dictyostelium discoideum (Social amoeba)	dUMP biosynthetic process [GO:0006226]; dUTP catabolic process [GO:0046081]; pyrimidine deoxyribonucleoside triphosphate catabolic process [GO:0009213]	mitochondrion [GO:0005739]	dUTP diphosphatase activity [GO:0004170]; magnesium ion binding [GO:0000287]
NF45_HV	2.19123	Q5RC74	2e-20	DERL2_PONAB	Derlin-2 (Der1-like protein 2)	DERL2	Pongo abelii (Sumatran orangutan) (Pongo pygmaeus abelii)	endoplasmic reticulum unfolded protein response [GO:0030968]; negative regulation of retrograde protein transport, ER to cytosol [GO:1904153]; positive regulation of cell growth [GO:0030307]; positive regulation of cell population proliferation [GO:0008284]; retrograde protein transport, ER to cytosol [GO:0030970]; suckling behavior [GO:0001967]; ubiquitin-dependent ERAD pathway [GO:0030433]	early endosome [GO:0005769]; endoplasmic reticulum membrane [GO:0005789]; late endosome [GO:0005770]	signal recognition particle binding [GO:0005047]
NF45_HV	2.18085	Q9FFS4	0.005	DDA1_ARATH	DET1- and DDB1-associated protein 1	DDA1 MBK23.8 At5g41560	Arabidopsis thaliana (Mouse-ear cress)	negative regulation of abscisic acid-activated signaling pathway [GO:0009788]; positive regulation of proteasomal ubiquitin-dependent protein catabolic process [GO:0032436]	Cul4-RING E3 ubiquitin ligase complex [GO:0080008]; nucleoplasm [GO:0005654]; nucleus [GO:0005634]
NF1_LV	3.13473	Q9FFS4	0.005	DDA1_ARATH	DET1- and DDB1-associated protein 1	DDA1 MBK23.8 At5g41560	Arabidopsis thaliana (Mouse-ear cress)	negative regulation of abscisic acid-activated signaling pathway [GO:0009788]; positive regulation of proteasomal ubiquitin-dependent protein catabolic process [GO:0032436]	Cul4-RING E3 ubiquitin ligase complex [GO:0080008]; nucleoplasm [GO:0005654]; nucleus [GO:0005634]
NF1_LV	2.56974	Q9SMX1	1.37e-117	SUV3M_ARATH	DExH-box ATP-dependent RNA helicase DExH16, mitochondrial (EC 3.6.4.13) (ATP-dependent RNA helicase SUV3) (AtSUV3) (Protein EMBRYO SAC DEVELOPMENT ARREST 15) (Protein POLLEN DEVELOPMENT DEFECTIVE 17) (Protein POLLEN DEVELOPMENT DEFECTIVE 26) (Protein SUPPRESSOR OF VAR 3)	SUV3 EDA15 PDD17 PDD26 At4g14790 dl3435c FCAALL.309	Arabidopsis thaliana (Mouse-ear cress)	megagametogenesis [GO:0009561]; mitochondrial RNA 3'-end processing [GO:0000965]; pollen development [GO:0009555]; positive regulation of auxin mediated signaling pathway [GO:0010929]; positive regulation of cytokinin-activated signaling pathway [GO:0080038]; positive regulation of gibberellic acid mediated signaling pathway [GO:0009939]; positive regulation of response to salt stress [GO:1901002…	mitochondrial degradosome [GO:0045025]; mitochondrial nucleoid [GO:0042645]; mitochondrion [GO:0005739]; nucleus [GO:0005634]	ATP binding [GO:0005524]; ATP hydrolysis activity [GO:0016887]; DNA helicase activity [GO:0003678]; RNA binding [GO:0003723]; RNA helicase activity [GO:0003724]
NF1_LV	2.51574	Q8NCG7	5.22e-09	DGLB_HUMAN	Diacylglycerol lipase-beta (DAGL-beta) (DGL-beta) (EC 3.1.1.116) (KCCR13L) (PUFA-specific triacylglycerol lipase) (EC 3.1.1.3) (Sn1-specific diacylglycerol lipase beta)	DAGLB	Homo sapiens (Human)	arachidonic acid metabolic process [GO:0019369]; endocannabinoid signaling pathway [GO:0071926]; lipid catabolic process [GO:0016042]; neuroblast proliferation [GO:0007405]; neurogenesis [GO:0022008]; neurotransmitter biosynthetic process [GO:0042136]; positive regulation of triglyceride catabolic process [GO:0010898]; prostaglandin biosynthetic process [GO:0001516]; regulation of inflammatory re…	cytoplasm [GO:0005737]; lysosomal membrane [GO:0005765]; nucleoplasm [GO:0005654]; plasma membrane [GO:0005886]	acylglycerol lipase activity [GO:0047372]; lipase activity [GO:0016298]; metal ion binding [GO:0046872]; triglyceride lipase activity [GO:0004806]
NF1_LV	2.22919	P84634	7.76e-35	DCL4_ARATH	Dicer-like protein 4 (EC 3.1.26.-)	DCL4 At5g20320 F5O24.210	Arabidopsis thaliana (Mouse-ear cress)	defense response to virus [GO:0051607]; DNA-templated transcription termination [GO:0006353]; lsiRNA processing [GO:0010599]; maintenance of DNA methylation [GO:0010216]; maintenance of shoot apical meristem identity [GO:0010492]; polarity specification of adaxial/abaxial axis [GO:0009944]; reproductive structure development [GO:0048608]; RNAi-mediated antiviral immune response [GO:0009616]; RNAi…	cytoplasm [GO:0005737]; cytosol [GO:0005829]; nucleus [GO:0005634]	ATP binding [GO:0005524]; helicase activity [GO:0004386]; metal ion binding [GO:0046872]; ribonuclease III activity [GO:0004525]; RNA binding [GO:0003723]
NF1_LV	-2.30131	Q5R4B1	9.02e-53	DLDH_PONAB	Dihydrolipoyl dehydrogenase, mitochondrial (EC 1.8.1.4) (Dihydrolipoamide dehydrogenase)	DLD	Pongo abelii (Sumatran orangutan) (Pongo pygmaeus abelii)	histone succinylation [GO:0106077]	acrosomal vesicle [GO:0001669]; mitochondrial matrix [GO:0005759]; mitochondrion [GO:0005739]; motile cilium [GO:0031514]; nucleus [GO:0005634]; oxoglutarate dehydrogenase complex [GO:0045252]	dihydrolipoyl dehydrogenase activity [GO:0004148]; flavin adenine dinucleotide binding [GO:0050660]
NF45_HV	3.10713	Q02127	1.6e-107	PYRD_HUMAN	Dihydroorotate dehydrogenase (quinone), mitochondrial (DHOdehase) (EC 1.3.5.2) (Dihydroorotate oxidase)	DHODH	Homo sapiens (Human)	'de novo' pyrimidine nucleobase biosynthetic process [GO:0006207]; 'de novo' UMP biosynthetic process [GO:0044205]; pyrimidine ribonucleotide biosynthetic process [GO:0009220]; UDP biosynthetic process [GO:0006225]	cytosol [GO:0005829]; mitochondrial inner membrane [GO:0005743]; mitochondrion [GO:0005739]; nucleoplasm [GO:0005654]	dihydroorotase activity [GO:0004151]; dihydroorotate dehydrogenase (quinone) activity [GO:0106430]; dihydroorotate dehydrogenase activity [GO:0004152]
NF1_LV	-2.85485	Q8BVI4	2.06e-48	DHPR_MOUSE	Dihydropteridine reductase (EC 1.5.1.34) (HDHPR) (Quinoid dihydropteridine reductase)	Qdpr Dhpr	Mus musculus (Mouse)	cellular response to xenobiotic stimulus [GO:0071466]; L-phenylalanine catabolic process [GO:0006559]; liver development [GO:0001889]; response to aluminum ion [GO:0010044]; response to glucagon [GO:0033762]; response to lead ion [GO:0010288]; tetrahydrobiopterin biosynthetic process [GO:0006729]	cytoplasm [GO:0005737]; cytosol [GO:0005829]; mitochondrion [GO:0005739]; neuron projection [GO:0043005]	6,7-dihydropteridine reductase activity [GO:0004155]; identical protein binding [GO:0042802]; NADH binding [GO:0070404]; NADPH binding [GO:0070402]
NF1_LV	-2.23757	D1A4Q3	6.12e-06	MSHA_THECD	D-inositol 3-phosphate glycosyltransferase (EC 2.4.1.250) (N-acetylglucosamine-inositol-phosphate N-acetylglucosaminyltransferase) (GlcNAc-Ins-P N-acetylglucosaminyltransferase)	mshA Tcur_0695	Thermomonospora curvata (strain ATCC 19995 / DSM 43183 / JCM 3096 / KCTC 9072 / NBRC 15933 / NCIMB 10081 / Henssen B9)	mycothiol biosynthetic process [GO:0010125]		acetylglucosaminyltransferase activity [GO:0008375]; D-inositol-3-phosphate glycosyltransferase activity [GO:0102710]; magnesium ion binding [GO:0000287]
NF45_HV	-2.71615	Q75N34	9.73e-07	DB3S_DIOPO	Dioscorin DB3S (EC 1.6.5.4) (EC 4.2.1.1) (Tuber storage protein DB3S) (allergen Dio p TSP)	DB3S	Dioscorea polystachya (Chinese yam)	carbon utilization [GO:0015976]; cellular oxidant detoxification [GO:0098869]; cellular response to carbon dioxide [GO:0071244]; negative regulation of endopeptidase activity [GO:0010951]; positive regulation of gene expression [GO:0010628]; positive regulation of phagocytosis [GO:0050766]; response to oxygen radical [GO:0000305]		antioxidant activity [GO:0016209]; carbonate dehydratase activity [GO:0004089]; L-ascorbic acid binding [GO:0031418]; monodehydroascorbate reductase (NADH) activity [GO:0016656]; nutrient reservoir activity [GO:0045735]; protein homodimerization activity [GO:0042803]; serine-type endopeptidase inhibitor activity [GO:0004867]; zinc ion binding [GO:0008270]
NF1_LV	2.15864	Q557H1	0	DPP3_DICDI	Dipeptidyl peptidase 3 (EC 3.4.14.4) (Dipeptidyl aminopeptidase III) (Dipeptidyl arylamidase III) (Dipeptidyl peptidase III) (DPP III)	dpp3-1 DDB_G0273471; dpp3-2 DDB_G0273563	Dictyostelium discoideum (Social amoeba)	proteolysis [GO:0006508]	cytoplasm [GO:0005737]	aminopeptidase activity [GO:0004177]; dipeptidyl-peptidase activity [GO:0008239]; metal ion binding [GO:0046872]; metalloexopeptidase activity [GO:0008235]
NF1_LV	-2.6136	P34422	1.08e-17	DPF6_CAEEL	Dipeptidyl peptidase family member 6 (EC 3.4.14.-)	dpf-6 F44B9.1	Caenorhabditis elegans	proteolysis [GO:0006508]	plasma membrane [GO:0005886]	aminopeptidase activity [GO:0004177]; serine-type peptidase activity [GO:0008236]
NF1_LV	-6.41144	Q9BTV6	5e-17	DPH7_HUMAN	Diphthine methyltransferase (EC 3.1.1.97) (Diphthamide biosynthesis protein 7) (WD repeat-containing protein 85)	DPH7 C9orf112 WDR85	Homo sapiens (Human)	peptidyl-diphthamide biosynthetic process from peptidyl-histidine [GO:0017183]	cytoplasm [GO:0005737]	diphthine methylesterase activity [GO:0061685]
NF45_HV	-3.27424	Q24K09	0.000345	DNMT1_BOVIN	DNA (cytosine-5)-methyltransferase 1 (Dnmt1) (EC 2.1.1.37)	DNMT1	Bos taurus (Bovine)	chromatin organization [GO:0006325]; maintenance of DNA methylation [GO:0010216]; positive regulation of DNA methylation-dependent heterochromatin formation [GO:0090309]	nucleus [GO:0005634]	DNA (cytosine-5-)-methyltransferase activity [GO:0003886]; DNA binding [GO:0003677]; promoter-specific chromatin binding [GO:1990841]; zinc ion binding [GO:0008270]
NF1_LV	3.82923	Q94F87	2.14e-33	CMT2_ARATH	DNA (cytosine-5)-methyltransferase CMT2 (EC 2.1.1.37) (Chromomethylase 2) (Protein CHROMOMETHYLASE 2)	CMT2 At4g19020 F13C5.190	Arabidopsis thaliana (Mouse-ear cress)	cellular response to heat [GO:0034605]; chromatin organization [GO:0006325]; DNA methylation on cytosine within a CHH sequence [GO:0010426]	nucleus [GO:0005634]	chromatin binding [GO:0003682]; DNA (cytosine-5-)-methyltransferase activity [GO:0003886]; DNA binding [GO:0003677]; SUMO binding [GO:0032183]
NF45_HV	-2.34853	C0SQ89	1.33e-22	CMT3_ORYSJ	DNA (cytosine-5)-methyltransferase CMT3 (EC 2.1.1.37) (Chromomethylase 3) (OsCMT3a)	CMT3 Os10g0104900 LOC_Os10g01570 OsJ_30466 OSJNBa0071K19.14	Oryza sativa subsp. japonica (Rice)	DNA methylation on cytosine [GO:0032776]; maintenance of DNA methylation [GO:0010216]	nucleus [GO:0005634]	chromatin binding [GO:0003682]; DNA (cytosine-5-)-methyltransferase activity [GO:0003886]; DNA binding [GO:0003677]
NF45_HV	-2.15426	E1BB03	1.78e-92	ZRAB3_BOVIN	DNA annealing helicase and endonuclease ZRANB3 (Annealing helicase 2) (AH2) (Zinc finger Ran-binding domain-containing protein 3) [Includes: DNA annealing helicase ZRANB3 (EC 3.6.4.-); Endonuclease ZRANB3 (EC 3.1.-.-)]	ZRANB3	Bos taurus (Bovine)	cellular response to DNA damage stimulus [GO:0006974]; DNA repair [GO:0006281]; DNA rewinding [GO:0036292]; negative regulation of DNA recombination [GO:0045910]; replication fork processing [GO:0031297]; replication fork protection [GO:0048478]; response to UV [GO:0009411]	nuclear replication fork [GO:0043596]	ATP binding [GO:0005524]; ATP-dependent chromatin remodeler activity [GO:0140658]; ATP-dependent DNA/DNA annealing activity [GO:0036310]; endodeoxyribonuclease activity [GO:0004520]; helicase activity [GO:0004386]; K63-linked polyubiquitin modification-dependent protein binding [GO:0070530]; metal ion binding [GO:0046872]
NF1_LV	2.6556	E1BB03	1.78e-92	ZRAB3_BOVIN	DNA annealing helicase and endonuclease ZRANB3 (Annealing helicase 2) (AH2) (Zinc finger Ran-binding domain-containing protein 3) [Includes: DNA annealing helicase ZRANB3 (EC 3.6.4.-); Endonuclease ZRANB3 (EC 3.1.-.-)]	ZRANB3	Bos taurus (Bovine)	cellular response to DNA damage stimulus [GO:0006974]; DNA repair [GO:0006281]; DNA rewinding [GO:0036292]; negative regulation of DNA recombination [GO:0045910]; replication fork processing [GO:0031297]; replication fork protection [GO:0048478]; response to UV [GO:0009411]	nuclear replication fork [GO:0043596]	ATP binding [GO:0005524]; ATP-dependent chromatin remodeler activity [GO:0140658]; ATP-dependent DNA/DNA annealing activity [GO:0036310]; endodeoxyribonuclease activity [GO:0004520]; helicase activity [GO:0004386]; K63-linked polyubiquitin modification-dependent protein binding [GO:0070530]; metal ion binding [GO:0046872]
NF45_HV	-3.8255	F4JN26	7.86e-27	MLH3_ARATH	DNA mismatch repair protein MLH3 (MutL protein homolog 3)	MLH3 At4g35520 F8D20.30	Arabidopsis thaliana (Mouse-ear cress)	mismatch repair [GO:0006298]; reciprocal meiotic recombination [GO:0007131]	chromosome [GO:0005694]; mismatch repair complex [GO:0032300]; nucleus [GO:0005634]	ATP binding [GO:0005524]; ATP hydrolysis activity [GO:0016887]; ATP-dependent DNA damage sensor activity [GO:0140664]; mismatched DNA binding [GO:0030983]
NF1_LV	-2.2108	Q4R380	2.37e-67	DPOLL_MACFA	DNA polymerase lambda (Pol Lambda) (EC 2.7.7.7) (EC 4.2.99.-)	POLL QtsA-18827	Macaca fascicularis (Crab-eating macaque) (Cynomolgus monkey)	base-excision repair, gap-filling [GO:0006287]; DNA biosynthetic process [GO:0071897]; DNA replication [GO:0006260]; double-strand break repair via homologous recombination [GO:0000724]; double-strand break repair via nonhomologous end joining [GO:0006303]	nucleus [GO:0005634]; site of double-strand break [GO:0035861]	5'-deoxyribose-5-phosphate lyase activity [GO:0051575]; DNA binding [GO:0003677]; DNA-directed DNA polymerase activity [GO:0003887]; metal ion binding [GO:0046872]
NF45_HV	-2.0308	Q92889	2.23e-95	XPF_HUMAN	DNA repair endonuclease XPF (EC 3.1.-.-) (DNA excision repair protein ERCC-4) (DNA repair protein complementing XP-F cells) (Xeroderma pigmentosum group F-complementing protein)	ERCC4 ERCC11 XPF	Homo sapiens (Human)	cellular response to UV [GO:0034644]; DNA repair [GO:0006281]; double-strand break repair via homologous recombination [GO:0000724]; double-strand break repair via nonhomologous end joining [GO:0006303]; negative regulation of double-stranded telomeric DNA binding [GO:1905768]; negative regulation of protection from non-homologous end joining at telomere [GO:1905765]; negative regulation of telom…	chromosome, telomeric region [GO:0000781]; ERCC4-ERCC1 complex [GO:0070522]; nucleoplasm [GO:0005654]; nucleotide-excision repair complex [GO:0000109]; nucleotide-excision repair factor 1 complex [GO:0000110]; nucleus [GO:0005634]	damaged DNA binding [GO:0003684]; endodeoxyribonuclease activity [GO:0004520]; identical protein binding [GO:0042802]; promoter-specific chromatin binding [GO:1990841]; protein C-terminus binding [GO:0008022]; protein N-terminus binding [GO:0047485]; single-stranded DNA binding [GO:0003697]; single-stranded DNA endodeoxyribonuclease activity [GO:0000014]; TFIID-class transcription factor complex …
NF45_HV	-2.54943	Q8W489	2.14e-34	RAD4_ARATH	DNA repair protein RAD4	RAD4 At5g16630 MTG13.7	Arabidopsis thaliana (Mouse-ear cress)	mismatch repair [GO:0006298]; nucleotide-excision repair [GO:0006289]	chloroplast [GO:0009507]; cytoplasm [GO:0005737]; nucleotide-excision repair factor 2 complex [GO:0000111]; XPC complex [GO:0071942]	damaged DNA binding [GO:0003684]; single-stranded DNA binding [GO:0003697]
NF1_LV	3.68118	Q92878	1.1e-141	RAD50_HUMAN	DNA repair protein RAD50 (hRAD50) (EC 3.6.-.-)	RAD50	Homo sapiens (Human)	cellular response to DNA damage stimulus [GO:0006974]; chromosome organization involved in meiotic cell cycle [GO:0070192]; DNA double-strand break processing [GO:0000729]; DNA duplex unwinding [GO:0032508]; DNA recombination [GO:0006310]; DNA repair [GO:0006281]; DNA strand resection involved in replication fork processing [GO:0110025]; double-strand break repair [GO:0006302]; homologous recombi…	BRCA1-C complex [GO:0070533]; chromosomal region [GO:0098687]; chromosome, telomeric region [GO:0000781]; condensed nuclear chromosome [GO:0000794]; membrane [GO:0016020]; Mre11 complex [GO:0030870]; nucleoplasm [GO:0005654]; nucleus [GO:0005634]; site of double-strand break [GO:0035861]	ATP binding [GO:0005524]; ATP hydrolysis activity [GO:0016887]; ATP-dependent DNA damage sensor activity [GO:0140664]; DNA binding [GO:0003677]; double-stranded telomeric DNA binding [GO:0003691]; G-quadruplex DNA binding [GO:0051880]; identical protein binding [GO:0042802]; metal ion binding [GO:0046872]; protein-macromolecule adaptor activity [GO:0030674]; single-stranded telomeric DNA binding …
NF45_HV	-4.76623	Q99133	0.004	RAD51_USTMA	DNA repair protein RAD51	RAD51 UMAG_03290	Ustilago maydis (strain 521 / FGSC 9021) (Corn smut fungus)	chromosome organization involved in meiotic cell cycle [GO:0070192]; DNA recombinase assembly [GO:0000730]; double-strand break repair involved in meiotic recombination [GO:1990918]; heteroduplex formation [GO:0030491]; interstrand cross-link repair [GO:0036297]; mating type switching [GO:0007533]; meiotic joint molecule formation [GO:0000709]; meiotic strand invasion [GO:0000708]; mitochondrial …	chromosome, centromeric region [GO:0000775]; condensed nuclear chromosome [GO:0000794]; mitochondrial matrix [GO:0005759]; site of double-strand break [GO:0035861]	ATP binding [GO:0005524]; ATP-dependent activity, acting on DNA [GO:0008094]; ATP-dependent DNA damage sensor activity [GO:0140664]; DNA strand exchange activity [GO:0000150]; double-stranded DNA binding [GO:0003690]; identical protein binding [GO:0042802]; single-stranded DNA binding [GO:0003697]; Swi5-Sfr1 complex binding [GO:1905334]
NF45_HV	-2.36125	Q60596	1.08e-16	XRCC1_MOUSE	DNA repair protein XRCC1 (X-ray repair cross-complementing protein 1)	Xrcc1 Xrcc-1	Mus musculus (Mouse)	base-excision repair [GO:0006284]; cerebellum morphogenesis [GO:0021587]; DNA repair [GO:0006281]; double-strand break repair via nonhomologous end joining [GO:0006303]; hippocampus development [GO:0021766]; negative regulation of protection from non-homologous end joining at telomere [GO:1905765]; negative regulation of protein ADP-ribosylation [GO:0010836]; positive regulation of DNA ligase act…	chromatin [GO:0000785]; chromosome, telomeric region [GO:0000781]; ERCC4-ERCC1 complex [GO:0070522]; nucleolus [GO:0005730]; nucleoplasm [GO:0005654]; nucleus [GO:0005634]; site of DNA damage [GO:0090734]	enzyme binding [GO:0019899]; oxidized DNA binding [GO:0032356]; poly-ADP-D-ribose binding [GO:0072572]
NF1_LV	2.64099	Q6CKF3	0.000183	SLD5_KLULC	DNA replication complex GINS protein SLD5	SLD5 KLLA0F11121g	Kluyveromyces lactis (Yeast) (Candida sphaerica)	chromosome segregation [GO:0007059]; DNA-templated DNA replication [GO:0006261]	nucleus [GO:0005634]
NF1_LV	3.60473	P10189	0.005	HELI_HHV11	DNA replication helicase (EC 3.6.4.-)	HELI UL5	Human herpesvirus 1 (strain 17) (HHV-1) (Human herpes simplex virus 1)	bidirectional double-stranded viral DNA replication [GO:0039686]; DNA replication [GO:0006260]	host cell nucleus [GO:0042025]	ATP binding [GO:0005524]; helicase activity [GO:0004386]; hydrolase activity [GO:0016787]
NF45_HV	-2.79115	Q54CP4	0	MCM5_DICDI	DNA replication licensing factor mcm5 (EC 3.6.4.12)	mcm5 DDB_G0292958	Dictyostelium discoideum (Social amoeba)	cell cycle [GO:0007049]; DNA duplex unwinding [GO:0032508]; DNA replication initiation [GO:0006270]; double-strand break repair via break-induced replication [GO:0000727]	cytosol [GO:0005829]; MCM complex [GO:0042555]; nucleus [GO:0005634]	ATP binding [GO:0005524]; ATP hydrolysis activity [GO:0016887]; DNA replication origin binding [GO:0003688]; helicase activity [GO:0004386]; single-stranded DNA binding [GO:0003697]
NF45_HV	-2.51748	P30182	0	TOP2_ARATH	DNA topoisomerase 2 (EC 5.6.2.2) (DNA topoisomerase II)	TOP2 At3g23890 F14O13.7	Arabidopsis thaliana (Mouse-ear cress)	DNA topological change [GO:0006265]; resolution of meiotic recombination intermediates [GO:0000712]; sister chromatid segregation [GO:0000819]	nucleus [GO:0005634]	ATP binding [GO:0005524]; DNA binding [GO:0003677]; DNA topoisomerase activity [GO:0003916]; DNA topoisomerase type II (double strand cut, ATP-hydrolyzing) activity [GO:0003918]; metal ion binding [GO:0046872]
NF45_HV	-2.07348	Q800K6	8.66e-25	TOB1A_XENLA	DNA topoisomerase 2-binding protein 1-A (Cut5 protein) (DNA topoisomerase II-binding protein 1-A) (TopBP1-A) (XtopBP)	topbp1-A cut5	Xenopus laevis (African clawed frog)	cellular response to DNA damage stimulus [GO:0006974]; DNA repair [GO:0006281]; DNA replication checkpoint signaling [GO:0000076]; DNA replication initiation [GO:0006270]; DNA replication preinitiation complex assembly [GO:0071163]; GINS complex assembly [GO:0071165]; positive regulation of chromatin binding [GO:0035563]; positive regulation of peptidyl-serine phosphorylation [GO:0033138]; positi…	chromatin [GO:0000785]; cytoplasm [GO:0005737]; microtubule organizing center [GO:0005815]; nucleus [GO:0005634]; spindle pole [GO:0000922]	chromatin binding [GO:0003682]; DNA binding [GO:0003677]; kinase binding [GO:0019900]
NF1_LV	2.80659	Q800K6	8.66e-25	TOB1A_XENLA	DNA topoisomerase 2-binding protein 1-A (Cut5 protein) (DNA topoisomerase II-binding protein 1-A) (TopBP1-A) (XtopBP)	topbp1-A cut5	Xenopus laevis (African clawed frog)	cellular response to DNA damage stimulus [GO:0006974]; DNA repair [GO:0006281]; DNA replication checkpoint signaling [GO:0000076]; DNA replication initiation [GO:0006270]; DNA replication preinitiation complex assembly [GO:0071163]; GINS complex assembly [GO:0071165]; positive regulation of chromatin binding [GO:0035563]; positive regulation of peptidyl-serine phosphorylation [GO:0033138]; positi…	chromatin [GO:0000785]; cytoplasm [GO:0005737]; microtubule organizing center [GO:0005815]; nucleus [GO:0005634]; spindle pole [GO:0000922]	chromatin binding [GO:0003682]; DNA binding [GO:0003677]; kinase binding [GO:0019900]
NF1_LV	-2.09098	P45951	2.57e-57	ARP_ARATH	DNA-(apurinic or apyrimidinic site) endonuclease, chloroplastic (EC 3.1.11.2) (Apurinic endonuclease-redox protein)	ARP REF At2g41460 T26J13.5	Arabidopsis thaliana (Mouse-ear cress)	base-excision repair [GO:0006284]; nucleotide-excision repair, DNA incision [GO:0033683]; positive regulation of DNA-templated transcription [GO:0045893]	chloroplast nucleoid [GO:0042644]; nucleus [GO:0005634]	3'-5' exonuclease activity [GO:0008408]; DNA binding [GO:0003677]; DNA-(apurinic or apyrimidinic site) endonuclease activity [GO:0003906]; double-stranded DNA 3'-5' exodeoxyribonuclease activity [GO:0008311]; endonuclease activity [GO:0004519]; metal ion binding [GO:0046872]; phosphatase activity [GO:0016791]; phosphodiesterase I activity [GO:0004528]; phosphoric diester hydrolase activity [GO:00…
NF1_LV	-2.02787	P22138	0	RPA2_YEAST	DNA-directed RNA polymerase I subunit RPA135 (EC 2.7.7.6) (DNA-directed RNA polymerase I 135 kDa polypeptide) (A135) (DNA-directed RNA polymerase I polypeptide 2) (RNA polymerase I subunit 2)	RPA135 RPA2 RRN2 SRP3 YPR010C YP9531.03C	Saccharomyces cerevisiae (strain ATCC 204508 / S288c) (Baker's yeast)	nucleolar large rRNA transcription by RNA polymerase I [GO:0042790]; ribosome biogenesis [GO:0042254]; termination of RNA polymerase I transcription [GO:0006363]; transcription by RNA polymerase I [GO:0006360]; transcription elongation by RNA polymerase I [GO:0006362]; transcription initiation at RNA polymerase I promoter [GO:0006361]	nucleus [GO:0005634]; RNA polymerase I complex [GO:0005736]	DNA binding [GO:0003677]; metal ion binding [GO:0046872]; ribonucleoside binding [GO:0032549]; RNA polymerase I activity [GO:0001054]
NF45_HV	2.59127	O08740	1.74e-31	RPB11_MOUSE	DNA-directed RNA polymerase II subunit RPB11 (RNA polymerase II subunit B11) (DNA-directed RNA polymerase II subunit J) (RNA polymerase II 13.3 kDa subunit) (RPB14)	Polr2j Rpo2-4	Mus musculus (Mouse)		nucleoplasm [GO:0005654]; nucleus [GO:0005634]; RNA polymerase II, core complex [GO:0005665]	DNA binding [GO:0003677]; LRR domain binding [GO:0030275]; protein dimerization activity [GO:0046983]; RNA polymerase II activity [GO:0001055]
NF45_HV	-2.95352	P47076	3.17e-07	RPC9_YEAST	DNA-directed RNA polymerase III subunit RPC9 (RNA polymerase III subunit C9) (RNA polymerase III subunit C17)	RPC17 YJL011C J1349	Saccharomyces cerevisiae (strain ATCC 204508 / S288c) (Baker's yeast)	termination of RNA polymerase III transcription [GO:0006386]; transcription by RNA polymerase III [GO:0006383]; transcription initiation at RNA polymerase III promoter [GO:0006384]; tRNA transcription by RNA polymerase III [GO:0042797]	cytosol [GO:0005829]; nucleoplasm [GO:0005654]; nucleus [GO:0005634]; RNA polymerase III complex [GO:0005666]	nucleotide binding [GO:0000166]
NF45_HV	-3.13677	O15160	2.83e-80	RPAC1_HUMAN	DNA-directed RNA polymerases I and III subunit RPAC1 (DNA-directed RNA polymerase I subunit C) (RNA polymerases I and III subunit AC1) (AC40) (DNA-directed RNA polymerases I and III 40 kDa polypeptide) (RPA40) (RPA39) (RPC40)	POLR1C POLR1E	Homo sapiens (Human)	transcription by RNA polymerase I [GO:0006360]	cytosol [GO:0005829]; fibrillar center [GO:0001650]; nucleoplasm [GO:0005654]; RNA polymerase I complex [GO:0005736]; RNA polymerase III complex [GO:0005666]	DNA binding [GO:0003677]; DNA-directed 5'-3' RNA polymerase activity [GO:0003899]; protein dimerization activity [GO:0046983]; RNA polymerase I activity [GO:0001054]; RNA polymerase III activity [GO:0001056]
NF45_HV	2.10182	Q9FLM8	0.000521	NRPBC_ARATH	DNA-directed RNA polymerases II, IV and V subunit 12 (DNA-directed RNA Polymerase II subunit K)	NRPB12 NRPD12 NRPE12 At5g41010 MEE6.8	Arabidopsis thaliana (Mouse-ear cress)	DNA-templated transcription [GO:0006351]	RNA polymerase I complex [GO:0005736]; RNA polymerase II, core complex [GO:0005665]; RNA polymerase III complex [GO:0005666]; RNA polymerase IV complex [GO:0000418]	DNA binding [GO:0003677]; DNA-directed 5'-3' RNA polymerase activity [GO:0003899]; zinc ion binding [GO:0008270]
NF1_LV	2.76844	Q9FLM8	3.86e-15	NRPBC_ARATH	DNA-directed RNA polymerases II, IV and V subunit 12 (DNA-directed RNA Polymerase II subunit K)	NRPB12 NRPD12 NRPE12 At5g41010 MEE6.8	Arabidopsis thaliana (Mouse-ear cress)	DNA-templated transcription [GO:0006351]	RNA polymerase I complex [GO:0005736]; RNA polymerase II, core complex [GO:0005665]; RNA polymerase III complex [GO:0005666]; RNA polymerase IV complex [GO:0000418]	DNA binding [GO:0003677]; DNA-directed 5'-3' RNA polymerase activity [GO:0003899]; zinc ion binding [GO:0008270]
NF1_LV	-3.4845	Q96EY1	9.74e-11	DNJA3_HUMAN	DnaJ homolog subfamily A member 3, mitochondrial (DnaJ protein Tid-1) (hTid-1) (Hepatocellular carcinoma-associated antigen 57) (Tumorous imaginal discs protein Tid56 homolog)	DNAJA3 HCA57 TID1	Homo sapiens (Human)	activation of cysteine-type endopeptidase activity involved in apoptotic process [GO:0006919]; activation-induced cell death of T cells [GO:0006924]; cellular senescence [GO:0090398]; mitochondrial DNA replication [GO:0006264]; mitochondrion organization [GO:0007005]; negative regulation of apoptotic process [GO:0043066]; negative regulation of cell population proliferation [GO:0008285]; negative…	cytoplasm [GO:0005737]; cytosol [GO:0005829]; extrinsic component of plasma membrane [GO:0019897]; intracellular membrane-bounded organelle [GO:0043231]; mitochondrial matrix [GO:0005759]; mitochondrial nucleoid [GO:0042645]; mitochondrion [GO:0005739]; neuromuscular junction [GO:0031594]; nucleus [GO:0005634]; postsynaptic membrane [GO:0045211]	ATP binding [GO:0005524]; DNA-binding transcription factor binding [GO:0140297]; GTPase regulator activity [GO:0030695]; Hsp70 protein binding [GO:0030544]; IkappaB kinase complex binding [GO:0106137]; metal ion binding [GO:0046872]; NF-kappaB binding [GO:0051059]; protein kinase binding [GO:0019901]; protein-containing complex binding [GO:0044877]; RNA polymerase II-specific DNA-binding transcri…
NF45_HV	2.34013	Q9QYI5	3.21e-10	DNJB2_MOUSE	DnaJ homolog subfamily B member 2 (DnaJ homolog subfamily B member 10) (mDj8)	Dnajb2 Dnajb10	Mus musculus (Mouse)	chaperone-mediated protein folding [GO:0061077]; negative regulation of cell growth [GO:0030308]; negative regulation of cell population proliferation [GO:0008285]; negative regulation of inclusion body assembly [GO:0090084]; negative regulation of protein binding [GO:0032091]; negative regulation of protein deubiquitination [GO:0090086]; positive regulation of ATP-dependent activity [GO:0032781]…	cytoplasm [GO:0005737]; cytosol [GO:0005829]; endoplasmic reticulum membrane [GO:0005789]; inclusion body [GO:0016234]; nuclear membrane [GO:0031965]; nucleus [GO:0005634]; perinuclear region of cytoplasm [GO:0048471]; proteasome complex [GO:0000502]	ATPase activator activity [GO:0001671]; chaperone binding [GO:0051087]; Hsp70 protein binding [GO:0030544]; polyubiquitin modification-dependent protein binding [GO:0031593]; proteasome binding [GO:0070628]; ubiquitin binding [GO:0043130]; ubiquitin protein ligase binding [GO:0031625]; ubiquitin-dependent protein binding [GO:0140036]; unfolded protein binding [GO:0051082]
NF1_LV	2.58795	O89114	1.17e-96	DNJB5_MOUSE	DnaJ homolog subfamily B member 5 (Heat shock protein Hsp40-3) (Heat shock protein cognate 40) (Hsc40)	Dnajb5 Hsc40	Mus musculus (Mouse)	chaperone cofactor-dependent protein refolding [GO:0051085]; negative regulation of transcription by RNA polymerase II [GO:0000122]	cytosol [GO:0005829]; nucleus [GO:0005634]	chaperone binding [GO:0051087]; unfolded protein binding [GO:0051082]
NF45_HV	-4.62703	Q91ZF0	1.64e-12	DJC24_MOUSE	DnaJ homolog subfamily C member 24 (CSL-type zinc finger-containing protein 3) (Diphthamide biosynthesis protein 4) (J domain protein DjC7)	Dnajc24 Dph4 Zcsl3	Mus musculus (Mouse)	peptidyl-diphthamide biosynthetic process from peptidyl-histidine [GO:0017183]; positive regulation of ATP-dependent activity [GO:0032781]	cytoplasm [GO:0005737]; cytoskeleton [GO:0005856]	ATPase activator activity [GO:0001671]; ferrous iron binding [GO:0008198]; zinc ion binding [GO:0008270]
NF1_LV	3.11617	Q7ZYF1	1.16e-54	DJ27A_XENLA	DnaJ homolog subfamily C member 27-A (Rab and DnaJ domain-containing protein 1) (Rab and DnaJ domain-containing protein A)	dnajc27-a rbj-a rbj1	Xenopus laevis (African clawed frog)	-	nucleus [GO:0005634]	GTP binding [GO:0005525]; GTPase activity [GO:0003924]
NF1_LV	-2.97902	B1H3C9	1.03e-102	OST48_XENTR	Dolichyl-diphosphooligosaccharide--protein glycosyltransferase 48 kDa subunit (DDOST 48 kDa subunit) (Oligosaccharyl transferase 48 kDa subunit)	ddost	Xenopus tropicalis (Western clawed frog) (Silurana tropicalis)	protein glycosylation [GO:0006486]; protein N-linked glycosylation via asparagine [GO:0018279]	oligosaccharyltransferase complex [GO:0008250]
NF45_HV	2.3882	Q54NM9	0	STT3_DICDI	Dolichyl-diphosphooligosaccharide--protein glycosyltransferase subunit STT3 (Oligosaccharyl transferase subunit STT3) (EC 2.4.99.18)	stt3 DDB_G0285159	Dictyostelium discoideum (Social amoeba)	protein N-linked glycosylation [GO:0006487]	oligosaccharyltransferase complex [GO:0008250]	dolichyl-diphosphooligosaccharide-protein glycotransferase activity [GO:0004579]; metal ion binding [GO:0046872]
NF1_LV	-3.19659	Q9HE10	0.002	DSC3_SCHPO	DSC E3 ubiquitin ligase complex subunit 3 (Defective for SREBP cleavage protein 3)	dsc3 SPAC20H4.02	Schizosaccharomyces pombe (strain 972 / ATCC 24843) (Fission yeast)	protein ubiquitination [GO:0016567]; SREBP signaling pathway [GO:0032933]	Dsc E3 ubiquitin ligase complex [GO:0044695]; endoplasmic reticulum [GO:0005783]; endoplasmic reticulum membrane [GO:0005789]; Golgi membrane [GO:0000139]
NF1_LV	-2.13639	Q9ZR37	2.18e-26	DUS1_ARATH	Dual specificity protein phosphatase 1 (AtDsPTP1) (EC 3.1.3.16) (EC 3.1.3.48)	DSPTP1 At3g23610 MDB19.10	Arabidopsis thaliana (Mouse-ear cress)	negative regulation of MAPK cascade [GO:0043409]; protein dephosphorylation [GO:0006470]	cytoplasm [GO:0005737]; nucleus [GO:0005634]	ATP binding [GO:0005524]; protein serine/threonine kinase activity [GO:0004674]
NF1_LV	-2.82311	Q8WTR2	1.68e-07	DUS19_HUMAN	Dual specificity protein phosphatase 19 (EC 3.1.3.16) (EC 3.1.3.48) (Dual specificity phosphatase TS-DSP1) (Low molecular weight dual specificity phosphatase 3) (LMW-DSP3) (Protein phosphatase SKRP1) (Stress-activated protein kinase pathway-regulating phosphatase 1) (SAPK pathway-regulating phosphatase 1)	DUSP19 DUSP17 LMWDSP3 SKRP1	Homo sapiens (Human)	negative regulation of JNK cascade [GO:0046329]; negative regulation of JUN kinase activity [GO:0043508]; negative regulation of protein kinase activity [GO:0006469]; positive regulation of JNK cascade [GO:0046330]; positive regulation of JUN kinase activity [GO:0043507]; positive regulation of MAPK cascade [GO:0043410]; positive regulation of protein kinase activity [GO:0045860]; protein dephosp…	cytoplasm [GO:0005737]	JUN kinase phosphatase activity [GO:0008579]; MAP-kinase scaffold activity [GO:0005078]; mitogen-activated protein kinase kinase kinase binding [GO:0031435]; myosin phosphatase activity [GO:0017018]; protein kinase activator activity [GO:0030295]; protein kinase inhibitor activity [GO:0004860]; protein tyrosine phosphatase activity [GO:0004725]; protein tyrosine/serine/threonine phosphatase activ…
NF45_HV	2.33883	Q6NT99	7.56e-11	DUS23_MOUSE	Dual specificity protein phosphatase 23 (EC 3.1.3.16) (EC 3.1.3.48) (Low molecular mass dual specificity phosphatase 3) (LDP-3)	Dusp23 Ldp3	Mus musculus (Mouse)	dephosphorylation [GO:0016311]; protein dephosphorylation [GO:0006470]	cytoplasm [GO:0005737]; cytosol [GO:0005829]; nucleoplasm [GO:0005654]	myosin phosphatase activity [GO:0017018]; phosphatase activity [GO:0016791]; protein tyrosine phosphatase activity [GO:0004725]; protein tyrosine/serine/threonine phosphatase activity [GO:0008138]
NF1_LV	5.09637	Q6NT99	7.56e-11	DUS23_MOUSE	Dual specificity protein phosphatase 23 (EC 3.1.3.16) (EC 3.1.3.48) (Low molecular mass dual specificity phosphatase 3) (LDP-3)	Dusp23 Ldp3	Mus musculus (Mouse)	-
NF45_HV	2.78957	Q5BK30	2.46e-05	DAW1_RAT	Dynein assembly factor with WDR repeat domains 1 (Outer row dynein assembly protein 16 homolog) (WD repeat-containing protein 69)	Daw1 Wdr69	Rattus norvegicus (Rat)	cerebrospinal fluid circulation [GO:0090660]; determination of left/right symmetry [GO:0007368]; epithelial cilium movement involved in extracellular fluid movement [GO:0003351]; establishment of localization in cell [GO:0051649]; heart development [GO:0007507]; outer dynein arm assembly [GO:0036158]; protein polyubiquitination [GO:0000209]	cilium [GO:0005929]; extracellular region [GO:0005576]; SCF ubiquitin ligase complex [GO:0019005]	ubiquitin ligase-substrate adaptor activity [GO:1990756]
NF1_LV	-4.97559	Q3Y8L7	0	DAW1_CHLRE	Dynein assembly factor with WDR repeat domains 1 (Outer row dynein assembly protein 16)	DAW1 ODA16	Chlamydomonas reinhardtii (Chlamydomonas smithii)	intraciliary transport [GO:0042073]; outer dynein arm assembly [GO:0036158]	ciliary basal body [GO:0036064]; cilium [GO:0005929]; cytoplasm [GO:0005737]; motile cilium [GO:0031514]
NF45_HV	-2.0774	Q7ZV84	4.39e-05	DAAF1_DANRE	Dynein axonemal assembly factor 1 (Leucine-rich repeat-containing protein 50)	dnaaf1 lrrc50 zgc:56169	Danio rerio (Zebrafish) (Brachydanio rerio)	axoneme assembly [GO:0035082]; cell migration involved in heart jogging [GO:0003305]; cilium assembly [GO:0060271]; convergent extension involved in gastrulation [GO:0060027]; determination of heart left/right asymmetry [GO:0061371]; determination of left/right symmetry [GO:0007368]; embryonic heart tube morphogenesis [GO:0003143]; gastrulation [GO:0007369]; heart jogging [GO:0003146]; heart loop…	axoneme [GO:0005930]	dynein complex binding [GO:0070840]
NF1_LV	-2.06959	Q3SYS4	0.000205	DAAF1_BOVIN	Dynein axonemal assembly factor 1 (Leucine-rich repeat-containing protein 50)	DNAAF1 LRRC50	Bos taurus (Bovine)	cilium assembly [GO:0060271]	axoneme [GO:0005930]	dynein complex binding [GO:0070840]
NF45_HV	-2.3194	A0JMW2	1.66e-59	DAAF5_XENLA	Dynein axonemal assembly factor 5 (HEAT repeat-containing protein 2)	dnaaf5 heatr2	Xenopus laevis (African clawed frog)	cell projection organization [GO:0030030]	dynein axonemal particle [GO:0120293]
NF45_HV	-7.37601	Q96JB1	4.83e-19	DYH8_HUMAN	Dynein axonemal heavy chain 8 (Axonemal beta dynein heavy chain 8) (Ciliary dynein heavy chain 8)	DNAH8	Homo sapiens (Human)	cilium-dependent cell motility [GO:0060285]; microtubule-based movement [GO:0007018]; outer dynein arm assembly [GO:0036158]	axonemal dynein complex [GO:0005858]; axoneme [GO:0005930]; dynein complex [GO:0030286]; microtubule [GO:0005874]; outer dynein arm [GO:0036157]; sperm flagellum [GO:0036126]	ATP binding [GO:0005524]; dynein intermediate chain binding [GO:0045505]; dynein light intermediate chain binding [GO:0051959]; microtubule motor activity [GO:0003777]; minus-end-directed microtubule motor activity [GO:0008569]
NF1_LV	2.95134	Q8IWG1	7.71e-64	DNAI3_HUMAN	Dynein axonemal intermediate chain 3 (Testis development protein NYD-SP29) (WD repeat-containing protein 63)	DNAI3 WDR63	Homo sapiens (Human)	cilium movement involved in cell motility [GO:0060294]; inner dynein arm assembly [GO:0036159]; microtubule-based movement [GO:0007018]; negative regulation of Arp2/3 complex-mediated actin nucleation [GO:0034316]; negative regulation of cell migration [GO:0030336]; positive regulation of osteoblast differentiation [GO:0045669]	axonemal dynein complex [GO:0005858]; cytoplasm [GO:0005737]; inner dynein arm [GO:0036156]	Arp2/3 complex binding [GO:0071933]; dynein heavy chain binding [GO:0045504]; dynein light chain binding [GO:0045503]
NF45_HV	-2.37545	A8HMZ4	1.39e-26	DRC5_CHLRE	Dynein regulatory complex subunit 5 (Flagellar-associated protein 155)	DRC5 FAP155 CHLREDRAFT_190077	Chlamydomonas reinhardtii (Chlamydomonas smithii)		axoneme [GO:0005930]; cytoplasm [GO:0005737]; motile cilium [GO:0031514]
NF1_LV	2.08638	F2Z461	0.000381	HERC6_MOUSE	E3 ISG15--protein ligase Herc6 (EC 2.3.2.-)	Herc6	Mus musculus (Mouse)	hematopoietic progenitor cell differentiation [GO:0002244]; innate immune response [GO:0045087]; protein ubiquitination [GO:0016567]; response to bacterium [GO:0009617]; ubiquitin-dependent protein catabolic process [GO:0006511]	cytoplasm [GO:0005737]; cytosol [GO:0005829]; nucleoplasm [GO:0005654]	cyclin binding [GO:0030332]; ubiquitin protein ligase activity [GO:0061630]
NF45_HV	2.49472	Q4U2R1	4.75e-10	HERC2_MOUSE	E3 ubiquitin-protein ligase HERC2 (EC 2.3.2.26) (HECT domain and RCC1-like domain-containing protein 2) (HECT-type E3 ubiquitin transferase HERC2)	Herc2 Jdf2 Kiaa0393 Rjs	Mus musculus (Mouse)	cellular response to DNA damage stimulus [GO:0006974]; DNA repair [GO:0006281]; proteasome-mediated ubiquitin-dependent protein catabolic process [GO:0043161]; protein ubiquitination [GO:0016567]; spermatogenesis [GO:0007283]	centriole [GO:0005814]; cytoplasm [GO:0005737]; cytosol [GO:0005829]; membrane [GO:0016020]; mitochondrial inner membrane [GO:0005743]; nucleus [GO:0005634]; plasma membrane [GO:0005886]	SUMO binding [GO:0032183]; ubiquitin protein ligase activity [GO:0061630]; ubiquitin protein ligase binding [GO:0031625]; zinc ion binding [GO:0008270]
NF45_HV	3.2163	Q95RX5	1.94e-06	KCMF1_DROME	E3 ubiquitin-protein ligase Kcmf1 (EC 2.3.2.27)	Kcmf1 CG11984	Drosophila melanogaster (Fruit fly)	negative regulation of ERK1 and ERK2 cascade [GO:0070373]; positive regulation of proteasomal ubiquitin-dependent protein catabolic process [GO:0032436]; synaptic signaling [GO:0099536]	plasma membrane [GO:0005886]; synapse [GO:0045202]	ubiquitin protein ligase activity [GO:0061630]; zinc ion binding [GO:0008270]
NF1_LV	-2.64925	F1RD40	2.22e-70	MYCB2_DANRE	E3 ubiquitin-protein ligase MYCBP2 (EC 2.3.2.33) (Myc-binding protein 2) (Protein Esrom)	mycbp2	Danio rerio (Zebrafish) (Brachydanio rerio)	axon choice point recognition [GO:0016198]; axon extension involved in regeneration [GO:0048677]; axon guidance [GO:0007411]; central nervous system projection neuron axonogenesis [GO:0021952]; circadian regulation of gene expression [GO:0032922]; developmental pigmentation [GO:0048066]; habenula development [GO:0021986]; neuromuscular process [GO:0050905]; regulation of axon guidance [GO:1902667…	axon [GO:0030424]; cytoplasm [GO:0005737]; cytoskeleton [GO:0005856]; nucleus [GO:0005634]; plasma membrane [GO:0005886]	guanyl-nucleotide exchange factor activity [GO:0005085]; metal ion binding [GO:0046872]; small GTPase binding [GO:0031267]; ubiquitin protein ligase activity [GO:0061630]; ubiquitin-protein transferase activity [GO:0004842]
NF45_HV	2.28026	P62878	9.59e-55	RBX1_MOUSE	E3 ubiquitin-protein ligase RBX1 (EC 2.3.2.27) (EC 2.3.2.32) (E3 ubiquitin-protein transferase RBX1) (RING finger protein 75) (RING-box protein 1) (Rbx1) [Cleaved into: E3 ubiquitin-protein ligase RBX1, N-terminally processed]	Rbx1	Mus musculus (Mouse)	cellular response to DNA damage stimulus [GO:0006974]; cellular response to UV [GO:0034644]; DNA repair [GO:0006281]; positive regulation of proteasomal ubiquitin-dependent protein catabolic process [GO:0032436]; positive regulation of protein autoubiquitination [GO:1902499]; proteasome-mediated ubiquitin-dependent protein catabolic process [GO:0043161]; protein catabolic process [GO:0030163]; pr…	anaphase-promoting complex [GO:0005680]; Cul2-RING ubiquitin ligase complex [GO:0031462]; Cul3-RING ubiquitin ligase complex [GO:0031463]; Cul4A-RING E3 ubiquitin ligase complex [GO:0031464]; Cul4B-RING E3 ubiquitin ligase complex [GO:0031465]; Cul5-RING ubiquitin ligase complex [GO:0031466]; Cul7-RING ubiquitin ligase complex [GO:0031467]; cullin-RING ubiquitin ligase complex [GO:0031461]; cytos…	cullin family protein binding [GO:0097602]; eukaryotic initiation factor 4E binding [GO:0008190]; molecular adaptor activity [GO:0060090]; NEDD8 ligase activity [GO:0061663]; protein-containing complex binding [GO:0044877]; RNA polymerase II-specific DNA-binding transcription factor binding [GO:0061629]; ubiquitin protein ligase activity [GO:0061630]; ubiquitin protein ligase binding [GO:0031625]…
NF1_LV	-3.27544	Q8CIK8	1.09e-09	RFWD3_MOUSE	E3 ubiquitin-protein ligase RFWD3 (EC 2.3.2.27) (RING finger and WD repeat domain-containing protein 3) (RING finger protein 201)	Rfwd3 Rnf201	Mus musculus (Mouse)	cellular response to DNA damage stimulus [GO:0006974]; double-strand break repair via homologous recombination [GO:0000724]; interstrand cross-link repair [GO:0036297]; mitotic G1 DNA damage checkpoint signaling [GO:0031571]; protein ubiquitination [GO:0016567]; regulation of DNA damage checkpoint [GO:2000001]; replication fork processing [GO:0031297]; response to ionizing radiation [GO:0010212]	cytoplasm [GO:0005737]; nucleoplasm [GO:0005654]; nucleus [GO:0005634]; PML body [GO:0016605]; site of DNA damage [GO:0090734]; site of double-strand break [GO:0035861]	MDM2/MDM4 family protein binding [GO:0097371]; metal ion binding [GO:0046872]; p53 binding [GO:0002039]; ubiquitin protein ligase activity [GO:0061630]
NF45_HV	-3.01878	Q3KPU8	6.95e-08	RN166_XENLA	E3 ubiquitin-protein ligase RNF1_LV66 (EC 2.3.2.27) (RING finger protein 166) (RING-type E3 ubiquitin transferase RNF1_LV66)	rNF1_LV66	Xenopus laevis (African clawed frog)	protein ubiquitination [GO:0016567]	cytoplasm [GO:0005737]	metal ion binding [GO:0046872]; transferase activity [GO:0016740]
NF1_LV	2.92973	Q91YT2	6.24e-22	RN185_MOUSE	E3 ubiquitin-protein ligase RNF1_LV85 (EC 2.3.2.27) (RING finger protein 185)	RNF1_LV85	Mus musculus (Mouse)	autophagy [GO:0006914]; defense response to virus [GO:0051607]; ER-associated misfolded protein catabolic process [GO:0071712]; ERAD pathway [GO:0036503]; innate immune response [GO:0045087]; positive regulation of ERAD pathway [GO:1904294]; positive regulation of type I interferon-mediated signaling pathway [GO:0060340]; protein autoubiquitination [GO:0051865]; protein K27-linked ubiquitination …	endoplasmic reticulum [GO:0005783]; endoplasmic reticulum membrane [GO:0005789]; mitochondrial outer membrane [GO:0005741]	metal ion binding [GO:0046872]; protein-containing complex binding [GO:0044877]; ubiquitin binding [GO:0043130]; ubiquitin protein ligase activity [GO:0061630]; ubiquitin-like protein conjugating enzyme binding [GO:0044390]
NF1_LV	-2.1217	Q9C029	0.008	TRIM7_HUMAN	E3 ubiquitin-protein ligase TRIM7 (EC 2.3.2.27) (Glycogenin-interacting protein) (RING finger protein 90) (Tripartite motif-containing protein 7)	TRIM7 GNIP RNF90	Homo sapiens (Human)	protein ubiquitination [GO:0016567]	cytoplasm [GO:0005737]; Golgi apparatus [GO:0005794]; nucleus [GO:0005634]
NF45_HV	-3.41949	F6QEU4	2.32e-05	LIN41_XENTR	E3 ubiquitin-protein ligase TRIM71 (EC 2.3.2.27) (Protein lin-41 homolog) (RING-type E3 ubiquitin transferase TRIM71) (Tripartite motif-containing protein 71)	trim71 lin41	Xenopus tropicalis (Western clawed frog) (Silurana tropicalis)	fibroblast growth factor receptor signaling pathway [GO:0008543]; G1/S transition of mitotic cell cycle [GO:0000082]; miRNA metabolic process [GO:0010586]; miRNA-mediated gene silencing by inhibition of translation [GO:0035278]; neural tube development [GO:0021915]; protein autoubiquitination [GO:0051865]; regulation of miRNA-mediated gene silencing [GO:0060964]; regulation of neural precursor ce…	P-body [GO:0000932]	miRNA binding [GO:0035198]; ubiquitin-protein transferase activity [GO:0004842]; zinc ion binding [GO:0008270]
NF1_LV	2.57978	F6QEU4	2.22e-08	LIN41_XENTR	E3 ubiquitin-protein ligase TRIM71 (EC 2.3.2.27) (Protein lin-41 homolog) (RING-type E3 ubiquitin transferase TRIM71) (Tripartite motif-containing protein 71)	trim71 lin41	Xenopus tropicalis (Western clawed frog) (Silurana tropicalis)	fibroblast growth factor receptor signaling pathway [GO:0008543]; G1/S transition of mitotic cell cycle [GO:0000082]; miRNA metabolic process [GO:0010586]; miRNA-mediated gene silencing by inhibition of translation [GO:0035278]; neural tube development [GO:0021915]; protein autoubiquitination [GO:0051865]; regulation of miRNA-mediated gene silencing [GO:0060964]; regulation of neural precursor ce…	P-body [GO:0000932]	miRNA binding [GO:0035198]; ubiquitin-protein transferase activity [GO:0004842]; zinc ion binding [GO:0008270]
NF1_LV	4.19961	E7FAM5	9.94e-39	LIN41_DANRE	E3 ubiquitin-protein ligase TRIM71 (EC 2.3.2.27) (Protein lin-41 homolog) (RING-type E3 ubiquitin transferase TRIM71) (Tripartite motif-containing protein 71)	trim71 lin41	Danio rerio (Zebrafish) (Brachydanio rerio)	embryonic body morphogenesis [GO:0010172]; fibroblast growth factor receptor signaling pathway [GO:0008543]; G1/S transition of mitotic cell cycle [GO:0000082]; miRNA metabolic process [GO:0010586]; miRNA-mediated gene silencing by inhibition of translation [GO:0035278]; negative regulation of translation [GO:0017148]; neural tube development [GO:0021915]; proteasome-mediated ubiquitin-dependent …	P-body [GO:0000932]	miRNA binding [GO:0035198]; translation repressor activity [GO:0030371]; ubiquitin protein ligase activity [GO:0061630]; ubiquitin-protein transferase activity [GO:0004842]; zinc ion binding [GO:0008270]
NF45_HV	2.40714	Q9LTA6	3.02e-18	WAV3_ARATH	E3 ubiquitin-protein ligase WAV3 (EC 2.3.2.27) (Protein WAVY GROWTH 3) (RING-type E3 ubiquitin transferase WAV3)	WAV3 At5g49665 K2I5.2	Arabidopsis thaliana (Mouse-ear cress)	gravitropism [GO:0009630]; hydrotropism [GO:0010274]; protein ubiquitination [GO:0016567]; root development [GO:0048364]		metal ion binding [GO:0046872]; ubiquitin protein ligase activity [GO:0061630]
NF45_HV	3.12528	Q9LTA6	1.74e-17	WAV3_ARATH	E3 ubiquitin-protein ligase WAV3 (EC 2.3.2.27) (Protein WAVY GROWTH 3) (RING-type E3 ubiquitin transferase WAV3)	WAV3 At5g49665 K2I5.2	Arabidopsis thaliana (Mouse-ear cress)	gravitropism [GO:0009630]; hydrotropism [GO:0010274]; protein ubiquitination [GO:0016567]; root development [GO:0048364]		metal ion binding [GO:0046872]; ubiquitin protein ligase activity [GO:0061630]
NF45_HV	-2.19312	O00423	5.5e-82	EMAL1_HUMAN	Echinoderm microtubule-associated protein-like 1 (EMAP-1) (HuEMAP-1)	EML1 EMAP1 EMAPL EMAPL1	Homo sapiens (Human)	brain development [GO:0007420]; hematopoietic progenitor cell differentiation [GO:0002244]; microtubule cytoskeleton organization [GO:0000226]; mitotic spindle organization [GO:0007052]; neuroblast proliferation [GO:0007405]	cytosol [GO:0005829]; microtubule [GO:0005874]; microtubule associated complex [GO:0005875]; mitotic spindle midzone [GO:1990023]; mitotic spindle pole [GO:0097431]; perinuclear region of cytoplasm [GO:0048471]	calcium ion binding [GO:0005509]; microtubule binding [GO:0008017]; tubulin binding [GO:0015631]
NF45_HV	2.02133	A5PK19	7.65e-14	EFNMT_BOVIN	eEF1A lysine and N-terminal methyltransferase (eEF1A-KNMT) (Methyltransferase-like protein 13) [Includes: eEF1A lysine methyltransferase (EC 2.1.1.-); eEF1A N-terminal methyltransferase (EC 2.1.1.-)]	METTL13 EEF1AKNMT FEAT	Bos taurus (Bovine)	negative regulation of cell cycle G1/S phase transition [GO:1902807]; negative regulation of transcription by RNA polymerase II [GO:0000122]	cytoplasm [GO:0005737]; mitochondrion [GO:0005739]; nucleus [GO:0005634]	protein-lysine N-methyltransferase activity [GO:0016279]
NF1_LV	3.5635	Q8BYW9	5.79e-20	EOGT_MOUSE	EGF domain-specific O-linked N-acetylglucosamine transferase (EC 2.4.1.255) (Extracellular O-linked N-acetylglucosamine transferase)	Eogt Aer61 Eogt1	Mus musculus (Mouse)	protein O-GlcNAcylation via threonine [GO:0097370]; protein O-linked glycosylation [GO:0006493]	endoplasmic reticulum lumen [GO:0005788]	acetylglucosaminyltransferase activity [GO:0008375]; glycosyltransferase activity [GO:0016757]; protein O-acetylglucosaminyltransferase activity [GO:0097363]
NF45_HV	-2.22434	Q9HGN1	2.54e-64	GCN2_SCHPO	eIF-2-alpha kinase GCN2 (Serine/threonine-protein kinase gcn2) (EC 2.7.11.1) (Serine/threonine-protein kinase ppk28)	gcn2 ppk28 SPBC36B7.09 SPBP18G5.01	Schizosaccharomyces pombe (strain 972 / ATCC 24843) (Fission yeast)	cellular response to amino acid starvation [GO:0034198]; cellular response to benomyl [GO:0072755]; cellular response to hydrogen peroxide [GO:0070301]; cellular stress response to acidic pH [GO:1990451]; G1 to G0 transition [GO:0070314]; GCN2-mediated signaling [GO:0140469]; mitotic G1 DNA damage checkpoint signaling [GO:0031571]; negative regulation of cytoplasmic translational initiation [GO:1…	cytosol [GO:0005829]	ATP binding [GO:0005524]; eukaryotic translation initiation factor 2alpha kinase activity [GO:0004694]; protein kinase activity [GO:0004672]; protein serine kinase activity [GO:0106310]; tRNA binding [GO:0000049]
NF1_LV	2.21418	Q9HGN1	3.4e-28	GCN2_SCHPO	eIF-2-alpha kinase GCN2 (Serine/threonine-protein kinase gcn2) (EC 2.7.11.1) (Serine/threonine-protein kinase ppk28)	gcn2 ppk28 SPBC36B7.09 SPBP18G5.01	Schizosaccharomyces pombe (strain 972 / ATCC 24843) (Fission yeast)	cellular response to amino acid starvation [GO:0034198]; cellular response to benomyl [GO:0072755]; cellular response to hydrogen peroxide [GO:0070301]; cellular stress response to acidic pH [GO:1990451]; G1 to G0 transition [GO:0070314]; GCN2-mediated signaling [GO:0140469]; mitotic G1 DNA damage checkpoint signaling [GO:0031571]; negative regulation of cytoplasmic translational initiation [GO:1…	cytosol [GO:0005829]	ATP binding [GO:0005524]; eukaryotic translation initiation factor 2alpha kinase activity [GO:0004694]; protein kinase activity [GO:0004672]; protein serine kinase activity [GO:0106310]; tRNA binding [GO:0000049]
NF1_LV	-2.04228	B5FXA0	9.52e-12	ETFR1_TAEGU	Electron transfer flavoprotein regulatory factor 1 (LYR motif-containing protein 5)	etfrf1 LYRM5	Taeniopygia guttata (Zebra finch) (Poephila guttata)	respiratory electron transport chain [GO:0022904]	mitochondrion [GO:0005739]
NF1_LV	-3.43279	P29520	2.45e-41	EF1A_BOMMO	Elongation factor 1-alpha (EF-1-alpha)		Bombyx mori (Silk moth)	-	cytoplasm [GO:0005737]	GTP binding [GO:0005525]; GTPase activity [GO:0003924]; translation elongation factor activity [GO:0003746]
NF1_LV	-4.29486	P29694	5.53e-18	EF1G_RABIT	Elongation factor 1-gamma (EF-1-gamma) (eEF-1B gamma)	EEF1G	Oryctolagus cuniculus (Rabbit)	-		translation elongation factor activity [GO:0003746]
NF1_LV	3.67848	Q90705	3.34e-23	EF2_CHICK	Elongation factor 2 (EF-2)	EEF2	Gallus gallus (Chicken)	translational elongation [GO:0006414]	cytoplasm [GO:0005737]; ribonucleoprotein complex [GO:1990904]	GTP binding [GO:0005525]; GTPase activity [GO:0003924]; ribosome binding [GO:0043022]; translation elongation factor activity [GO:0003746]
NF1_LV	3.04043	Q49X42	4.52e-44	EFTS_STAS1	Elongation factor Ts (EF-Ts)	tsf SSP1511	Staphylococcus saprophyticus subsp. saprophyticus (strain ATCC 15305 / DSM 20229 / NCIMB 8711 / NCTC 7292 / S-41)	-	cytoplasm [GO:0005737]	translation elongation factor activity [GO:0003746]
NF1_LV	2.6713	A7HBL7	0	EFTU_ANADF	Elongation factor Tu (EF-Tu)	tuf1 Anae109_1910; tuf2 Anae109_2229	Anaeromyxobacter sp. (strain Fw109-5)	-	cytoplasm [GO:0005737]	GTP binding [GO:0005525]; GTPase activity [GO:0003924]; guanosine tetraphosphate binding [GO:0097216]; translation elongation factor activity [GO:0003746]
NF1_LV	4.09186	Q54TC9	7.28e-23	SRE1_DICDI	Elongation of fatty acids protein sre1 (EC 2.3.1.199) (3-keto acyl-CoA synthase sre1) (Protein SRE1 homolog) (Very-long-chain 3-oxoacyl-CoA synthase sre1)	sre1 DDB_G0281821	Dictyostelium discoideum (Social amoeba)	fatty acid elongation, monounsaturated fatty acid [GO:0034625]; fatty acid elongation, polyunsaturated fatty acid [GO:0034626]; fatty acid elongation, saturated fatty acid [GO:0019367]; sphingolipid biosynthetic process [GO:0030148]; very long-chain fatty acid biosynthetic process [GO:0042761]	endoplasmic reticulum membrane [GO:0005789]	fatty acid elongase activity [GO:0009922]; very-long-chain 3-ketoacyl-CoA synthase activity [GO:0102756]
NF45_HV	2.25508	Q5ZJR8	1.83e-25	ELOV6_CHICK	Elongation of very long chain fatty acids protein 6 (EC 2.3.1.199) (3-keto acyl-CoA synthase ELOVL6) (ELOVL fatty acid elongase 6) (ELOVL FA elongase 6) (Very long chain 3-ketoacyl-CoA synthase 6) (Very long chain 3-oxoacyl-CoA synthase 6)	ELOVL6 RCJMB04_16d24	Gallus gallus (Chicken)	fatty acid elongation, monounsaturated fatty acid [GO:0034625]; fatty acid elongation, polyunsaturated fatty acid [GO:0034626]; fatty acid elongation, saturated fatty acid [GO:0019367]; long-chain fatty acid biosynthetic process [GO:0042759]; long-chain fatty-acyl-CoA biosynthetic process [GO:0035338]; sphingolipid biosynthetic process [GO:0030148]; unsaturated fatty acid biosynthetic process [GO…	endoplasmic reticulum [GO:0005783]; endoplasmic reticulum membrane [GO:0005789]	fatty acid elongase activity [GO:0009922]; very-long-chain 3-ketoacyl-CoA synthase activity [GO:0102756]
NF45_HV	-2.0013	O64203	1.05e-14	ENLYS_BPMD2	Endolysin A (EC 3.-.-.-) (Gene 10 protein) (Gp10) (Lysis protein) (Lysozyme)	10	Mycobacterium phage D29 (Mycobacteriophage D29)	cytolysis [GO:0019835]; defense response to bacterium [GO:0042742]; metabolic process [GO:0008152]; viral release from host cell by cytolysis [GO:0044659]		hydrolase activity [GO:0016787]
NF1_LV	5.69346	P54137	1.37e-77	NTH_CAEEL	Endonuclease III homolog (CeNTH) (EC 3.2.2.-) (EC 4.2.99.18) (Bifunctional DNA N-glycosylase/DNA-(apurinic or apyrimidinic site) lyase) (DNA glycosylase/AP lyase)	nth-1 R10E4.5	Caenorhabditis elegans	base-excision repair, AP site formation [GO:0006285]; cellular response to hydrogen peroxide [GO:0070301]; depyrimidination [GO:0045008]; DNA repair [GO:0006281]; nucleotide-excision repair, DNA incision, 5'-to lesion [GO:0006296]	mitochondrion [GO:0005739]; nucleus [GO:0005634]	4 iron, 4 sulfur cluster binding [GO:0051539]; 5-formyluracil DNA N-glycosylase activity [GO:0034042]; 5-hydroxymethyluracil DNA N-glycosylase activity [GO:0034043]; class I DNA-(apurinic or apyrimidinic site) endonuclease activity [GO:0140078]; DNA binding [GO:0003677]; DNA-(apurinic or apyrimidinic site) endonuclease activity [GO:0003906]; metal ion binding [GO:0046872]; oxidized pyrimidine nuc…
NF1_LV	-4.532	Q28HF6	1.92e-07	LNP_XENTR	Endoplasmic reticulum junction formation protein lunapark (ER junction formation factor lunapark)	lnpk lnp TEgg059h15.1	Xenopus tropicalis (Western clawed frog) (Silurana tropicalis)	endoplasmic reticulum tubular network maintenance [GO:0071788]; positive regulation of endoplasmic reticulum tubular network organization [GO:1903373]	endoplasmic reticulum membrane [GO:0005789]; endoplasmic reticulum tubular network membrane [GO:0098826]	identical protein binding [GO:0042802]; metal ion binding [GO:0046872]
NF45_HV	-2.10194	A7E2Z9	2.59e-25	ELAP2_BOVIN	Endosome/lysosome-associated apoptosis and autophagy regulator family member 2	ELAPOR2	Bos taurus (Bovine)	negative regulation of nervous system development [GO:0051961]; positive regulation of BMP signaling pathway [GO:0030513]; positive regulation of epidermis development [GO:0045684]	membrane [GO:0016020]; plasma membrane [GO:0005886]	BMP receptor binding [GO:0070700]
NF45_HV	-2.05775	Q8TC29	2.15e-19	ENKUR_HUMAN	Enkurin	ENKUR C10orf63	Homo sapiens (Human)	establishment of left/right asymmetry [GO:0061966]; flagellated sperm motility [GO:0030317]	9+0 motile cilium [GO:0097728]; 9+2 motile cilium [GO:0097729]; acrosomal vesicle [GO:0001669]; axonemal microtubule [GO:0005879]; sperm principal piece [GO:0097228]	calmodulin binding [GO:0005516]; SH3 domain binding [GO:0017124]
NF45_HV	-2.16067	P0CC06	4.22e-73	Y4701_DICDI	Enolase superfamily member DDB_G0284701 (EC 5.-.-.-)	DDB_G0284701	Dictyostelium discoideum (Social amoeba)			isomerase activity [GO:0016853]; metal ion binding [GO:0046872]
NF45_HV	2.072	G5EBI4	1.33e-35	CEEH1_CAEEL	Epoxide hydrolase 1 (EC 3.3.2.10) (CEEH1)	ceeh-1 K02F3.6	Caenorhabditis elegans	cellular lipid metabolic process [GO:0044255]	membrane [GO:0016020]	epoxide hydrolase activity [GO:0004301]; hydrolase activity [GO:0016787]
NF45_HV	-2.02805	P07687	4.39e-62	HYEP_RAT	Epoxide hydrolase 1 (EC 3.3.2.9) (Epoxide hydratase) (Microsomal epoxide hydrolase) (mEH)	Ephx1 Eph-1	Rattus norvegicus (Rat)	arachidonic acid metabolic process [GO:0019369]; aromatic compound catabolic process [GO:0019439]; cellular aromatic compound metabolic process [GO:0006725]; cellular response to glucocorticoid stimulus [GO:0071385]; cellular response to organic substance [GO:0071310]; diol biosynthetic process [GO:0034312]; epoxide metabolic process [GO:0097176]; liver development [GO:0001889]; response to organ…	endoplasmic reticulum membrane [GO:0005789]; intracellular membrane-bounded organelle [GO:0043231]; membrane [GO:0016020]; plasma membrane [GO:0005886]	cis-stilbene-oxide hydrolase activity [GO:0033961]; enzyme binding [GO:0019899]; epoxide hydrolase activity [GO:0004301]
NF1_LV	-2.9705	O54698	2.43e-37	S29A1_RAT	Equilibrative nucleoside transporter 1 (Equilibrative nitrobenzylmercaptopurine riboside-sensitive nucleoside transporter) (Equilibrative NBMPR-sensitive nucleoside transporter) (Nucleoside transporter, es-type) (Solute carrier family 29 member 1)	Slc29a1 Ent1	Rattus norvegicus (Rat)	adenosine transport [GO:0032238]; cellular response to glucose stimulus [GO:0071333]; cellular response to hypoxia [GO:0071456]; excitatory postsynaptic potential [GO:0060079]; lactation [GO:0007595]; neurotransmitter reuptake [GO:0098810]; neurotransmitter transport [GO:0006836]; neurotransmitter uptake [GO:0001504]; nucleoside transmembrane transport [GO:1901642]; nucleoside transport [GO:00158…	apical plasma membrane [GO:0016324]; basolateral plasma membrane [GO:0016323]; plasma membrane [GO:0005886]; postsynapse [GO:0098794]; presynapse [GO:0098793]	AMP transmembrane transporter activity [GO:0080122]; neurotransmitter transmembrane transporter activity [GO:0005326]; nucleoside transmembrane transporter activity [GO:0005337]; purine nucleoside transmembrane transporter activity [GO:0015211]; uridine transmembrane transporter activity [GO:0015213]
NF45_HV	2.36654	O76767	4.52e-69	ERD2_DROME	ER lumen protein-retaining receptor	KdelR Erd2 CG5183	Drosophila melanogaster (Fruit fly)	endoplasmic reticulum to Golgi vesicle-mediated transport [GO:0006888]; protein retention in ER lumen [GO:0006621]; protein transport [GO:0015031]	cis-Golgi network [GO:0005801]; endoplasmic reticulum [GO:0005783]; endoplasmic reticulum membrane [GO:0005789]	ER retention sequence binding [GO:0046923]; KDEL sequence binding [GO:0005046]
NF45_HV	-2.20703	Q5M7J9	1.67e-42	EMC2_XENTR	ER membrane protein complex subunit 2 (Tetratricopeptide repeat protein 35) (TPR repeat protein 35)	emc2 ttc35 TEgg055h07.1	Xenopus tropicalis (Western clawed frog) (Silurana tropicalis)	protein insertion into ER membrane by stop-transfer membrane-anchor sequence [GO:0045050]; tail-anchored membrane protein insertion into ER membrane [GO:0071816]	cytoplasm [GO:0005737]; EMC complex [GO:0072546]; endoplasmic reticulum [GO:0005783]; endoplasmic reticulum membrane [GO:0005789]; extrinsic component of endoplasmic reticulum membrane [GO:0042406]
NF45_HV	2.67582	P40318	3.86e-07	DOA10_YEAST	ERAD-associated E3 ubiquitin-protein ligase DOA10 (EC 2.3.2.27) (RING-type E3 ubiquitin transferase DOA10)	SSM4 DOA10 YIL030C YI3299.01C YI9905.18C	Saccharomyces cerevisiae (strain ATCC 204508 / S288c) (Baker's yeast)	ER-associated misfolded protein catabolic process [GO:0071712]; retrograde protein transport, ER to cytosol [GO:0030970]; ubiquitin-dependent ERAD pathway [GO:0030433]	Doa10p ubiquitin ligase complex [GO:0000837]; endoplasmic reticulum [GO:0005783]; endoplasmic reticulum membrane [GO:0005789]; membrane [GO:0016020]; nuclear envelope [GO:0005635]; nuclear inner membrane [GO:0005637]	ubiquitin protein ligase activity [GO:0061630]; ubiquitin-protein transferase activity [GO:0004842]; zinc ion binding [GO:0008270]
NF45_HV	2.2184	M1CZC0	6.19e-92	EBP1_SOLTU	ERBB-3 BINDING PROTEIN 1 (StEBP1)	EBP1 PGSC0003DMG400030365	Solanum tuberosum (Potato)	auxin-activated signaling pathway [GO:0009734]; cell cycle G1/S phase transition [GO:0044843]; regulation of cell division [GO:0051302]; regulation of cell growth [GO:0001558]; rRNA processing [GO:0006364]	nucleus [GO:0005634]; ribonucleoprotein complex [GO:1990904]	RNA binding [GO:0003723]
NF1_LV	-2.34507	P53173	1e-12	ERV14_YEAST	ER-derived vesicles protein ERV14	ERV14 YGL054C	Saccharomyces cerevisiae (strain ATCC 204508 / S288c) (Baker's yeast)	ascospore formation [GO:0030437]; axial cellular bud site selection [GO:0007120]; endoplasmic reticulum to Golgi vesicle-mediated transport [GO:0006888]; negative regulation of receptor localization to synapse [GO:1902684]; regulation of AMPA receptor activity [GO:2000311]	cell periphery [GO:0071944]; COPII-coated ER to Golgi transport vesicle [GO:0030134]; endoplasmic reticulum [GO:0005783]; endoplasmic reticulum membrane [GO:0005789]; Golgi membrane [GO:0000139]	cargo receptor activity [GO:0038024]
NF45_HV	2.30138	P53173	1e-12	ERV14_YEAST	ER-derived vesicles protein ERV14	ERV14 YGL054C	Saccharomyces cerevisiae (strain ATCC 204508 / S288c) (Baker's yeast)	ascospore formation [GO:0030437]; axial cellular bud site selection [GO:0007120]; endoplasmic reticulum to Golgi vesicle-mediated transport [GO:0006888]; negative regulation of receptor localization to synapse [GO:1902684]; regulation of AMPA receptor activity [GO:2000311]	cell periphery [GO:0071944]; COPII-coated ER to Golgi transport vesicle [GO:0030134]; endoplasmic reticulum [GO:0005783]; endoplasmic reticulum membrane [GO:0005789]; Golgi membrane [GO:0000139]	cargo receptor activity [GO:0038024]
NF45_HV	2.07181	Q90257	1.04e-20	ES1_DANRE	ES1 protein, mitochondrial	es1	Danio rerio (Zebrafish) (Brachydanio rerio)	mitochondrion morphogenesis [GO:0070584]	mitochondrion [GO:0005739]
NF45_HV	-2.67547	Q9HBU6	8.34e-42	EKI1_HUMAN	Ethanolamine kinase 1 (EKI 1) (EC 2.7.1.82)	ETNK1 EKI1	Homo sapiens (Human)	phosphatidylethanolamine biosynthetic process [GO:0006646]; phosphorylation [GO:0016310]	cytoplasm [GO:0005737]; cytosol [GO:0005829]; membrane [GO:0016020]	ATP binding [GO:0005524]; ethanolamine kinase activity [GO:0004305]
NF1_LV	3.81043	Q15GI4	3.99e-13	EGS1_OCIBA	Eugenol synthase 1 (ObEGS1) (EC 1.1.1.318)	EGS1	Ocimum basilicum (Sweet basil)	eugenol biosynthetic process [GO:0042855]		nucleotide binding [GO:0000166]; oxidoreductase activity [GO:0016491]; protein homodimerization activity [GO:0042803]
NF45_HV	2.21559	P15170	1.9e-136	ERF3A_HUMAN	Eukaryotic peptide chain release factor GTP-binding subunit ERF3A (Eukaryotic peptide chain release factor subunit 3a) (eRF3a) (G1 to S phase transition protein 1 homolog)	GSPT1 ERF3A	Homo sapiens (Human)	G1/S transition of mitotic cell cycle [GO:0000082]; nuclear-transcribed mRNA catabolic process, nonsense-mediated decay [GO:0000184]; protein methylation [GO:0006479]; regulation of translational termination [GO:0006449]; translation [GO:0006412]; translational termination [GO:0006415]	cytoplasm [GO:0005737]; cytosol [GO:0005829]; translation release factor complex [GO:0018444]	GTP binding [GO:0005525]; GTPase activity [GO:0003924]; RNA binding [GO:0003723]; translation release factor activity [GO:0003747]
NF45_HV	2.16971	F1QGW6	0	IF2G_DANRE	Eukaryotic translation initiation factor 2 subunit 3 (EC 3.6.5.3) (Eukaryotic translation initiation factor 2 subunit gamma) (eIF-2-gamma)	eif2s3	Danio rerio (Zebrafish) (Brachydanio rerio)	formation of translation preinitiation complex [GO:0001731]	eukaryotic translation initiation factor 2 complex [GO:0005850]	GTP binding [GO:0005525]; GTPase activity [GO:0003924]; translation initiation factor activity [GO:0003743]; tRNA binding [GO:0000049]
NF45_HV	-2.42636	Q6PCR7	3.26e-84	EIF3A_DANRE	Eukaryotic translation initiation factor 3 subunit A (eIF3a) (Eukaryotic translation initiation factor 3 subunit 10) (eIF-3-theta)	eif3a eif3s10	Danio rerio (Zebrafish) (Brachydanio rerio)	formation of cytoplasmic translation initiation complex [GO:0001732]; translation reinitiation [GO:0002188]	eukaryotic 43S preinitiation complex [GO:0016282]; eukaryotic 48S preinitiation complex [GO:0033290]; eukaryotic translation initiation factor 3 complex [GO:0005852]; eukaryotic translation initiation factor 3 complex, eIF3e [GO:0071540]; eukaryotic translation initiation factor 3 complex, eIF3m [GO:0071541]; multi-eIF complex [GO:0043614]	mRNA binding [GO:0003729]; translation initiation factor activity [GO:0003743]
NF45_HV	2.28438	B0W562	9.79e-89	EIF3B_CULQU	Eukaryotic translation initiation factor 3 subunit B (eIF3b) (Eukaryotic translation initiation factor 3 subunit 9)	eIF3-S9 CPIJ002177	Culex quinquefasciatus (Southern house mosquito) (Culex pungens)	formation of cytoplasmic translation initiation complex [GO:0001732]; regulation of translational initiation [GO:0006446]	eukaryotic 43S preinitiation complex [GO:0016282]; eukaryotic 48S preinitiation complex [GO:0033290]; eukaryotic translation initiation factor 3 complex [GO:0005852]	RNA binding [GO:0003723]; translation initiation factor activity [GO:0003743]; translation initiation factor binding [GO:0031369]
NF45_HV	2.11616	Q17D30	0.002	EIF3M_AEDAE	Eukaryotic translation initiation factor 3 subunit M (eIF3m)	AAEL004347	Aedes aegypti (Yellowfever mosquito) (Culex aegypti)	formation of cytoplasmic translation initiation complex [GO:0001732]	eukaryotic 43S preinitiation complex [GO:0016282]; eukaryotic 48S preinitiation complex [GO:0033290]; eukaryotic translation initiation factor 3 complex, eIF3m [GO:0071541]	translation initiation factor activity [GO:0003743]
NF1_LV	3.55712	A4IF89	0.000304	EXOC8_BOVIN	Exocyst complex component 8	EXOC8	Bos taurus (Bovine)	endosome organization [GO:0007032]; exocytosis [GO:0006887]; extracellular matrix disassembly [GO:0022617]; Golgi to plasma membrane transport [GO:0006893]; protein localization [GO:0008104]; protein transport [GO:0015031]	exocyst [GO:0000145]; growth cone [GO:0030426]; late endosome [GO:0005770]; perinuclear region of cytoplasm [GO:0048471]	phosphatidylinositol binding [GO:0035091]; small GTPase binding [GO:0031267]
NF1_LV	2.03583	Q9LXX6	7.41e-42	SC15A_ARATH	Exocyst complex component SEC15A (AtSec15a) (Probable exocyst complex component 6)	SEC15A At3g56640 T5P19.290	Arabidopsis thaliana (Mouse-ear cress)	acceptance of pollen [GO:0060321]; exocytosis [GO:0006887]; Golgi to plasma membrane transport [GO:0006893]; intracellular protein transport [GO:0006886]; pollen germination [GO:0009846]; pollen tube growth [GO:0009860]; vesicle tethering involved in exocytosis [GO:0090522]	cytosol [GO:0005829]; exocyst [GO:0000145]
NF1_LV	-2.50805	Q9CSH3	0	RRP44_MOUSE	Exosome complex exonuclease RRP44 (EC 3.1.13.-) (EC 3.1.26.-) (Protein DIS3 homolog) (Ribosomal RNA-processing protein 44)	Dis3 Kiaa1008 Rrp44	Mus musculus (Mouse)	CUT catabolic process [GO:0071034]; RNA catabolic process [GO:0006401]; RNA processing [GO:0006396]; rRNA catabolic process [GO:0016075]; rRNA processing [GO:0006364]	cytoplasmic exosome (RNase complex) [GO:0000177]; cytosol [GO:0005829]; exosome (RNase complex) [GO:0000178]; nuclear exosome (RNase complex) [GO:0000176]; nucleolus [GO:0005730]; nucleoplasm [GO:0005654]; nucleus [GO:0005634]	3'-5'-exoribonuclease activity [GO:0000175]; endonuclease activity [GO:0004519]; guanyl-nucleotide exchange factor activity [GO:0005085]; RNA binding [GO:0003723]
NF1_LV	-2.03312	Q9XZU1	0	XPO2_DROME	Exportin-2 (Exp2) (Cellular apoptosis susceptibility protein homolog) (Chromosome segregation protein 1) (Importin-alpha re-exporter)	Cse1 Cas CG13281	Drosophila melanogaster (Fruit fly)	protein export from nucleus [GO:0006611]; protein import into nucleus [GO:0006606]	cytosol [GO:0005829]; nuclear envelope [GO:0005635]; nucleoplasm [GO:0005654]	nuclear export signal receptor activity [GO:0005049]; small GTPase binding [GO:0031267]
NF1_LV	-3.49836	O13665	0.002	FAR11_SCHPO	Factor arrest protein 11	far11 pi074 SPBC27B12.04c	Schizosaccharomyces pombe (strain 972 / ATCC 24843) (Fission yeast)	asymmetric protein localization to old mitotic spindle pole body [GO:0061509]; cell cycle [GO:0007049]; cytoskeleton organization [GO:0007010]; negative regulation of septation initiation signaling [GO:0031030]	cytosol [GO:0005829]; FAR/SIN/STRIPAK complex [GO:0090443]; fungal-type vacuole [GO:0000324]; mitotic spindle pole body [GO:0044732]; nuclear envelope [GO:0005635]; old mitotic spindle pole body [GO:0071957]
NF45_HV	-2.04562	Q9BXW9	3.21e-88	FACD2_HUMAN	Fanconi anemia group D2 protein (Protein FACD2)	FANCD2 FACD	Homo sapiens (Human)	brain morphogenesis [GO:0048854]; cellular response to oxidative stress [GO:0034599]; double-strand break repair involved in meiotic recombination [GO:1990918]; gamete generation [GO:0007276]; homologous chromosome pairing at meiosis [GO:0007129]; interstrand cross-link repair [GO:0036297]; mitotic intra-S DNA damage checkpoint signaling [GO:0031573]; neuronal stem cell population maintenance [GO…	chromatin [GO:0000785]; condensed chromosome [GO:0000793]; cytosol [GO:0005829]; DNA repair complex [GO:1990391]; nuclear body [GO:0016604]; nucleolus [GO:0005730]; nucleoplasm [GO:0005654]; nucleus [GO:0005634]	DNA polymerase binding [GO:0070182]
NF45_HV	-2.25439	Q9BX63	1.42e-68	FANCJ_HUMAN	Fanconi anemia group J protein (Protein FACJ) (EC 3.6.4.13) (ATP-dependent RNA helicase BRIP1) (BRCA1-associated C-terminal helicase 1) (BRCA1-interacting protein C-terminal helicase 1) (BRCA1-interacting protein 1)	BRIP1 BACH1 FANCJ	Homo sapiens (Human)	cellular response to angiotensin [GO:1904385]; cellular response to hypoxia [GO:0071456]; cellular response to vitamin [GO:0071295]; chiasma assembly [GO:0051026]; DNA damage checkpoint signaling [GO:0000077]; DNA repair [GO:0006281]; double-strand break repair [GO:0006302]; double-strand break repair involved in meiotic recombination [GO:1990918]; homologous recombination [GO:0035825]; meiotic D…	BRCA1-B complex [GO:0070532]; cytoplasm [GO:0005737]; nuclear membrane [GO:0031965]; nucleoplasm [GO:0005654]; nucleus [GO:0005634]	4 iron, 4 sulfur cluster binding [GO:0051539]; 5'-3' DNA helicase activity [GO:0043139]; ATP binding [GO:0005524]; ATP hydrolysis activity [GO:0016887]; chromatin binding [GO:0003682]; DNA binding [GO:0003677]; DNA helicase activity [GO:0003678]; metal ion binding [GO:0046872]; RNA helicase activity [GO:0003724]
NF1_LV	-4.74973	P57681	1.84e-27	PCYOX_ARATH	Farnesylcysteine lyase (EC 1.8.3.6)	FLCY At5g63910 MGI19.11 MGI19.4	Arabidopsis thaliana (Mouse-ear cress)	abscisic acid-activated signaling pathway [GO:0009738]; farnesyl diphosphate metabolic process [GO:0045338]; prenylated protein catabolic process [GO:0030327]; prenylcysteine catabolic process [GO:0030328]	lysosome [GO:0005764]; plant-type vacuole [GO:0000325]	farnesylcysteine lyase activity [GO:0102149]; prenylcysteine oxidase activity [GO:0001735]
NF45_HV	-3.74916	Q9RMN9	2.37e-14	MTF2_MYCS2	Fatty-acid O-methyltransferase (fmt) (EC 2.1.1.15)	mtf2 MSMEI_0386 MSMEG_0393	Mycolicibacterium smegmatis (strain ATCC 700084 / mc(2)155) (Mycobacterium smegmatis)	methylation [GO:0032259]		fatty acid O-methyltransferase activity [GO:0030733]
NF1_LV	2.07528	Q9RMN9	2.37e-14	MTF2_MYCS2	Fatty-acid O-methyltransferase (fmt) (EC 2.1.1.15)	mtf2 MSMEI_0386 MSMEG_0393	Mycolicibacterium smegmatis (strain ATCC 700084 / mc(2)155) (Mycobacterium smegmatis)	methylation [GO:0032259]		fatty acid O-methyltransferase activity [GO:0030733]
NF45_HV	3.89295	Q8BH70	0.000483	FBXL4_MOUSE	F-box/LRR-repeat protein 4 (F-box and leucine-rich repeat protein 4)	Fbxl4	Mus musculus (Mouse)	autophagy of mitochondrion [GO:0000422]; SCF-dependent proteasomal ubiquitin-dependent protein catabolic process [GO:0031146]	mitochondrial intermembrane space [GO:0005758]; nuclear speck [GO:0016607]; SCF ubiquitin ligase complex [GO:0019005]
NF1_LV	2.80049	Q9UKA2	3.16e-05	FBXL4_HUMAN	F-box/LRR-repeat protein 4 (F-box and leucine-rich repeat protein 4) (F-box protein FBL4/FBL5)	FBXL4 FBL4 FBL5	Homo sapiens (Human)	autophagy of mitochondrion [GO:0000422]; SCF-dependent proteasomal ubiquitin-dependent protein catabolic process [GO:0031146]; ubiquitin-dependent protein catabolic process [GO:0006511]	cytosol [GO:0005829]; mitochondrial intermembrane space [GO:0005758]; nuclear speck [GO:0016607]; SCF ubiquitin ligase complex [GO:0019005]; ubiquitin ligase complex [GO:0000151]
NF45_HV	-2.32471	Q2YDQ5	3.31e-05	FBXL5_DANRE	F-box/LRR-repeat protein 5 (F-box and leucine-rich repeat protein 5)	fbxl5	Danio rerio (Zebrafish) (Brachydanio rerio)	iron ion homeostasis [GO:0055072]; protein ubiquitination [GO:0016567]; SCF-dependent proteasomal ubiquitin-dependent protein catabolic process [GO:0031146]	perinuclear region of cytoplasm [GO:0048471]; SCF ubiquitin ligase complex [GO:0019005]	iron ion binding [GO:0005506]
NF1_LV	-3.2539	Q8VBV4	1.63e-20	FBXW7_MOUSE	F-box/WD repeat-containing protein 7 (F-box and WD-40 domain-containing protein 7) (F-box protein FBW7) (F-box protein Fbxw6) (F-box-WD40 repeat protein 6) (SEL-10)	Fbxw7 Fbw7 Fbwd6 Fbxw6	Mus musculus (Mouse)	cellular response to DNA damage stimulus [GO:0006974]; cellular response to UV [GO:0034644]; DNA repair [GO:0006281]; lung development [GO:0030324]; negative regulation of gene expression [GO:0010629]; negative regulation of osteoclast development [GO:2001205]; negative regulation of RNA polymerase II regulatory region sequence-specific DNA binding [GO:1903026]; Notch signaling pathway [GO:000721…	chromosome [GO:0005694]; cytoplasm [GO:0005737]; cytosol [GO:0005829]; endoplasmic reticulum [GO:0005783]; Golgi apparatus [GO:0005794]; membrane [GO:0016020]; mitochondrion [GO:0005739]; nucleolus [GO:0005730]; nucleoplasm [GO:0005654]; nucleus [GO:0005634]; Parkin-FBXW7-Cul1 ubiquitin ligase complex [GO:1990452]; perinuclear region of cytoplasm [GO:0048471]; protein-containing complex [GO:00329…	cyclin binding [GO:0030332]; identical protein binding [GO:0042802]; phosphothreonine residue binding [GO:0050816]; protein-macromolecule adaptor activity [GO:0030674]; ubiquitin binding [GO:0043130]; ubiquitin ligase-substrate adaptor activity [GO:1990756]; ubiquitin protein ligase activity [GO:0061630]; ubiquitin protein ligase binding [GO:0031625]; ubiquitin-protein transferase activator activ…
NF45_HV	2.50969	D3ZHA0	4.5e-22	FLNC_RAT	Filamin-C (FLN-C) (ABP-280-like protein) (ABP-L) (Actin-binding-like protein) (Filamin-2) (Gamma-filamin)	Flnc Abpl Fln2	Rattus norvegicus (Rat)	muscle cell development [GO:0055001]; sarcomere organization [GO:0045214]	costamere [GO:0043034]; cytoplasm [GO:0005737]; cytoskeleton [GO:0005856]; sarcolemma [GO:0042383]; sarcoplasm [GO:0016528]; Z disc [GO:0030018]	actin filament binding [GO:0051015]; ankyrin binding [GO:0030506]; cytoskeletal protein binding [GO:0008092]
NF45_HV	-3.11905	Q8K4C0	6.27e-122	FMO5_RAT	Flavin-containing monooxygenase 5 (FMO 5) (Dimethylaniline monooxygenase [N-oxide-forming] 5) (EC 1.14.13.8) (Dimethylaniline oxidase 5) (Hepatic flavin-containing monooxygenase 5) (NADPH oxidase) (EC 1.6.3.1)	Fmo5	Rattus norvegicus (Rat)	lipid metabolic process [GO:0006629]; NADPH oxidation [GO:0070995]; regulation of cholesterol metabolic process [GO:0090181]; xenobiotic metabolic process [GO:0006805]	endoplasmic reticulum membrane [GO:0005789]	aldehyde oxidase activity [GO:0004031]; flavin adenine dinucleotide binding [GO:0050660]; hypotaurine dehydrogenase activity [GO:0047822]; monooxygenase activity [GO:0004497]; N,N-dimethylaniline monooxygenase activity [GO:0004499]; NADP binding [GO:0050661]; NADPH oxidase H202-forming activity [GO:0106294]
NF1_LV	-3.11257	D2XNQ9	1.24e-61	FLOT2_MEDTR	Flotillin-like protein 2	FLOT2	Medicago truncatula (Barrel medic) (Medicago tribuloides)	nodulation [GO:0009877]	apical plasma membrane [GO:0016324]; caveola [GO:0005901]; plasma membrane [GO:0005886]
NF45_HV	-3.98957	Q05932	1.87e-86	FOLC_HUMAN	Folylpolyglutamate synthase, mitochondrial (EC 6.3.2.17) (Folylpoly-gamma-glutamate synthetase) (FPGS) (Tetrahydrofolylpolyglutamate synthase) (Tetrahydrofolate synthase)	FPGS	Homo sapiens (Human)	animal organ regeneration [GO:0031100]; brain development [GO:0007420]; cell population proliferation [GO:0008283]; folic acid metabolic process [GO:0046655]; folic acid-containing compound biosynthetic process [GO:0009396]; folic acid-containing compound metabolic process [GO:0006760]; glutamate metabolic process [GO:0006536]; liver development [GO:0001889]; nucleobase-containing compound metabo…	cytoplasm [GO:0005737]; cytosol [GO:0005829]; mitochondrial inner membrane [GO:0005743]; mitochondrial matrix [GO:0005759]; mitochondrion [GO:0005739]	ATP binding [GO:0005524]; metal ion binding [GO:0046872]; tetrahydrofolylpolyglutamate synthase activity [GO:0004326]
NF45_HV	-2.74834	O60129	2.44e-13	FKH2_SCHPO	Fork head protein homolog 2	fkh2 SPBC16G5.15c	Schizosaccharomyces pombe (strain 972 / ATCC 24843) (Fission yeast)	chromatin organization [GO:0006325]; division septum assembly [GO:0000917]; negative regulation of cell cycle switching, mitotic to meiotic cell cycle [GO:0110045]; positive regulation of induction of conjugation with cellular fusion [GO:1900237]; positive regulation of transcription by RNA polymerase II [GO:0045944]; regulation of transcription by RNA polymerase II [GO:0006357]	chromatin [GO:0000785]; M/G1 phase-specific MADS box-forkhead transcription factor complex [GO:0097221]; nucleus [GO:0005634]	DNA-binding transcription activator activity, RNA polymerase II-specific [GO:0001228]; DNA-binding transcription factor activity, RNA polymerase II-specific [GO:0000981]; DNA-binding transcription repressor activity, RNA polymerase II-specific [GO:0001227]; RNA polymerase II cis-regulatory region sequence-specific DNA binding [GO:0000978]
NF45_HV	2.4766	A0KF85	2.85e-28	HUTG_AERHH	Formimidoylglutamase (EC 3.5.3.8) (Formiminoglutamase) (Formiminoglutamate hydrolase)	hutG AHA_0378	Aeromonas hydrophila subsp. hydrophila (strain ATCC 7966 / DSM 30187 / BCRC 13018 / CCUG 14551 / JCM 1027 / KCTC 2358 / NCIMB 9240 / NCTC 8049)	histidine catabolic process to glutamate and formamide [GO:0019556]; histidine catabolic process to glutamate and formate [GO:0019557]		formimidoylglutamase activity [GO:0050415]; manganese ion binding [GO:0030145]
NF45_HV	-2.30915	Q9LVN1	1.47e-37	FH13_ARATH	Formin-like protein 13 (AtFH13)	FH13 At5g58160 MCK7.3	Arabidopsis thaliana (Mouse-ear cress)			phosphoprotein phosphatase activity [GO:0004721]
NF45_HV	-2.79122	Q7G6K7	4.77e-36	FH3_ORYSJ	Formin-like protein 3 (OsFH3)	FH3 Os10g0119300 LOC_Os10g02980 OSJNAa0079B05.2 OSJNBa0079B05.10	Oryza sativa subsp. japonica (Rice)			phosphoprotein phosphatase activity [GO:0004721]
NF1_LV	-3.77333	Q54C45	5.17e-11	FRDA_DICDI	Frataxin, mitochondrial (Fxn) (EC 1.16.3.1)	fxn DDB_G0293246	Dictyostelium discoideum (Social amoeba)	cellular iron ion homeostasis [GO:0006879]; heme biosynthetic process [GO:0006783]; ion transport [GO:0006811]; iron incorporation into metallo-sulfur cluster [GO:0018283]	mitochondrion [GO:0005739]	2 iron, 2 sulfur cluster binding [GO:0051537]; ferric iron binding [GO:0008199]; ferrous iron binding [GO:0008198]; ferroxidase activity [GO:0004322]; iron chaperone activity [GO:0034986]
NF1_LV	-2.82942	P16378	1.11e-12	GNAO_DROME	G protein alpha o subunit (Guanine nucleotide-binding protein G(o) subunit alpha 47A)	Galphao G-oa47A G-oalpha47A CG2204	Drosophila melanogaster (Fruit fly)	adenylate cyclase-modulating G protein-coupled receptor signaling pathway [GO:0007188]; asymmetric cell division [GO:0008356]; axon ensheathment in central nervous system [GO:0032291]; behavioral response to starvation [GO:0042595]; calcium-mediated signaling [GO:0019722]; cell adhesion involved in heart morphogenesis [GO:0061343]; cortical actin cytoskeleton organization [GO:0030866]; establishm…	heterotrimeric G-protein complex [GO:0005834]; plasma membrane [GO:0005886]	G protein-coupled receptor binding [GO:0001664]; G-protein beta/gamma-subunit complex binding [GO:0031683]; GTP binding [GO:0005525]; GTPase activity [GO:0003924]; metal ion binding [GO:0046872]
NF1_LV	-2.59438	P46277	1.31e-47	CCNB1_MEDSV	G2/mitotic-specific cyclin-1 (B-like cyclin) (CycMs1)		Medicago sativa subsp. varia (Alfalfa) (Medicago varia)	cell division [GO:0051301]; mitotic cell cycle phase transition [GO:0044772]		cyclin-dependent protein serine/threonine kinase regulator activity [GO:0016538]
NF45_HV	2.35911	Q9FWR5	4.71e-72	GCA1_ARATH	Gamma carbonic anhydrase 1, mitochondrial (AtCA1) (GAMMA CA1) (EC 4.2.1.-)	GAMMACA1 At1g19580 F14P1.8 F18O14.34	Arabidopsis thaliana (Mouse-ear cress)	photorespiration [GO:0009853]; protein homotrimerization [GO:0070207]	mitochondrial membrane [GO:0031966]; mitochondrial respiratory chain complex I [GO:0005747]; mitochondrion [GO:0005739]; nucleus [GO:0005634]; respiratory chain complex I [GO:0045271]	carbonate dehydratase activity [GO:0004089]; metal ion binding [GO:0046872]
NF45_HV	3.19348	P96740	9.31e-05	PGDS_BACSU	Gamma-DL-glutamyl hydrolase (EC 3.4.19.-) (Poly-gamma-glutamate depolymerase) (PGA depolymerase)	pgdS ywtD BSU35860	Bacillus subtilis (strain 168)	proteolysis [GO:0006508]	extracellular region [GO:0005576]	cysteine-type peptidase activity [GO:0008234]
NF1_LV	2.11961	Q54LN4	6.72e-91	GGHA_DICDI	Gamma-glutamyl hydrolase A (EC 3.4.19.9) (Conjugase A) (GH A) (Gamma-Glu-X carboxypeptidase A)	gghA DDB_G0286535	Dictyostelium discoideum (Social amoeba)	tetrahydrofolylpolyglutamate metabolic process [GO:0046900]	extracellular space [GO:0005615]; vacuole [GO:0005773]	gamma-glutamyl-peptidase activity [GO:0034722]; omega peptidase activity [GO:0008242]
NF1_LV	2.22845	P04634	1.09e-70	LIPG_RAT	Gastric triacylglycerol lipase (GL) (Gastric lipase) (EC 3.1.1.3) (Lingual lipase)	Lipf	Rattus norvegicus (Rat)	digestion [GO:0007586]; lipid catabolic process [GO:0016042]; malate metabolic process [GO:0006108]	extracellular region [GO:0005576]; intracellular membrane-bounded organelle [GO:0043231]; mitochondrion [GO:0005739]	lipase activity [GO:0016298]; malate dehydrogenase activity [GO:0016615]; triglyceride lipase activity [GO:0004806]
NF45_HV	-2.15446	Q29458	2.84e-91	LIPG_BOVIN	Gastric triacylglycerol lipase (GL) (Gastric lipase) (EC 3.1.1.3) (Pregastric esterase) (PGE)	LIPF	Bos taurus (Bovine)	lipid catabolic process [GO:0016042]	extracellular region [GO:0005576]	triglyceride lipase activity [GO:0004806]
NF45_HV	2.49462	Q9CQT9	4.44e-14	RCAF1_MOUSE	GEL complex subunit OPTI (Obligate partner of TMCO1 insertase) (Rab5-interacting protein) (RIP5) (Respirasome Complex Assembly Factor 1) (RCAF1)	Rab5if Rcaf1	Mus musculus (Mouse)	mitochondrial respirasome assembly [GO:0097250]	mitochondrial respirasome [GO:0005746]; mitochondrion [GO:0005739]
NF45_HV	-2.48443	Q00578	1.38e-12	RAD25_YEAST	General transcription and DNA repair factor IIH helicase subunit XPB (TFIIH subunit XPB) (EC 3.6.4.12) (DNA repair helicase RAD25) (RNA polymerase II transcription factor B subunit SSL2) (TFB subunit SSL2) (Suppressor of stem-loop mutation 2)	SSL2 LOM3 RAD25 UVS112 YIL143C	Saccharomyces cerevisiae (strain ATCC 204508 / S288c) (Baker's yeast)	DNA duplex unwinding [GO:0032508]; nucleotide-excision repair [GO:0006289]; phosphorylation of RNA polymerase II C-terminal domain [GO:0070816]; poly(A)+ mRNA export from nucleus [GO:0016973]; regulation of mitotic recombination [GO:0000019]; regulation of transposition, RNA-mediated [GO:0010525]; RNA polymerase II promoter clearance [GO:0001111]; transcription by RNA polymerase II [GO:0006366]; …	cytosol [GO:0005829]; nucleotide-excision repair factor 3 complex [GO:0000112]; nucleus [GO:0005634]; transcription factor TFIIH core complex [GO:0000439]; transcription factor TFIIH holo complex [GO:0005675]; transcription preinitiation complex [GO:0097550]	3'-5' DNA helicase activity [GO:0043138]; ATP binding [GO:0005524]; ATP hydrolysis activity [GO:0016887]; DNA binding [GO:0003677]; DNA helicase activity [GO:0003678]; DNA translocase activity [GO:0015616]
NF1_LV	-2.37068	Q9Y5Q8	4.74e-22	TF3C5_HUMAN	General transcription factor 3C polypeptide 5 (TF3C-epsilon) (Transcription factor IIIC 63 kDa subunit) (TFIIIC 63 kDa subunit) (TFIIIC63) (Transcription factor IIIC subunit epsilon)	GTF3C5 CDABP0017	Homo sapiens (Human)	5S class rRNA transcription by RNA polymerase III [GO:0042791]; skeletal muscle cell differentiation [GO:0035914]; transcription by RNA polymerase III [GO:0006383]; transcription initiation at RNA polymerase III promoter [GO:0006384]; tRNA transcription by RNA polymerase III [GO:0042797]	nucleoplasm [GO:0005654]; transcription factor TFIIIC complex [GO:0000127]	DNA binding [GO:0003677]; RNA polymerase III general transcription initiation factor activity [GO:0000995]
NF45_HV	-2.24493	O70422	3.06e-80	TF2H4_MOUSE	General transcription factor IIH subunit 4 (Basic transcription factor 2 52 kDa subunit) (BTF2 p52) (General transcription factor IIH polypeptide 4) (TFIIH basal transcription factor complex p52 subunit)	Gtf2h4	Mus musculus (Mouse)	nucleotide-excision repair [GO:0006289]; phosphorylation of RNA polymerase II C-terminal domain [GO:0070816]; transcription by RNA polymerase II [GO:0006366]	core TFIIH complex portion of holo TFIIH complex [GO:0000438]; nuclear speck [GO:0016607]; nucleus [GO:0005634]; transcription factor TFIID complex [GO:0005669]; transcription factor TFIIH core complex [GO:0000439]; transcription factor TFIIH holo complex [GO:0005675]	ATPase activator activity [GO:0001671]; double-stranded DNA binding [GO:0003690]; RNA polymerase II general transcription initiation factor activity [GO:0016251]
NF1_LV	2.40411	Q91754	3.28e-81	GCKR_XENLA	Glucokinase regulatory protein (GKRP) (Glucokinase regulator)	gckr	Xenopus laevis (African clawed frog)	carbohydrate derivative metabolic process [GO:1901135]; carbohydrate metabolic process [GO:0005975]; negative regulation of glucokinase activity [GO:0033132]	cytoplasm [GO:0005737]; mitochondrion [GO:0005739]; nucleoplasm [GO:0005654]	fructose-6-phosphate binding [GO:0070095]
NF1_LV	-3.25819	A5G7Y7	5.45e-66	G6PI_GEOUR	Glucose-6-phosphate isomerase (GPI) (EC 5.3.1.9) (Phosphoglucose isomerase) (PGI) (Phosphohexose isomerase) (PHI)	pgi Gura_3752	Geotalea uraniireducens (strain Rf4) (Geobacter uraniireducens)	gluconeogenesis [GO:0006094]; glycolytic process [GO:0006096]	cytoplasm [GO:0005737]	carbohydrate derivative binding [GO:0097367]; glucose-6-phosphate isomerase activity [GO:0004347]
NF45_HV	2.12397	Q54X16	8.2e-74	GID8_DICDI	Glucose-induced degradation protein 8 homolog	DDB_G0279265	Dictyostelium discoideum (Social amoeba)	proteasome-mediated ubiquitin-dependent protein catabolic process [GO:0043161]	cytoplasm [GO:0005737]; nucleus [GO:0005634]
NF1_LV	3.13299	Q54X16	8.2e-74	GID8_DICDI	Glucose-induced degradation protein 8 homolog	DDB_G0279265	Dictyostelium discoideum (Social amoeba)	proteasome-mediated ubiquitin-dependent protein catabolic process [GO:0043161]	cytoplasm [GO:0005737]; nucleus [GO:0005634]
NF45_HV	2.99213	P55143	5.56e-31	GLRX_RICCO	Glutaredoxin		Ricinus communis (Castor bean)		cytoplasm [GO:0005737]
NF45_HV	-2.38865	Q4UKL7	0.000506	GLRX1_RICFE	Glutaredoxin 1	grxC1 grx RF_1059	Rickettsia felis (strain ATCC VR-1525 / URRWXCal2) (Rickettsia azadi)	cell redox homeostasis [GO:0045454]	cytoplasm [GO:0005737]
NF45_HV	2.33665	Q9FVX1	5.76e-24	GRXC3_ARATH	Glutaredoxin-C3 (AtGrxC3)	GRXC3 At1g77370 F2P24.8	Arabidopsis thaliana (Mouse-ear cress)	cellular response to oxidative stress [GO:0034599]	cytoplasm [GO:0005737]; Golgi apparatus [GO:0005794]; Golgi cis cisterna [GO:0000137]	glutathione disulfide oxidoreductase activity [GO:0015038]
NF45_HV	2.4769	P42769	5.86e-64	GSTF1_ARATH	Glutathione S-transferase PM239X14 (EC 2.5.1.18) (GST class-phi)		Arabidopsis thaliana (Mouse-ear cress)		cytosol [GO:0005829]	glutathione transferase activity [GO:0004364]; peroxidase activity [GO:0004601]
NF45_HV	-2.12855	A7DZP8	7.56e-78	GPDM_MESAU	Glycerol-3-phosphate dehydrogenase, mitochondrial (GPD-M) (GPDH-M) (EC 1.1.5.3) (mGPD)	GPD2	Mesocricetus auratus (Golden hamster)	glycerol catabolic process [GO:0019563]; glycerol-3-phosphate metabolic process [GO:0006072]	glycerol-3-phosphate dehydrogenase complex [GO:0009331]; mitochondrion [GO:0005739]	calcium ion binding [GO:0005509]; glycerol-3-phosphate dehydrogenase (quinone) activity [GO:0004368]; sn-glycerol-3-phosphate:ubiquinone-8 oxidoreductase activity [GO:0052591]
NF1_LV	-2.75074	Q91757	1.71e-145	GSK3B_XENLA	Glycogen synthase kinase-3 beta (GSK-3 beta) (EC 2.7.11.26) (Xgsk-3 protein)	gsk3b Xgsk-3	Xenopus laevis (African clawed frog)	cell differentiation [GO:0030154]; negative regulation of canonical Wnt signaling pathway [GO:0090090]; negative regulation of DNA-templated transcription [GO:0045892]; nervous system development [GO:0007399]; protein phosphorylation [GO:0006468]; rhythmic process [GO:0048511]; Wnt signaling pathway [GO:0016055]	cytoplasm [GO:0005737]; nucleus [GO:0005634]; plasma membrane [GO:0005886]	ATP binding [GO:0005524]; protein serine/threonine kinase activity [GO:0004674]; tau-protein kinase activity [GO:0050321]
NF1_LV	2.0376	Q9LJK1	3.59e-57	FUT11_ARATH	Glycoprotein 3-alpha-L-fucosyltransferase A (EC 2.4.1.214) (Core alpha-(1,3)-fucosyltransferase) (Fuc-T C3) (FucT1) (FucTA) (Fucosyltransferase 11) (AtFUT11)	FUT11 At3g19280 MVI11.20	Arabidopsis thaliana (Mouse-ear cress)	cell wall organization [GO:0071555]; fucosylation [GO:0036065]; L-fucose catabolic process [GO:0042355]; protein glycosylation [GO:0006486]; protein N-linked glycosylation [GO:0006487]	Golgi apparatus [GO:0005794]; Golgi cisterna membrane [GO:0032580]	alpha-(1->3)-fucosyltransferase activity [GO:0046920]; fucosyltransferase activity [GO:0008417]; glycoprotein 3-alpha-L-fucosyltransferase activity [GO:0018392]; metal ion binding [GO:0046872]
NF1_LV	-2.58357	Q9WTK3	4.45e-15	GPAA1_MOUSE	Glycosylphosphatidylinositol anchor attachment 1 protein (GPI anchor attachment protein 1) (GAA1 protein homolog) (mGAA1)	Gpaa1 Gaa1	Mus musculus (Mouse)	attachment of GPI anchor to protein [GO:0016255]; GPI anchor biosynthetic process [GO:0006506]; protein-containing complex assembly [GO:0065003]	centrosome [GO:0005813]; cytosol [GO:0005829]; endoplasmic reticulum [GO:0005783]; GPI-anchor transamidase complex [GO:0042765]; membrane [GO:0016020]; mitochondrion [GO:0005739]; plasma membrane [GO:0005886]	GPI anchor binding [GO:0034235]; GPI-anchor transamidase activity [GO:0003923]
NF45_HV	2.0112	O60551	7.73e-129	NMT2_HUMAN	Glycylpeptide N-tetradecanoyltransferase 2 (EC 2.3.1.97) (Myristoyl-CoA:protein N-myristoyltransferase 2) (NMT 2) (Peptide N-myristoyltransferase 2) (Protein-lysine myristoyltransferase NMT2) (EC 2.3.1.-) (Type II N-myristoyltransferase)	NMT2	Homo sapiens (Human)	intracellular transport of virus [GO:0075733]; N-terminal peptidyl-glycine N-myristoylation [GO:0018008]; regulation of rhodopsin mediated signaling pathway [GO:0022400]	cytoplasm [GO:0005737]; cytosol [GO:0005829]; extrinsic component of membrane [GO:0019898]; Golgi apparatus [GO:0005794]; host cell [GO:0043657]; plasma membrane [GO:0005886]	glycylpeptide N-tetradecanoyltransferase activity [GO:0004379]; peptidyl-lysine N6-myristoyltransferase activity [GO:0018030]
NF1_LV	-3.41304	O60950	5.27e-41	GOL_DICDI	Golvesin	gol DDB_G0287271	Dictyostelium discoideum (Social amoeba)	-	contractile vacuolar membrane [GO:0031164]; contractile vacuole [GO:0000331]; endoplasmic reticulum membrane [GO:0005789]; endosome membrane [GO:0010008]; Golgi apparatus [GO:0005794]; Golgi membrane [GO:0000139]
NF45_HV	-2.93676	Q7ZYA0	6.9e-33	LMBD2_XENLA	G-protein coupled receptor-associated protein LMBRD2 (LMBR1 domain-containing protein 2)	lmbrd2	Xenopus laevis (African clawed frog)	adrenergic receptor signaling pathway [GO:0071875]	plasma membrane [GO:0005886]
NF45_HV	2.01226	Q7ZYA0	1.12e-36	LMBD2_XENLA	G-protein coupled receptor-associated protein LMBRD2 (LMBR1 domain-containing protein 2)	lmbrd2	Xenopus laevis (African clawed frog)	adrenergic receptor signaling pathway [GO:0071875]	plasma membrane [GO:0005886]
NF45_HV	2.41146	Q06605	2.87e-12	GRZ1_RAT	Granzyme-like protein 1 (EC 3.4.21.-) (GLP I) (Granzyme-like protein I) (GLP-1)		Rattus norvegicus (Rat)	proteolysis [GO:0006508]	cytoplasm [GO:0005737]; intracellular membrane-bounded organelle [GO:0043231]	serine-type endopeptidase activity [GO:0004252]
NF45_HV	-2.97757	B8JKP6	1.11e-05	GRB1L_DANRE	GREB1-like protein	greb1l	Danio rerio (Zebrafish) (Brachydanio rerio)	kidney development [GO:0001822]; pronephros development [GO:0048793]	membrane [GO:0016020]
NF1_LV	-2.04584	B8JKP6	2.59e-05	GRB1L_DANRE	GREB1-like protein	greb1l	Danio rerio (Zebrafish) (Brachydanio rerio)	kidney development [GO:0001822]; pronephros development [GO:0048793]	membrane [GO:0016020]
NF1_LV	5.50362	Q6GL87	5.91e-45	GRTP1_XENTR	Growth hormone-regulated TBC protein 1	grtp1	Xenopus tropicalis (Western clawed frog) (Silurana tropicalis)	-
NF45_HV	-2.6004	Q5TC63	1.87e-45	GRTP1_HUMAN	Growth hormone-regulated TBC protein 1 (TBC1 domain family member 6)	GRTP1 TBC1D6	Homo sapiens (Human)	activation of GTPase activity [GO:0090630]		GTPase activator activity [GO:0005096]
NF45_HV	2.56995	Q9WX96	7.02e-15	MOAA_CLOPE	GTP 3',8-cyclase (EC 4.1.99.22) (Molybdenum cofactor biosynthesis protein A)	moaA CPE1790	Clostridium perfringens (strain 13 / Type A)	Mo-molybdopterin cofactor biosynthetic process [GO:0006777]	molybdopterin synthase complex [GO:0019008]	4 iron, 4 sulfur cluster binding [GO:0051539]; GTP 3',8'-cyclase activity [GO:0061798]; GTP binding [GO:0005525]; metal ion binding [GO:0046872]; S-adenosyl-L-methionine binding [GO:1904047]
NF1_LV	2.57709	Q8TFK3	9.13e-40	GSP1_YARLI	GTP-binding nuclear protein GSP1/Ran	GSP1 YALI0F04730g	Yarrowia lipolytica (strain CLIB 122 / E 150) (Yeast) (Candida lipolytica)	protein import into nucleus [GO:0006606]; ribosomal subunit export from nucleus [GO:0000054]	cytoplasm [GO:0005737]; nucleus [GO:0005634]	GTP binding [GO:0005525]; GTPase activity [GO:0003924]
NF1_LV	-2.55735	P70426	7.59e-10	RIT1_MOUSE	GTP-binding protein Rit1 (EC 3.6.5.2) (Ras-like protein expressed in many tissues) (Ras-like without CAAX protein 1)	Rit1 Rit	Mus musculus (Mouse)	Ras protein signal transduction [GO:0007265]	plasma membrane [GO:0005886]	calmodulin binding [GO:0005516]; G protein activity [GO:0003925]; GDP binding [GO:0019003]; GTP binding [GO:0005525]; GTPase activity [GO:0003924]
NF45_HV	-2.29676	P36019	3.18e-08	YPT53_YEAST	GTP-binding protein YPT53	YPT53 YNL093W N2223	Saccharomyces cerevisiae (strain ATCC 204508 / S288c) (Baker's yeast)	endocytosis [GO:0006897]; Golgi to endosome transport [GO:0006895]; intracellular protein transport [GO:0006886]; protein targeting to vacuole [GO:0006623]	cytosol [GO:0005829]; endomembrane system [GO:0012505]; late endosome [GO:0005770]; plasma membrane [GO:0005886]	GTP binding [GO:0005525]; GTPase activity [GO:0003924]
NF45_HV	-2.27654	Q1ZXH8	4.82e-15	GXCDD_DICDI	Guanine exchange factor for Rac 30	gxcDD DDB_G0279733	Dictyostelium discoideum (Social amoeba)	aggregation involved in sorocarp development [GO:0031152]; intracellular signal transduction [GO:0035556]; sorocarp development [GO:0030587]	cell cortex [GO:0005938]; cytoplasm [GO:0005737]; cytoskeleton [GO:0005856]; early phagosome [GO:0032009]; membrane [GO:0016020]; phagocytic vesicle membrane [GO:0030670]	GTPase activator activity [GO:0005096]; guanyl-nucleotide exchange factor activity [GO:0005085]; metal ion binding [GO:0046872]; phosphatidylinositol-3,4,5-trisphosphate binding [GO:0005547]; small GTPase binding [GO:0031267]
NF45_HV	-2.26039	Q1ZXH8	1.63e-25	GXCDD_DICDI	Guanine exchange factor for Rac 30	gxcDD DDB_G0279733	Dictyostelium discoideum (Social amoeba)	aggregation involved in sorocarp development [GO:0031152]; intracellular signal transduction [GO:0035556]; sorocarp development [GO:0030587]	cell cortex [GO:0005938]; cytoplasm [GO:0005737]; cytoskeleton [GO:0005856]; early phagosome [GO:0032009]; membrane [GO:0016020]; phagocytic vesicle membrane [GO:0030670]	GTPase activator activity [GO:0005096]; guanyl-nucleotide exchange factor activity [GO:0005085]; metal ion binding [GO:0046872]; phosphatidylinositol-3,4,5-trisphosphate binding [GO:0005547]; small GTPase binding [GO:0031267]
NF1_LV	-2.24652	Q1ZXH8	2.9e-18	GXCDD_DICDI	Guanine exchange factor for Rac 30	gxcDD DDB_G0279733	Dictyostelium discoideum (Social amoeba)	aggregation involved in sorocarp development [GO:0031152]; intracellular signal transduction [GO:0035556]; sorocarp development [GO:0030587]	cell cortex [GO:0005938]; cytoplasm [GO:0005737]; cytoskeleton [GO:0005856]; early phagosome [GO:0032009]; membrane [GO:0016020]; phagocytic vesicle membrane [GO:0030670]	GTPase activator activity [GO:0005096]; guanyl-nucleotide exchange factor activity [GO:0005085]; metal ion binding [GO:0046872]; phosphatidylinositol-3,4,5-trisphosphate binding [GO:0005547]; small GTPase binding [GO:0031267]
NF1_LV	2.09827	Q1ZXH8	1.16e-15	GXCDD_DICDI	Guanine exchange factor for Rac 30	gxcDD DDB_G0279733	Dictyostelium discoideum (Social amoeba)	aggregation involved in sorocarp development [GO:0031152]; intracellular signal transduction [GO:0035556]; sorocarp development [GO:0030587]	cell cortex [GO:0005938]; cytoplasm [GO:0005737]; cytoskeleton [GO:0005856]; early phagosome [GO:0032009]; membrane [GO:0016020]; phagocytic vesicle membrane [GO:0030670]	GTPase activator activity [GO:0005096]; guanyl-nucleotide exchange factor activity [GO:0005085]; metal ion binding [GO:0046872]; phosphatidylinositol-3,4,5-trisphosphate binding [GO:0005547]; small GTPase binding [GO:0031267]
NF45_HV	2.18997	P16894	3.37e-85	GPA1_DICDI	Guanine nucleotide-binding protein alpha-1 subunit (G alpha-1)	gpaA DDB_G0283349	Dictyostelium discoideum (Social amoeba)	adenylate cyclase-modulating G protein-coupled receptor signaling pathway [GO:0007188]; cell differentiation [GO:0030154]; chemotaxis to cAMP [GO:0043327]; G protein-coupled receptor signaling pathway [GO:0007186]; negative regulation of phospholipase C activity [GO:1900275]; signal transduction [GO:0007165]	heterotrimeric G-protein complex [GO:0005834]	G protein activity [GO:0003925]; G protein-coupled receptor binding [GO:0001664]; G-protein beta/gamma-subunit complex binding [GO:0031683]; GTP binding [GO:0005525]; GTPase activity [GO:0003924]; metal ion binding [GO:0046872]
NF1_LV	3.53802	P16894	4.03e-130	GPA1_DICDI	Guanine nucleotide-binding protein alpha-1 subunit (G alpha-1)	gpaA DDB_G0283349	Dictyostelium discoideum (Social amoeba)	adenylate cyclase-modulating G protein-coupled receptor signaling pathway [GO:0007188]; cell differentiation [GO:0030154]; chemotaxis to cAMP [GO:0043327]; G protein-coupled receptor signaling pathway [GO:0007186]; negative regulation of phospholipase C activity [GO:1900275]; signal transduction [GO:0007165]	heterotrimeric G-protein complex [GO:0005834]	G protein activity [GO:0003925]; G protein-coupled receptor binding [GO:0001664]; G-protein beta/gamma-subunit complex binding [GO:0031683]; GTP binding [GO:0005525]; GTPase activity [GO:0003924]; metal ion binding [GO:0046872]
NF45_HV	-2.02881	O15976	1.56e-81	GNAO_MIZYE	Guanine nucleotide-binding protein G(o) subunit alpha	SCGOA	Mizuhopecten yessoensis (Japanese scallop) (Patinopecten yessoensis)	adenylate cyclase-modulating G protein-coupled receptor signaling pathway [GO:0007188]	cellular anatomical entity [GO:0110165]	G-protein beta/gamma-subunit complex binding [GO:0031683]; GTP binding [GO:0005525]; GTPase activity [GO:0003924]; metal ion binding [GO:0046872]
NF45_HV	2.32629	P0CN78	3.06e-10	GAR1_CRYNJ	H/ACA ribonucleoprotein complex subunit GAR1 (snoRNP protein GAR1)	GAR1 CNI03970	Cryptococcus neoformans var. neoformans serotype D (strain JEC21 / ATCC MYA-565) (Filobasidiella neoformans)	snoRNA guided rRNA pseudouridine synthesis [GO:0000454]; snRNA pseudouridine synthesis [GO:0031120]	box H/ACA snoRNP complex [GO:0031429]	box H/ACA snoRNA binding [GO:0034513]
NF45_HV	-2.90166	Q9CZJ2	1.07e-46	HS12B_MOUSE	Heat shock 70 kDa protein 12B	Hspa12b	Mus musculus (Mouse)			ATP binding [GO:0005524]
NF45_HV	-2.68809	Q9CZJ2	1.58e-42	HS12B_MOUSE	Heat shock 70 kDa protein 12B	Hspa12b	Mus musculus (Mouse)			ATP binding [GO:0005524]
NF1_LV	2.53215	Q9CZJ2	1.58e-42	HS12B_MOUSE	Heat shock 70 kDa protein 12B	Hspa12b	Mus musculus (Mouse)	-		ATP binding [GO:0005524]
NF45_HV	-2.33497	A4IHD2	6.04e-99	ARIP4_XENTR	Helicase ARIP4 (EC 3.6.4.12) (Androgen receptor-interacting protein 4) (RAD54-like protein 2)	rad54l2 arip4	Xenopus tropicalis (Western clawed frog) (Silurana tropicalis)		nucleus [GO:0005634]	ATP binding [GO:0005524]; ATP hydrolysis activity [GO:0016887]; ATP-dependent chromatin remodeler activity [GO:0140658]; DNA binding [GO:0003677]; helicase activity [GO:0004386]
NF1_LV	-3.50097	Q6B0K8	5.61e-81	HEMTL_NAEGR	Hemerythrin-like protein	nfa1	Naegleria gruberi (Amoeba)	iron ion homeostasis [GO:0055072]		iron ion binding [GO:0005506]; oxygen carrier activity [GO:0005344]
NF45_HV	-2.17131	P0DUT7	1.97e-65	BA17A_METAN	Highly reducing polyketide synthase 17 (HR-PKS 17) (EC 2.3.1.-) (PKS17 biosynthesis gene cluster protein Ba17a) (Polyenoic acids biosynthesis gene cluster protein Ba17a)	Ba17a PKS17 MANI_025650	Metarhizium anisopliae (Entomophthora anisopliae)	cellular biosynthetic process [GO:0044249]; methylation [GO:0032259]; organic substance biosynthetic process [GO:1901576]		acyltransferase activity [GO:0016746]; methyltransferase activity [GO:0008168]; oxidoreductase activity [GO:0016491]; phosphopantetheine binding [GO:0031177]
NF1_LV	6.25066	P35492	0	HUTH_MOUSE	Histidine ammonia-lyase (Histidase) (EC 4.3.1.3)	Hal Hsd Huth	Mus musculus (Mouse)	histidine catabolic process [GO:0006548]; histidine catabolic process to glutamate and formamide [GO:0019556]; histidine catabolic process to glutamate and formate [GO:0019557]	cytoplasm [GO:0005737]	ammonia-lyase activity [GO:0016841]; histidine ammonia-lyase activity [GO:0004397]
NF45_HV	2.19896	O82413	6.64e-130	SYHM_ARATH	Histidine--tRNA ligase, chloroplastic/mitochondrial (EC 6.1.1.21) (Histidyl-tRNA synthetase) (HisRS) (Histidyl-tRNA synthetase 1) (AtHRS1)	At3g46100 F12M12_70	Arabidopsis thaliana (Mouse-ear cress)	histidyl-tRNA aminoacylation [GO:0006427]	chloroplast [GO:0009507]; mitochondrion [GO:0005739]	ATP binding [GO:0005524]; histidine-tRNA ligase activity [GO:0004821]
NF1_LV	2.49952	O82413	6.64e-130	SYHM_ARATH	Histidine--tRNA ligase, chloroplastic/mitochondrial (EC 6.1.1.21) (Histidyl-tRNA synthetase) (HisRS) (Histidyl-tRNA synthetase 1) (AtHRS1)	At3g46100 F12M12_70	Arabidopsis thaliana (Mouse-ear cress)	histidyl-tRNA aminoacylation [GO:0006427]	chloroplast [GO:0009507]; mitochondrion [GO:0005739]	ATP binding [GO:0005524]; histidine-tRNA ligase activity [GO:0004821]
NF1_LV	-2.29285	Q9V464	4.66e-45	ASF1_DROME	Histone chaperone asf1 (Anti-silencing function protein 1) (Replication-coupling assembly factor subunit ASF1) (RCAF subunit ASF1) (dASF1)	asf1 CG9383	Drosophila melanogaster (Fruit fly)	chromatin organization [GO:0006325]; DNA replication-dependent chromatin assembly [GO:0006335]; negative regulation of transcription by RNA polymerase II [GO:0000122]; regulation of mRNA splicing, via spliceosome [GO:0048024]	nucleus [GO:0005634]; polytene chromosome [GO:0005700]; RCAF complex [GO:0035059]; transcription repressor complex [GO:0017053]	histone binding [GO:0042393]; RNA polymerase II-specific DNA-binding transcription factor binding [GO:0061629]
NF45_HV	2.05014	Q9V464	4.66e-45	ASF1_DROME	Histone chaperone asf1 (Anti-silencing function protein 1) (Replication-coupling assembly factor subunit ASF1) (RCAF subunit ASF1) (dASF1)	asf1 CG9383	Drosophila melanogaster (Fruit fly)	chromatin organization [GO:0006325]; DNA replication-dependent chromatin assembly [GO:0006335]; negative regulation of transcription by RNA polymerase II [GO:0000122]; regulation of mRNA splicing, via spliceosome [GO:0048024]	nucleus [GO:0005634]; polytene chromosome [GO:0005700]; RCAF complex [GO:0035059]; transcription repressor complex [GO:0017053]	histone binding [GO:0042393]; RNA polymerase II-specific DNA-binding transcription factor binding [GO:0061629]
NF1_LV	-2.20972	P50567	1.89e-49	H2A_CHLRE	Histone H2A	H2A-II; H2A-III	Chlamydomonas reinhardtii (Chlamydomonas smithii)	-	nucleosome [GO:0000786]; nucleus [GO:0005634]	DNA binding [GO:0003677]; protein heterodimerization activity [GO:0046982]; structural constituent of chromatin [GO:0030527]
NF1_LV	2.67539	P08437	3.45e-74	H3_VOLCA	Histone H3	H3-I; H3-II	Volvox carteri (Green alga)	-	nucleosome [GO:0000786]; nucleus [GO:0005634]	DNA binding [GO:0003677]; protein heterodimerization activity [GO:0046982]; structural constituent of chromatin [GO:0030527]
NF1_LV	4.35549	P08437	1.22e-33	H3_VOLCA	Histone H3	H3-I; H3-II	Volvox carteri (Green alga)	-	nucleosome [GO:0000786]; nucleus [GO:0005634]	DNA binding [GO:0003677]; protein heterodimerization activity [GO:0046982]; structural constituent of chromatin [GO:0030527]
NF45_HV	-2.02786	Q9BZ95	1.51e-16	NSD3_HUMAN	Histone-lysine N-methyltransferase NSD3 (EC 2.1.1.370) (EC 2.1.1.371) (Nuclear SET domain-containing protein 3) (Protein whistle) (WHSC1-like 1 isoform 9 with methyltransferase activity to lysine) (Wolf-Hirschhorn syndrome candidate 1-like protein 1) (WHSC1-like protein 1)	NSD3 WHSC1L1 DC28	Homo sapiens (Human)	chromatin organization [GO:0006325]; positive regulation of DNA-templated transcription [GO:0045893]; regulation of DNA-templated transcription [GO:0006355]	chromatin [GO:0000785]; nucleoplasm [GO:0005654]; nucleus [GO:0005634]	histone H3K27 dimethyltransferase activity [GO:0140952]; histone H3K36 methyltransferase activity [GO:0046975]; histone H3K4 dimethyltransferase activity [GO:0140946]; histone lysine N-methyltransferase activity [GO:0018024]; metal ion binding [GO:0046872]; transcription regulator activator activity [GO:0140537]
NF1_LV	2.27678	P97443	2.53e-10	SMYD1_MOUSE	Histone-lysine N-methyltransferase Smyd1 (EC 2.1.1.354) (CD8b-opposite) (SET and MYND domain-containing protein 1) (Zinc finger protein BOP) (m-BOP)	Smyd1 Bop	Mus musculus (Mouse)	chromatin remodeling [GO:0006338]; heart development [GO:0007507]; histone lysine methylation [GO:0034968]; negative regulation of DNA-templated transcription [GO:0045892]; positive regulation of myoblast differentiation [GO:0045663]; positive regulation of myotube differentiation [GO:0010831]; skeletal muscle cell differentiation [GO:0035914]	cytoplasm [GO:0005737]; nucleus [GO:0005634]	DNA binding [GO:0003677]; histone H3K4 methyltransferase activity [GO:0042800]; histone lysine N-methyltransferase activity [GO:0018024]; metal ion binding [GO:0046872]; transcription corepressor activity [GO:0003714]
NF45_HV	2.09117	Q28CQ7	1.58e-24	SUV92_XENTR	Histone-lysine N-methyltransferase SUV39H2 (EC 2.1.1.355) (Suppressor of variegation 3-9 homolog 2) (Su(var)3-9 homolog 2)	suv39h2 TEgg055l20.1	Xenopus tropicalis (Western clawed frog) (Silurana tropicalis)	cell cycle [GO:0007049]; cell differentiation [GO:0030154]; chromatin organization [GO:0006325]; histone lysine methylation [GO:0034968]	chromosome, centromeric region [GO:0000775]; nucleus [GO:0005634]	histone H3K9 trimethyltransferase activity [GO:0140949]; zinc ion binding [GO:0008270]
NF45_HV	-2.20217	P53147	1.06e-08	TOS8_YEAST	Homeobox protein TOS8 (Target of SBF 8)	TOS8 YGL096W	Saccharomyces cerevisiae (strain ATCC 204508 / S288c) (Baker's yeast)	regulation of transcription by RNA polymerase II [GO:0006357]	chromatin [GO:0000785]; nucleus [GO:0005634]	chromatin binding [GO:0003682]; DNA-binding transcription factor activity, RNA polymerase II-specific [GO:0000981]; RNA polymerase II cis-regulatory region sequence-specific DNA binding [GO:0000978]
NF1_LV	2.07486	Q99L47	2.63e-11	F10A1_MOUSE	Hsc70-interacting protein (Hip) (Protein FAM10A1) (Protein ST13 homolog)	St13 Fam10a1 Hip	Mus musculus (Mouse)	chaperone cofactor-dependent protein refolding [GO:0051085]; negative regulation of protein refolding [GO:0061084]; response to bacterium [GO:0009617]	cytosol [GO:0005829]; protein-containing complex [GO:0032991]	chaperone binding [GO:0051087]; dATP binding [GO:0032564]; Hsp70 protein binding [GO:0030544]; identical protein binding [GO:0042802]; protein dimerization activity [GO:0046983]; protein domain specific binding [GO:0019904]; protein-containing complex binding [GO:0044877]; unfolded protein binding [GO:0051082]
NF1_LV	5.10511	F8RP11	3.51e-07	HSOP_WHEAT	Hsp70-Hsp90 organizing protein (TaHop)	HOP	Triticum aestivum (Wheat)	-
NF45_HV	-2.33265	Q5XEP2	5.01e-19	HSOP2_ARATH	Hsp70-Hsp90 organizing protein 2 (AtHop2)	HOP2 At1g62740 F23N19.10	Arabidopsis thaliana (Mouse-ear cress)	chaperone-mediated protein complex assembly [GO:0051131]; response to cadmium ion [GO:0046686]	cytosol [GO:0005829]; nucleus [GO:0005634]	Hsp90 protein binding [GO:0051879]; preprotein binding [GO:0070678]
NF1_LV	2.18521	Q5XEP2	5.01e-19	HSOP2_ARATH	Hsp70-Hsp90 organizing protein 2 (AtHop2)	HOP2 At1g62740 F23N19.10	Arabidopsis thaliana (Mouse-ear cress)	chaperone-mediated protein complex assembly [GO:0051131]; response to cadmium ion [GO:0046686]	cytosol [GO:0005829]; nucleus [GO:0005634]	Hsp90 protein binding [GO:0051879]; preprotein binding [GO:0070678]
NF45_HV	-2.15751	Q4G0P3	0	HYDIN_HUMAN	Hydrocephalus-inducing protein homolog	HYDIN HYDIN1 KIAA1864	Homo sapiens (Human)	axonemal central apparatus assembly [GO:1904158]; cilium movement [GO:0003341]; epithelial cell development [GO:0002064]; trachea development [GO:0060438]; ventricular system development [GO:0021591]	axonemal central apparatus [GO:1990716]; axonemal central pair projection [GO:1990718]; axoneme [GO:0005930]
NF1_LV	-2.29455	Q5A4E3	1.15e-06	OCH1_CANAL	Initiation-specific alpha-1,6-mannosyltransferase (EC 2.4.1.232) (Outer chain elongation protein 1)	OCH1 CAALFM_C306090CA CaO19.7391	Candida albicans (strain SC5314 / ATCC MYA-2876) (Yeast)	cellular response to heat [GO:0034605]; cellular response to starvation [GO:0009267]; filamentous growth [GO:0030447]; filamentous growth of a population of unicellular organisms in response to starvation [GO:0036170]; N-glycan processing [GO:0006491]; protein N-linked glycosylation [GO:0006487]	endoplasmic reticulum membrane [GO:0005789]; Golgi apparatus [GO:0005794]; mannan polymerase complex [GO:0000136]	alpha-1,6-mannosyltransferase activity [GO:0000009]; glycolipid 1,6-alpha-mannosyltransferase activity [GO:0033164]
NF1_LV	-2.29668	Q8T6T2	8.1e-62	IMDH_CRYPV	Inosine-5'-monophosphate dehydrogenase (IMP dehydrogenase) (IMPD) (IMPDH) (EC 1.1.1.205)	56k.02 cgd6_20	Cryptosporidium parvum	GMP biosynthetic process [GO:0006177]	cytoplasm [GO:0005737]	IMP dehydrogenase activity [GO:0003938]; metal ion binding [GO:0046872]
NF45_HV	-2.08331	Q8GWB7	1.55e-15	GUX6_ARATH	Inositol phosphorylceramide glucuronosyltransferase 1 (EC 2.4.1.17) (Glycogenin-like protein 6) (Plant glycogenin-like starch initiation protein 6)	IPUT1 PGSIP6 At5g18480 T28N17.3	Arabidopsis thaliana (Mouse-ear cress)	ceramide biosynthetic process [GO:0046513]; inositol phosphoceramide metabolic process [GO:0006673]; pollen development [GO:0009555]; pollen tube guidance [GO:0010183]	endosome [GO:0005768]; Golgi apparatus [GO:0005794]; Golgi medial cisterna [GO:0005797]; Golgi membrane [GO:0000139]; trans-Golgi network [GO:0005802]	glucuronosyltransferase activity [GO:0015020]; glycosyltransferase activity [GO:0016757]; metal ion binding [GO:0046872]; sphingolipid alpha-glucuronosyltransferase activity [GO:1990482]
NF1_LV	-3.80239	Q13572	6.66e-31	ITPK1_HUMAN	Inositol-tetrakisphosphate 1-kinase (EC 2.7.1.134) (Inositol 1,3,4-trisphosphate 5/6-kinase) (Inositol-triphosphate 5/6-kinase) (Ins(1,3,4)P(3) 5/6-kinase) (EC 2.7.1.159)	ITPK1	Homo sapiens (Human)	blood coagulation [GO:0007596]; inositol phosphorylation [GO:0052746]; inositol trisphosphate metabolic process [GO:0032957]; necroptotic process [GO:0070266]; neural tube development [GO:0021915]; signal transduction [GO:0007165]	apical plasma membrane [GO:0016324]; cytosol [GO:0005829]	ATP binding [GO:0005524]; catalytic activity [GO:0003824]; hydrolase activity [GO:0016787]; inositol tetrakisphosphate 1-kinase activity [GO:0047325]; inositol tetrakisphosphate 6-kinase activity [GO:0000825]; inositol-1,3,4-trisphosphate 5-kinase activity [GO:0052726]; inositol-1,3,4-trisphosphate 6-kinase activity [GO:0052725]; isomerase activity [GO:0016853]; magnesium ion binding [GO:0000287]
NF1_LV	5.52619	P79135	1.59e-19	MX1_BOVIN	Interferon-induced GTP-binding protein Mx1 (Myxoma resistance protein 1) (Myxovirus resistance protein 1)	MX1	Bos taurus (Bovine)	-
NF45_HV	-3.10014	Q9NZM3	1.05e-12	ITSN2_HUMAN	Intersectin-2 (SH3 domain-containing protein 1B) (SH3P18) (SH3P18-like WASP-associated protein)	ITSN2 KIAA1256 SH3D1B SWAP	Homo sapiens (Human)	cell differentiation [GO:0030154]; clathrin-dependent synaptic vesicle endocytosis [GO:0150007]; endocytosis [GO:0006897]; endosomal transport [GO:0016197]; positive regulation of dendrite extension [GO:1903861]	centrosome [GO:0005813]; clathrin-coated pit [GO:0005905]; cytosol [GO:0005829]; extracellular exosome [GO:0070062]; presynapse [GO:0098793]	calcium ion binding [GO:0005509]; guanyl-nucleotide exchange factor activity [GO:0005085]; molecular adaptor activity [GO:0060090]
NF1_LV	6.84661	Q66I67	1.53e-20	IFT20_DANRE	Intraflagellar transport protein 20 homolog	ift20 zgc:103674	Danio rerio (Zebrafish) (Brachydanio rerio)	cell differentiation [GO:0030154]; centrosome localization [GO:0051642]; intraciliary transport [GO:0042073]; protein localization to cilium [GO:0061512]; regulation of platelet-derived growth factor receptor-alpha signaling pathway [GO:2000583]; spermatogenesis [GO:0007283]	acrosomal vesicle [GO:0001669]; axoneme [GO:0005930]; centriole [GO:0005814]; centrosome [GO:0005813]; ciliary basal body [GO:0036064]; cilium [GO:0005929]; Golgi apparatus [GO:0005794]; intraciliary transport particle B [GO:0030992]
NF1_LV	-2.01844	Q3SYS7	0.004	IQCF1_BOVIN	IQ domain-containing protein F1	IQCF1	Bos taurus (Bovine)	positive regulation of acrosome reaction [GO:2000344]; positive regulation of flagellated sperm motility involved in capacitation [GO:0060474]	acrosomal vesicle [GO:0001669]	calmodulin binding [GO:0005516]
NF45_HV	2.16354	Q945K7	1.66e-137	IDH5_ARATH	Isocitrate dehydrogenase [NAD] catalytic subunit 5, mitochondrial (EC 1.1.1.41) (IDH-V) (Isocitric dehydrogenase 5) (NAD(+)-specific ICDH 5)	IDH5 At5g03290 F12E4_20 MOK16.20	Arabidopsis thaliana (Mouse-ear cress)	isocitrate metabolic process [GO:0006102]; tricarboxylic acid cycle [GO:0006099]	mitochondrion [GO:0005739]; plasma membrane [GO:0005886]	ATP binding [GO:0005524]; isocitrate dehydrogenase (NAD+) activity [GO:0004449]; magnesium ion binding [GO:0000287]; NAD binding [GO:0051287]; zinc ion binding [GO:0008270]
NF45_HV	-2.61098	Q8H1F7	1.73e-23	IPK_ARATH	Isopentenyl phosphate kinase (AtIPK) (IPK) (EC 2.7.4.26)	IPK At1g26640 T24P13.2	Arabidopsis thaliana (Mouse-ear cress)	phosphorylation [GO:0016310]; terpenoid biosynthetic process [GO:0016114]	cytosol [GO:0005829]	ATP binding [GO:0005524]; isopentenyl phosphate kinase activity [GO:0102043]; kinase activity [GO:0016301]
NF45_HV	2.15402	Q54I39	1.57e-42	IST1L_DICDI	IST1-like protein	DDB_G0289029	Dictyostelium discoideum (Social amoeba)	protein localization [GO:0008104]; protein transport [GO:0015031]
NF1_LV	3.36773	Q80TG1	7.65e-05	KANL1_MOUSE	KAT8 regulatory NSL complex subunit 1 (NSL complex protein NSL1) (Non-specific lethal 1 homolog)	Kansl1 Kiaa1267 Nsl1	Mus musculus (Mouse)	chromatin organization [GO:0006325]; histone H4-K16 acetylation [GO:0043984]; histone H4-K5 acetylation [GO:0043981]; histone H4-K8 acetylation [GO:0043982]; positive regulation of DNA-templated transcription [GO:0045893]; positive regulation of histone H3-K4 methylation [GO:0051571]; regulation of dosage compensation by inactivation of X chromosome [GO:1900095]	histone acetyltransferase complex [GO:0000123]; kinetochore [GO:0000776]; MLL1 complex [GO:0071339]; NSL complex [GO:0044545]; nucleoplasm [GO:0005654]; nucleus [GO:0005634]	histone acetyltransferase binding [GO:0035035]
NF45_HV	-2.48157	A0JMA9	6.86e-129	KATL2_XENTR	Katanin p60 ATPase-containing subunit A-like 2 (Katanin p60 subunit A-like 2) (EC 5.6.1.1) (p60 katanin-like 2)	katnal2	Xenopus tropicalis (Western clawed frog) (Silurana tropicalis)	microtubule severing [GO:0051013]	cytoplasm [GO:0005737]; microtubule [GO:0005874]; spindle [GO:0005819]; spindle pole [GO:0000922]	ATP binding [GO:0005524]; ATP hydrolysis activity [GO:0016887]; isomerase activity [GO:0016853]; microtubule binding [GO:0008017]; microtubule severing ATPase activity [GO:0008568]
NF45_HV	-3.55203	A0A1B8YAB1	8.4e-07	KBTB8_XENTR	Kelch repeat and BTB domain-containing protein 8	kbtbd8	Xenopus tropicalis (Western clawed frog) (Silurana tropicalis)	neural crest cell development [GO:0014032]; neural crest formation [GO:0014029]; protein monoubiquitination [GO:0006513]; regulation of translation [GO:0006417]	Cul3-RING ubiquitin ligase complex [GO:0031463]; Golgi apparatus [GO:0005794]; spindle [GO:0005819]
NF1_LV	3.28183	A0A1D5PJB7	0.001	KPTN_CHICK	KICSTOR complex protein kaptin (Actin-associated protein 2E4)	KPTN	Gallus gallus (Chicken)	actin filament organization [GO:0007015]; cellular response to amino acid starvation [GO:0034198]; cellular response to glucose starvation [GO:0042149]; negative regulation of TORC1 signaling [GO:1904262]; protein localization to lysosome [GO:0061462]	actin cytoskeleton [GO:0015629]; KICSTOR complex [GO:0140007]; lamellipodium [GO:0030027]; lysosomal membrane [GO:0005765]; stereocilium [GO:0032420]	actin filament binding [GO:0051015]
NF1_LV	-2.61124	P48467	1.17e-90	KINH_NEUCR	Kinesin heavy chain	kin NCU09730	Neurospora crassa (strain ATCC 24698 / 74-OR23-1A / CBS 708.71 / DSM 1257 / FGSC 987)	cytoskeleton-dependent intracellular transport [GO:0030705]; microtubule-based movement [GO:0007018]	cytoplasm [GO:0005737]; kinesin complex [GO:0005871]; microtubule [GO:0005874]; microtubule cytoskeleton [GO:0015630]	ATP binding [GO:0005524]; ATP hydrolysis activity [GO:0016887]; microtubule binding [GO:0008017]; microtubule lateral binding [GO:0099609]; microtubule motor activity [GO:0003777]; plus-end-directed microtubule motor activity [GO:0008574]
NF1_LV	-5.22485	O43093	1.31e-21	KINH_SYNRA	Kinesin heavy chain (Synkin)		Syncephalastrum racemosum (Filamentous fungus)	microtubule-based movement [GO:0007018]	cytoplasm [GO:0005737]; microtubule [GO:0005874]	ATP binding [GO:0005524]; microtubule binding [GO:0008017]; microtubule motor activity [GO:0003777]
NF45_HV	-2.56182	Q26626	3.62e-56	KIFA3_STRPU	Kinesin-associated protein 3 (SpKAP115)	KAP115	Strongylocentrotus purpuratus (Purple sea urchin)	cilium organization [GO:0044782]; microtubule-based movement [GO:0007018]; microtubule-based process [GO:0007017]	axoneme [GO:0005930]; ciliary transition zone [GO:0035869]; kinesin II complex [GO:0016939]	kinesin binding [GO:0019894]
NF45_HV	-2.10919	Q96L93	8.18e-35	KI16B_HUMAN	Kinesin-like protein KIF16B (Sorting nexin-23)	KIF16B C20orf23 KIAA1590 SNX23	Homo sapiens (Human)	early endosome to late endosome transport [GO:0045022]; endoderm development [GO:0007492]; epidermal growth factor receptor signaling pathway [GO:0007173]; fibroblast growth factor receptor signaling pathway [GO:0008543]; formation of primary germ layer [GO:0001704]; Golgi to endosome transport [GO:0006895]; microtubule-based movement [GO:0007018]; receptor catabolic process [GO:0032801]; regulat…	cytoplasm [GO:0005737]; cytosol [GO:0005829]; early endosome [GO:0005769]; early endosome membrane [GO:0031901]; endosome [GO:0005768]; kinesin complex [GO:0005871]; microtubule [GO:0005874]; spindle [GO:0005819]	ATP binding [GO:0005524]; ATP hydrolysis activity [GO:0016887]; microtubule binding [GO:0008017]; microtubule motor activity [GO:0003777]; phosphatidylinositol-3,4,5-trisphosphate binding [GO:0005547]; phosphatidylinositol-3,4-bisphosphate binding [GO:0043325]; phosphatidylinositol-3,5-bisphosphate binding [GO:0080025]; phosphatidylinositol-3-phosphate binding [GO:0032266]; plus-end-directed micr…
NF45_HV	-2.17348	Q9WV04	3.2e-17	KIF9_MOUSE	Kinesin-like protein KIF9	Kif9	Mus musculus (Mouse)	extracellular matrix disassembly [GO:0022617]; microtubule-based movement [GO:0007018]; organelle disassembly [GO:1903008]; regulation of flagellated sperm motility [GO:1901317]; regulation of podosome assembly [GO:0071801]	cytosol [GO:0005829]; kinesin complex [GO:0005871]; microtubule [GO:0005874]; podosome [GO:0002102]; sperm flagellum [GO:0036126]; vesicle [GO:0031982]	ATP binding [GO:0005524]; ATP hydrolysis activity [GO:0016887]; identical protein binding [GO:0042802]; microtubule binding [GO:0008017]; microtubule motor activity [GO:0003777]
NF45_HV	-2.62292	Q2QM62	5.74e-102	KN14R_ORYSJ	Kinesin-like protein KIN-14R	KIN14R Os12g0616000 LOC_Os12g42160 OsJ_36881	Oryza sativa subsp. japonica (Rice)	microtubule-based movement [GO:0007018]; microtubule-based process [GO:0007017]	microtubule [GO:0005874]; microtubule cytoskeleton [GO:0015630]	ATP binding [GO:0005524]; microtubule binding [GO:0008017]; microtubule motor activity [GO:0003777]
NF1_LV	4.38229	Q2QM62	2.49e-101	KN14R_ORYSJ	Kinesin-like protein KIN-14R	KIN14R Os12g0616000 LOC_Os12g42160 OsJ_36881	Oryza sativa subsp. japonica (Rice)	microtubule-based movement [GO:0007018]; microtubule-based process [GO:0007017]	microtubule [GO:0005874]; microtubule cytoskeleton [GO:0015630]	ATP binding [GO:0005524]; microtubule binding [GO:0008017]; microtubule motor activity [GO:0003777]
NF1_LV	4.44981	Q5TYS0	1.03e-81	LCE1B_DANRE	Lactation elevated protein 1 homolog B	lace1b si:ch211-278n15.1	Danio rerio (Zebrafish) (Brachydanio rerio)	-
NF45_HV	-2.03267	P24043	5.5e-05	LAMA2_HUMAN	Laminin subunit alpha-2 (Laminin M chain) (Laminin-12 subunit alpha) (Laminin-2 subunit alpha) (Laminin-4 subunit alpha) (Merosin heavy chain)	LAMA2 LAMM	Homo sapiens (Human)	animal organ morphogenesis [GO:0009887]; axon guidance [GO:0007411]; cell adhesion [GO:0007155]; maintenance of blood-brain barrier [GO:0035633]; muscle organ development [GO:0007517]; positive regulation of cell adhesion [GO:0045785]; positive regulation of integrin-mediated signaling pathway [GO:2001046]; positive regulation of muscle cell differentiation [GO:0051149]; positive regulation of sy…	basement membrane [GO:0005604]; collagen-containing extracellular matrix [GO:0062023]; extracellular region [GO:0005576]; neuromuscular junction [GO:0031594]; protein complex involved in cell-matrix adhesion [GO:0098637]; sarcolemma [GO:0042383]; synaptic cleft [GO:0043083]	extracellular matrix structural constituent [GO:0005201]; signaling receptor binding [GO:0005102]; structural molecule activity [GO:0005198]
NF1_LV	2.54131	Q8JHV6	0.001	LAMB4_DANRE	Laminin subunit beta-4	lamb4	Danio rerio (Zebrafish) (Brachydanio rerio)	animal organ morphogenesis [GO:0009887]; basement membrane assembly [GO:0070831]; cell migration [GO:0016477]; substrate adhesion-dependent cell spreading [GO:0034446]; tissue development [GO:0009888]	extracellular region [GO:0005576]; laminin complex [GO:0043256]	extracellular matrix structural constituent [GO:0005201]
NF45_HV	-2.43357	Q21313	4.81e-09	EPI1_CAEEL	Laminin-like protein epi-1	epi-1 K08C7.3	Caenorhabditis elegans	animal organ morphogenesis [GO:0009887]; axon guidance [GO:0007411]; axonal defasciculation [GO:0007414]; basement membrane organization [GO:0071711]; cell adhesion [GO:0007155]; cell migration [GO:0016477]; neuron migration [GO:0001764]; positive regulation of endopeptidase activity [GO:0010950]; positive regulation of locomotion [GO:0040017]; regulation of cell population proliferation [GO:0042…	basement membrane [GO:0005604]	extracellular matrix structural constituent [GO:0005201]
NF1_LV	-2.13078	Q10190	1.16e-94	LSG1_SCHPO	Large subunit GTPase 1 (EC 3.6.1.-)	lsg1 SPAC3F10.16c	Schizosaccharomyces pombe (strain 972 / ATCC 24843) (Fission yeast)	protein transport [GO:0015031]; ribosomal large subunit assembly [GO:0000027]; ribosomal subunit export from nucleus [GO:0000054]	cytosol [GO:0005829]	L-ascorbic acid binding [GO:0031418]; metal ion binding [GO:0046872]; phytanoyl-CoA dioxygenase activity [GO:0048244]
NF45_HV	-2.02964	Q9D9B4	2.33e-23	LRMDA_MOUSE	Leucine-rich melanocyte differentiation-associated protein	Lrmda	Mus musculus (Mouse)	melanocyte differentiation [GO:0030318]
NF1_LV	-2.09064	Q9LYN8	0.001	EMS1_ARATH	Leucine-rich repeat receptor protein kinase EMS1 (EC 2.7.11.1) (Protein EXCESS MICROSPOROCYTES 1) (Protein EXTRA SPOROGENOUS CELLS)	EMS1 ESP EXS At5g07280 T28J14.220	Arabidopsis thaliana (Mouse-ear cress)	anther wall tapetum cell fate specification [GO:0010234]; microsporogenesis [GO:0009556]; protein autophosphorylation [GO:0046777]	membrane [GO:0016020]; plasma membrane [GO:0005886]	ATP binding [GO:0005524]; protein serine kinase activity [GO:0106310]; protein serine/threonine kinase activity [GO:0004674]; transmembrane receptor protein kinase activity [GO:0019199]
NF45_HV	-2.3221	Q5EAD8	7.66e-23	LRC51_BOVIN	Leucine-rich repeat-containing protein 51	LRRC51	Bos taurus (Bovine)		cytoplasm [GO:0005737]
NF1_LV	3.4002	Q8CDN9	0.000154	LRRC9_MOUSE	Leucine-rich repeat-containing protein 9	Lrrc9	Mus musculus (Mouse)	-	cytoplasm [GO:0005737]
NF1_LV	4.72113	Q09JZ4	3.99e-09	DAAF1_CHLRE	Leucine-rich repeat-containing protein ODA7 (Dynein assembly factor 1, axonemal homolog) (Leucine-rich repeat-containing protein 50 homolog) (Outer row dynein-assembly protein 7)	ODA7 CHLREDRAFT_116664	Chlamydomonas reinhardtii (Chlamydomonas smithii)	-
NF45_HV	-7.04155	Q562C6	1.51e-25	LZTL1_RAT	Leucine-zipper transcription factor-like protein 1	Lztfl1	Rattus norvegicus (Rat)	flagellated sperm motility [GO:0030317]; negative regulation of protein localization to ciliary membrane [GO:1903568]; negative regulation of protein localization to cilium [GO:1903565]; spermatogenesis [GO:0007283]	cilium [GO:0005929]; cytoplasm [GO:0005737]; cytosol [GO:0005829]; manchette [GO:0002177]	BBSome binding [GO:0062063]; identical protein binding [GO:0042802]; protein-containing complex binding [GO:0044877]
NF1_LV	-2.56043	Q5R4Q7	2.81e-10	LZTR1_PONAB	Leucine-zipper-like transcriptional regulator 1 (LZTR-1)	LZTR1	Pongo abelii (Sumatran orangutan) (Pongo pygmaeus abelii)	negative regulation of Ras protein signal transduction [GO:0046580]; protein ubiquitination [GO:0016567]	Cul3-RING ubiquitin ligase complex [GO:0031463]; endomembrane system [GO:0012505]; Golgi apparatus [GO:0005794]; recycling endosome membrane [GO:0055038]	small GTPase binding [GO:0031267]
NF45_HV	3.0719	Q9V410	3.3e-05	LZTR1_DROME	Leucine-zipper-like transcriptional regulator 1 homolog	Lztr1 night owl nowl CG3711	Drosophila melanogaster (Fruit fly)	gamma-aminobutyric acid signaling pathway [GO:0007214]; negative regulation of Ras protein signal transduction [GO:0046580]; positive regulation of glycogen metabolic process [GO:0070875]; protein ubiquitination [GO:0016567]; sleep [GO:0030431]; triglyceride homeostasis [GO:0070328]	Golgi apparatus [GO:0005794]
NF45_HV	2.85915	Q54BI3	2.33e-54	Y3610_DICDI	LIMR family protein DDB_G0293610	DDB_G0293610	Dictyostelium discoideum (Social amoeba)		membrane [GO:0016020]
NF45_HV	-2.44981	O00370	1.62e-15	LORF2_HUMAN	LINE-1 retrotransposable element ORF2 protein (ORF2p) [Includes: Reverse transcriptase (EC 2.7.7.49); Endonuclease (EC 3.1.21.-)]		Homo sapiens (Human)	DNA recombination [GO:0006310]; nucleic acid phosphodiester bond hydrolysis [GO:0090305]; reverse transcription involved in RNA-mediated transposition [GO:0032199]; transposition, RNA-mediated [GO:0032197]		metal ion binding [GO:0046872]; RNA binding [GO:0003723]; RNA-directed DNA polymerase activity [GO:0003964]; type II site-specific deoxyribonuclease activity [GO:0009036]
NF45_HV	-4.87302	O59952	1.73e-11	LIP_THELA	Lipase (EC 3.1.1.3) (Triacylglycerol lipase)	LIP	Thermomyces lanuginosus (Humicola lanuginosa)	lipid catabolic process [GO:0016042]		triglyceride lipase activity [GO:0004806]
NF1_LV	2.21577	Q5F477	1.64e-05	LDAH_CHICK	Lipid droplet-associated hydrolase (EC 3.1.1.-) (Lipid droplet-associated serine hydrolase)	LDAH RCJMB04_2g19	Gallus gallus (Chicken)	lipid storage [GO:0019915]	endoplasmic reticulum [GO:0005783]; lipid droplet [GO:0005811]	sterol esterase activity [GO:0004771]
NF45_HV	2.4888	P37942	8.94e-08	ODB2_BACSU	Lipoamide acyltransferase component of branched-chain alpha-keto acid dehydrogenase complex (EC 2.3.1.168) (Branched-chain alpha-keto acid dehydrogenase complex component E2) (BCKAD-E2) (BCKADE2) (Dihydrolipoamide acetyltransferase component of branched-chain alpha-keto acid dehydrogenase complex) (Dihydrolipoamide branched chain transacylase) (Dihydrolipoyllysine-residue (2-methylpropanoyl)trans…	bfmBB bfmB bfmB2 BSU24030	Bacillus subtilis (strain 168)	glycolytic process [GO:0006096]; tricarboxylic acid cycle [GO:0006099]	cytosol [GO:0005829]	dihydrolipoyllysine-residue (2-methylpropanoyl)transferase activity [GO:0043754]; dihydrolipoyllysine-residue succinyltransferase activity [GO:0004149]
NF1_LV	2.39053	Q3UZ18	0.003	ICE2_MOUSE	Little elongation complex subunit 2 (Interactor of little elongator complex ELL subunit 2) (NMDA receptor-regulated protein 2)	Ice2 Narg2	Mus musculus (Mouse)	positive regulation of transcription by RNA polymerase III [GO:0045945]; snRNA transcription by RNA polymerase II [GO:0042795]; snRNA transcription by RNA polymerase III [GO:0042796]	Cajal body [GO:0015030]; cytosol [GO:0005829]; euchromatin [GO:0000791]; histone locus body [GO:0035363]; nuclear body [GO:0016604]; nucleoplasm [GO:0005654]; nucleus [GO:0005634]; transcription elongation factor complex [GO:0008023]
NF45_HV	2.24838	Q9SJD4	4.79e-110	LACS8_ARATH	Long chain acyl-CoA synthetase 8 (EC 6.2.1.3)	LACS8 At2g04350 T1O3 T23O15.3	Arabidopsis thaliana (Mouse-ear cress)	fatty acid metabolic process [GO:0006631]	chloroplast envelope [GO:0009941]; endoplasmic reticulum [GO:0005783]; Golgi apparatus [GO:0005794]; membrane [GO:0016020]; mitochondrion [GO:0005739]	ATP binding [GO:0005524]; long-chain fatty acid-CoA ligase activity [GO:0004467]
NF1_LV	2.04982	P42839	1.55e-62	VNX1_YEAST	Low affinity vacuolar monovalent cation/H(+) antiporter (Vacuolar Na(+)/H(+) exchanger)	VNX1 YNL321W N0339	Saccharomyces cerevisiae (strain ATCC 204508 / S288c) (Baker's yeast)	calcium ion transmembrane transport [GO:0070588]; cellular calcium ion homeostasis [GO:0006874]; potassium ion transport [GO:0006813]; proton transmembrane transport [GO:1902600]; sodium ion transport [GO:0006814]	endomembrane system [GO:0012505]; endoplasmic reticulum membrane [GO:0005789]; fungal-type vacuole [GO:0000324]; fungal-type vacuole membrane [GO:0000329]; vacuole-mitochondrion membrane contact site [GO:1990816]	calcium:proton antiporter activity [GO:0015369]; potassium:proton antiporter activity [GO:0015386]; sodium:proton antiporter activity [GO:0015385]
NF1_LV	-2.14704	B5XD90	0.005	LYM4B_SALSA	LYR motif-containing protein 4B	lyrm4b	Salmo salar (Atlantic salmon)	iron-sulfur cluster assembly [GO:0016226]
NF45_HV	2.56445	B5XD90	0.005	LYM4B_SALSA	LYR motif-containing protein 4B	lyrm4b	Salmo salar (Atlantic salmon)	iron-sulfur cluster assembly [GO:0016226]
NF1_LV	4.08741	Q9M9E8	1.01e-66	JMJ21_ARATH	Lysine-specific demethylase JMJ21 (EC 1.14.11.-) (F-box protein JMJ21) (Jumonji domain-containing protein 21) (AtJMJ21) (Protein JUMONJI 21) (Lysine-specific histone demethylase JMJ21) ([histone H3]-trimethyl-L-lysine monodemethylase JMJ21)	JMJ21 At1g78280 F3F9.18	Arabidopsis thaliana (Mouse-ear cress)	-	cytoplasm [GO:0005737]; nucleus [GO:0005634]	metal ion binding [GO:0046872]; oxidoreductase activity [GO:0016491]
NF45_HV	-3.45873	Q6NN55	5.09e-43	MBOA6_DROME	Lysophospholipid acyltransferase 6 (LPLAT 6) (EC 2.3.1.-) (EC 2.3.1.23) (EC 2.3.1.n6) (EC 2.3.1.n7) (Membrane-bound acyltransferase 6) (MBOA 6) (Oysgedart) (Oys)	oys CG18445	Drosophila melanogaster (Fruit fly)	germ cell migration [GO:0008354]; lipid modification [GO:0030258]; phospholipid metabolic process [GO:0006644]; plasma membrane organization [GO:0007009]; sperm individualization [GO:0007291]	endoplasmic reticulum [GO:0005783]; membrane [GO:0016020]	acyltransferase activity [GO:0016746]; lysophospholipid acyltransferase activity [GO:0071617]
NF1_LV	5.59405	Q54YN2	9.75e-79	MAAI_DICDI	Maleylacetoacetate isomerase (MAAI) (EC 5.2.1.2)	mai DDB_G0278155	Dictyostelium discoideum (Social amoeba)	glutathione metabolic process [GO:0006749]; L-phenylalanine catabolic process [GO:0006559]; tyrosine catabolic process [GO:0006572]	mitochondrion [GO:0005739]	glutathione transferase activity [GO:0004364]; maleylacetoacetate isomerase activity [GO:0016034]
NF45_HV	2.13958	Q7ZV34	1.49e-58	MCTS1_DANRE	Malignant T-cell-amplified sequence 1 (MCT-1)	mcts1 zgc:56242	Danio rerio (Zebrafish) (Brachydanio rerio)	cell cycle [GO:0007049]; formation of translation preinitiation complex [GO:0001731]	cytoplasm [GO:0005737]	RNA binding [GO:0003723]
NF45_HV	-2.50474	Q9C512	1.33e-120	MNS1_ARATH	Mannosyl-oligosaccharide 1,2-alpha-mannosidase MNS1 (AtMANIb) (EC 3.2.1.113) (EC 3.2.1.209) (Alpha-mannosidase IB)	MNS1 MANIB At1g51590 F19C24.18 F5D21.1	Arabidopsis thaliana (Mouse-ear cress)	carbohydrate metabolic process [GO:0005975]; N-glycan processing [GO:0006491]; protein glycosylation [GO:0006486]	endoplasmic reticulum [GO:0005783]; endosome [GO:0005768]; Golgi apparatus [GO:0005794]; Golgi cis cisterna [GO:0000137]; Golgi membrane [GO:0000139]; trans-Golgi network [GO:0005802]	alpha-mannosidase activity [GO:0004559]; calcium ion binding [GO:0005509]; mannosyl-oligosaccharide 1,2-alpha-mannosidase activity [GO:0004571]
NF45_HV	2.04089	Q6PC62	3.43e-16	SPG21_DANRE	Maspardin (Spastic paraplegia 21 autosomal recessive Mast syndrome protein homolog)	spg21	Danio rerio (Zebrafish) (Brachydanio rerio)		cytosol [GO:0005829]; trans-Golgi network transport vesicle [GO:0030140]	CD4 receptor binding [GO:0042609]
NF1_LV	3.01618	Q767L8	1.17e-26	MDC1_PIG	Mediator of DNA damage checkpoint protein 1	MDC1	Sus scrofa (Pig)	cell cycle [GO:0007049]; DNA repair [GO:0006281]	chromosome [GO:0005694]; nucleus [GO:0005634]
NF45_HV	-2.92644	Q6PBA8	9.97e-18	MNS1_DANRE	Meiosis-specific nuclear structural protein 1	mns1 zgc:65845	Danio rerio (Zebrafish) (Brachydanio rerio)	cilium organization [GO:0044782]; meiotic cell cycle [GO:0051321]	axonemal microtubule [GO:0005879]; axoneme [GO:0005930]; motile cilium [GO:0031514]; nucleus [GO:0005634]
NF1_LV	-2.13832	Q8GWG6	1.59e-23	MBRL_ARATH	Membralin-like protein At1g60995	At1g60995 T7P1.14	Arabidopsis thaliana (Mouse-ear cress)	positive regulation of ERAD pathway [GO:1904294]; regulation of sterol biosynthetic process [GO:0106118]; response to endoplasmic reticulum stress [GO:0034976]	endoplasmic reticulum [GO:0005783]; membrane [GO:0016020]	calmodulin binding [GO:0005516]; MAP kinase tyrosine/serine/threonine phosphatase activity [GO:0017017]; myosin phosphatase activity [GO:0017018]; phosphoprotein phosphatase activity [GO:0004721]; protein tyrosine phosphatase activity [GO:0004725]; protein tyrosine/serine/threonine phosphatase activity [GO:0008138]; protein tyrosine/threonine phosphatase activity [GO:0008330]
NF1_LV	-3.03576	Q09758	3.89e-79	GUP1_SCHPO	Membrane-bound O-acyltransferase gup1 (Glycerol uptake protein 1)	gup1 SPAC24H6.01c SPAPB21F2.01	Schizosaccharomyces pombe (strain 972 / ATCC 24843) (Fission yeast)	GPI anchor biosynthetic process [GO:0006506]	cytosol [GO:0005829]; endoplasmic reticulum [GO:0005783]; endoplasmic reticulum membrane [GO:0005789]; mitochondrial membrane [GO:0031966]; plasma membrane [GO:0005886]	acyltransferase activity [GO:0016746]; O-acyltransferase activity [GO:0008374]
NF45_HV	-3.28944	Q54HG7	3.78e-78	AUHM_DICDI	Methylglutaconyl-CoA hydratase, mitochondrial (EC 4.2.1.18) (AU-specific RNA-binding enoyl-CoA hydratase homolog) (AU-binding protein/enoyl-CoA hydratase homolog)	auh DDB_G0289471	Dictyostelium discoideum (Social amoeba)	fatty acid beta-oxidation [GO:0006635]; leucine catabolic process [GO:0006552]	mitochondrion [GO:0005739]	enoyl-CoA hydratase activity [GO:0004300]; methylglutaconyl-CoA hydratase activity [GO:0004490]; mRNA 3'-UTR binding [GO:0003730]
NF1_LV	2.30988	Q96PE7	4.1e-64	MCEE_HUMAN	Methylmalonyl-CoA epimerase, mitochondrial (EC 5.1.99.1) (DL-methylmalonyl-CoA racemase)	MCEE	Homo sapiens (Human)	L-methylmalonyl-CoA metabolic process [GO:0046491]; short-chain fatty acid catabolic process [GO:0019626]	mitochondrial matrix [GO:0005759]	metal ion binding [GO:0046872]; methylmalonyl-CoA epimerase activity [GO:0004493]
NF1_LV	3.15966	Q2TBP8	8.88e-39	MET17_BOVIN	Methyltransferase-like protein 17, mitochondrial (EC 2.1.1.-)	METTL17	Bos taurus (Bovine)	methylation [GO:0032259]; ribosomal small subunit biogenesis [GO:0042274]; translation [GO:0006412]	mitochondrial matrix [GO:0005759]	methyltransferase activity [GO:0008168]; S-adenosyl-L-methionine binding [GO:1904047]
NF45_HV	-3.24038	A0A345BJN8	8.74e-20	CLZ9_COCLU	MFS-type transporter clz9 (Squalestatin S1 biosynthesis cluster protein clz9) (Zaragozic acid A biosynthesis cluster protein 9)	clz9	Cochliobolus lunatus (Filamentous fungus) (Curvularia lunata)		membrane [GO:0016020]	nucleic acid binding [GO:0003676]; transmembrane transporter activity [GO:0022857]
NF45_HV	2.86472	L0R8F8	0.000389	MIDUO_HUMAN	MIEF1 upstream open reading frame protein (Alternative MIEF1 protein) (AltMIEF1) (MIEF1 microprotein) (MIEF1-MP)	MIEF1	Homo sapiens (Human)	cellular response to hypoxia [GO:0071456]; positive regulation of mitochondrial translation [GO:0070131]; ribosome biogenesis [GO:0042254]	mitochondrial matrix [GO:0005759]; mitochondrion [GO:0005739]
NF45_HV	-2.06724	Q5ZJV4	5.03e-67	MCMBP_CHICK	Mini-chromosome maintenance complex-binding protein (MCM-BP) (MCM-binding protein)	MCMBP RCJMB04_15g11	Gallus gallus (Chicken)	cell division [GO:0051301]; DNA-templated DNA replication [GO:0006261]; sister chromatid cohesion [GO:0007062]	nucleus [GO:0005634]	chromatin binding [GO:0003682]
NF45_HV	3.50525	Q9CR62	3.36e-96	M2OM_MOUSE	Mitochondrial 2-oxoglutarate/malate carrier protein (OGCP) (alpha-oxoglutarate carrier) (Solute carrier family 25 member 11) (SLC25A11)	Slc25a11	Mus musculus (Mouse)	gluconeogenesis [GO:0006094]; lipid transport [GO:0006869]; malate transmembrane transport [GO:0071423]; oxaloacetate transport [GO:0015729]; phosphate ion transmembrane transport [GO:0035435]; succinate transmembrane transport [GO:0071422]; sulfate transport [GO:0008272]; thiosulfate transport [GO:0015709]	mitochondrial inner membrane [GO:0005743]; mitochondrion [GO:0005739]	alpha-ketoglutarate transmembrane transporter activity [GO:0015139]; antiporter activity [GO:0015297]; malate transmembrane transporter activity [GO:0015140]; oxaloacetate transmembrane transporter activity [GO:0015131]; oxoglutarate:malate antiporter activity [GO:0015367]; succinate transmembrane transporter activity [GO:0015141]; sulfate transmembrane transporter activity [GO:0015116]; thiosulf…
NF45_HV	2.12949	Q9CW42	6.64e-26	MARC1_MOUSE	Mitochondrial amidoxime-reducing component 1 (mARC1) (EC 1.7.-.-) (Molybdenum cofactor sulfurase C-terminal domain-containing protein 1) (MOSC domain-containing protein 1) (Moco sulfurase C-terminal domain-containing protein 1)	Mtarc1 Marc1 Mosc1	Mus musculus (Mouse)	cellular detoxification of nitrogen compound [GO:0070458]; nitrate metabolic process [GO:0042126]; nitric oxide biosynthetic process [GO:0006809]	mitochondrial inner membrane [GO:0005743]; mitochondrial outer membrane [GO:0005741]; mitochondrion [GO:0005739]; nitric-oxide synthase complex [GO:1903958]	molybdenum ion binding [GO:0030151]; molybdopterin cofactor binding [GO:0043546]; nitrate reductase activity [GO:0008940]; nitrite reductase (NO-forming) activity [GO:0050421]; nitrite reductase activity [GO:0098809]; oxidoreductase activity, acting on other nitrogenous compounds as donors [GO:0016661]; pyridoxal phosphate binding [GO:0030170]
NF1_LV	-2.18798	P53320	0.002	MTM1_YEAST	Mitochondrial carrier protein MTM1 (Manganese trafficking factor for mitochondrial SOD2)	MTM1 YGR257C G9175	Saccharomyces cerevisiae (strain ATCC 204508 / S288c) (Baker's yeast)	cellular iron ion homeostasis [GO:0006879]; mitochondrial transmembrane transport [GO:1990542]; pyridoxal phosphate transport [GO:0031921]	mitochondrial inner membrane [GO:0005743]; mitochondrion [GO:0005739]	pyridoxal phosphate binding [GO:0030170]
NF1_LV	-3.33535	Q4WQC5	7.85e-38	S2538_ASPFU	Mitochondrial glycine transporter (Solute carrier family 25 member 38 homolog)	AFUA_4G12340	Neosartorya fumigata (strain ATCC MYA-4609 / Af293 / CBS 101355 / FGSC A1100) (Aspergillus fumigatus)	glycine import into mitochondrion [GO:1904983]; heme biosynthetic process [GO:0006783]	mitochondrial inner membrane [GO:0005743]; mitochondrion [GO:0005739]	glycine transmembrane transporter activity [GO:0015187]
NF45_HV	2.07281	Q9CYG7	3.55e-05	TOM34_MOUSE	Mitochondrial import receptor subunit TOM34 (Translocase of outer membrane 34 kDa subunit)	Tomm34	Mus musculus (Mouse)	protein targeting to mitochondrion [GO:0006626]	cytosol [GO:0005829]; intracellular membrane-bounded organelle [GO:0043231]; mitochondrial outer membrane [GO:0005741]; mitochondrion [GO:0005739]	heat shock protein binding [GO:0031072]
NF1_LV	-2.93058	Q9LHE5	1.01e-10	TO401_ARATH	Mitochondrial import receptor subunit TOM40-1 (Translocase of outer membrane 40 kDa subunit homolog 1) [Cleaved into: Mitochondrial import receptor subunit TOM40-1, N-terminally processed]	TOM40-1 At3g20000 MZE19.5	Arabidopsis thaliana (Mouse-ear cress)	cellular response to phosphate starvation [GO:0016036]; ion transport [GO:0006811]; protein import into mitochondrial matrix [GO:0030150]; protein targeting to mitochondrion [GO:0006626]	cytosol [GO:0005829]; mitochondrial inner membrane [GO:0005743]; mitochondrial outer membrane [GO:0005741]; mitochondrial outer membrane translocase complex [GO:0005742]; mitochondrion [GO:0005739]; plant-type vacuole [GO:0000325]; pore complex [GO:0046930]	porin activity [GO:0015288]; protein transmembrane transporter activity [GO:0008320]; protein-transporting ATPase activity [GO:0015450]
NF1_LV	6.45093	Q1MTR0	3.89e-29	ATP23_SCHPO	Mitochondrial inner membrane protease atp23 (EC 3.4.24.-)	atp23 SPCC320.12 SPCC330.17c	Schizosaccharomyces pombe (strain 972 / ATCC 24843) (Fission yeast)	mitochondrial protein processing [GO:0034982]; mitochondrial proton-transporting ATP synthase complex assembly [GO:0033615]	extrinsic component of mitochondrial inner membrane [GO:0031314]	metal ion binding [GO:0046872]; metalloendopeptidase activity [GO:0004222]
NF1_LV	2.14798	Q949R9	5.66e-40	MPC1_ARATH	Mitochondrial pyruvate carrier 1 (AtMPC1)	MPC1 At5g20090 F28I16.240	Arabidopsis thaliana (Mouse-ear cress)	mitochondrial pyruvate transmembrane transport [GO:0006850]; regulation of stomatal movement [GO:0010119]	mitochondrial inner membrane [GO:0005743]; mitochondrion [GO:0005739]; plant-type vacuole [GO:0000325]; plasma membrane [GO:0005886]; plastid [GO:0009536]	pyruvate transmembrane transporter activity [GO:0050833]
NF1_LV	-2.8562	Q9FY68	2.06e-40	PUMP6_ARATH	Mitochondrial uncoupling protein 6 (AtPUMP6) (Mitochondrial dicarboxylate carrier 3)	PUMP6 DIC3 UCP6 At5g09470 T5E8.270	Arabidopsis thaliana (Mouse-ear cress)	malate transmembrane transport [GO:0071423]; mitochondrial transport [GO:0006839]; oxaloacetate transport [GO:0015729]; phosphate ion transmembrane transport [GO:0035435]; succinate transmembrane transport [GO:0071422]; sulfate transport [GO:0008272]; thiosulfate transport [GO:0015709]	mitochondrial inner membrane [GO:0005743]	antiporter activity [GO:0015297]; dicarboxylic acid transmembrane transporter activity [GO:0005310]; malate transmembrane transporter activity [GO:0015140]; oxaloacetate transmembrane transporter activity [GO:0015131]; succinate transmembrane transporter activity [GO:0015141]; sulfate transmembrane transporter activity [GO:0015116]; thiosulfate transmembrane transporter activity [GO:0015117]; tra…
NF45_HV	-2.13812	A9RWC9	1.29e-22	M2K1A_PHYPA	Mitogen-activated protein kinase kinase 1a (EC 2.7.12.2) (MAP kinase kinase 1a) (PpMKK1a)	MKK1a PHYPADRAFT_206232	Physcomitrium patens (Spreading-leaved earth moss) (Physcomitrella patens)	defense response [GO:0006952]; response to chitin [GO:0010200]		ATP binding [GO:0005524]; MAP kinase kinase activity [GO:0004708]; protein serine kinase activity [GO:0106310]; protein serine/threonine kinase activity [GO:0004674]; protein tyrosine kinase activity [GO:0004713]
NF1_LV	2.16668	A9SR33	2.3e-64	M2K1B_PHYPA	Mitogen-activated protein kinase kinase 1b (EC 2.7.12.2) (MAP kinase kinase 1b) (PpMKK1b)	MKK1b PHYPADRAFT_230484	Physcomitrium patens (Spreading-leaved earth moss) (Physcomitrella patens)	defense response [GO:0006952]; response to chitin [GO:0010200]		ATP binding [GO:0005524]; MAP kinase kinase activity [GO:0004708]; protein serine kinase activity [GO:0106310]; protein serine/threonine kinase activity [GO:0004674]; protein tyrosine kinase activity [GO:0004713]
NF45_HV	2.31911	Q9S7U9	1.25e-09	M2K2_ARATH	Mitogen-activated protein kinase kinase 2 (AtMAP2Kbeta) (AtMKK2) (MAP kinase kinase 2) (EC 2.7.12.2)	MKK2 MAP2K MK1 At4g29810 F27B13.50	Arabidopsis thaliana (Mouse-ear cress)	auxin transport [GO:0060918]; cold acclimation [GO:0009631]; defense response to other organism [GO:0098542]; innate immune response [GO:0045087]; pollen-pistil interaction [GO:0009875]; response to cold [GO:0009409]; response to salt stress [GO:0009651]; xylem and phloem pattern formation [GO:0010051]	cytoplasm [GO:0005737]; plasma membrane [GO:0005886]	ATP binding [GO:0005524]; MAP kinase kinase activity [GO:0004708]; protein serine kinase activity [GO:0106310]; protein serine/threonine kinase activity [GO:0004674]; protein tyrosine kinase activity [GO:0004713]
NF1_LV	-3.1239	Q9FJV0	2.5e-44	M2K6_ARATH	Mitogen-activated protein kinase kinase 6 (AtMKK6) (MAP kinase kinase 6) (EC 2.7.12.2) (Protein Arabidopsis NQK1 homolog)	MKK6 ANQ1 At5g56580 MIK19.2	Arabidopsis thaliana (Mouse-ear cress)	defense response to oomycetes [GO:0002229]; lateral root formation [GO:0010311]; male meiosis cytokinesis [GO:0007112]	cytoplasm [GO:0005737]; cytoskeleton [GO:0005856]; phragmoplast [GO:0009524]	ATP binding [GO:0005524]; MAP kinase kinase activity [GO:0004708]; mitogen-activated protein kinase binding [GO:0051019]; mitogen-activated protein kinase kinase kinase binding [GO:0031435]; protein serine kinase activity [GO:0106310]; protein serine/threonine kinase activity [GO:0004674]; protein tyrosine kinase activity [GO:0004713]
NF1_LV	-2.73912	Q40541	7.91e-79	NPK1_TOBAC	Mitogen-activated protein kinase kinase kinase NPK1 (EC 2.7.11.25) (Nicotiana protein kinase 1)	NPK1	Nicotiana tabacum (Common tobacco)	cell plate assembly [GO:0000919]; defense response [GO:0006952]; protein phosphorylation [GO:0006468]; signal transduction [GO:0007165]	cytoskeleton [GO:0005856]; nucleus [GO:0005634]; phragmoplast [GO:0009524]	ATP binding [GO:0005524]; MAP kinase kinase kinase activity [GO:0004709]; protein kinase activity [GO:0004672]; protein serine kinase activity [GO:0106310]
NF45_HV	-2.14633	F4IVI0	1.38e-24	BUB1_ARATH	Mitotic checkpoint serine/threonine-protein kinase BUB1 (AtBUB1) (EC 2.7.11.1) (Protein BUDDING UNINHIBITED BY BENZYMIDAZOL 1)	BUB1 At2g20635 F23N11.4	Arabidopsis thaliana (Mouse-ear cress)	cell division [GO:0051301]; meiotic sister chromatid cohesion, centromeric [GO:0051754]; mitotic spindle assembly checkpoint signaling [GO:0007094]; protein phosphorylation [GO:0006468]	kinetochore [GO:0000776]; nucleus [GO:0005634]	ATP binding [GO:0005524]; protein kinase activity [GO:0004672]; protein serine kinase activity [GO:0106310]; protein serine/threonine kinase activity [GO:0004674]
NF45_HV	-2.46074	Q556Y9	5.01e-80	MD2L1_DICDI	Mitotic spindle assembly checkpoint protein MAD2A (Mitotic arrest deficient 2-like protein 1) (MAD2-like protein 1)	mad2l1-1 mad2a-1 DDB_G0273201; mad2l1-2 mad2a-2 DDB_G0273727	Dictyostelium discoideum (Social amoeba)	cell division [GO:0051301]; cheating during chimeric sorocarp development [GO:0099139]; mitotic spindle assembly checkpoint signaling [GO:0007094]	cytoplasm [GO:0005737]; kinetochore [GO:0000776]; nucleoplasm [GO:0005654]
NF1_LV	2.78284	Q54S00	0.001	MD2L2_DICDI	Mitotic spindle assembly checkpoint protein MAD2B (Mitotic arrest deficient 2-like protein 2) (MAD2-like protein 2)	mad2l2 mad2b DDB_G0282747	Dictyostelium discoideum (Social amoeba)	cell cycle [GO:0007049]; cell division [GO:0051301]	nucleus [GO:0005634]; zeta DNA polymerase complex [GO:0016035]	DNA binding [GO:0003677]
NF45_HV	2.23991	Q54CR8	1.03e-81	MOB1B_DICDI	MOB kinase activator-like 1 homolog B (Mps one binder kinase activator-like 1 homolog B)	mobB DDB_G0292758	Dictyostelium discoideum (Social amoeba)	positive regulation of protein phosphorylation [GO:0001934]; signal transduction [GO:0007165]	cytoplasm [GO:0005737]; nucleus [GO:0005634]	metal ion binding [GO:0046872]; protein kinase activator activity [GO:0030295]
NF1_LV	2.39328	Q54CR8	1.03e-81	MOB1B_DICDI	MOB kinase activator-like 1 homolog B (Mps one binder kinase activator-like 1 homolog B)	mobB DDB_G0292758	Dictyostelium discoideum (Social amoeba)	positive regulation of protein phosphorylation [GO:0001934]; signal transduction [GO:0007165]	cytoplasm [GO:0005737]; nucleus [GO:0005634]	metal ion binding [GO:0046872]; protein kinase activator activity [GO:0030295]
NF45_HV	-2.09147	Q6N075	1.51e-58	MFSD5_HUMAN	Molybdate-anion transporter (Major facilitator superfamily domain-containing protein 5) (Molybdate transporter 2 homolog) (hsMOT2)	MFSD5 UNQ832/PRO1759	Homo sapiens (Human)		membrane [GO:0016020]; plasma membrane [GO:0005886]	molybdate ion transmembrane transporter activity [GO:0015098]
NF45_HV	-2.57524	Q655R6	6.6e-95	MOCOS_ORYSJ	Molybdenum cofactor sulfurase (MCS) (MOS) (MoCo sulfurase) (EC 2.8.1.9) (Molybdenum cofactor sulfurase-like protein 3) (Molybdenum cofactor sulfurtransferase)	MCSU3 Os06g0670000 LOC_Os06g45860 OsJ_22313 P0686E06.35	Oryza sativa subsp. japonica (Rice)	Mo-molybdopterin cofactor biosynthetic process [GO:0006777]; monocarboxylic acid metabolic process [GO:0032787]		lyase activity [GO:0016829]; Mo-molybdopterin cofactor sulfurase activity [GO:0008265]; molybdenum cofactor sulfurtransferase activity [GO:0102867]; molybdenum ion binding [GO:0030151]; pyridoxal phosphate binding [GO:0030170]
NF45_HV	2.16635	Q8R189	3.29e-18	PAQRA_MOUSE	Monocyte to macrophage differentiation factor 2 (Progestin and adipoQ receptor family member 10) (Progestin and adipoQ receptor family member X)	Mmd2 Paqr10	Mus musculus (Mouse)	cytolysis [GO:0019835]; positive regulation of neuron differentiation [GO:0045666]; positive regulation of protein kinase activity [GO:0045860]; positive regulation of Ras protein signal transduction [GO:0046579]; regulation of protein localization [GO:0032880]	Golgi membrane [GO:0000139]; perinuclear region of cytoplasm [GO:0048471]	protein kinase activity [GO:0004672]
NF1_LV	3.61927	Q8LBK6	1.86e-34	GRS15_ARATH	Monothiol glutaredoxin-S15, mitochondrial (AtGrxS15)	GRXS15 At3g15660 MSJ11.6	Arabidopsis thaliana (Mouse-ear cress)	protein lipoylation [GO:0009249]	cytosol [GO:0005829]; mitochondrial matrix [GO:0005759]; mitochondrion [GO:0005739]	2 iron, 2 sulfur cluster binding [GO:0051537]; disulfide oxidoreductase activity [GO:0015036]; metal ion binding [GO:0046872]
NF1_LV	-2.61787	P30309	8.24e-29	MPI1B_XENLA	M-phase inducer phosphatase 1-B (EC 3.1.3.48)	cdc25-1-b cdc25b	Xenopus laevis (African clawed frog)	cell cycle [GO:0007049]; cell division [GO:0051301]; positive regulation of cell cycle G2/M phase transition [GO:1902751]; protein dephosphorylation [GO:0006470]		protein tyrosine phosphatase activity [GO:0004725]
NF45_HV	-2.53898	P30309	8.24e-29	MPI1B_XENLA	M-phase inducer phosphatase 1-B (EC 3.1.3.48)	cdc25-1-b cdc25b	Xenopus laevis (African clawed frog)	cell cycle [GO:0007049]; cell division [GO:0051301]; positive regulation of cell cycle G2/M phase transition [GO:1902751]; protein dephosphorylation [GO:0006470]		protein tyrosine phosphatase activity [GO:0004725]
NF45_HV	2.04496	A4FV84	3.33e-57	MRT4_BOVIN	mRNA turnover protein 4 homolog (Ribosome assembly factor MRTO4)	MRTO4	Bos taurus (Bovine)	nuclear-transcribed mRNA catabolic process [GO:0000956]; ribosomal large subunit assembly [GO:0000027]; ribosomal large subunit biogenesis [GO:0042273]; rRNA processing [GO:0006364]	cytoplasm [GO:0005737]; nucleolus [GO:0005730]; preribosome, large subunit precursor [GO:0030687]
NF1_LV	-2.17705	Q1LWV7	8.07e-23	MEAK7_DANRE	MTOR-associated protein MEAK7 (MEAK7) (TBC/LysM-associated domain-containing protein 1) (TLD domain-containing protein 1)	meak7 KIAA1609 tldc1 si:ch211-260p9.6 zgc:153621	Danio rerio (Zebrafish) (Brachydanio rerio)	positive regulation of protein localization to lysosome [GO:0150032]; regulation of cell migration [GO:0030334]; regulation of cell population proliferation [GO:0042127]; response to amino acid [GO:0043200]; response to insulin [GO:0032868]; response to nutrient levels [GO:0031667]; TOR signaling [GO:0031929]	cytoplasm [GO:0005737]; lysosomal membrane [GO:0005765]; membrane [GO:0016020]	ATP binding [GO:0005524]; CARD domain binding [GO:0050700]; cysteine-type endopeptidase activator activity involved in apoptotic process [GO:0008656]; identical protein binding [GO:0042802]; pattern recognition receptor activity [GO:0038187]; peptidoglycan binding [GO:0042834]; protein homodimerization activity [GO:0042803]; protein-containing complex binding [GO:0044877]
NF45_HV	2.5368	B3EWY9	5.55e-05	MLP_ACRMI	Mucin-like protein		Acropora millepora (Staghorn coral) (Heteropora millepora)	cell-matrix adhesion [GO:0007160]	membrane [GO:0016020]	calcium ion binding [GO:0005509]
NF1_LV	-4.03928	Q20679	1.29e-07	PLOD_CAEEL	Multifunctional procollagen lysine hydroxylase and glycosyltransferase (Lethal protein 268) [Includes: Procollagen-lysine,2-oxoglutarate 5-dioxygenase (EC 1.14.11.4) (Lysyl hydroxylase) (LH); Procollagen glycosyltransferase (EC 2.4.1.50) (EC 2.4.1.66) (Galactosylhydroxylysine-glucosyltransferase) (Procollagen galactosyltransferase) (Procollagen glucosyltransferase)]	let-268 F52H3.1	Caenorhabditis elegans	collagen biosynthetic process [GO:0032964]; peptidyl-lysine hydroxylation [GO:0017185]; protein glycosylation [GO:0006486]	endoplasmic reticulum [GO:0005783]; endoplasmic reticulum lumen [GO:0005788]; endoplasmic reticulum membrane [GO:0005789]; extracellular space [GO:0005615]; rough endoplasmic reticulum [GO:0005791]	iron ion binding [GO:0005506]; L-ascorbic acid binding [GO:0031418]; procollagen galactosyltransferase activity [GO:0050211]; procollagen glucosyltransferase activity [GO:0033823]; procollagen-lysine 5-dioxygenase activity [GO:0008475]; UDP-glucose:glycoprotein glucosyltransferase activity [GO:0003980]
NF45_HV	2.1188	D4ABL6	5.9e-18	MCTP1_RAT	Multiple C2 and transmembrane domain-containing protein 1	Mctp1	Rattus norvegicus (Rat)	negative regulation of cell migration [GO:0030336]; negative regulation of endocytosis [GO:0045806]; negative regulation of response to oxidative stress [GO:1902883]; regulation of neuronal synaptic plasticity [GO:0048168]; regulation of neurotransmitter secretion [GO:0046928]	endoplasmic reticulum membrane [GO:0005789]; membrane [GO:0016020]; recycling endosome [GO:0055037]; synaptic vesicle membrane [GO:0030672]	calcium ion binding [GO:0005509]
NF45_HV	2.04291	Q54IF9	2.32e-11	MYBG_DICDI	Myb-like protein G	mybG DDB_G0288783	Dictyostelium discoideum (Social amoeba)		nucleus [GO:0005634]	DNA binding [GO:0003677]
NF1_LV	-2.82558	Q58DG1	5.48e-115	MYG1_BOVIN	MYG1 exonuclease (EC 3.1.-.-)	MYG1	Bos taurus (Bovine)	locomotory exploration behavior [GO:0035641]	cytoplasm [GO:0005737]; mitochondrial matrix [GO:0005759]; mitochondrion [GO:0005739]; nucleolus [GO:0005730]; nucleoplasm [GO:0005654]; nucleus [GO:0005634]	nuclease activity [GO:0004518]
NF45_HV	2.32706	Q24799	1.09e-36	MYPH_ECHGR	Myophilin		Echinococcus granulosus (Hydatid tapeworm)	muscle-specific antigen of Echinococcus granulosus
NF1_LV	2.52235	F4IUG9	7.92e-148	MYO13_ARATH	Myosin-13 (Myosin XI G) (AtXIG)	XI-G XIG At2g20290 F11A3.16	Arabidopsis thaliana (Mouse-ear cress)	actin filament organization [GO:0007015]; actin filament-based movement [GO:0030048]; root hair elongation [GO:0048767]; vesicle transport along actin filament [GO:0030050]	actin cytoskeleton [GO:0015629]; cytoplasm [GO:0005737]; myosin complex [GO:0016459]; vesicle [GO:0031982]	actin filament binding [GO:0051015]; ATP binding [GO:0005524]; calmodulin binding [GO:0005516]; cytoskeletal motor activity [GO:0003774]; microfilament motor activity [GO:0000146]
NF1_LV	-2.70811	P08799	0	MYS2_DICDI	Myosin-2 heavy chain (Myosin II heavy chain)	mhcA DDB_G0286355	Dictyostelium discoideum (Social amoeba)	actin-myosin filament sliding [GO:0033275]; aggregation involved in sorocarp development [GO:0031152]; bleb assembly [GO:0032060]; cell motility [GO:0048870]; chemotaxis [GO:0006935]; contractile actin filament bundle assembly [GO:0030038]; contractile vacuole organization [GO:0033298]; cortical actin cytoskeleton organization [GO:0030866]; culmination involved in sorocarp development [GO:0031154…	actomyosin [GO:0042641]; actomyosin contractile ring [GO:0005826]; apical cortex [GO:0045179]; cell cortex [GO:0005938]; cell trailing edge [GO:0031254]; cleavage furrow [GO:0032154]; cortical actin cytoskeleton [GO:0030864]; cytoplasmic vesicle [GO:0031410]; cytoskeleton [GO:0005856]; cytosol [GO:0005829]; early phagosome [GO:0032009]; equatorial cell cortex [GO:1990753]; extracellular matrix [G…	14-3-3 protein binding [GO:0071889]; actin filament binding [GO:0051015]; adenyl nucleotide binding [GO:0030554]; ATP binding [GO:0005524]; calcium-dependent ATPase activity [GO:0030899]; calmodulin binding [GO:0005516]; cytoskeletal motor activity [GO:0003774]; identical protein binding [GO:0042802]; microfilament motor activity [GO:0000146]
NF1_LV	-2.50886	P08799	0	MYS2_DICDI	Myosin-2 heavy chain (Myosin II heavy chain)	mhcA DDB_G0286355	Dictyostelium discoideum (Social amoeba)	actin-myosin filament sliding [GO:0033275]; aggregation involved in sorocarp development [GO:0031152]; bleb assembly [GO:0032060]; cell motility [GO:0048870]; chemotaxis [GO:0006935]; contractile actin filament bundle assembly [GO:0030038]; contractile vacuole organization [GO:0033298]; cortical actin cytoskeleton organization [GO:0030866]; culmination involved in sorocarp development [GO:0031154…	actomyosin [GO:0042641]; actomyosin contractile ring [GO:0005826]; apical cortex [GO:0045179]; cell cortex [GO:0005938]; cell trailing edge [GO:0031254]; cleavage furrow [GO:0032154]; cortical actin cytoskeleton [GO:0030864]; cytoplasmic vesicle [GO:0031410]; cytoskeleton [GO:0005856]; cytosol [GO:0005829]; early phagosome [GO:0032009]; equatorial cell cortex [GO:1990753]; extracellular matrix [G…	14-3-3 protein binding [GO:0071889]; actin filament binding [GO:0051015]; adenyl nucleotide binding [GO:0030554]; ATP binding [GO:0005524]; calcium-dependent ATPase activity [GO:0030899]; calmodulin binding [GO:0005516]; cytoskeletal motor activity [GO:0003774]; identical protein binding [GO:0042802]; microfilament motor activity [GO:0000146]
NF45_HV	-3.08815	Q9U1M8	1.46e-147	MYOI_DICDI	Myosin-I heavy chain (Class VII unconventional myosin) (DdMVII) (DdM7)	myoI DDB_G0274455	Dictyostelium discoideum (Social amoeba)	actin filament organization [GO:0007015]; actin filament-based movement [GO:0030048]; cell morphogenesis [GO:0000902]; cell-substrate adhesion [GO:0031589]; filopodium assembly [GO:0046847]; phagocytosis [GO:0006909]; spore germination [GO:0009847]; vesicle transport along actin filament [GO:0030050]	actin cytoskeleton [GO:0015629]; cell cortex [GO:0005938]; cell leading edge [GO:0031252]; cytoplasm [GO:0005737]; cytosol [GO:0005829]; filopodium [GO:0030175]; filopodium tip [GO:0032433]; membrane [GO:0016020]; myosin complex [GO:0016459]; phagocytic cup [GO:0001891]; vesicle [GO:0031982]	actin binding [GO:0003779]; actin filament binding [GO:0051015]; ATP binding [GO:0005524]; cytoskeletal motor activity [GO:0003774]; microfilament motor activity [GO:0000146]; microtubule binding [GO:0008017]; protein self-association [GO:0043621]
NF45_HV	-2.46426	Q9U1M8	3.96e-142	MYOI_DICDI	Myosin-I heavy chain (Class VII unconventional myosin) (DdMVII) (DdM7)	myoI DDB_G0274455	Dictyostelium discoideum (Social amoeba)	actin filament organization [GO:0007015]; actin filament-based movement [GO:0030048]; cell morphogenesis [GO:0000902]; cell-substrate adhesion [GO:0031589]; filopodium assembly [GO:0046847]; phagocytosis [GO:0006909]; spore germination [GO:0009847]; vesicle transport along actin filament [GO:0030050]	actin cytoskeleton [GO:0015629]; cell cortex [GO:0005938]; cell leading edge [GO:0031252]; cytoplasm [GO:0005737]; cytosol [GO:0005829]; filopodium [GO:0030175]; filopodium tip [GO:0032433]; membrane [GO:0016020]; myosin complex [GO:0016459]; phagocytic cup [GO:0001891]; vesicle [GO:0031982]	actin binding [GO:0003779]; actin filament binding [GO:0051015]; ATP binding [GO:0005524]; cytoskeletal motor activity [GO:0003774]; microfilament motor activity [GO:0000146]; microtubule binding [GO:0008017]; protein self-association [GO:0043621]
NF45_HV	-2.68695	Q3T906	3.86e-80	GNPTA_HUMAN	N-acetylglucosamine-1-phosphotransferase subunits alpha/beta (EC 2.7.8.17) (GlcNAc-1-phosphotransferase subunits alpha/beta) (Stealth protein GNPTAB) (UDP-N-acetylglucosamine-1-phosphotransferase subunits alpha/beta) [Cleaved into: N-acetylglucosamine-1-phosphotransferase subunit alpha; N-acetylglucosamine-1-phosphotransferase subunit beta]	GNPTAB GNPTA KIAA1208	Homo sapiens (Human)	carbohydrate phosphorylation [GO:0046835]; lysosome organization [GO:0007040]; N-glycan processing to lysosome [GO:0016256]; secretion of lysosomal enzymes [GO:0033299]	Golgi apparatus [GO:0005794]; Golgi membrane [GO:0000139]; UDP-N-acetylglucosamine-lysosomal-enzyme N-acetylglucosaminephosphotransferase complex [GO:0070622]	calcium ion binding [GO:0005509]; UDP-N-acetylglucosamine-lysosomal-enzyme N-acetylglucosaminephosphotransferase activity [GO:0003976]
NF45_HV	-2.52139	D9I2G1	0.000259	NL1A4_RAT	NACHT, LRR and PYD domains-containing protein 1a allele 4 (EC 3.4.-.-) [Cleaved into: NACHT, LRR and PYD domains-containing protein 1a, C-terminus (Nlrp1a-CT); NACHT, LRR and PYD domains-containing protein 1a, N-terminus (Nlrp1a-NT)]	Nlrp1a Nlrp1	Rattus norvegicus (Rat)	-	neuronal cell body [GO:0043025]; NLRP1 inflammasome complex [GO:0072558]; nucleus [GO:0005634]; protein-containing complex [GO:0032991]	ATP binding [GO:0005524]; ATP hydrolysis activity [GO:0016887]; cysteine-type endopeptidase activator activity [GO:0140608]; double-stranded DNA binding [GO:0003690]; double-stranded RNA binding [GO:0003725]; enzyme binding [GO:0019899]; peptidase activity [GO:0008233]; protein domain specific binding [GO:0019904]; protein self-association [GO:0043621]; scaffold protein binding [GO:0097110]
NF1_LV	2.90955	B0FPE9	5.6e-11	NLRP3_MACMU	NACHT, LRR and PYD domains-containing protein 3 (EC 3.6.4.-)	NLRP3	Macaca mulatta (Rhesus macaque)	detection of biotic stimulus [GO:0009595]; inflammatory response [GO:0006954]; innate immune response [GO:0045087]; negative regulation of acute inflammatory response [GO:0002674]; negative regulation of NIK/NF-kappaB signaling [GO:1901223]; NLRP3 inflammasome complex assembly [GO:0044546]; positive regulation of cysteine-type endopeptidase activity involved in apoptotic process [GO:0043280]; pos…	cytoplasm [GO:0005737]; endoplasmic reticulum [GO:0005783]; extracellular region [GO:0005576]; interphase microtubule organizing center [GO:0031021]; membrane [GO:0016020]; NLRP3 inflammasome complex [GO:0072559]; nucleus [GO:0005634]	ADP binding [GO:0043531]; ATP binding [GO:0005524]; ATP hydrolysis activity [GO:0016887]; DNA-binding transcription factor binding [GO:0140297]; phosphatidylinositol phosphate binding [GO:1901981]; phosphatidylinositol-4-phosphate binding [GO:0070273]; sequence-specific DNA binding [GO:0043565]; signaling adaptor activity [GO:0035591]; small molecule sensor activity [GO:0140299]
NF1_LV	-2.72205	P59047	2.45e-09	NALP5_HUMAN	NACHT, LRR and PYD domains-containing protein 5 (Mater protein homolog) (Maternal Antigen that Embryos Require)	NLRP5 MATER NALP5	Homo sapiens (Human)	actin filament organization [GO:0007015]; cortical granule exocytosis [GO:0060471]; establishment of organelle localization [GO:0051656]; establishment of spindle localization [GO:0051293]; exocytosis [GO:0006887]; positive regulation of embryonic development [GO:0040019]; regulation of cell division [GO:0051302]; regulation of inflammatory response [GO:0050727]; regulation of localization [GO:00…	cell cortex [GO:0005938]; cortical granule [GO:0060473]; cytoplasm [GO:0005737]; cytosol [GO:0005829]; Golgi apparatus [GO:0005794]; intracellular membrane-bounded organelle [GO:0043231]; mitochondrion [GO:0005739]; nucleolus [GO:0005730]; nucleus [GO:0005634]; subcortical maternal complex [GO:0106333]	ATP binding [GO:0005524]; tubulin binding [GO:0015631]
NF45_HV	-2.67382	Q9VH08	7.39e-14	SIR6_DROME	NAD-dependent protein deacetylase Sirt6 (EC 2.3.1.286) (Regulatory protein SIR2 homolog 6) (dSirt6) (SIR2-like protein 6)	Sirt6 CG6284	Drosophila melanogaster (Fruit fly)	chromatin organization [GO:0006325]; determination of adult lifespan [GO:0008340]; histone H3 deacetylation [GO:0070932]; negative regulation of DNA methylation-dependent heterochromatin formation [GO:0090310]; negative regulation of transcription by RNA polymerase II [GO:0000122]	chromatin [GO:0000785]; nucleus [GO:0005634]	acyltransferase activity [GO:0016746]; deacetylase activity [GO:0019213]; histone deacetylase activity [GO:0004407]; metal ion binding [GO:0046872]; NAD+ binding [GO:0070403]; NAD-dependent histone deacetylase activity [GO:0017136]; NAD-dependent histone H3K9 deacetylase activity [GO:0046969]; transcription corepressor activity [GO:0003714]
NF45_HV	3.01748	Q9FE17	1.58e-78	SIR1_ARATH	NAD-dependent protein deacetylase SRT1 (EC 2.3.1.286) (Regulatory protein SIR2 homolog 1) (SIR2-like protein 1)	SRT1 At5g55760 MDF20.20	Arabidopsis thaliana (Mouse-ear cress)	ethylene-activated signaling pathway [GO:0009873]; histone H3 deacetylation [GO:0070932]; histone H3-K9 acetylation [GO:0043970]; negative regulation of transcription by RNA polymerase II [GO:0000122]	nucleus [GO:0005634]	chromatin DNA binding [GO:0031490]; deacetylase activity [GO:0019213]; histone deacetylase activity [GO:0004407]; metal ion binding [GO:0046872]; NAD+ binding [GO:0070403]; transcription corepressor activity [GO:0003714]; transferase activity [GO:0016740]
NF45_HV	3.58333	Q9FE17	1.37e-65	SIR1_ARATH	NAD-dependent protein deacetylase SRT1 (EC 2.3.1.286) (Regulatory protein SIR2 homolog 1) (SIR2-like protein 1)	SRT1 At5g55760 MDF20.20	Arabidopsis thaliana (Mouse-ear cress)	ethylene-activated signaling pathway [GO:0009873]; histone H3 deacetylation [GO:0070932]; histone H3-K9 acetylation [GO:0043970]; negative regulation of transcription by RNA polymerase II [GO:0000122]	nucleus [GO:0005634]	chromatin DNA binding [GO:0031490]; deacetylase activity [GO:0019213]; histone deacetylase activity [GO:0004407]; metal ion binding [GO:0046872]; NAD+ binding [GO:0070403]; transcription corepressor activity [GO:0003714]; transferase activity [GO:0016740]
NF45_HV	2.04349	Q5BK63	5.18e-50	NDUA9_RAT	NADH dehydrogenase [ubiquinone] 1 alpha subcomplex subunit 9, mitochondrial (Complex I-39kD) (CI-39kD) (NADH-ubiquinone oxidoreductase 39 kDa subunit) (Sperm flagella protein 3)	Ndufa9	Rattus norvegicus (Rat)	circadian rhythm [GO:0007623]; mitochondrial respiratory chain complex I assembly [GO:0032981]; response to glucose [GO:0009749]; ubiquinone-6 biosynthetic process [GO:1901006]	mitochondrial inner membrane [GO:0005743]; mitochondrial matrix [GO:0005759]; mitochondrial membrane [GO:0031966]; mitochondrial respiratory chain complex I [GO:0005747]; mitochondrion [GO:0005739]	NADH dehydrogenase activity [GO:0003954]; protein-containing complex binding [GO:0044877]
NF1_LV	-2.00612	Q4PGW7	0.002	NCB5R_USTMA	NADH-cytochrome b5 reductase 1 (EC 1.6.2.2) (Microsomal cytochrome b reductase)	CBR1 UMAG_00646	Ustilago maydis (strain 521 / FGSC 9021) (Corn smut fungus)	peptidyl-diphthamide biosynthetic process from peptidyl-histidine [GO:0017183]; tRNA wobble base 5-methoxycarbonylmethyl-2-thiouridinylation [GO:0002926]	mitochondrial outer membrane [GO:0005741]	2-(3-amino-3-carboxypropyl)histidine synthase activity [GO:0090560]; cytochrome-b5 reductase activity, acting on NAD(P)H [GO:0004128]; NADH dehydrogenase activity [GO:0003954]
NF45_HV	2.34528	P42114	2.07e-14	NDUA6_NEUCR	NADH-ubiquinone oxidoreductase 14.8 kDa subunit (Complex I-14.8KD) (CI-14.8KD)	nuo14.8 NCU00418	Neurospora crassa (strain ATCC 24698 / 74-OR23-1A / CBS 708.71 / DSM 1257 / FGSC 987)	response to oxidative stress [GO:0006979]	mitochondrial respiratory chain complex I [GO:0005747]
NF1_LV	2.89205	P16435	1.46e-141	NCPR_HUMAN	NADPH--cytochrome P450 reductase (CPR) (P450R) (EC 1.6.2.4)	POR CYPOR	Homo sapiens (Human)	carnitine metabolic process [GO:0009437]; cellular organofluorine metabolic process [GO:0090346]; cellular response to follicle-stimulating hormone stimulus [GO:0071372]; cellular response to peptide hormone stimulus [GO:0071375]; demethylation [GO:0070988]; electron transport chain [GO:0022900]; fatty acid oxidation [GO:0019395]; flavonoid metabolic process [GO:0009812]; internal peptidyl-lysine…	cytosol [GO:0005829]; endoplasmic reticulum membrane [GO:0005789]; intracellular membrane-bounded organelle [GO:0043231]; membrane [GO:0016020]; mitochondrion [GO:0005739]	cytochrome-b5 reductase activity, acting on NAD(P)H [GO:0004128]; electron transfer activity [GO:0009055]; enzyme binding [GO:0019899]; flavin adenine dinucleotide binding [GO:0050660]; FMN binding [GO:0010181]; hydrolase activity [GO:0016787]; iron-cytochrome-c reductase activity [GO:0047726]; NADP binding [GO:0050661]; NADPH-hemoprotein reductase activity [GO:0003958]; nitric oxide dioxygenase …
NF45_HV	2.71796	Q6DBY2	3.45e-32	NAA50_DANRE	N-alpha-acetyltransferase 50 (EC 2.3.1.258) (N-acetyltransferase NAT13) (N-epsilon-acetyltransferase 50) (EC 2.3.1.-) (NatE catalytic subunit)	naa50 mak3 nat13	Danio rerio (Zebrafish) (Brachydanio rerio)	establishment of mitotic sister chromatid cohesion [GO:0034087]; histone acetylation [GO:0016573]; mitotic sister chromatid cohesion [GO:0007064]; mitotic sister chromatid cohesion, centromeric [GO:0071962]; N-terminal protein amino acid acetylation [GO:0006474]; somitogenesis [GO:0001756]	cytoplasm [GO:0005737]; cytosol [GO:0005829]; NatA complex [GO:0031415]; nucleus [GO:0005634]	histone H4 acetyltransferase activity [GO:0010485]; N-acetyltransferase activity [GO:0008080]; peptide alpha-N-acetyltransferase activity [GO:0004596]; peptidyl-lysine acetyltransferase activity [GO:0052858]
NF45_HV	-2.0072	Q3V2Q8	3.02e-48	N42L1_MOUSE	NEDD4-binding protein 2-like 1	N4bp2l1	Mus musculus (Mouse)
NF1_LV	-2.46538	Q6FQY1	0.002	STB5_CANGB	Negative regulator of pleiotropic drug resistance STB5	STB5 CAGL0I02552g	Candida glabrata (Yeast) (Torulopsis glabrata)	negative regulation of cellular response to drug [GO:2001039]; negative regulation of transcription by RNA polymerase II [GO:0000122]; transcription elongation by RNA polymerase II promoter [GO:0006368]	nucleus [GO:0005634]	DNA binding [GO:0003677]; DNA-binding transcription factor activity, RNA polymerase II-specific [GO:0000981]; zinc ion binding [GO:0008270]
NF1_LV	3.14515	Q55AR6	7.76e-37	NFAA_DICDI	Neurofibromin-A (DdNF1_LV)	nfaA DDB_G0271750	Dictyostelium discoideum (Social amoeba)	activation of GTPase activity [GO:0090630]; regulation of actin filament polymerization [GO:0030833]; regulation of chemotaxis [GO:0050920]; regulation of protein kinase B signaling [GO:0051896]; regulation of Ras protein signal transduction [GO:0046578]	cytoplasmic side of plasma membrane [GO:0009898]	GTPase activator activity [GO:0005096]
NF45_HV	-2.27866	Q5UR67	6.6e-21	RIBX_MIMIV	N-glycosidase R617 (EC 3.2.2.-) (Riboflavin biosynthesis intermediates N-glycosidase)	MIMI_R617	Acanthamoeba polyphaga mimivirus (APMV)	metabolic process [GO:0008152]		hydrolase activity, acting on glycosyl bonds [GO:0016798]
NF1_LV	2.27704	A4IF69	1.92e-17	NHLC2_BOVIN	NHL repeat-containing protein 2	NHLRC2	Bos taurus (Bovine)	-	cytosol [GO:0005829]
NF45_HV	2.04516	Q6P8E9	7.02e-56	NH2L1_XENTR	NHP2-like protein 1 (High mobility group-like nuclear protein 2 homolog 1) (U4/U6.U5 small nuclear ribonucleoprotein SNU13) (U4/U6.U5 tri-snRNP 15.5 kDa protein)	snu13 nhp2l1 TGas123b15.1 TNeu005n20.1	Xenopus tropicalis (Western clawed frog) (Silurana tropicalis)	mRNA splicing, via spliceosome [GO:0000398]; ribosome biogenesis [GO:0042254]	nucleolus [GO:0005730]; nucleus [GO:0005634]; U2-type precatalytic spliceosome [GO:0071005]; U4/U6 x U5 tri-snRNP complex [GO:0046540]; U4atac snRNP [GO:0005690]	U4atac snRNA binding [GO:0030622]
NF45_HV	2.85462	P21369	1.01e-61	PNCA_ECOLI	Nicotinamidase (EC 3.5.1.19) (Nicotinamide deamidase) (NAMase) (Pyrazinamidase) (PZAase) (EC 3.5.1.-)	pncA nam ydjB b1768 JW1757	Escherichia coli (strain K12)	pyridine nucleotide salvage [GO:0019365]	cytosol [GO:0005829]	hydrolase activity, acting on carbon-nitrogen (but not peptide) bonds, in linear amides [GO:0016811]; metal ion binding [GO:0046872]; nicotinamidase activity [GO:0008936]
NF1_LV	2.21398	Q9HAN9	2.99e-70	NMNA1_HUMAN	Nicotinamide/nicotinic acid mononucleotide adenylyltransferase 1 (NMN/NaMN adenylyltransferase 1) (EC 2.7.7.1) (EC 2.7.7.18) (Nicotinamide-nucleotide adenylyltransferase 1) (NMN adenylyltransferase 1) (Nicotinate-nucleotide adenylyltransferase 1) (NaMN adenylyltransferase 1)	NMNAT1 NMNAT	Homo sapiens (Human)	ATP generation from poly-ADP-D-ribose [GO:1990966]; NAD biosynthetic process [GO:0009435]; negative regulation of neuron death [GO:1901215]; nucleotide biosynthetic process [GO:0009165]; response to wounding [GO:0009611]	nuclear body [GO:0016604]; nucleoplasm [GO:0005654]; nucleus [GO:0005634]	ATP binding [GO:0005524]; identical protein binding [GO:0042802]; nicotinamide-nucleotide adenylyltransferase activity [GO:0000309]; nicotinate-nucleotide adenylyltransferase activity [GO:0004515]
NF45_HV	-2.35379	Q6KCD5	1.02e-81	NIPBL_MOUSE	Nipped-B-like protein (Delangin homolog) (SCC2 homolog)	Nipbl Scc2	Mus musculus (Mouse)	brain development [GO:0007420]; cellular response to DNA damage stimulus [GO:0006974]; cellular response to X-ray [GO:0071481]; cognition [GO:0050890]; cohesin loading [GO:0071921]; developmental growth [GO:0048589]; digestive tract development [GO:0048565]; ear morphogenesis [GO:0042471]; embryonic cranial skeleton morphogenesis [GO:0048701]; embryonic digestive tract morphogenesis [GO:0048557];…	chromatin [GO:0000785]; cytosol [GO:0005829]; integrator complex [GO:0032039]; intracellular membrane-bounded organelle [GO:0043231]; nucleoplasm [GO:0005654]; nucleus [GO:0005634]; Scc2-Scc4 cohesin loading complex [GO:0090694]; SMC loading complex [GO:0032116]	chromatin binding [GO:0003682]; chromo shadow domain binding [GO:0070087]; cohesin loader activity [GO:0061775]; histone deacetylase binding [GO:0042826]; mediator complex binding [GO:0036033]; promoter-specific chromatin binding [GO:1990841]; protein C-terminus binding [GO:0008022]; protein N-terminus binding [GO:0047485]
NF45_HV	-3.0518	Q01168	2.45e-10	NUT1_MAGO7	Nitrogen regulatory protein NUT1	NUT1 MGCH7_ch7g504 MGG_02755	Magnaporthe oryzae (strain 70-15 / ATCC MYA-4617 / FGSC 8958) (Rice blast fungus) (Pyricularia oryzae)	nitrate assimilation [GO:0042128]; regulation of transcription by RNA polymerase II [GO:0006357]	nucleus [GO:0005634]	DNA-binding transcription factor activity [GO:0003700]; sequence-specific DNA binding [GO:0043565]; zinc ion binding [GO:0008270]
NF45_HV	-2.01652	Q7RTR2	2.25e-09	NLRC3_HUMAN	NLR family CARD domain-containing protein 3 (CARD15-like protein) (Caterpiller protein 16.2) (CLR16.2) (NACHT, LRR and CARD domains-containing protein 3) (Nucleotide-binding oligomerization domain protein 3)	NLRC3 NOD3	Homo sapiens (Human)	I-kappaB kinase/NF-kappaB signaling [GO:0007249]; intracellular signal transduction [GO:0035556]; negative regulation of cytokine production involved in inflammatory response [GO:1900016]; negative regulation of epithelial cell proliferation [GO:0050680]; negative regulation of fibroblast proliferation [GO:0048147]; negative regulation of I-kappaB kinase/NF-kappaB signaling [GO:0043124]; negative…	centriolar satellite [GO:0034451]; cytoplasm [GO:0005737]; cytosol [GO:0005829]; intracellular membrane-bounded organelle [GO:0043231]; perinuclear region of cytoplasm [GO:0048471]	ATP binding [GO:0005524]; phosphatidylinositol 3-kinase regulatory subunit binding [GO:0036312]
NF1_LV	2.85969	Q7RTR2	4.93e-07	NLRC3_HUMAN	NLR family CARD domain-containing protein 3 (CARD15-like protein) (Caterpiller protein 16.2) (CLR16.2) (NACHT, LRR and CARD domains-containing protein 3) (Nucleotide-binding oligomerization domain protein 3)	NLRC3 NOD3	Homo sapiens (Human)	I-kappaB kinase/NF-kappaB signaling [GO:0007249]; intracellular signal transduction [GO:0035556]; negative regulation of cytokine production involved in inflammatory response [GO:1900016]; negative regulation of epithelial cell proliferation [GO:0050680]; negative regulation of fibroblast proliferation [GO:0048147]; negative regulation of I-kappaB kinase/NF-kappaB signaling [GO:0043124]; negative…	centriolar satellite [GO:0034451]; cytoplasm [GO:0005737]; cytosol [GO:0005829]; intracellular membrane-bounded organelle [GO:0043231]; perinuclear region of cytoplasm [GO:0048471]	ATP binding [GO:0005524]; phosphatidylinositol 3-kinase regulatory subunit binding [GO:0036312]
NF45_HV	-2.10422	Q5B995	3.38e-12	NHP6_EMENI	Non-histone chromosomal protein 6	nhp6 AN2885	Emericella nidulans (strain FGSC A4 / ATCC 38163 / CBS 112.46 / NRRL 194 / M139) (Aspergillus nidulans)	DNA repair [GO:0006281]	chromosome [GO:0005694]; nucleus [GO:0005634]	DNA binding, bending [GO:0008301]
NF1_LV	-2.84959	Q9CPR8	2.39e-13	NSE3_MOUSE	Non-structural maintenance of chromosomes element 3 homolog (Non-SMC element 3 homolog) (MAGE-G1 antigen) (Necdin-like protein 2)	Nsmce3 Mageg1 Ndnl2	Mus musculus (Mouse)	cellular response to hydroxyurea [GO:0072711]; cellular response to radiation [GO:0071478]; cellular response to UV [GO:0034644]; DNA recombination [GO:0006310]; DNA repair [GO:0006281]; negative regulation of transcription by RNA polymerase II [GO:0000122]; positive regulation of protein ubiquitination [GO:0031398]; regulation of DNA-templated transcription [GO:0006355]	chromosome, telomeric region [GO:0000781]; cytoplasm [GO:0005737]; nucleus [GO:0005634]; Smc5-Smc6 complex [GO:0030915]	protein dimerization activity [GO:0046983]
NF45_HV	2.35664	Q9FLX9	4.57e-49	NLE1_ARATH	Notchless protein homolog	NLE1 At5g52820 MXC20.4	Arabidopsis thaliana (Mouse-ear cress)	embryo sac development [GO:0009553]; ribosomal large subunit assembly [GO:0000027]	Cul4-RING E3 ubiquitin ligase complex [GO:0080008]; nucleolus [GO:0005730]
NF45_HV	-2.26113	P0AFR1	0.000732	RSSA_SHIFL	NTE family protein RssA	rssA SF1234 S1320	Shigella flexneri	lipid catabolic process [GO:0016042]; phosphatidylcholine metabolic process [GO:0046470]		lysophospholipase activity [GO:0004622]
NF45_HV	-2.3024	Q6P4L9	5.77e-05	NFRKB_XENTR	Nuclear factor related to kappa-B-binding protein (DNA-binding protein R kappa-B)	nfrkb	Xenopus tropicalis (Western clawed frog) (Silurana tropicalis)		Ino80 complex [GO:0031011]	DNA binding [GO:0003677]
NF1_LV	-2.66551	Q9FFK6	4.72e-10	NUP88_ARATH	Nuclear pore complex protein NUP88 (Nucleoporin 88) (Protein EMBRYO DEFECTIVE 2789) (Protein MODIFIER OF SNC1,7)	NUP88 EMB2789 MOS7 At5g05680 MJJ3.8	Arabidopsis thaliana (Mouse-ear cress)	innate immune response [GO:0045087]; mRNA export from nucleus [GO:0006406]; protein export from nucleus [GO:0006611]; protein import into nucleus [GO:0006606]; ribosomal large subunit export from nucleus [GO:0000055]; ribosomal small subunit export from nucleus [GO:0000056]; systemic acquired resistance [GO:0009627]	nuclear envelope [GO:0005635]; nuclear pore [GO:0005643]	structural constituent of nuclear pore [GO:0017056]
NF1_LV	-3.17551	Q9SMP0	1.02e-16	NFYC1_ARATH	Nuclear transcription factor Y subunit C-1 (AtNF-YC-1) (Transcriptional activator HAP5A)	NFYC1 HAP5A At3g48590 T8P19.100	Arabidopsis thaliana (Mouse-ear cress)	positive regulation of DNA-templated transcription [GO:0045893]; positive regulation of photomorphogenesis [GO:2000306]; regulation of DNA-templated transcription [GO:0006355]	CCAAT-binding factor complex [GO:0016602]; cytosol [GO:0005829]; nucleus [GO:0005634]	DNA binding [GO:0003677]; DNA-binding transcription activator activity, RNA polymerase II-specific [GO:0001228]; DNA-binding transcription factor activity [GO:0003700]; protein heterodimerization activity [GO:0046982]
NF45_HV	-2.39507	P12270	3.6e-61	TPR_HUMAN	Nucleoprotein TPR (Megator) (NPC-associated intranuclear protein) (Translocated promoter region protein)	TPR	Homo sapiens (Human)	cell division [GO:0051301]; cellular response to heat [GO:0034605]; cellular response to interferon-alpha [GO:0035457]; mitotic spindle assembly checkpoint signaling [GO:0007094]; mRNA export from nucleus [GO:0006406]; mRNA export from nucleus in response to heat stress [GO:0031990]; negative regulation of RNA export from nucleus [GO:0046832]; negative regulation of transcription by RNA polymeras…	cytoplasm [GO:0005737]; cytoplasmic dynein complex [GO:0005868]; extrinsic component of membrane [GO:0019898]; kinetochore [GO:0000776]; mitotic spindle [GO:0072686]; nuclear envelope [GO:0005635]; nuclear inclusion body [GO:0042405]; nuclear membrane [GO:0031965]; nuclear periphery [GO:0034399]; nuclear pore [GO:0005643]; nuclear pore nuclear basket [GO:0044615]; nucleoplasm [GO:0005654]; nucleu…	chromatin binding [GO:0003682]; dynein complex binding [GO:0070840]; heat shock protein binding [GO:0031072]; mitogen-activated protein kinase binding [GO:0051019]; mRNA binding [GO:0003729]; protein homodimerization activity [GO:0042803]; RNA binding [GO:0003723]; structural constituent of nuclear pore [GO:0017056]; tubulin binding [GO:0015631]
NF1_LV	-2.28874	B0C4I0	2.45e-79	NDK_ACAM1	Nucleoside diphosphate kinase (NDK) (NDP kinase) (EC 2.7.4.6) (Nucleoside-2-P kinase)	ndk AM1_3733	Acaryochloris marina (strain MBIC 11017)	CTP biosynthetic process [GO:0006241]; GTP biosynthetic process [GO:0006183]; nucleoside diphosphate phosphorylation [GO:0006165]; UTP biosynthetic process [GO:0006228]	cytoplasm [GO:0005737]	ATP binding [GO:0005524]; metal ion binding [GO:0046872]; nucleoside diphosphate kinase activity [GO:0004550]
NF45_HV	2.09205	Q8TFN0	8.98e-64	NDK_EMENI	Nucleoside diphosphate kinase (NDP kinase) (EC 2.7.4.6) (AnNDK) (NDK)	swoH AN8216	Emericella nidulans (strain FGSC A4 / ATCC 38163 / CBS 112.46 / NRRL 194 / M139) (Aspergillus nidulans)	anisotropic cell growth [GO:0051211]; CTP biosynthetic process [GO:0006241]; GTP biosynthetic process [GO:0006183]; nucleoside diphosphate phosphorylation [GO:0006165]; nucleoside triphosphate biosynthetic process [GO:0009142]; UTP biosynthetic process [GO:0006228]	extracellular region [GO:0005576]	ATP binding [GO:0005524]; metal ion binding [GO:0046872]; nucleoside diphosphate kinase activity [GO:0004550]
NF1_LV	-3.17199	Q8BHB0	1.86e-06	NOD1_MOUSE	Nucleotide-binding oligomerization domain-containing protein 1 (Caspase recruitment domain-containing protein 4)	Nod1 Card4	Mus musculus (Mouse)	activation of cysteine-type endopeptidase activity involved in apoptotic process [GO:0006919]; apoptotic process [GO:0006915]; cellular response to muramyl dipeptide [GO:0071225]; defense response to bacterium [GO:0042742]; defense response to Gram-positive bacterium [GO:0050830]; detection of bacterium [GO:0016045]; ERK1 and ERK2 cascade [GO:0070371]; I-kappaB kinase/NF-kappaB signaling [GO:0007…	apical plasma membrane [GO:0016324]; basolateral plasma membrane [GO:0016323]; cytoplasm [GO:0005737]; cytosol [GO:0005829]; phagocytic vesicle [GO:0045335]; plasma membrane [GO:0005886]	ATP binding [GO:0005524]; CARD domain binding [GO:0050700]; identical protein binding [GO:0042802]; pattern recognition receptor activity [GO:0038187]; protein homodimerization activity [GO:0042803]; protein-containing complex binding [GO:0044877]
NF1_LV	-2.17538	Q9Y239	6.45e-08	NOD1_HUMAN	Nucleotide-binding oligomerization domain-containing protein 1 (Caspase recruitment domain-containing protein 4)	NOD1 CARD4	Homo sapiens (Human)	activation of cysteine-type endopeptidase activity involved in apoptotic process [GO:0006919]; apoptotic process [GO:0006915]; cellular response to muramyl dipeptide [GO:0071225]; defense response [GO:0006952]; defense response to bacterium [GO:0042742]; defense response to Gram-positive bacterium [GO:0050830]; detection of bacterium [GO:0016045]; detection of biotic stimulus [GO:0009595]; ERK1 a…	apical plasma membrane [GO:0016324]; basolateral plasma membrane [GO:0016323]; cytoplasm [GO:0005737]; cytosol [GO:0005829]; phagocytic vesicle [GO:0045335]; plasma membrane [GO:0005886]	chemorepellent activity [GO:0045499]; GTPase activator activity [GO:0005096]; peptidase activity [GO:0008233]; signaling receptor binding [GO:0005102]
NF1_LV	-3.33991	Q8L831	9.96e-89	NUDT3_ARATH	Nudix hydrolase 3 (AtNUDT3) (EC 3.6.1.-)	NUDT3 NUDX3 At1g79690 F20B17.11	Arabidopsis thaliana (Mouse-ear cress)	-	cytoplasm [GO:0005737]; cytosol [GO:0005829]; mitochondrion [GO:0005739]; plant-type vacuole [GO:0000325]	dipeptidyl-peptidase activity [GO:0008239]; metal ion binding [GO:0046872]; phosphatase activity [GO:0016791]
NF45_HV	3.51	Q8L831	2.97e-28	NUDT3_ARATH	Nudix hydrolase 3 (AtNUDT3) (EC 3.6.1.-)	NUDT3 NUDX3 At1g79690 F20B17.11	Arabidopsis thaliana (Mouse-ear cress)		cytoplasm [GO:0005737]; cytosol [GO:0005829]; mitochondrion [GO:0005739]; plant-type vacuole [GO:0000325]	dipeptidyl-peptidase activity [GO:0008239]; metal ion binding [GO:0046872]; phosphatase activity [GO:0016791]
NF45_HV	-2.52012	Q83HW9	0.000829	ORN_TROW8	Oligoribonuclease (EC 3.1.15.-)	orn TW364	Tropheryma whipplei (strain TW08/27) (Whipple's bacillus)		cytoplasm [GO:0005737]	3'-5'-exoribonuclease activity [GO:0000175]; nucleic acid binding [GO:0003676]
NF45_HV	2.31627	Q6GNY6	8.82e-23	OSTCA_XENLA	Oligosaccharyltransferase complex subunit ostc-A	ostc-a	Xenopus laevis (African clawed frog)	protein glycosylation [GO:0006486]	oligosaccharyltransferase complex [GO:0008250]
NF45_HV	2.98139	Q00719	6.65e-51	MDMC_STRMY	O-methyltransferase MdmC (EC 2.1.1.-)	mdmC	Streptomyces mycarofaciens	antibiotic biosynthetic process [GO:0017000]; methylation [GO:0032259]		metal ion binding [GO:0046872]; O-methyltransferase activity [GO:0008171]
NF45_HV	3.99246	Q00719	5.21e-43	MDMC_STRMY	O-methyltransferase MdmC (EC 2.1.1.-)	mdmC	Streptomyces mycarofaciens	antibiotic biosynthetic process [GO:0017000]; methylation [GO:0032259]		metal ion binding [GO:0046872]; O-methyltransferase activity [GO:0008171]
NF45_HV	2.35024	A0A1U8QP15	5.15e-34	PBCE_EMENI	Oxidoreductase AN1596 (EC 1.-.-.-) (Pimaradiene biosynthesis cluster protein AN1596)	AN1596 ANIA_01596	Emericella nidulans (strain FGSC A4 / ATCC 38163 / CBS 112.46 / NRRL 194 / M139) (Aspergillus nidulans)	terpenoid biosynthetic process [GO:0016114]		oxidoreductase activity [GO:0016491]
NF45_HV	2.14679	Q54PS9	1.1e-70	OSB9_DICDI	Oxysterol-binding protein 9 (OSBPi)	osbI DDB_G0284353	Dictyostelium discoideum (Social amoeba)		cytosol [GO:0005829]; intracellular membrane-bounded organelle [GO:0043231]; membrane [GO:0016020]	sterol binding [GO:0032934]; sterol transporter activity [GO:0015248]
NF45_HV	2.47641	Q9UW21	3.52e-85	OBPAL_CANAL	Oxysterol-binding protein-like protein OBPalpha	OBPALPHA C5_01775C_B CaO19.10709/10710	Candida albicans (strain SC5314 / ATCC MYA-2876) (Yeast)	lipid transport [GO:0006869]; single-species biofilm formation on inanimate substrate [GO:0044011]		lipid binding [GO:0008289]
NF1_LV	3.49933	Q6TNS2	1.99e-35	PK1IP_DANRE	p21-activated protein kinase-interacting protein 1-like (PAK1-interacting protein 1-like)	pak1ip1 zgc:56683	Danio rerio (Zebrafish) (Brachydanio rerio)	negative regulation of signal transduction [GO:0009968]; ribosomal large subunit biogenesis [GO:0042273]	nucleolus [GO:0005730]
NF1_LV	3.66865	Q58CQ9	1.31e-33	VNN1_BOVIN	Pantetheinase (EC 3.5.1.92) (Pantetheine hydrolase) (Vascular non-inflammatory molecule 1) (Vanin-1)	VNN1	Bos taurus (Bovine)	pantothenate metabolic process [GO:0015939]	plasma membrane [GO:0005886]	pantetheine hydrolase activity [GO:0017159]
NF45_HV	-3.40903	Q86AF0	3.15e-27	Y7151_DICDI	PA-phosphatase related-family protein DDB_G0271516	DDB_G0271516	Dictyostelium discoideum (Social amoeba)	phospholipid metabolic process [GO:0006644]	membrane [GO:0016020]	phosphatidate phosphatase activity [GO:0008195]
NF45_HV	-2.75423	Q54PR7	6.34e-41	Y4367_DICDI	PA-phosphatase related-family protein DDB_G0284367	DDB_G0284367	Dictyostelium discoideum (Social amoeba)	phospholipid metabolic process [GO:0006644]	membrane [GO:0016020]	phosphatidate phosphatase activity [GO:0008195]
NF45_HV	-2.80695	Q967Z0	0.003	MYSP_DERFA	Paramyosin (Antigen Df642) (allergen Der f 11)		Dermatophagoides farinae (American house dust mite)		myofibril [GO:0030016]; myosin complex [GO:0016459]; myosin filament [GO:0032982]
NF45_HV	-2.56714	P37967	1.97e-32	PNBA_BACSU	Para-nitrobenzyl esterase (EC 3.1.1.-) (Intracellular esterase B) (PNB carboxy-esterase) (PNBCE)	pnbA estB BSU34390	Bacillus subtilis (strain 168)			cholinesterase activity [GO:0004104]
NF1_LV	-2.60909	P29940	2.3e-09	YCB7_SINSX	PEMT/PEM2 methyltransferase family protein (EC 2.1.1.-) (ORF7)		Sinorhizobium sp	methylation [GO:0032259]	plasma membrane [GO:0005886]	methyltransferase activity [GO:0008168]
NF45_HV	2.0024	P15558	3.77e-15	PAC2_PSES3	Penicillin acylase 2 proenzyme (EC 3.5.1.11) (Cephalosporin acylase II) (Penicillin acylase II) (Penicillin amidase II) [Cleaved into: Penicillin acylase 2 small subunit (Penicillin acylase II small subunit); Penicillin acylase 2 large subunit (Penicillin acylase II large subunit)]	acyII	Pseudomonas sp. (strain SE83)	antibiotic biosynthetic process [GO:0017000]; response to antibiotic [GO:0046677]		penicillin amidase activity [GO:0008953]
NF1_LV	2.50208	Q3ECK2	0.002	PPR92_ARATH	Pentatricopeptide repeat-containing protein At1g62680, mitochondrial	At1g62680 F23N19.22	Arabidopsis thaliana (Mouse-ear cress)	-	mitochondrion [GO:0005739]
NF1_LV	-2.05119	O64766	1.77e-12	PP185_ARATH	Pentatricopeptide repeat-containing protein At2g35030, mitochondrial	PCMP-E15 At2g35030 F19I3.26	Arabidopsis thaliana (Mouse-ear cress)	RNA modification [GO:0009451]	intracellular membrane-bounded organelle [GO:0043231]; mitochondrion [GO:0005739]	RNA binding [GO:0003723]
NF45_HV	-2.54035	Q9SCT2	3.91e-08	PP277_ARATH	Pentatricopeptide repeat-containing protein At3g50420	PCMP-E85 At3g50420 T20E23_20	Arabidopsis thaliana (Mouse-ear cress)	RNA modification [GO:0009451]		RNA binding [GO:0003723]
NF45_HV	2.15635	Q84ZD2	0.000507	CRP1_ORYSJ	Pentatricopeptide repeat-containing protein CRP1 homolog, chloroplastic	Os07g0548300 LOC_Os07g36390 OsJ_24656 P0534A03.109	Oryza sativa subsp. japonica (Rice)	mRNA processing [GO:0006397]; regulation of translation [GO:0006417]	chloroplast [GO:0009507]
NF45_HV	-2.61331	Q9ET66	2.75e-33	PI16_MOUSE	Peptidase inhibitor 16 (PI-16) (Cysteine-rich protease inhibitor) (CD antigen CD364)	Pi16 Cripi	Mus musculus (Mouse)	negative regulation of cell growth involved in cardiac muscle cell development [GO:0061052]; negative regulation of peptidase activity [GO:0010466]	extracellular space [GO:0005615]	peptidase inhibitor activity [GO:0030414]
NF1_LV	-2.44366	Q9ET66	2.75e-33	PI16_MOUSE	Peptidase inhibitor 16 (PI-16) (Cysteine-rich protease inhibitor) (CD antigen CD364)	Pi16 Cripi	Mus musculus (Mouse)	negative regulation of cell growth involved in cardiac muscle cell development [GO:0061052]; negative regulation of peptidase activity [GO:0010466]	extracellular space [GO:0005615]	peptidase inhibitor activity [GO:0030414]
NF45_HV	2.63317	Q04PP8	2.16e-48	MSRA_LEPBJ	Peptide methionine sulfoxide reductase MsrA (Protein-methionine-S-oxide reductase) (EC 1.8.4.11) (Peptide-methionine (S)-S-oxide reductase) (Peptide Met(O) reductase)	msrA LBJ_2709	Leptospira borgpetersenii serovar Hardjo-bovis (strain JB197)	protein modification process [GO:0036211]		L-methionine:thioredoxin-disulfide S-oxidoreductase activity [GO:0033744]; peptide-methionine (S)-S-oxide reductase activity [GO:0008113]
NF45_HV	-2.01257	Q9JI78	4.48e-63	NGLY1_MOUSE	Peptide-N(4)-(N-acetyl-beta-glucosaminyl)asparagine amidase (PNGase) (mPNGase) (EC 3.5.1.52) (N-glycanase 1) (Peptide:N-glycanase)	Ngly1	Mus musculus (Mouse)	ER-associated misfolded protein catabolic process [GO:0071712]; glycoprotein catabolic process [GO:0006516]; protein deglycosylation [GO:0006517]; protein quality control for misfolded or incompletely synthesized proteins [GO:0006515]	collagen-containing extracellular matrix [GO:0062023]; cytoplasm [GO:0005737]; cytosol [GO:0005829]; nucleus [GO:0005634]	metal ion binding [GO:0046872]; peptide-N4-(N-acetyl-beta-glucosaminyl)asparagine amidase activity [GO:0000224]
NF1_LV	-3.23038	Q4WP12	3.16e-68	PPIB_ASPFU	Peptidyl-prolyl cis-trans isomerase B (PPIase B) (EC 5.2.1.8) (Rotamase B)	cpr2 AFUA_4G07650	Neosartorya fumigata (strain ATCC MYA-4609 / Af293 / CBS 101355 / FGSC A1100) (Aspergillus fumigatus)	protein folding [GO:0006457]; protein peptidyl-prolyl isomerization [GO:0000413]	cytoplasm [GO:0005737]; endoplasmic reticulum [GO:0005783]; endoplasmic reticulum lumen [GO:0005788]; intracellular membrane-bounded organelle [GO:0043231]	cyclosporin A binding [GO:0016018]; peptidyl-prolyl cis-trans isomerase activity [GO:0003755]
NF1_LV	-2.69507	Q02790	2.7e-66	FKBP4_HUMAN	Peptidyl-prolyl cis-trans isomerase FKBP4 (PPIase FKBP4) (EC 5.2.1.8) (51 kDa FK506-binding protein) (FKBP51) (52 kDa FK506-binding protein) (52 kDa FKBP) (FKBP-52) (59 kDa immunophilin) (p59) (FK506-binding protein 4) (FKBP-4) (FKBP59) (HSP-binding immunophilin) (HBI) (Immunophilin FKBP52) (Rotamase) [Cleaved into: Peptidyl-prolyl cis-trans isomerase FKBP4, N-terminally processed]	FKBP4 FKBP52	Homo sapiens (Human)	androgen receptor signaling pathway [GO:0030521]; chaperone-mediated protein folding [GO:0061077]; copper ion transport [GO:0006825]; embryo implantation [GO:0007566]; male sex differentiation [GO:0046661]; negative regulation of microtubule polymerization [GO:0031115]; negative regulation of microtubule polymerization or depolymerization [GO:0031111]; negative regulation of neuron projection dev…	axonal growth cone [GO:0044295]; cytoplasm [GO:0005737]; cytosol [GO:0005829]; extracellular exosome [GO:0070062]; microtubule [GO:0005874]; mitochondrion [GO:0005739]; neuronal cell body [GO:0043025]; nucleoplasm [GO:0005654]; perinuclear region of cytoplasm [GO:0048471]; protein-containing complex [GO:0032991]	ATP binding [GO:0005524]; copper-dependent protein binding [GO:0032767]; FK506 binding [GO:0005528]; GTP binding [GO:0005525]; heat shock protein binding [GO:0031072]; nuclear glucocorticoid receptor binding [GO:0035259]; peptidyl-prolyl cis-trans isomerase activity [GO:0003755]; phosphoprotein binding [GO:0051219]; protein-macromolecule adaptor activity [GO:0030674]; RNA binding [GO:0003723]; ta…
NF45_HV	2.85131	O43447	6.59e-81	PPIH_HUMAN	Peptidyl-prolyl cis-trans isomerase H (PPIase H) (EC 5.2.1.8) (Rotamase H) (Small nuclear ribonucleoprotein particle-specific cyclophilin H) (CypH) (U-snRNP-associated cyclophilin SnuCyp-20) (USA-CYP)	PPIH CYP20 CYPH	Homo sapiens (Human)	mRNA splicing, via spliceosome [GO:0000398]; positive regulation of viral genome replication [GO:0045070]; protein folding [GO:0006457]; protein peptidyl-prolyl isomerization [GO:0000413]; protein-containing complex assembly [GO:0065003]	cytoplasm [GO:0005737]; cytosol [GO:0005829]; intracellular membrane-bounded organelle [GO:0043231]; nuclear speck [GO:0016607]; nucleoplasm [GO:0005654]; spliceosomal complex [GO:0005681]; U4/U6 snRNP [GO:0071001]; U4/U6 x U5 tri-snRNP complex [GO:0046540]	cyclosporin A binding [GO:0016018]; peptidyl-prolyl cis-trans isomerase activity [GO:0003755]; ribonucleoprotein complex binding [GO:0043021]
NF45_HV	2.29053	Q54WA3	2.59e-118	PEX7_DICDI	Peroxisomal targeting signal 2 receptor (PTS2 receptor) (Peroxin-7)	pex7 DDB_G0279801	Dictyostelium discoideum (Social amoeba)	peroxisome organization [GO:0007031]; protein import into peroxisome matrix [GO:0016558]	cytosol [GO:0005829]; peroxisomal matrix [GO:0005782]; peroxisome [GO:0005777]	peroxisome matrix targeting signal-2 binding [GO:0005053]
NF45_HV	-2.32277	Q8S8S1	7.55e-06	PEX16_ARATH	Peroxisome biogenesis protein 16 (Peroxin-16) (AtPEX16) (AtPex16p) (Protein SHRUNKEN SEED 1)	PEX16 SSE1 At2g45690 F17K2.22	Arabidopsis thaliana (Mouse-ear cress)	fatty acid biosynthetic process [GO:0006633]; peroxisome organization [GO:0007031]	endoplasmic reticulum membrane [GO:0005789]; peroxisomal membrane [GO:0005778]; peroxisome [GO:0005777]
NF45_HV	-3.26126	Q54XS1	1.42e-150	PH4H_DICDI	Phenylalanine-4-hydroxylase (PAH) (EC 1.14.16.1) (Phe-4-monooxygenase) (Tryptophan 5-hydroxylase) (TRH) (EC 1.14.16.4) (Tryptophan 5-monooxygenase)	pah DDB_G0278781	Dictyostelium discoideum (Social amoeba)	asexual reproduction [GO:0019954]; L-phenylalanine biosynthetic process [GO:0009094]; L-phenylalanine catabolic process [GO:0006559]; tyrosine biosynthetic process [GO:0006571]		identical protein binding [GO:0042802]; iron ion binding [GO:0005506]; phenylalanine 4-monooxygenase activity [GO:0004505]; prephenate dehydratase activity [GO:0004664]; tetrahydrobiopterin binding [GO:0034617]; tryptophan 5-monooxygenase activity [GO:0004510]
NF1_LV	-3.32769	D0MVS1	3.08e-23	KEX1_PHYIT	Pheromone-processing carboxypeptidase KEX1 (EC 3.4.16.6) (Carboxypeptidase D)	KEX1 PITG_02213	Phytophthora infestans (strain T30-4) (Potato late blight agent)	proteolysis [GO:0006508]	Golgi apparatus [GO:0005794]; membrane [GO:0016020]	serine-type carboxypeptidase activity [GO:0004185]
NF45_HV	2.42897	Q4KLJ8	8.14e-35	PDCL3_RAT	Phosducin-like protein 3	Pdcl3	Rattus norvegicus (Rat)	actin cytoskeleton organization [GO:0030036]; angiogenesis [GO:0001525]; apoptotic process [GO:0006915]; cellular response to heat [GO:0034605]; chaperone-mediated protein folding [GO:0061077]; negative regulation of chaperone-mediated protein folding [GO:1903645]; negative regulation of ubiquitin-dependent protein catabolic process [GO:2000059]; positive regulation of angiogenesis [GO:0045766]; …	cytoplasm [GO:0005737]; endoplasmic reticulum [GO:0005783]; perinuclear region of cytoplasm [GO:0048471]; perinucleolar compartment [GO:0097356]; protein-containing complex [GO:0032991]	protein folding chaperone [GO:0044183]; vascular endothelial growth factor receptor 2 binding [GO:0043184]
NF45_HV	3.12477	P16301	5.97e-30	LCAT_MOUSE	Phosphatidylcholine-sterol acyltransferase (EC 2.3.1.43) (1-alkyl-2-acetylglycerophosphocholine esterase) (EC 3.1.1.47) (Lecithin-cholesterol acyltransferase) (Phospholipid-cholesterol acyltransferase) (Platelet-activating factor acetylhydrolase) (PAF acetylhydrolase)	Lcat	Mus musculus (Mouse)	cholesterol homeostasis [GO:0042632]; cholesterol metabolic process [GO:0008203]; cholesterol transport [GO:0030301]; high-density lipoprotein particle remodeling [GO:0034375]; lipid metabolic process [GO:0006629]; lipoprotein biosynthetic process [GO:0042158]; lipoprotein metabolic process [GO:0042157]; phosphatidylcholine biosynthetic process [GO:0006656]; phosphatidylcholine metabolic process …	extracellular space [GO:0005615]; high-density lipoprotein particle [GO:0034364]	1-alkyl-2-acetylglycerophosphocholine esterase activity [GO:0003847]; apolipoprotein A-I binding [GO:0034186]; phosphatidylcholine-sterol O-acyltransferase activity [GO:0004607]; phospholipase A2 activity [GO:0004623]; platelet-activating factor acetyltransferase activity [GO:0047179]; sterol esterase activity [GO:0004771]
NF45_HV	-2.12	Q9SLG9	3.25e-27	PI5K5_ARATH	Phosphatidylinositol 4-phosphate 5-kinase 5 (AtPIP5K5) (EC 2.7.1.68) (1-phosphatidylinositol 4-phosphate kinase 5) (Diphosphoinositide kinase 5) (PtdIns(4)P-5-kinase 5)	PIP5K5 At2g41210 T3K9.2	Arabidopsis thaliana (Mouse-ear cress)	phosphatidylinositol metabolic process [GO:0046488]; phosphatidylinositol phosphate biosynthetic process [GO:0046854]; phosphorylation [GO:0016310]; plant-type cell wall modification [GO:0009827]; pollen germination [GO:0009846]; pollen tube growth [GO:0009860]	apical plasma membrane [GO:0016324]; cytosol [GO:0005829]; plasma membrane [GO:0005886]; pollen tube [GO:0090406]	1-phosphatidylinositol-4-phosphate 5-kinase activity [GO:0016308]; ATP binding [GO:0005524]
NF45_HV	-2.1081	Q9SFB8	6.37e-12	PI5K6_ARATH	Phosphatidylinositol 4-phosphate 5-kinase 6 (AtPIP5K6) (EC 2.7.1.68) (1-phosphatidylinositol 4-phosphate kinase 6) (Diphosphoinositide kinase 6) (PtdIns(4)P-5-kinase 6)	PIP5K6 At3g07960 F17A17.30	Arabidopsis thaliana (Mouse-ear cress)	clathrin-dependent endocytosis [GO:0072583]; phosphatidylinositol phosphate biosynthetic process [GO:0046854]; phosphorylation [GO:0016310]	apical plasma membrane [GO:0016324]; plasma membrane [GO:0005886]; pollen tube [GO:0090406]	1-phosphatidylinositol-4-phosphate 5-kinase activity [GO:0016308]; ATP binding [GO:0005524]
NF1_LV	2.09249	Q8RY89	9.57e-09	PI5K8_ARATH	Phosphatidylinositol 4-phosphate 5-kinase 8 (AtPIP5K8) (EC 2.7.1.68) (1-phosphatidylinositol 4-phosphate kinase 8) (Diphosphoinositide kinase 8) (PtdIns(4)P-5-kinase 8)	PIP5K8 At1g60890 T7P1.4	Arabidopsis thaliana (Mouse-ear cress)	phosphatidylinositol phosphate biosynthetic process [GO:0046854]; phosphorylation [GO:0016310]	plasma membrane [GO:0005886]	1-phosphatidylinositol-4-phosphate 5-kinase activity [GO:0016308]; ATP binding [GO:0005524]
NF1_LV	-2.76439	Q8L850	4.4e-26	PI5K9_ARATH	Phosphatidylinositol 4-phosphate 5-kinase 9 (AtPIP5K9) (EC 2.7.1.68) (1-phosphatidylinositol 4-phosphate kinase 9) (Diphosphoinositide kinase 9) (PtdIns(4)P-5-kinase 9)	PIP5K9 At3g09920 F8A24.2	Arabidopsis thaliana (Mouse-ear cress)	amino acid metabolic process [GO:0006520]; carbohydrate metabolic process [GO:0005975]; phosphatidylinositol phosphate biosynthetic process [GO:0046854]; phosphorylation [GO:0016310]	cytosol [GO:0005829]; membrane [GO:0016020]; nucleus [GO:0005634]; plasma membrane [GO:0005886]	1-phosphatidylinositol-4-phosphate 5-kinase activity [GO:0016308]; ATP binding [GO:0005524]
NF1_LV	3.05463	Q757H2	6.54e-12	CSR1_ASHGO	Phosphatidylinositol transfer protein CSR1	CSR1 AER041W	Ashbya gossypii (strain ATCC 10895 / CBS 109.51 / FGSC 9923 / NRRL Y-1056) (Yeast) (Eremothecium gossypii)	Golgi to plasma membrane protein transport [GO:0043001]; negative regulation of fatty acid biosynthetic process [GO:0045717]; negative regulation of phosphatidylglycerol biosynthetic process [GO:1901352]; phosphatidylinositol metabolic process [GO:0046488]; phospholipid catabolic process [GO:0009395]; positive regulation of phosphatidylcholine biosynthetic process [GO:2001247]	cytosol [GO:0005829]; endosome [GO:0005768]; lipid droplet [GO:0005811]	phosphatidylinositol transfer activity [GO:0008526]
NF1_LV	-3.65274	P39006	2.13e-53	PSD1_YEAST	Phosphatidylserine decarboxylase proenzyme 1, mitochondrial (EC 4.1.1.65) [Cleaved into: Phosphatidylserine decarboxylase 1 beta chain; Phosphatidylserine decarboxylase 1 alpha chain]	PSD1 YNL169C N1692	Saccharomyces cerevisiae (strain ATCC 204508 / S288c) (Baker's yeast)	mitochondrial electron transport, ubiquinol to cytochrome c [GO:0006122]; phosphatidylcholine biosynthetic process [GO:0006656]; phosphatidylethanolamine biosynthetic process [GO:0006646]; positive regulation of mitochondrial fusion [GO:0010636]; positive regulation of protein processing [GO:0010954]; protein autoprocessing [GO:0016540]	endoplasmic reticulum membrane [GO:0005789]; lipid droplet [GO:0005811]; mitochondrial inner membrane [GO:0005743]; mitochondrion [GO:0005739]	phosphatidylserine decarboxylase activity [GO:0004609]
NF45_HV	2.02902	Q18268	7.17e-33	PDL1_CAEEL	Phosphodiesterase delta-like protein	pdl-1 C27H5.1	Caenorhabditis elegans	sensory perception of light stimulus [GO:0050953]	cytoplasm [GO:0005737]
NF1_LV	2.42886	Q9SCY0	0	PGMP_ARATH	Phosphoglucomutase, chloroplastic (PGM) (EC 5.4.2.2) (Glucose phosphomutase) (Protein REDUCED GRAVITROPIC 2)	PGMP PGM RGV2 At5g51820 MIO24.4	Arabidopsis thaliana (Mouse-ear cress)	carbohydrate metabolic process [GO:0005975]; detection of gravity [GO:0009590]; glucose metabolic process [GO:0006006]; response to cold [GO:0009409]; starch biosynthetic process [GO:0019252]	apoplast [GO:0048046]; chloroplast [GO:0009507]; chloroplast envelope [GO:0009941]; chloroplast stroma [GO:0009570]; cytosol [GO:0005829]; stromule [GO:0010319]	magnesium ion binding [GO:0000287]; phosphoglucomutase activity [GO:0004614]
NF1_LV	-3.56612	Q8WU67	9.22e-24	ABHD3_HUMAN	Phospholipase ABHD3 (EC 3.1.1.32) (EC 3.1.1.4) (Abhydrolase domain-containing protein 3)	ABHD3	Homo sapiens (Human)	cellular lipid metabolic process [GO:0044255]; medium-chain fatty acid biosynthetic process [GO:0051792]; medium-chain fatty acid catabolic process [GO:0051793]; phosphatidylcholine biosynthetic process [GO:0006656]; phosphatidylcholine metabolic process [GO:0046470]	plasma membrane [GO:0005886]	1-acyl-2-lysophosphatidylserine acylhydrolase activity [GO:0052740]; acetylesterase activity [GO:0008126]; acylglycerol lipase activity [GO:0047372]; phosphatidylserine 1-acylhydrolase activity [GO:0052739]; phospholipase A1 activity [GO:0008970]; phospholipase A2 activity [GO:0004623]; short-chain carboxylesterase activity [GO:0034338]
NF45_HV	2.02592	Q1W374	1.57e-113	PMM_WHEAT	Phosphomannomutase (TaPMM) (EC 5.4.2.8)	PMM PMM-A1	Triticum aestivum (Wheat)	GDP-mannose biosynthetic process [GO:0009298]; mannose metabolic process [GO:0006013]; protein N-linked glycosylation [GO:0006487]	cytosol [GO:0005829]	metal ion binding [GO:0046872]; phosphomannomutase activity [GO:0004615]
NF1_LV	2.24	Q9C6T1	5.88e-75	PMK_ARATH	Phosphomevalonate kinase, peroxisomal (EC 2.7.4.2) (5-phosphomevalonate kinase) (AtPMK)	PMK At1g31910 F5M6.9	Arabidopsis thaliana (Mouse-ear cress)	farnesyl diphosphate biosynthetic process, mevalonate pathway [GO:0010142]; isopentenyl diphosphate biosynthetic process, mevalonate pathway [GO:0019287]; phosphorylation [GO:0016310]; sterol biosynthetic process [GO:0016126]	peroxisome [GO:0005777]	ATP binding [GO:0005524]; phosphomevalonate kinase activity [GO:0004631]
NF1_LV	2.26314	Q0J7N5	3.66e-54	PPCS2_ORYSJ	Phosphopantothenate--cysteine ligase 2 (EC 6.3.2.5) (Phosphopantothenoylcysteine synthetase 2) (PPC synthetase 2)	Os08g0176100 LOC_Os08g07880 OJ1134_B10.16 OsJ_36371	Oryza sativa subsp. japonica (Rice)	coenzyme A biosynthetic process [GO:0015937]		phosphopantothenate--cysteine ligase activity [GO:0004632]
NF1_LV	-2.13026	Q10E49	1.91e-65	PAHX1_ORYSJ	Phytanoyl-CoA dioxygenase 1 (EC 1.14.11.18) (Phytanoyl-CoA 2-hydroxylase)	Os03g0708100 LOC_Os03g50040 OsJ_12289 OSJNBb0022E02.8	Oryza sativa subsp. japonica (Rice)	fatty acid metabolic process [GO:0006631]
NF1_LV	2.2483	Q8N328	2.16e-09	PGBD3_HUMAN	PiggyBac transposable element-derived protein 3	PGBD3	Homo sapiens (Human)	-	nucleus [GO:0005634]	sequence-specific DNA binding [GO:0043565]
NF45_HV	2.14769	Q9SEE4	2e-83	PIRL_SOLLC	Pirin-like protein		Solanum lycopersicum (Tomato) (Lycopersicon esculentum)	oxidative stress sensor	nucleus [GO:0005634]
NF45_HV	-2.12504	Q9ZU93	8.95e-07	PUX2_ARATH	Plant UBX domain-containing protein 2 (PUX2) (AtPUB3) (CDC48-interacting UBX-domain protein 2)	PUX2 PUB3 At2g01650 T8O11.18	Arabidopsis thaliana (Mouse-ear cress)	defense response to fungus [GO:0050832]; response to fungus [GO:0009620]	membrane [GO:0016020]; mitochondrion [GO:0005739]	metal ion binding [GO:0046872]
NF45_HV	2.15633	P19203	0.009	PLSC_PHYPO	Plasmin C	PLSC	Physarum polycephalum (Slime mold)
NF1_LV	-2.74634	Q9HBL7	9.19e-09	PLRKT_HUMAN	Plasminogen receptor (KT) (Plg-R(KT))	PLGRKT C9orf46 AD025 MDS030	Homo sapiens (Human)	chemotaxis [GO:0006935]; inflammatory response [GO:0006954]; positive regulation of plasminogen activation [GO:0010756]	plasma membrane [GO:0005886]
NF1_LV	-4.38749	Q9HB21	3.78e-10	PKHA1_HUMAN	Pleckstrin homology domain-containing family A member 1 (PH domain-containing family A member 1) (Tandem PH domain-containing protein 1) (TAPP-1)	PLEKHA1 TAPP1	Homo sapiens (Human)	androgen metabolic process [GO:0008209]; B cell receptor signaling pathway [GO:0050853]; cellular response to hydrogen peroxide [GO:0070301]; establishment of protein localization [GO:0045184]; estrogen metabolic process [GO:0008210]; face morphogenesis [GO:0060325]; Leydig cell differentiation [GO:0033327]; luteinization [GO:0001553]; multicellular organism growth [GO:0035264]; negative regulati…	cytoplasm [GO:0005737]; cytosol [GO:0005829]; extracellular exosome [GO:0070062]; membrane [GO:0016020]; nucleoplasm [GO:0005654]; plasma membrane [GO:0005886]; ruffle membrane [GO:0032587]	lipid binding [GO:0008289]; PDZ domain binding [GO:0030165]; phosphatidylinositol-3,4-bisphosphate binding [GO:0043325]
NF45_HV	-3.63952	Q11207	7.43e-78	PARP2_ARATH	Poly [ADP-ribose] polymerase 2 (PARP-2) (EC 2.4.2.30) (NAD(+) ADP-ribosyltransferase 2) (ADPRT-2) (Poly[ADP-ribose] synthase 2) (Protein ADP-ribosyltransferase PARP2) (EC 2.4.2.-)	PARP2 APP At4g02390 T14P8.19	Arabidopsis thaliana (Mouse-ear cress)	DNA ADP-ribosylation [GO:0030592]; double-strand break repair [GO:0006302]; double-strand break repair via nonhomologous end joining [GO:0006303]; protein poly-ADP-ribosylation [GO:0070212]	nucleolus [GO:0005730]; nucleus [GO:0005634]	DNA binding [GO:0003677]; NAD+ ADP-ribosyltransferase activity [GO:0003950]; NAD+-protein ADP-ribosyltransferase activity [GO:1990404]; nucleotidyltransferase activity [GO:0016779]
NF45_HV	-2.03932	Q9VBP3	0.001	TNKS_DROME	Poly [ADP-ribose] polymerase tankyrase (dTNKS) (EC 2.4.2.30) (Poly [ADP-ribose] polymerase) (Protein poly-ADP-ribosyltransferase tankyrase) (EC 2.4.2.-)	Tnks tankyrase CG4719	Drosophila melanogaster (Fruit fly)	positive regulation of canonical Wnt signaling pathway [GO:0090263]; positive regulation of proteasomal ubiquitin-dependent protein catabolic process [GO:0032436]; positive regulation of protein catabolic process [GO:0045732]; positive regulation of telomere capping [GO:1904355]; positive regulation of ubiquitin-dependent protein catabolic process [GO:2000060]; protein localization to chromosome,…	cytoplasm [GO:0005737]; nucleus [GO:0005634]	metal ion binding [GO:0046872]; NAD+ ADP-ribosyltransferase activity [GO:0003950]; nucleotidyltransferase activity [GO:0016779]
NF45_HV	-2.97086	O95271	2.03e-20	TNKS1_HUMAN	Poly [ADP-ribose] polymerase tankyrase-1 (EC 2.4.2.30) (ADP-ribosyltransferase diphtheria toxin-like 5) (ARTD5) (Poly [ADP-ribose] polymerase 5A) (Protein poly-ADP-ribosyltransferase tankyrase-1) (EC 2.4.2.-) (TNKS-1) (TRF1-interacting ankyrin-related ADP-ribose polymerase) (Tankyrase I) (Tankyrase-1) (TANK1)	TNKS PARP5A PARPL TIN1 TINF1_LV TNKS1	Homo sapiens (Human)	cell division [GO:0051301]; mitotic spindle organization [GO:0007052]; mRNA transport [GO:0051028]; negative regulation of maintenance of mitotic sister chromatid cohesion, telomeric [GO:1904908]; negative regulation of telomere maintenance via telomere lengthening [GO:1904357]; negative regulation of telomeric DNA binding [GO:1904743]; peptidyl-serine phosphorylation [GO:0018105]; peptidyl-threo…	chromosome, telomeric region [GO:0000781]; cytoplasm [GO:0005737]; cytosol [GO:0005829]; Golgi apparatus [GO:0005794]; Golgi membrane [GO:0000139]; mitotic spindle pole [GO:0097431]; nuclear body [GO:0016604]; nuclear membrane [GO:0031965]; nuclear pore [GO:0005643]; nucleoplasm [GO:0005654]; nucleus [GO:0005634]; pericentriolar material [GO:0000242]	histone binding [GO:0042393]; NAD+ ADP-ribosyltransferase activity [GO:0003950]; NAD+-protein ADP-ribosyltransferase activity [GO:1990404]; nucleotidyltransferase activity [GO:0016779]; zinc ion binding [GO:0008270]
NF1_LV	-3.16366	P41838	4.52e-42	RAE1_SCHPO	Poly(A)+ RNA export protein	rae1 SPBC16A3.05c	Schizosaccharomyces pombe (strain 972 / ATCC 24843) (Fission yeast)	mRNA export from nucleus [GO:0006406]; poly(A)+ mRNA export from nucleus [GO:0016973]; ribosomal subunit export from nucleus [GO:0000054]; RNA export from nucleus [GO:0006405]; transcription-dependent tethering of RNA polymerase II gene DNA at nuclear periphery [GO:0000972]	cytosol [GO:0005829]; nuclear envelope [GO:0005635]; nuclear periphery [GO:0034399]; nuclear pore [GO:0005643]	RNA binding [GO:0003723]; ubiquitin binding [GO:0043130]
NF1_LV	-3.38398	O02776	6.21e-46	PARG_BOVIN	Poly(ADP-ribose) glycohydrolase (EC 3.2.1.143)	PARG	Bos taurus (Bovine)	ATP generation from poly-ADP-D-ribose [GO:1990966]; carbohydrate metabolic process [GO:0005975]; cellular response to DNA damage stimulus [GO:0006974]; nucleotide-sugar metabolic process [GO:0009225]; regulation of DNA repair [GO:0006282]; regulation of histone modification [GO:0031056]	cytoplasm [GO:0005737]; nucleus [GO:0005634]	poly(ADP-ribose) glycohydrolase activity [GO:0004649]
NF45_HV	-2.423	O02776	1e-55	PARG_BOVIN	Poly(ADP-ribose) glycohydrolase (EC 3.2.1.143)	PARG	Bos taurus (Bovine)	ATP generation from poly-ADP-D-ribose [GO:1990966]; carbohydrate metabolic process [GO:0005975]; cellular response to DNA damage stimulus [GO:0006974]; nucleotide-sugar metabolic process [GO:0009225]; regulation of DNA repair [GO:0006282]; regulation of histone modification [GO:0031056]	cytoplasm [GO:0005737]; nucleus [GO:0005634]	poly(ADP-ribose) glycohydrolase activity [GO:0004649]
NF1_LV	-2.23593	O64843	3.88e-06	CID7_ARATH	Polyadenylate-binding protein-interacting protein 7 (PABP-interacting protein 7) (Poly(A)-binding protein-interacting protein 7) (PAM2-containing protein CID7) (Protein CTC-INTERACTING DOMAIN 7)	CID7 At2g26280 T1D16.8	Arabidopsis thaliana (Mouse-ear cress)	-		mRNA binding [GO:0003729]
NF45_HV	-2.71641	Q0WPF2	1.48e-15	PCFS4_ARATH	Polyadenylation and cleavage factor homolog 4	PCFS4 At4g04885 T4B21.1	Arabidopsis thaliana (Mouse-ear cress)	flower development [GO:0009908]; mRNA cleavage [GO:0006379]; mRNA polyadenylation [GO:0006378]; mRNA processing [GO:0006397]; positive regulation of flower development [GO:0009911]; termination of RNA polymerase II transcription [GO:0006369]	cytoplasm [GO:0005737]; mRNA cleavage factor complex [GO:0005849]; nucleus [GO:0005634]	metal ion binding [GO:0046872]; mRNA binding [GO:0003729]; RNA polymerase II complex binding [GO:0000993]
NF1_LV	-2.06202	Q0WPF2	1.48e-15	PCFS4_ARATH	Polyadenylation and cleavage factor homolog 4	PCFS4 At4g04885 T4B21.1	Arabidopsis thaliana (Mouse-ear cress)	flower development [GO:0009908]; mRNA cleavage [GO:0006379]; mRNA polyadenylation [GO:0006378]; mRNA processing [GO:0006397]; positive regulation of flower development [GO:0009911]; termination of RNA polymerase II transcription [GO:0006369]	cytoplasm [GO:0005737]; mRNA cleavage factor complex [GO:0005849]; nucleus [GO:0005634]	metal ion binding [GO:0046872]; mRNA binding [GO:0003729]; RNA polymerase II complex binding [GO:0000993]
NF1_LV	-3.33442	Q91V51	7.71e-146	TTLL1_MOUSE	Polyglutamylase complex subunit TTLL1 (EC 6.3.2.-) (Tubulin polyglutamylase TTLL1) (Tubulin polyglutamylase complex subunit 3) (PGs3) (Tubulin--tyrosine ligase-like protein 1) (p49)	Ttll1	Mus musculus (Mouse)	axoneme assembly [GO:0035082]; cerebellar Purkinje cell differentiation [GO:0021702]; epithelial cilium movement involved in extracellular fluid movement [GO:0003351]; flagellated sperm motility [GO:0030317]; immune response in nasopharyngeal-associated lymphoid tissue [GO:0002395]; microtubule cytoskeleton organization [GO:0000226]; mucociliary clearance [GO:0120197]; protein polyglutamylation […	ciliary basal body [GO:0036064]; cilium [GO:0005929]; cytosol [GO:0005829]; extracellular region [GO:0005576]; microtubule [GO:0005874]; motile cilium [GO:0031514]	ATP binding [GO:0005524]; metal ion binding [GO:0046872]; tubulin binding [GO:0015631]; tubulin-glutamic acid ligase activity [GO:0070740]
NF45_HV	-2.00103	A0A1V0QSF1	5.89e-15	ERIG_HERER	Polyprenyl transferase eriG (EC 2.5.1.-) (Erinacine biosynthesis cluster protein G)	eriG	Hericium erinaceus (Lion's mane mushroom) (Hydnum erinaceus)		membrane [GO:0016020]	transferase activity, transferring alkyl or aryl (other than methyl) groups [GO:0016765]
NF45_HV	2.10893	A0A0C5URS1	0	PEPCK_PROFF	PPi-type phosphoenolpyruvate carboxykinase (PPi-PEPCK) (PfPEPCK) (EC 4.1.1.38) (Diphosphate-dependent phosphoenolpyruvate carboxykinase) (PEP carboxyphosphotransferase)	RM25_0213	Propionibacterium freudenreichii subsp. freudenreichii			phosphoenolpyruvate carboxykinase (diphosphate) activity [GO:0030585]
NF45_HV	2.07427	B0BN18	7.53e-28	PFD2_RAT	Prefoldin subunit 2	Pfdn2	Rattus norvegicus (Rat)	negative regulation of amyloid fibril formation [GO:1905907]; positive regulation of cytoskeleton organization [GO:0051495]; protein folding [GO:0006457]	cytoplasm [GO:0005737]; mitochondrion [GO:0005739]; nucleus [GO:0005634]; prefoldin complex [GO:0016272]; RPAP3/R2TP/prefoldin-like complex [GO:1990062]	amyloid-beta binding [GO:0001540]; protein folding chaperone [GO:0044183]; unfolded protein binding [GO:0051082]
NF1_LV	-2.0662	Q99PV0	0	PRP8_MOUSE	Pre-mRNA-processing-splicing factor 8 (Splicing factor Prp8)	Prpf8 Prp8	Mus musculus (Mouse)	cellular response to lipopolysaccharide [GO:0071222]; cellular response to tumor necrosis factor [GO:0071356]; mRNA splicing, via spliceosome [GO:0000398]; spliceosomal tri-snRNP complex assembly [GO:0000244]	catalytic step 2 spliceosome [GO:0071013]; nuclear speck [GO:0016607]; nucleus [GO:0005634]; small nuclear ribonucleoprotein complex [GO:0030532]; U2-type catalytic step 1 spliceosome [GO:0071006]; U2-type catalytic step 2 spliceosome [GO:0071007]; U2-type precatalytic spliceosome [GO:0071005]; U4/U6 x U5 tri-snRNP complex [GO:0046540]; U5 snRNP [GO:0005682]	K63-linked polyubiquitin modification-dependent protein binding [GO:0070530]; metallopeptidase activity [GO:0008237]; pre-mRNA intronic binding [GO:0097157]; U1 snRNA binding [GO:0030619]; U2 snRNA binding [GO:0030620]; U5 snRNA binding [GO:0030623]; U6 snRNA binding [GO:0017070]
NF1_LV	2.40398	Q80SY5	3.82e-29	PR38B_MOUSE	Pre-mRNA-splicing factor 38B	Prpf38b	Mus musculus (Mouse)	mRNA processing [GO:0006397]; RNA splicing [GO:0008380]	precatalytic spliceosome [GO:0071011]
NF45_HV	-2.13397	O74828	2.74e-41	ESF1_SCHPO	Pre-rRNA-processing protein esf1	esf1 SPBC1734.01c SPBC337.17c	Schizosaccharomyces pombe (strain 972 / ATCC 24843) (Fission yeast)	rRNA processing [GO:0006364]	nucleolus [GO:0005730]; nucleus [GO:0005634]	RNA binding [GO:0003723]
NF45_HV	-2.11385	Q9VP47	0.000739	TSR1_DROME	Pre-rRNA-processing protein TSR1 homolog (Tsr1 ribosome assembly factor)	Tsr1 CG7338	Drosophila melanogaster (Fruit fly)	endonucleolytic cleavage of tricistronic rRNA transcript (SSU-rRNA, 5.8S rRNA, LSU-rRNA) [GO:0000479]; maturation of SSU-rRNA from tricistronic rRNA transcript (SSU-rRNA, 5.8S rRNA, LSU-rRNA) [GO:0000462]	nucleolus [GO:0005730]; preribosome, small subunit precursor [GO:0030688]	GTP binding [GO:0005525]; GTPase activity [GO:0003924]; U3 snoRNA binding [GO:0034511]
NF45_HV	2.23825	Q9FIK7	1.13e-111	THIC2_ARATH	Probable acetyl-CoA acetyltransferase, cytosolic 2 (EC 2.3.1.9) (Cytosolic acetoacetyl-CoA thiolase 2) (Thiolase 2)	At5g47720 MCA23.4	Arabidopsis thaliana (Mouse-ear cress)	fatty acid beta-oxidation [GO:0006635]	cytoplasm [GO:0005737]	acetyl-CoA C-acetyltransferase activity [GO:0003985]; metal ion binding [GO:0046872]
NF1_LV	-2.88443	Q8LFN9	3.86e-25	AGD13_ARATH	Probable ADP-ribosylation factor GTPase-activating protein AGD13 (ARF GAP AGD13) (Protein ARF-GAP DOMAIN 13) (AtAGD13)	AGD13 At4g05330 C6L9.10	Arabidopsis thaliana (Mouse-ear cress)	pollen development [GO:0009555]		GTPase activator activity [GO:0005096]; metal ion binding [GO:0046872]; phospholipid binding [GO:0005543]
NF45_HV	-4.31006	Q6AKK4	1.37e-06	RIMK_DESPS	Probable alpha-L-glutamate ligase (EC 6.3.2.-)	rimK DP2392	Desulfotalea psychrophila (strain LSv54 / DSM 12343)	protein modification process [GO:0036211]; translation [GO:0006412]		ATP binding [GO:0005524]; ligase activity [GO:0016874]; metal ion binding [GO:0046872]
NF45_HV	-2.24413	A8H4D4	4.07e-08	RIMK_SHEPA	Probable alpha-L-glutamate ligase (EC 6.3.2.-)	rimK Spea_2101	Shewanella pealeana (strain ATCC 700345 / ANG-SQ1)	protein modification process [GO:0036211]; translation [GO:0006412]		acid-amino acid ligase activity [GO:0016881]; ATP binding [GO:0005524]; metal ion binding [GO:0046872]
NF1_LV	2.8206	A1WTM6	1.07e-51	RIMK_HALHL	Probable alpha-L-glutamate ligase (EC 6.3.2.-)	rimK Hhal_0244	Halorhodospira halophila (strain DSM 244 / SL1) (Ectothiorhodospira halophila (strain DSM 244 / SL1))	protein modification process [GO:0036211]; translation [GO:0006412]		acid-amino acid ligase activity [GO:0016881]; ATP binding [GO:0005524]; metal ion binding [GO:0046872]
NF1_LV	-2.51155	Q9FY14	8.96e-23	TIP1_MEDTR	Probable aquaporin TIP-type (MtAQP1)	AQP1	Medicago truncatula (Barrel medic) (Medicago tribuloides)	-	membrane [GO:0016020]	channel activity [GO:0015267]
NF45_HV	2.46699	Q55027	6.59e-05	SRPC_SYNE7	Probable chromate transport protein	srpC Synpcc7942_B2622 pANL48	Synechococcus elongatus (strain ATCC 33912 / PCC 7942 / FACHB-805) (Anacystis nidulans R2)	response to chromate [GO:0046687]	plasma membrane [GO:0005886]	chromate transmembrane transporter activity [GO:0015109]
NF1_LV	2.50308	Q55027	6.21e-08	SRPC_SYNE7	Probable chromate transport protein	srpC Synpcc7942_B2622 pANL48	Synechococcus elongatus (strain ATCC 33912 / PCC 7942 / FACHB-805) (Anacystis nidulans R2)	response to chromate [GO:0046687]	plasma membrane [GO:0005886]	chromate transmembrane transporter activity [GO:0015109]
NF1_LV	4.51164	O59834	7.09e-22	FCYS_SCHPO	Probable cytosine deaminase (EC 3.5.4.1) (Cytosine aminohydrolase)	SPCC965.14c	Schizosaccharomyces pombe (strain 972 / ATCC 24843) (Fission yeast)	-
NF45_HV	-3.72536	Q5GLZ8	1.94e-16	HERC4_HUMAN	Probable E3 ubiquitin-protein ligase HERC4 (EC 2.3.2.26) (HECT domain and RCC1-like domain-containing protein 4) (HECT-type E3 ubiquitin transferase HERC4)	HERC4 KIAA1593	Homo sapiens (Human)	cell differentiation [GO:0030154]; negative regulation of smoothened signaling pathway [GO:0045879]; protein ubiquitination [GO:0016567]; spermatogenesis [GO:0007283]; ubiquitin-dependent protein catabolic process [GO:0006511]	cytoplasm [GO:0005737]; cytosol [GO:0005829]; fibrillar center [GO:0001650]	ubiquitin protein ligase activity [GO:0061630]
NF45_HV	-3.02643	Q5GLZ8	1.13e-06	HERC4_HUMAN	Probable E3 ubiquitin-protein ligase HERC4 (EC 2.3.2.26) (HECT domain and RCC1-like domain-containing protein 4) (HECT-type E3 ubiquitin transferase HERC4)	HERC4 KIAA1593	Homo sapiens (Human)	cell differentiation [GO:0030154]; negative regulation of smoothened signaling pathway [GO:0045879]; protein ubiquitination [GO:0016567]; spermatogenesis [GO:0007283]; ubiquitin-dependent protein catabolic process [GO:0006511]	cytoplasm [GO:0005737]; cytosol [GO:0005829]; fibrillar center [GO:0001650]	ubiquitin protein ligase activity [GO:0061630]
NF45_HV	3.07124	Q5GLZ8	2.68e-05	HERC4_HUMAN	Probable E3 ubiquitin-protein ligase HERC4 (EC 2.3.2.26) (HECT domain and RCC1-like domain-containing protein 4) (HECT-type E3 ubiquitin transferase HERC4)	HERC4 KIAA1593	Homo sapiens (Human)	cell differentiation [GO:0030154]; negative regulation of smoothened signaling pathway [GO:0045879]; protein ubiquitination [GO:0016567]; spermatogenesis [GO:0007283]; ubiquitin-dependent protein catabolic process [GO:0006511]	cytoplasm [GO:0005737]; cytosol [GO:0005829]; fibrillar center [GO:0001650]	ubiquitin protein ligase activity [GO:0061630]
NF1_LV	-2.60787	Q756G2	1.29e-69	TOM1_ASHGO	Probable E3 ubiquitin-protein ligase TOM1 (EC 2.3.2.26) (HECT-type E3 ubiquitin transferase TOM1)	TOM1 AER304C	Ashbya gossypii (strain ATCC 10895 / CBS 109.51 / FGSC 9923 / NRRL Y-1056) (Yeast) (Eremothecium gossypii)	mRNA transport [GO:0051028]; proteasome-mediated ubiquitin-dependent protein catabolic process [GO:0043161]; protein polyubiquitination [GO:0000209]; protein ubiquitination [GO:0016567]	cytoplasm [GO:0005737]; nucleolus [GO:0005730]	ubiquitin protein ligase activity [GO:0061630]
NF45_HV	-2.28403	Q50568	6.18e-45	FDHC_METTF	Probable formate transporter	fdhC	Methanothermobacter thermautotrophicus (Methanobacterium thermoformicicum)		plasma membrane [GO:0005886]	transmembrane transporter activity [GO:0022857]
NF1_LV	2.13492	Q50568	6.18e-45	FDHC_METTF	Probable formate transporter	fdhC	Methanothermobacter thermautotrophicus (Methanobacterium thermoformicicum)	-	plasma membrane [GO:0005886]	transmembrane transporter activity [GO:0022857]
NF1_LV	-2.33188	Q9VRL2	9.19e-10	GOSR2_DROME	Probable Golgi SNAP receptor complex member 2	Membrin CG4780	Drosophila melanogaster (Fruit fly)	lumen formation, open tracheal system [GO:0035149]; protein transport [GO:0015031]; vesicle fusion [GO:0006906]; vesicle-mediated transport [GO:0016192]	endoplasmic reticulum membrane [GO:0005789]; ER to Golgi transport vesicle membrane [GO:0012507]; Golgi apparatus [GO:0005794]; Golgi membrane [GO:0000139]; late endosome membrane [GO:0031902]; SNARE complex [GO:0031201]	SNAP receptor activity [GO:0005484]; SNARE binding [GO:0000149]
NF45_HV	2.60129	Q9VRL2	9.19e-10	GOSR2_DROME	Probable Golgi SNAP receptor complex member 2	Membrin CG4780	Drosophila melanogaster (Fruit fly)	lumen formation, open tracheal system [GO:0035149]; protein transport [GO:0015031]; vesicle fusion [GO:0006906]; vesicle-mediated transport [GO:0016192]	endoplasmic reticulum membrane [GO:0005789]; ER to Golgi transport vesicle membrane [GO:0012507]; Golgi apparatus [GO:0005794]; Golgi membrane [GO:0000139]; late endosome membrane [GO:0031902]; SNARE complex [GO:0031201]	SNAP receptor activity [GO:0005484]; SNARE binding [GO:0000149]
NF45_HV	-2.04943	A2YFR6	1.31e-20	OHK1_ORYSI	Probable histidine kinase 1 (OsHK1) (EC 2.7.13.3)	HK1 OsI_23953	Oryza sativa subsp. indica (Rice)	cellular response to hydrogen peroxide [GO:0070301]; cellular response to molecule of bacterial origin [GO:0071219]; cellular response to nitric oxide [GO:0071732]; cytokinin-activated signaling pathway [GO:0009736]; negative regulation of abscisic acid-activated signaling pathway [GO:0009788]; negative regulation of ethylene-activated signaling pathway [GO:0010105]; regulation of stomatal closur…	cytoplasm [GO:0005737]; plasma membrane [GO:0005886]	phosphorelay sensor kinase activity [GO:0000155]
NF1_LV	2.06401	Q46125	0.003	HISJ_CAMJE	Probable histidine-binding protein (HBP) (p29)	hisJ cjaC Cj0734c	Campylobacter jejuni subsp. jejuni serotype O:2 (strain ATCC 700819 / NCTC 11168)	amino acid transport [GO:0006865]	plasma membrane [GO:0005886]
NF45_HV	2.09266	Q46125	6.12e-07	HISJ_CAMJE	Probable histidine-binding protein (HBP) (p29)	hisJ cjaC Cj0734c	Campylobacter jejuni subsp. jejuni serotype O:2 (strain ATCC 700819 / NCTC 11168)	amino acid transport [GO:0006865]	plasma membrane [GO:0005886]
NF1_LV	-4.13523	Q9ZQ81	9.29e-32	PPA9_ARATH	Probable inactive purple acid phosphatase 9	PAP9 At2g03450 T4M8.12	Arabidopsis thaliana (Mouse-ear cress)	-	extracellular region [GO:0005576]	acid phosphatase activity [GO:0003993]; metal ion binding [GO:0046872]
NF45_HV	-2.84682	Q8VYP9	0.000808	ICML1_ARATH	Probable isoprenylcysteine alpha-carbonyl methylesterase ICMEL1 (EC 3.1.1.n2) (Isoprenylcysteine methylesterase-like protein 1)	ICMEL1 At1g26120 F14G11.9 F28B23.20	Arabidopsis thaliana (Mouse-ear cress)		endoplasmic reticulum membrane [GO:0005789]; Golgi membrane [GO:0000139]	prenylcysteine methylesterase activity [GO:0010296]
NF1_LV	-3.02283	Q54KD1	3.59e-45	LMBD1_DICDI	Probable lysosomal cobalamin transporter (LMBR1 domain-containing protein 1 homolog)	lmbrd1 DDB_G0287405	Dictyostelium discoideum (Social amoeba)	protein localization to vacuole [GO:0072665]	lysosomal membrane [GO:0005765]; vacuolar membrane [GO:0005774]	cobalamin binding [GO:0031419]
NF45_HV	3.17281	Q54X95	0	SYMC_DICDI	Probable methionine--tRNA ligase, cytoplasmic (EC 6.1.1.10) (Methionyl-tRNA synthetase) (MetRS)	metS DDB_G0279113	Dictyostelium discoideum (Social amoeba)	methionyl-tRNA aminoacylation [GO:0006431]	aminoacyl-tRNA synthetase multienzyme complex [GO:0017101]; cytoplasm [GO:0005737]; cytosol [GO:0005829]; methionyl glutamyl tRNA synthetase complex [GO:0017102]	ATP binding [GO:0005524]; methionine-tRNA ligase activity [GO:0004825]; tRNA binding [GO:0000049]
NF45_HV	2.32835	D2VN51	5.6e-146	MTNB_NAEGR	Probable methylthioribulose-1-phosphate dehydratase (MTRu-1-P dehydratase) (EC 4.2.1.109)	NAEGRDRAFT_70372	Naegleria gruberi (Amoeba)	L-methionine salvage from methylthioadenosine [GO:0019509]; L-methionine salvage from S-adenosylmethionine [GO:0019284]	cytoplasm [GO:0005737]	methylthioribulose 1-phosphate dehydratase activity [GO:0046570]; zinc ion binding [GO:0008270]
NF1_LV	3.29085	Q13395	7.95e-44	TARB1_HUMAN	Probable methyltransferase TARBP1 (EC 2.1.1.-) (TAR RNA-binding protein 1) (TAR RNA-binding protein of 185 kDa) (TRP-185)	TARBP1 TRM3 TRP185	Homo sapiens (Human)	regulation of transcription by RNA polymerase II [GO:0006357]; tRNA methylation [GO:0030488]	nucleus [GO:0005634]	RNA binding [GO:0003723]; tRNA (guanine) methyltransferase activity [GO:0016423]
NF1_LV	-2.80291	Q8LGI2	1.97e-05	SCPDL_ARATH	Probable mitochondrial saccharopine dehydrogenase-like oxidoreductase At5g39410 (SDH) (EC 1.-.-.-)	At5g39410 MUL8.9	Arabidopsis thaliana (Mouse-ear cress)	glycolipid biosynthetic process [GO:0009247]	chloroplast envelope [GO:0009941]; lipid droplet [GO:0005811]; mitochondrial membrane [GO:0031966]; mitochondrion [GO:0005739]; plant-type vacuole [GO:0000325]; plasma membrane [GO:0005886]; plastid [GO:0009536]	oxidoreductase activity [GO:0016491]
NF45_HV	-2.25689	Q54CY9	0.000779	MYLKD_DICDI	Probable myosin light chain kinase DDB_G0292624 (EC 2.7.11.18)	DDB_G0292624	Dictyostelium discoideum (Social amoeba)	protein phosphorylation [GO:0006468]		ATP binding [GO:0005524]; myosin light chain kinase activity [GO:0004687]; protein serine/threonine kinase activity [GO:0004674]
NF45_HV	2.21427	Q9FLX7	2.7e-14	NDUA5_ARATH	Probable NADH dehydrogenase [ubiquinone] 1 alpha subcomplex subunit 5, mitochondrial	At5g52840 MXC20.6	Arabidopsis thaliana (Mouse-ear cress)	photorespiration [GO:0009853]; respiratory electron transport chain [GO:0022904]	mitochondrial membrane [GO:0031966]; mitochondrial respiratory chain complex I [GO:0005747]; mitochondrion [GO:0005739]; plastid [GO:0009536]; respiratory chain complex I [GO:0045271]
NF1_LV	3.01008	Q3EAQ5	1.2e-31	PTR36_ARATH	Probable peptide/nitrate transporter At3g43790 (Protein ZINC INDUCED FACILITATOR-LIKE 2)	ZIFL2 At3g43790 T28A8.80	Arabidopsis thaliana (Mouse-ear cress)	response to nematode [GO:0009624]	membrane [GO:0016020]	transmembrane transporter activity [GO:0022857]
NF1_LV	-2.88946	O97067	3.29e-27	PTH2_DROME	Probable peptidyl-tRNA hydrolase 2 (PTH 2) (EC 3.1.1.29)	CG1307	Drosophila melanogaster (Fruit fly)	-	cytosol [GO:0005829]; mitochondrion [GO:0005739]	aminoacyl-tRNA hydrolase activity [GO:0004045]
NF45_HV	2.26178	O94296	1.2e-14	YOOC_SCHPO	Probable phospholipid-transporting ATPase C887.12 (EC 7.6.2.1)	SPBC887.12	Schizosaccharomyces pombe (strain 972 / ATCC 24843) (Fission yeast)	endocytic recycling [GO:0032456]; intracellular protein transport [GO:0006886]; phospholipid translocation [GO:0045332]; post-Golgi vesicle-mediated transport [GO:0006892]	endoplasmic reticulum [GO:0005783]; endoplasmic reticulum membrane [GO:0005789]; plasma membrane [GO:0005886]; trans-Golgi network [GO:0005802]	ATP binding [GO:0005524]; ATP hydrolysis activity [GO:0016887]; ATPase-coupled intramembrane lipid transporter activity [GO:0140326]; magnesium ion binding [GO:0000287]
NF1_LV	2.91806	O94296	1.89e-14	YOOC_SCHPO	Probable phospholipid-transporting ATPase C887.12 (EC 7.6.2.1)	SPBC887.12	Schizosaccharomyces pombe (strain 972 / ATCC 24843) (Fission yeast)	endocytic recycling [GO:0032456]; intracellular protein transport [GO:0006886]; phospholipid translocation [GO:0045332]; post-Golgi vesicle-mediated transport [GO:0006892]	endoplasmic reticulum [GO:0005783]; endoplasmic reticulum membrane [GO:0005789]; plasma membrane [GO:0005886]; trans-Golgi network [GO:0005802]	ATP binding [GO:0005524]; ATP hydrolysis activity [GO:0016887]; ATPase-coupled intramembrane lipid transporter activity [GO:0140326]; magnesium ion binding [GO:0000287]
NF45_HV	2.18674	Q54JS0	2.52e-07	PFD1_DICDI	Probable prefoldin subunit 1	pfdn1 DDB_G0287827	Dictyostelium discoideum (Social amoeba)	protein folding [GO:0006457]	cytoplasm [GO:0005737]; prefoldin complex [GO:0016272]	protein folding chaperone [GO:0044183]; unfolded protein binding [GO:0051082]
NF45_HV	2.90812	Q9LN20	2.54e-05	P4H3_ARATH	Probable prolyl 4-hydroxylase 3 (AtP4H3) (EC 1.14.11.2)	P4H3 At1g20270 F14O10.12	Arabidopsis thaliana (Mouse-ear cress)	peptidyl-proline hydroxylation to 4-hydroxy-L-proline [GO:0018401]	endoplasmic reticulum [GO:0005783]; endoplasmic reticulum membrane [GO:0005789]; endosome [GO:0005768]; Golgi apparatus [GO:0005794]; Golgi cis cisterna [GO:0000137]; nucleus [GO:0005634]; trans-Golgi network [GO:0005802]	iron ion binding [GO:0005506]; L-ascorbic acid binding [GO:0031418]; procollagen-proline 4-dioxygenase activity [GO:0004656]
NF1_LV	-3.79268	Q67UX7	4.25e-16	P2C10_ORYSJ	Probable protein phosphatase 2C 10 (OsPP2C10) (EC 3.1.3.16)	Os02g0149800 LOC_Os02g05630 OSJNBa0050G13.3	Oryza sativa subsp. japonica (Rice)	peptidyl-threonine dephosphorylation [GO:0035970]	membrane [GO:0016020]	metal ion binding [GO:0046872]; myosin phosphatase activity [GO:0017018]; protein serine/threonine phosphatase activity [GO:0004722]
NF1_LV	2.27605	Q93VV0	4.16e-13	ZDHC6_ARATH	Probable protein S-acyltransferase 16 (EC 2.3.1.225) (Probable palmitoyltransferase At3g09320) (Zinc finger DHHC domain-containing protein At3g09320)	PAT16 At3g09320 F3L24.19	Arabidopsis thaliana (Mouse-ear cress)	peptidyl-L-cysteine S-palmitoylation [GO:0018230]; protein targeting to membrane [GO:0006612]	endoplasmic reticulum [GO:0005783]; Golgi apparatus [GO:0005794]; Golgi membrane [GO:0000139]	protein-cysteine S-palmitoyltransferase activity [GO:0019706]
NF45_HV	-2.49269	Q54Y08	2.4e-32	NGAP_DICDI	Probable Ras GTPase-activating-like protein ngap (DdNGAP)	ngap DDB_G0278483	Dictyostelium discoideum (Social amoeba)	negative regulation of Ras protein signal transduction [GO:0046580]; regulation of GTPase activity [GO:0043087]; response to calcium ion [GO:0051592]	centrosome [GO:0005813]; cytosol [GO:0005829]; leading edge membrane [GO:0031256]	GTPase activator activity [GO:0005096]; phospholipid binding [GO:0005543]
NF1_LV	2.04682	Q54Y08	2.4e-32	NGAP_DICDI	Probable Ras GTPase-activating-like protein ngap (DdNGAP)	ngap DDB_G0278483	Dictyostelium discoideum (Social amoeba)	negative regulation of Ras protein signal transduction [GO:0046580]; regulation of GTPase activity [GO:0043087]; response to calcium ion [GO:0051592]	centrosome [GO:0005813]; cytosol [GO:0005829]; leading edge membrane [GO:0031256]	GTPase activator activity [GO:0005096]; phospholipid binding [GO:0005543]
NF45_HV	-3.27474	Q9FX99	6.76e-20	Y1497_ARATH	Probable receptor-like protein kinase At1g49730 (EC 2.7.11.1)	At1g49730 F14J22.6	Arabidopsis thaliana (Mouse-ear cress)	protein phosphorylation [GO:0006468]	plasma membrane [GO:0005886]	ATP binding [GO:0005524]; protein serine kinase activity [GO:0106310]; protein serine/threonine kinase activity [GO:0004674]
NF1_LV	2.29632	Q556Y8	3.05e-21	DUSPR_DICDI	Probable rhodanese domain-containing dual specificity protein phosphatase (EC 3.1.3.16) (EC 3.1.3.48)	DDB_G0273199; DDB_G0273729	Dictyostelium discoideum (Social amoeba)	negative regulation of MAPK cascade [GO:0043409]; protein dephosphorylation [GO:0006470]; response to cisplatin [GO:0072718]; sorocarp development [GO:0030587]	cytoplasm [GO:0005737]	MAP kinase tyrosine/serine/threonine phosphatase activity [GO:0017017]; myosin phosphatase activity [GO:0017018]; phosphoprotein phosphatase activity [GO:0004721]; protein tyrosine phosphatase activity [GO:0004725]; protein tyrosine/threonine phosphatase activity [GO:0008330]
NF1_LV	-5.50121	Q9Y4C8	8.28e-95	RBM19_HUMAN	Probable RNA-binding protein 19 (RNA-binding motif protein 19)	RBM19 KIAA0682	Homo sapiens (Human)	mRNA splicing, via spliceosome [GO:0000398]; positive regulation of embryonic development [GO:0040019]	chromosome [GO:0005694]; cytoplasm [GO:0005737]; membrane [GO:0016020]; nuclear speck [GO:0016607]; nucleolus [GO:0005730]; nucleoplasm [GO:0005654]	RNA binding [GO:0003723]
NF1_LV	-2.13477	Q54P00	1.18e-81	ABKD_DICDI	Probable serine/threonine-protein kinase abkD (EC 2.7.11.-)	abkD adckB2 DDB_G0284897	Dictyostelium discoideum (Social amoeba)	altruistic, chimeric sorocarp development [GO:0099138]; lipid homeostasis [GO:0055088]; mitochondrion organization [GO:0007005]; phosphorylation [GO:0016310]	mitochondrial inner membrane [GO:0005743]; mitochondrial membrane [GO:0031966]	hydrolase activity [GO:0016787]; metal ion binding [GO:0046872]
NF1_LV	2.21102	P0C8M8	1.09e-96	CCR1_MAIZE	Probable serine/threonine-protein kinase CCRP1 (EC 2.7.11.21) (Cell-cycle related Protein 1)	CCRP1	Zea mays (Maize)	mitotic cell cycle [GO:0000278]; protein phosphorylation [GO:0006468]; regulation of cytokinesis [GO:0032465]	cytoplasm [GO:0005737]; nucleus [GO:0005634]; spindle pole [GO:0000922]	ATP binding [GO:0005524]; protein serine kinase activity [GO:0106310]; protein serine/threonine kinase activity [GO:0004674]
NF1_LV	-2.72369	Q55GU0	1.74e-33	Y9955_DICDI	Probable serine/threonine-protein kinase DDB_G0267514 (EC 2.7.11.1)	DDB_G0267514	Dictyostelium discoideum (Social amoeba)	protein phosphorylation [GO:0006468]; signal transduction [GO:0007165]	cytoplasm [GO:0005737]	ATP binding [GO:0005524]; protein kinase activity [GO:0004672]; protein serine kinase activity [GO:0106310]; protein serine/threonine kinase activity [GO:0004674]
NF1_LV	2.81836	Q55A09	1.24e-25	Y9963_DICDI	Probable serine/threonine-protein kinase DDB_G0272254 (EC 2.7.11.1)	DDB_G0272254	Dictyostelium discoideum (Social amoeba)	protein phosphorylation [GO:0006468]; signal transduction [GO:0007165]	cytoplasm [GO:0005737]; membrane [GO:0016020]	ATP binding [GO:0005524]; protein kinase activity [GO:0004672]; protein serine kinase activity [GO:0106310]; protein serine/threonine kinase activity [GO:0004674]
NF1_LV	2.15953	Q54DF7	1.19e-82	Y2354_DICDI	Probable serine/threonine-protein kinase DDB_G0292354	DDB_G0292354	Dictyostelium discoideum (Social amoeba)	peptidyl-serine phosphorylation [GO:0018105]; protein phosphorylation [GO:0006468]; signal transduction [GO:0007165]	nucleus [GO:0005634]	ATP binding [GO:0005524]; protein serine/threonine kinase activity [GO:0004674]
NF45_HV	-2.02948	F4J6F6	4.08e-74	IREH1_ARATH	Probable serine/threonine-protein kinase IREH1 (EC 2.7.11.1) (Protein IRE homolog 1) (AtIREH1)	IREH1 At3g17850 MEB5.7	Arabidopsis thaliana (Mouse-ear cress)	intracellular signal transduction [GO:0035556]; peptidyl-serine phosphorylation [GO:0018105]; protein autophosphorylation [GO:0046777]	root hair [GO:0035618]	ATP binding [GO:0005524]; kinase activity [GO:0016301]; metal ion binding [GO:0046872]; protein serine kinase activity [GO:0106310]; protein serine/threonine kinase activity [GO:0004674]
NF45_HV	-2.06684	Q55BN8	4.56e-32	NEK2_DICDI	Probable serine/threonine-protein kinase nek2 (EC 2.7.11.1) (Never in mitosis protein A-related protein kinase 2) (NimA-related protein kinase 2)	nek2 DDB_G0270814	Dictyostelium discoideum (Social amoeba)	centrosome cycle [GO:0007098]; chromosome segregation [GO:0007059]; microtubule organizing center organization [GO:0031023]; protein phosphorylation [GO:0006468]	centrosome [GO:0005813]; cytoplasm [GO:0005737]; nucleus [GO:0005634]; phagocytic vesicle [GO:0045335]	ATP binding [GO:0005524]; protein serine kinase activity [GO:0106310]; protein serine/threonine kinase activity [GO:0004674]
NF45_HV	-2.04372	Q55BN8	3.35e-64	NEK2_DICDI	Probable serine/threonine-protein kinase nek2 (EC 2.7.11.1) (Never in mitosis protein A-related protein kinase 2) (NimA-related protein kinase 2)	nek2 DDB_G0270814	Dictyostelium discoideum (Social amoeba)	centrosome cycle [GO:0007098]; chromosome segregation [GO:0007059]; microtubule organizing center organization [GO:0031023]; protein phosphorylation [GO:0006468]	centrosome [GO:0005813]; cytoplasm [GO:0005737]; nucleus [GO:0005634]; phagocytic vesicle [GO:0045335]	ATP binding [GO:0005524]; protein serine kinase activity [GO:0106310]; protein serine/threonine kinase activity [GO:0004674]
NF1_LV	2.03119	Q55BN8	3.35e-64	NEK2_DICDI	Probable serine/threonine-protein kinase nek2 (EC 2.7.11.1) (Never in mitosis protein A-related protein kinase 2) (NimA-related protein kinase 2)	nek2 DDB_G0270814	Dictyostelium discoideum (Social amoeba)	centrosome cycle [GO:0007098]; chromosome segregation [GO:0007059]; microtubule organizing center organization [GO:0031023]; protein phosphorylation [GO:0006468]	centrosome [GO:0005813]; cytoplasm [GO:0005737]; nucleus [GO:0005634]; phagocytic vesicle [GO:0045335]	ATP binding [GO:0005524]; protein serine kinase activity [GO:0106310]; protein serine/threonine kinase activity [GO:0004674]
NF1_LV	-2.10217	Q9UTJ7	0	SDHA_SCHPO	Probable succinate dehydrogenase [ubiquinone] flavoprotein subunit, mitochondrial (EC 1.3.5.1) (Flavoprotein subunit of complex II) (FP)	sdh1 SPAC1556.02c	Schizosaccharomyces pombe (strain 972 / ATCC 24843) (Fission yeast)	mitochondrial electron transport, succinate to ubiquinone [GO:0006121]; proton motive force-driven mitochondrial ATP synthesis [GO:0042776]; succinate metabolic process [GO:0006105]; tricarboxylic acid cycle [GO:0006099]	mitochondrial respiratory chain complex II, succinate dehydrogenase complex (ubiquinone) [GO:0005749]; mitochondrion [GO:0005739]	electron transfer activity [GO:0009055]; flavin adenine dinucleotide binding [GO:0050660]; fumarate reductase (menaquinone) [GO:0102040]; succinate dehydrogenase (ubiquinone) activity [GO:0008177]; succinate dehydrogenase activity [GO:0000104]
NF1_LV	2.51564	P56288	3.05e-48	EI2BG_SCHPO	Probable translation initiation factor eIF-2B subunit gamma (eIF-2B GDP-GTP exchange factor subunit gamma)	tif223 SPAC4D7.09	Schizosaccharomyces pombe (strain 972 / ATCC 24843) (Fission yeast)	cytoplasmic translational initiation [GO:0002183]	cytosol [GO:0005829]; eukaryotic translation initiation factor 2B complex [GO:0005851]; guanyl-nucleotide exchange factor complex [GO:0032045]	guanyl-nucleotide exchange factor activity [GO:0005085]; nucleotidyltransferase activity [GO:0016779]; translation initiation factor activity [GO:0003743]
NF1_LV	4.42747	Q4G0A6	9.39e-34	MINY4_HUMAN	Probable ubiquitin carboxyl-terminal hydrolase MINDY-4 (EC 3.4.19.12) (Probable deubiquitinating enzyme MINDY-4)	MINDY4 C7orf67 FAM188B	Homo sapiens (Human)	-
NF45_HV	2.11529	Q86AX3	0	HUTU_DICDI	Probable urocanate hydratase (Urocanase) (EC 4.2.1.49) (Imidazolonepropionate hydrolase)	uroc1 DDB_G0277727	Dictyostelium discoideum (Social amoeba)	histidine catabolic process [GO:0006548]; histidine catabolic process to glutamate and formamide [GO:0019556]; histidine catabolic process to glutamate and formate [GO:0019557]		urocanate hydratase activity [GO:0016153]
NF45_HV	2.06472	Q6QNF8	2.2e-76	PROF_NAEPR	Profilin		Naegleria pringsheimi (Amoeba)		cytoplasm [GO:0005737]; cytoskeleton [GO:0005856]	actin binding [GO:0003779]
NF1_LV	-2.45668	Q84V37	2.77e-09	PROF_CHEAL	Profilin (Minor pollen allergen Che a 2) (allergen Che a 2)		Chenopodium album (Fat-hen)	-	cytoplasm [GO:0005737]; cytoskeleton [GO:0005856]	actin binding [GO:0003779]
NF1_LV	-3.16665	Q12446	0.000321	LAS17_YEAST	Proline-rich protein LAS17	LAS17 YOR181W	Saccharomyces cerevisiae (strain ATCC 204508 / S288c) (Baker's yeast)	actin cortical patch localization [GO:0051666]; actin filament organization [GO:0007015]; actin filament polymerization [GO:0030041]; actin nucleation [GO:0045010]; positive regulation of actin filament bundle assembly [GO:0032233]; positive regulation of Arp2/3 complex-mediated actin nucleation [GO:2000601]; regulation of Arp2/3 complex-mediated actin nucleation [GO:0034315]	actin cortical patch [GO:0030479]; cytoplasm [GO:0005737]; mating projection tip [GO:0043332]; SLAC complex [GO:0140224]	actin binding [GO:0003779]; Arp2/3 complex binding [GO:0071933]
NF45_HV	2.48351	Q9M1R2	0	SYPC_ARATH	Proline--tRNA ligase, cytoplasmic (EC 6.1.1.15) (Prolyl-tRNA synthetase) (ProRS)	At3g62120 T17J13.80	Arabidopsis thaliana (Mouse-ear cress)	prolyl-tRNA aminoacylation [GO:0006433]	aminoacyl-tRNA synthetase multienzyme complex [GO:0017101]; cytoplasm [GO:0005737]; cytosol [GO:0005829]; plasmodesma [GO:0009506]	ATP binding [GO:0005524]; proline-tRNA ligase activity [GO:0004827]
NF1_LV	2.32165	P26779	1.65e-08	SAP_BOVIN	Prosaposin (Proactivator polypeptide) [Cleaved into: Saposin-A (Protein A); Saposin-B (Cerebroside sulfate activator) (CSAct) (Dispersin) (Sphingolipid activator protein 1) (SAP-1) (Sulfatide/GM1 activator); Saposin-C (A1 activator) (Co-beta-glucosidase) (Glucosylceramidase activator) (Sphingolipid activator protein 2) (SAP-2); Saposin-D (Component C) (Protein C)]	PSAP	Bos taurus (Bovine)	adenylate cyclase-inhibiting G protein-coupled receptor signaling pathway [GO:0007193]; epithelial cell differentiation involved in prostate gland development [GO:0060742]; lysosomal transport [GO:0007041]; prostate gland growth [GO:0060736]; regulation of lipid metabolic process [GO:0019216]; sphingolipid metabolic process [GO:0006665]	extracellular region [GO:0005576]; extracellular space [GO:0005615]; late endosome [GO:0005770]; lysosome [GO:0005764]
NF45_HV	2.13987	Q6PDI5	6.81e-100	ECM29_MOUSE	Proteasome adapter and scaffold protein ECM29 (Proteasome-associated protein ECM29 homolog)	Ecpas Ecm29 Kiaa0368	Mus musculus (Mouse)	proteasome assembly [GO:0043248]; ubiquitin-dependent ERAD pathway [GO:0030433]	centrosome [GO:0005813]; COPII-coated ER to Golgi transport vesicle [GO:0030134]; cytoplasm [GO:0005737]; cytoplasmic vesicle [GO:0031410]; early endosome [GO:0005769]; endocytic vesicle [GO:0030139]; endoplasmic reticulum [GO:0005783]; endoplasmic reticulum-Golgi intermediate compartment [GO:0005793]; late endosome [GO:0005770]; multivesicular body [GO:0005771]; nucleoplasm [GO:0005654]; nucleus…	molecular adaptor activity [GO:0060090]; proteasome binding [GO:0070628]
NF45_HV	2.6556	Q9R1P4	1.41e-97	PSA1_MOUSE	Proteasome subunit alpha type-1 (Macropain subunit C2) (Multicatalytic endopeptidase complex subunit C2) (Proteasome component C2) (Proteasome nu chain)	Psma1	Mus musculus (Mouse)	immune system process [GO:0002376]; negative regulation of inflammatory response to antigenic stimulus [GO:0002862]; proteasomal protein catabolic process [GO:0010498]; ubiquitin-dependent protein catabolic process [GO:0006511]	centrosome [GO:0005813]; cytoplasm [GO:0005737]; cytosol [GO:0005829]; nucleoplasm [GO:0005654]; nucleus [GO:0005634]; proteasome complex [GO:0000502]; proteasome core complex [GO:0005839]; proteasome core complex, alpha-subunit complex [GO:0019773]	lipopolysaccharide binding [GO:0001530]
NF45_HV	2.37416	O23708	5.5e-118	PSA2A_ARATH	Proteasome subunit alpha type-2-A (20S proteasome alpha subunit B-1) (Proteasome component 3)	PAB1 PRC3 At1g16470 F3O9.27	Arabidopsis thaliana (Mouse-ear cress)	proteasomal protein catabolic process [GO:0010498]; response to zinc ion [GO:0010043]; ubiquitin-dependent protein catabolic process [GO:0006511]	cytosol [GO:0005829]; cytosolic ribosome [GO:0022626]; nucleus [GO:0005634]; proteasome complex [GO:0000502]; proteasome core complex [GO:0005839]; proteasome core complex, alpha-subunit complex [GO:0019773]
NF45_HV	3.7343	Q9LSU1	2.62e-124	PSA5_ORYSJ	Proteasome subunit alpha type-5 (20S proteasome alpha subunit E) (20S proteasome subunit alpha-5)	PAE1 Os11g0615700 LOC_Os11g40140 OsJ_34630	Oryza sativa subsp. japonica (Rice)	proteasomal protein catabolic process [GO:0010498]; proteasome-mediated ubiquitin-dependent protein catabolic process [GO:0043161]	cytoplasm [GO:0005737]; nucleus [GO:0005634]; proteasome core complex [GO:0005839]; proteasome core complex, alpha-subunit complex [GO:0019773]
NF45_HV	2.82297	Q9LSU3	7.57e-104	PSA6_ORYSJ	Proteasome subunit alpha type-6 (20S proteasome alpha subunit A) (20S proteasome subunit alpha-1)	PAA1 Os03g0180400 LOC_Os03g08280 OsJ_09653 OSJNBa0050H14.19 OSJNBb0076N15.5	Oryza sativa subsp. japonica (Rice)	proteasomal protein catabolic process [GO:0010498]; ubiquitin-dependent protein catabolic process [GO:0006511]	cytoplasm [GO:0005737]; nucleus [GO:0005634]; proteasome core complex [GO:0005839]; proteasome core complex, alpha-subunit complex [GO:0019773]
NF45_HV	2.57135	Q9SXU1	7.69e-108	PSA7_CICAR	Proteasome subunit alpha type-7 (20S proteasome alpha subunit D) (20S proteasome subunit alpha-4)	PAD1	Cicer arietinum (Chickpea) (Garbanzo)	ubiquitin-dependent protein catabolic process [GO:0006511]	cytoplasm [GO:0005737]; nucleus [GO:0005634]; proteasome core complex, alpha-subunit complex [GO:0019773]
NF45_HV	3.14658	O23714	8.54e-63	PSB2A_ARATH	Proteasome subunit beta type-2-A (20S proteasome beta subunit D-1) (Proteasome component GB) (Proteasome subunit beta type-4)	PBD1 PRCGB At3g22630 F16J14.18	Arabidopsis thaliana (Mouse-ear cress)	proteasomal protein catabolic process [GO:0010498]	apoplast [GO:0048046]; cytosol [GO:0005829]; nucleus [GO:0005634]; plant-type vacuole [GO:0000325]; proteasome complex [GO:0000502]; proteasome core complex [GO:0005839]; proteasome core complex, beta-subunit complex [GO:0019774]; secretory vesicle [GO:0099503]; vacuole [GO:0005773]
NF45_HV	2.40773	Q55GJ6	5.83e-86	PSB6_DICDI	Proteasome subunit beta type-6 (EC 3.4.25.1) (Differentiation-associated proteasome subunit 1) (DAPS-1)	psmB6 dapA DDB_G0267390	Dictyostelium discoideum (Social amoeba)	proteasomal protein catabolic process [GO:0010498]	cytoplasm [GO:0005737]; nucleus [GO:0005634]; proteasome core complex [GO:0005839]; proteasome core complex, beta-subunit complex [GO:0019774]	endopeptidase activity [GO:0004175]; threonine-type endopeptidase activity [GO:0004298]
NF45_HV	-2.36062	Q56Y52	8.09e-05	POT1A_ARATH	Protection of telomeres protein 1a (AtPOT1a) (AtPot1) (Protection of telomeres protein 1)	POT1A POT1 At2g05210 F5G3	Arabidopsis thaliana (Mouse-ear cress)	negative regulation of telomerase activity [GO:0051974]; positive regulation of telomere maintenance [GO:0032206]; positive regulation of telomere maintenance via telomerase [GO:0032212]; regulation of telomere maintenance via telomerase [GO:0032210]; telomere capping [GO:0016233]; telomere maintenance [GO:0000723]	cytoplasm [GO:0005737]; nuclear telomere cap complex [GO:0000783]; nucleolus [GO:0005730]	G-rich strand telomeric DNA binding [GO:0098505]; RNA binding [GO:0003723]; single-stranded telomeric DNA binding [GO:0043047]; telomerase inhibitor activity [GO:0010521]; telomeric DNA binding [GO:0042162]
NF1_LV	-2.38858	Q5ZJL8	6.91e-51	ABHDD_CHICK	Protein ABHD13 (EC 3.-.-.-) (Alpha/beta hydrolase domain-containing protein 13) (Abhydrolase domain-containing protein 13)	ABHD13 RCJMB04_17d11	Gallus gallus (Chicken)	-	membrane [GO:0016020]	palmitoyl-(protein) hydrolase activity [GO:0008474]
NF45_HV	-6.20358	A6H7I3	3.15e-09	ANGE2_BOVIN	Protein angel homolog 2	ANGEL2	Bos taurus (Bovine)	3'-UTR-mediated mRNA stabilization [GO:0070935]; negative regulation of mitotic cell cycle [GO:0045930]	Cajal body [GO:0015030]; cytoplasm [GO:0005737]	3'-5'-exoribonuclease activity [GO:0000175]; mRNA 3'-UTR binding [GO:0003730]
NF1_LV	-2.92077	Q9P7E8	1.14e-15	APP1_SCHPO	Protein app1	app1 SPAPJ760.02c	Schizosaccharomyces pombe (strain 972 / ATCC 24843) (Fission yeast)	actin cytoskeleton organization [GO:0030036]; regulation of actin filament polymerization [GO:0030833]	actin body [GO:0099079]; actin cortical patch [GO:0030479]; cell division site [GO:0032153]; cell tip [GO:0051286]; cortical actin cytoskeleton [GO:0030864]; site of polarized growth [GO:0030427]	actin binding [GO:0003779]; actin filament binding [GO:0051015]
NF1_LV	-2.40294	Q8K4J0	1.16e-21	DCR1C_MOUSE	Protein artemis (mArt) (EC 3.1.-.-) (DNA cross-link repair 1C protein) (SNM1-like protein)	Dclre1c Art Snm1l	Mus musculus (Mouse)	adaptive immune response [GO:0002250]; B cell differentiation [GO:0030183]; chromosome organization [GO:0051276]; DNA recombination [GO:0006310]; double-strand break repair [GO:0006302]; double-strand break repair via nonhomologous end joining [GO:0006303]; interstrand cross-link repair [GO:0036297]; protection from non-homologous end joining at telomere [GO:0031848]; response to ionizing radiati…	Golgi apparatus [GO:0005794]; nonhomologous end joining complex [GO:0070419]; nucleoplasm [GO:0005654]; nucleus [GO:0005634]	5'-3' exodeoxyribonuclease activity [GO:0035312]; 5'-3' exonuclease activity [GO:0008409]; damaged DNA binding [GO:0003684]; single-stranded DNA endodeoxyribonuclease activity [GO:0000014]
NF45_HV	-2.43308	Q9FIK8	1.23e-12	CAR11_ARATH	Protein C2-DOMAIN ABA-RELATED 11 [Cleaved into: Protein C2-DOMAIN ABA-RELATED 11, N-terminally processed]	CAR11 At5g47710	Arabidopsis thaliana (Mouse-ear cress)	abscisic acid-activated signaling pathway [GO:0009738]; positive regulation of abscisic acid-activated signaling pathway [GO:0009789]; positive regulation of GTPase activity [GO:0043547]	nucleus [GO:0005634]; plant-type vacuole [GO:0000325]; plasma membrane [GO:0005886]; plastid [GO:0009536]	GTPase activator activity [GO:0005096]; metal ion binding [GO:0046872]; phospholipid binding [GO:0005543]
NF45_HV	-2.69896	Q109R6	3.27e-29	CUTA1_ORYSJ	Protein CutA 1, chloroplastic (OsCutA1)	CUTA1 Os10g0378300 LOC_Os10g23204 OsJ_31315	Oryza sativa subsp. japonica (Rice)	protein homotrimerization [GO:0070207]; response to metal ion [GO:0010038]	chloroplast [GO:0009507]	copper ion binding [GO:0005507]
NF1_LV	6.02669	Q109R6	1.31e-25	CUTA1_ORYSJ	Protein CutA 1, chloroplastic (OsCutA1)	CUTA1 Os10g0378300 LOC_Os10g23204 OsJ_31315	Oryza sativa subsp. japonica (Rice)	protein homotrimerization [GO:0070207]; response to metal ion [GO:0010038]	chloroplast [GO:0009507]	copper ion binding [GO:0005507]
NF1_LV	2.073	Q55BU8	1.06e-30	ERG2_DICDI	Protein erg2 homolog	erg2 DDB_G0270356	Dictyostelium discoideum (Social amoeba)	ergosterol biosynthetic process [GO:0006696]; lipid transport [GO:0006869]	endoplasmic reticulum [GO:0005783]; endoplasmic reticulum membrane [GO:0005789]; plasma membrane [GO:0005886]	C-8 sterol isomerase activity [GO:0000247]
NF45_HV	-2.88803	B0BM24	1.99e-12	F161A_XENTR	Protein FAM161A	fam161a	Xenopus tropicalis (Western clawed frog) (Silurana tropicalis)	cell projection organization [GO:0030030]	cilium [GO:0005929]; cytoplasm [GO:0005737]; cytoskeleton [GO:0005856]
NF45_HV	-2.41568	Q9VFD5	0.004	FEM1A_DROME	Protein fem-1 homolog CG6966	CG6966	Drosophila melanogaster (Fruit fly)	protein ubiquitination [GO:0016567]; regulation of ubiquitin-protein transferase activity [GO:0051438]; ubiquitin-dependent protein catabolic process [GO:0006511]	ubiquitin ligase complex [GO:0000151]
NF45_HV	-4.36833	Q9CAE3	2.54e-91	FLD_ARATH	Protein FLOWERING LOCUS D (EC 1.-.-.-) (Protein SUPPRESSOR OF OVEREXPRESSED FCA 1)	FLD SOF1 At3g10390 F13M14.34 F14P13.1	Arabidopsis thaliana (Mouse-ear cress)	chromatin organization [GO:0006325]; histone deacetylation [GO:0016575]; regulation of photoperiodism, flowering [GO:2000028]; regulation of timing of transition from vegetative to reproductive phase [GO:0048510]; response to diterpene [GO:1904629]; systemic acquired resistance [GO:0009627]; vegetative to reproductive phase transition of meristem [GO:0010228]		oxidoreductase activity [GO:0016491]
NF1_LV	2.98792	Q9CAE3	2.54e-91	FLD_ARATH	Protein FLOWERING LOCUS D (EC 1.-.-.-) (Protein SUPPRESSOR OF OVEREXPRESSED FCA 1)	FLD SOF1 At3g10390 F13M14.34 F14P13.1	Arabidopsis thaliana (Mouse-ear cress)	chromatin organization [GO:0006325]; histone deacetylation [GO:0016575]; regulation of photoperiodism, flowering [GO:2000028]; regulation of timing of transition from vegetative to reproductive phase [GO:0048510]; response to diterpene [GO:1904629]; systemic acquired resistance [GO:0009627]; vegetative to reproductive phase transition of meristem [GO:0010228]		oxidoreductase activity [GO:0016491]
NF1_LV	-2.45973	F4JY12	4.97e-83	GFS12_ARATH	Protein GFS12 (EC 2.7.10.-) (BEACH domain-containing protein D) (BEACH-domain homolog D) (GREEN FLUORESCENT SEED 12)	GFS12 BCHD At5g18525 T28N17.10	Arabidopsis thaliana (Mouse-ear cress)	defense response to bacterium [GO:0042742]; protein phosphorylation [GO:0006468]; protein targeting to vacuole [GO:0006623]	Cul4-RING E3 ubiquitin ligase complex [GO:0080008]	ATP binding [GO:0005524]; protein kinase activity [GO:0004672]
NF45_HV	-2.2474	F4JY12	4.97e-83	GFS12_ARATH	Protein GFS12 (EC 2.7.10.-) (BEACH domain-containing protein D) (BEACH-domain homolog D) (GREEN FLUORESCENT SEED 12)	GFS12 BCHD At5g18525 T28N17.10	Arabidopsis thaliana (Mouse-ear cress)	defense response to bacterium [GO:0042742]; protein phosphorylation [GO:0006468]; protein targeting to vacuole [GO:0006623]	Cul4-RING E3 ubiquitin ligase complex [GO:0080008]	ATP binding [GO:0005524]; protein kinase activity [GO:0004672]
NF1_LV	6.10619	A2RVJ8	1.45e-50	HIT4_ARATH	Protein HEAT INTOLERANT 4	HIT4 At5g10010 T31P16.7	Arabidopsis thaliana (Mouse-ear cress)	heat acclimation [GO:0010286]; negative regulation of gene expression, epigenetic [GO:0045814]; negative regulation of heterochromatin formation [GO:0031452]; regulation of cellular response to heat [GO:1900034]; response to heat [GO:0009408]	chromocenter [GO:0010369]; nucleolus [GO:0005730]
NF1_LV	2.09632	O49413	4.44e-19	IWS2_ARATH	Protein IWS1 homolog 2 (AtIWS2)	IWS2 At4g19000	Arabidopsis thaliana (Mouse-ear cress)	brassinosteroid mediated signaling pathway [GO:0009742]; regulation of DNA-templated transcription elongation [GO:0032784]	nucleus [GO:0005634]
NF1_LV	-3.354	Q5JJY4	4.55e-16	P2C04_ORYSJ	Protein kinase and PP2C-like domain-containing protein [Includes: Probable serine/threonine-protein kinase Os01g0541900 (EC 2.7.11.1); Probable protein phosphatase 2C 4 (OsPP2C04) (EC 3.1.3.16)]	Os01g0541900 LOC_Os01g36080 OSJNBa0062A24.20	Oryza sativa subsp. japonica (Rice)	L-ascorbic acid metabolic process [GO:0019852]; peptidyl-threonine dephosphorylation [GO:0035970]; protein phosphorylation [GO:0006468]		ATP binding [GO:0005524]; metal ion binding [GO:0046872]; myosin phosphatase activity [GO:0017018]; protein serine kinase activity [GO:0106310]; protein serine/threonine kinase activity [GO:0004674]; protein serine/threonine phosphatase activity [GO:0004722]
NF1_LV	-3.19047	Q5RAU6	0.001	KISHB_PONAB	Protein kish-B (Transmembrane protein 167B)	TMEM167B	Pongo abelii (Sumatran orangutan) (Pongo pygmaeus abelii)	-	Golgi membrane [GO:0000139]
NF1_LV	2.26911	Q8CH62	6.02e-06	LTO1_MOUSE	Protein LTO1 homolog (Oral cancer-overexpressed protein 1 homolog)	Lto1 Oraov1	Mus musculus (Mouse)	protein maturation by [4Fe-4S] cluster transfer [GO:0106035]; ribosomal large subunit biogenesis [GO:0042273]; telomere maintenance [GO:0000723]; translational initiation [GO:0006413]	nucleus [GO:0005634]
NF1_LV	4.90837	Q54NZ1	1.09e-64	MEMO1_DICDI	Protein MEMO1 homolog	memo1 DDB_G0284869	Dictyostelium discoideum (Social amoeba)	-
NF1_LV	3.80923	Q5RDU4	2.14e-57	PARP6_PONAB	Protein mono-ADP-ribosyltransferase PARP6 (EC 2.4.2.-) (ADP-ribosyltransferase diphtheria toxin-like 17) (ARTD17) (Poly [ADP-ribose] polymerase 6) (PARP-6)	PARP6	Pongo abelii (Sumatran orangutan) (Pongo pygmaeus abelii)	protein auto-ADP-ribosylation [GO:0070213]		NAD+ ADP-ribosyltransferase activity [GO:0003950]; NAD+- protein-aspartate ADP-ribosyltransferase activity [GO:0140806]; NAD+- protein-cysteine ADP-ribosyltransferase activity [GO:0140803]; nucleotidyltransferase activity [GO:0016779]
NF1_LV	-2.30967	Q9SB64	3e-05	NBR1_ARATH	Protein NBR1 homolog (AtNBR1) (At4g24690)	NBR1 At4g24690 F22K18.110	Arabidopsis thaliana (Mouse-ear cress)	protein polymerization [GO:0051258]; protein targeting to vacuole involved in autophagy [GO:0071211]	autophagosome [GO:0005776]; cytoplasm [GO:0005737]; vacuole [GO:0005773]	ubiquitin binding [GO:0043130]; zinc ion binding [GO:0008270]
NF45_HV	-3.14792	Q5DU56	5.53e-05	NLRC3_MOUSE	Protein NLRC3	Nlrc3	Mus musculus (Mouse)	I-kappaB kinase/NF-kappaB signaling [GO:0007249]; intracellular signal transduction [GO:0035556]; negative regulation of cytokine production involved in inflammatory response [GO:1900016]; negative regulation of epithelial cell proliferation [GO:0050680]; negative regulation of fibroblast proliferation [GO:0048147]; negative regulation of I-kappaB kinase/NF-kappaB signaling [GO:0043124]; negative…	centriolar satellite [GO:0034451]; cytoplasm [GO:0005737]; cytosol [GO:0005829]; intracellular membrane-bounded organelle [GO:0043231]; perinuclear region of cytoplasm [GO:0048471]	ATP binding [GO:0005524]; phosphatidylinositol 3-kinase regulatory subunit binding [GO:0036312]
NF1_LV	2.22224	P40371	7.94e-38	PP2C1_SCHPO	Protein phosphatase 2C homolog 1 (PP2C-1) (EC 3.1.3.16)	ptc1 SPCC4F11.02	Schizosaccharomyces pombe (strain 972 / ATCC 24843) (Fission yeast)	cellular response to osmotic stress [GO:0071470]; negative regulation of p38MAPK cascade [GO:1903753]; protein dephosphorylation [GO:0006470]	cytosol [GO:0005829]; nucleus [GO:0005634]	MAP kinase serine/threonine phosphatase activity [GO:1990439]; metal ion binding [GO:0046872]; myosin phosphatase activity [GO:0017018]; protein serine/threonine phosphatase activity [GO:0004722]
NF1_LV	-2.01496	Q5SW75	1.24e-16	SSH2_MOUSE	Protein phosphatase Slingshot homolog 2 (EC 3.1.3.16) (EC 3.1.3.48) (SSH-like protein 2) (SSH-2L) (mSSH-2L)	Ssh2 Kiaa1725 Ssh2l	Mus musculus (Mouse)	actin cytoskeleton organization [GO:0030036]; negative regulation of actin filament polymerization [GO:0030837]; positive regulation of cell migration [GO:0030335]; protein dephosphorylation [GO:0006470]	cytoplasm [GO:0005737]; cytoskeleton [GO:0005856]; focal adhesion [GO:0005925]	actin binding [GO:0003779]; myosin phosphatase activity [GO:0017018]; phosphoprotein phosphatase activity [GO:0004721]; protein tyrosine phosphatase activity [GO:0004725]; protein tyrosine/serine/threonine phosphatase activity [GO:0008138]
NF1_LV	-4.77113	O74653	0.003	POB1_SCHPO	Protein pob1 (BOI protein homolog)	pob1 SPBC1289.04c	Schizosaccharomyces pombe (strain 972 / ATCC 24843) (Fission yeast)	endosome organization [GO:0007032]; exocytosis [GO:0006887]; receptor recycling [GO:0001881]; retrograde transport, endosome to Golgi [GO:0042147]	cell cortex of cell tip [GO:0051285]; cell division site [GO:0032153]; cell tip [GO:0051286]; cytosol [GO:0005829]; early endosome [GO:0005769]; medial cortex [GO:0031097]; membrane [GO:0016020]; recycling endosome [GO:0055037]; trans-Golgi network [GO:0005802]	lipid binding [GO:0008289]
NF45_HV	-3.74414	O74653	0.003	POB1_SCHPO	Protein pob1 (BOI protein homolog)	pob1 SPBC1289.04c	Schizosaccharomyces pombe (strain 972 / ATCC 24843) (Fission yeast)	endosome organization [GO:0007032]; exocytosis [GO:0006887]; receptor recycling [GO:0001881]; retrograde transport, endosome to Golgi [GO:0042147]	cell cortex of cell tip [GO:0051285]; cell division site [GO:0032153]; cell tip [GO:0051286]; cytosol [GO:0005829]; early endosome [GO:0005769]; medial cortex [GO:0031097]; membrane [GO:0016020]; recycling endosome [GO:0055037]; trans-Golgi network [GO:0005802]	lipid binding [GO:0008289]
NF45_HV	-5.14762	Q6AX60	1.14e-78	PTHB1_XENLA	Protein PTHB1 (Bardet-Biedl syndrome 9 protein homolog) (Parathyroid hormone-responsive B1 gene protein homolog)	bbs9 pthb1	Xenopus laevis (African clawed frog)		BBSome [GO:0034464]; ciliary membrane [GO:0060170]; cilium [GO:0005929]; cytoplasm [GO:0005737]; microtubule organizing center [GO:0005815]
[truncated: 393 more rows]
