# Supplementary material for: Transcriptomic profiling of “brain-eating amoeba” Naegleria fowleri infection in mice: the host and the protozoa perspectives
Source: Front Cell Infect Microbiol. 2024 Dec 16;14:1490280. doi: 10.3389/fcimb.2024.1490280 (PMC11682717; doi:10.3389/fcimb.2024.1490280)
Supplement: Supplementary Table 3 — DEGs between NF1_LV-infected and non-infected mouse brains. [file Table3.xlsx]

## Sheet: BRAIN_NF1 infected vs naive
Table S3_ DEGs between NF1_LV-infected and non-infected mouse brains
Transcript ID	log2FoldChange	pvalue (p < 0,05)	Entry/UniProtKB/Swiss-Prot ID	Entry Name	Protein names	Gene Names	Transcript name	Transcript type	Gene Ontology (biological process)	Gene Ontology (cellular component)	Gene Ontology (molecular function)
ENSMUST00000197525	-21.84	7.27e-07	A0A0G2JE47	A0A0G2JE47_MOUSE	Immunoglobulin kappa variable 8-28	Igkv8-28	Igkv8-28-202	IG_V_gene	immune response [GO:0006955]	extracellular space [GO:0005615]
ENSMUST00000103380	-20.94	2.05e-06	A0A075B5N3	A0A075B5N3_MOUSE	Immunoglobulin kappa variable 8-28	Igkv8-28	Igkv8-28-201	IG_V_gene	immune response [GO:0006955]	extracellular space [GO:0005615]
ENSMUST00000137867	-9.23	0.006496119132403	Q08501	PRLR_MOUSE	Prolactin receptor (PRL-R)	Prlr	Prlr-209	nonsense_mediated_decay	activation of Janus kinase activity [GO:0042976]; activation of transmembrane receptor protein tyrosine kinase activity [GO:0007171]; cellular response to granulocyte macrophage colony-stimulating factor stimulus [GO:0097011]; cytokine-mediated signaling pathway [GO:0019221]; lactation [GO:0007595]; localization [GO:0051179]; mammary gland alveolus development [GO:0060749]; mammary gland epitheli…	cell surface [GO:0009986]; external side of plasma membrane [GO:0009897]; receptor complex [GO:0043235]	cytokine binding [GO:0019955]; cytokine receptor activity [GO:0004896]; lipid binding [GO:0008289]; metal ion binding [GO:0046872]; peptide hormone binding [GO:0017046]; prolactin receptor activity [GO:0004925]; protein kinase binding [GO:0019901]
ENSMUST00000173195	-5.64	4.68e-05	Q8BX46	G3UZQ0_MOUSE	(E2-independent) E3 ubiquitin-conjugating enzyme FATS	D7Ertd443e	D7Ertd443e-204	protein_coding
ENSMUST00000238294	-4.03	5.91e-07	A0A5F8MP96	A0A571BF30_MOUSE	(E2-independent) E3 ubiquitin-conjugating enzyme FATS	D7Ertd443e	D7Ertd443e-211	protein_coding
ENSMUST00000194557	-8.97	0.004727320638431	Q08501	A0A0A6YY42_MOUSE	LIM/homeobox protein Lhx9	Lhx9	Lhx9-207	nonsense_mediated_decay
ENSMUST00000172947	-2.89	2.87e-13	A2AL79	G3UZF7_MOUSE	(E2-independent) E3 ubiquitin-conjugating enzyme FATS	D7Ertd443e	D7Ertd443e-203	protein_coding		cytosol [GO:0005829]; microtubule organizing center [GO:0005815]; nucleoplasm [GO:0005654]; plasma membrane [GO:0005886]
ENSMUST00000106129	-2.65	0.001818425727595	A0A0A0MQC5	Q9D4E0_MOUSE	(E2-independent) E3 ubiquitin-conjugating enzyme FATS	D7Ertd443e	D7Ertd443e-202	protein_coding		cytoplasm [GO:0005737]; microtubule organizing center [GO:0005815]
ENSMUST00000019967	2.9	2.98e-06	A0A140LHE7	MICA1_MOUSE	[F-actin]-monooxygenase MICAL1 (EC 1.14.13.225) (EC 1.6.3.1) (Molecule interacting with CasL protein 1) (MICAL-1) (mMical1) (NEDD9-interacting protein with calponin homology and LIM domains)	Mical1 Mical Nical	Mical1-201	protein_coding	actin filament depolymerization [GO:0030042]; negative regulation of apoptotic process [GO:0043066]; negative regulation of cysteine-type endopeptidase activity involved in apoptotic process [GO:0043154]; negative regulation of protein phosphorylation [GO:0001933]; regulation of regulated secretory pathway [GO:1903305]; sulfur oxidation [GO:0019417]	actin filament [GO:0005884]; cytoplasm [GO:0005737]; hippocampal mossy fiber expansion [GO:1990026]; intercellular bridge [GO:0045171]; midbody [GO:0030496]	actin binding [GO:0003779]; FAD binding [GO:0071949]; metal ion binding [GO:0046872]; monooxygenase activity [GO:0004497]; NAD(P)H oxidase H2O2-forming activity [GO:0016174]; NADPH oxidase H202-forming activity [GO:0106294]; oxidoreductase activity, acting on paired donors, with incorporation or reduction of molecular oxygen, NAD(P)H as one donor, and incorporation of one atom of oxygen [GO:00167…
ENSMUST00000119962	2.9	0.000445396817543	Q09324	MICA1_MOUSE	[F-actin]-monooxygenase MICAL1 (EC 1.14.13.225) (EC 1.6.3.1) (Molecule interacting with CasL protein 1) (MICAL-1) (mMical1) (NEDD9-interacting protein with calponin homology and LIM domains)	Mical1 Mical Nical	Mical1-203	protein_coding	actin filament depolymerization [GO:0030042]; negative regulation of apoptotic process [GO:0043066]; negative regulation of cysteine-type endopeptidase activity involved in apoptotic process [GO:0043154]; negative regulation of protein phosphorylation [GO:0001933]; regulation of regulated secretory pathway [GO:1903305]; sulfur oxidation [GO:0019417]	actin filament [GO:0005884]; cytoplasm [GO:0005737]; hippocampal mossy fiber expansion [GO:1990026]; intercellular bridge [GO:0045171]; midbody [GO:0030496]	actin binding [GO:0003779]; FAD binding [GO:0071949]; metal ion binding [GO:0046872]; monooxygenase activity [GO:0004497]; NAD(P)H oxidase H2O2-forming activity [GO:0016174]; NADPH oxidase H202-forming activity [GO:0106294]; oxidoreductase activity, acting on paired donors, with incorporation or reduction of molecular oxygen, NAD(P)H as one donor, and incorporation of one atom of oxygen [GO:00167…
ENSMUST00000099934	2.9	2.38e-06	P20065	MICA1_MOUSE	[F-actin]-monooxygenase MICAL1 (EC 1.14.13.225) (EC 1.6.3.1) (Molecule interacting with CasL protein 1) (MICAL-1) (mMical1) (NEDD9-interacting protein with calponin homology and LIM domains)	Mical1 Mical Nical	Mical1-202	protein_coding	actin filament depolymerization [GO:0030042]; negative regulation of apoptotic process [GO:0043066]; negative regulation of cysteine-type endopeptidase activity involved in apoptotic process [GO:0043154]; negative regulation of protein phosphorylation [GO:0001933]; regulation of regulated secretory pathway [GO:1903305]; sulfur oxidation [GO:0019417]	actin filament [GO:0005884]; cytoplasm [GO:0005737]; hippocampal mossy fiber expansion [GO:1990026]; intercellular bridge [GO:0045171]; midbody [GO:0030496]	actin binding [GO:0003779]; FAD binding [GO:0071949]; metal ion binding [GO:0046872]; monooxygenase activity [GO:0004497]; NAD(P)H oxidase H2O2-forming activity [GO:0016174]; NADPH oxidase H202-forming activity [GO:0106294]; oxidoreductase activity, acting on paired donors, with incorporation or reduction of molecular oxygen, NAD(P)H as one donor, and incorporation of one atom of oxygen [GO:00167…
ENSMUST00000038431	-2.41	0.00217384794449	A0A3B2WCZ8	PDK2_MOUSE	[Pyruvate dehydrogenase (acetyl-transferring)] kinase isozyme 2, mitochondrial (EC 2.7.11.2) (Pyruvate dehydrogenase kinase isoform 2) (PDH kinase 2)	Pdk2	Pdk2-201	protein_coding	cellular response to nutrient [GO:0031670]; cellular response to reactive oxygen species [GO:0034614]; glucose homeostasis [GO:0042593]; glucose metabolic process [GO:0006006]; insulin receptor signaling pathway [GO:0008286]; intrinsic apoptotic signaling pathway by p53 class mediator [GO:0072332]; peptidyl-serine phosphorylation [GO:0018105]; protein phosphorylation [GO:0006468]; regulation of a…	cytosol [GO:0005829]; mitochondrial pyruvate dehydrogenase complex [GO:0005967]; mitochondrion [GO:0005739]; nucleoplasm [GO:0005654]; pyruvate dehydrogenase complex [GO:0045254]	ATP binding [GO:0005524]; identical protein binding [GO:0042802]; protein homodimerization activity [GO:0042803]; protein serine/threonine kinase activity [GO:0004674]; protein-containing complex binding [GO:0044877]; pyruvate dehydrogenase (acetyl-transferring) kinase activity [GO:0004740]
ENSMUST00000091648	5.1	1.89e-16	H3BKN6	GPR31_MOUSE	12-(S)-hydroxy-5,8,10,14-eicosatetraenoic acid receptor (12-(S)-HETE receptor) (12-HETER) (G-protein coupled receptor 31)	Gpr31 Gpr31b Gpr31c	Gpr31b-201	protein_coding	G protein-coupled receptor signaling pathway [GO:0007186]; negative regulation of inflammatory response [GO:0050728]; positive regulation of immune response [GO:0050778]; response to acidic pH [GO:0010447]; response to ischemia [GO:0002931]; response to molecule of bacterial origin [GO:0002237]	plasma membrane [GO:0005886]	arachidonic acid binding [GO:0050544]; bioactive lipid receptor activity [GO:0045125]; G protein-coupled receptor activity [GO:0004930]
ENSMUST00000057311	4.0	1.45e-08	Q61549	1433S_MOUSE	14-3-3 protein sigma (Stratifin)	Sfn Mkrn3	Sfn-201	protein_coding	establishment of skin barrier [GO:0061436]; intrinsic apoptotic signaling pathway in response to DNA damage [GO:0008630]; keratinization [GO:0031424]; keratinocyte development [GO:0003334]; keratinocyte differentiation [GO:0030216]; keratinocyte proliferation [GO:0043616]; negative regulation of cysteine-type endopeptidase activity involved in apoptotic process [GO:0043154]; negative regulation o…	cytoplasm [GO:0005737]; cytosol [GO:0005829]; extracellular region [GO:0005576]; nucleus [GO:0005634]	identical protein binding [GO:0042802]; phosphoprotein binding [GO:0051219]; protein kinase binding [GO:0019901]
ENSMUST00000134023	3.5	0.006473384407946	Q3V185	Q9D9Y4_MOUSE	1700029H14Rik protein (RIKEN cDNA 1700029H14 gene)	1700029H14Rik	1700029H14Rik-203	protein_coding
ENSMUST00000207307	-7.97	0.001359112651978	E9Q631	Q6P8J0_MOUSE	Acsm5 protein (Acyl-coenzyme A synthetase ACSM5, mitochondrial)	Acsm5	Acsm5-202	nonsense_mediated_decay	lipid metabolic process [GO:0006629]
ENSMUST00000045289	-3.24	0.000945693457208	Q9QZC1	E9QNZ9_MOUSE	1-acylglycerol-3-phosphate O-acyltransferase Pnpla3	Pnpla3	Pnpla3-201	protein_coding	cellular response to 3,3',5-triiodo-L-thyronine [GO:1905243]; cellular response to insulin stimulus [GO:0032869]; lipid droplet organization [GO:0034389]; long-chain fatty acid metabolic process [GO:0001676]; phosphatidic acid biosynthetic process [GO:0006654]; response to sucrose [GO:0009744]; triglyceride acyl-chain remodeling [GO:0036153]; triglyceride biosynthetic process [GO:0019432]; trigly…	lipid droplet [GO:0005811]; membrane [GO:0016020]	1-acylglycerol-3-phosphate O-acyltransferase activity [GO:0003841]; diolein transacylation activity [GO:0051265]; long-chain fatty acyl-CoA binding [GO:0036042]; lysophosphatidic acid binding [GO:0035727]; mono-olein transacylation activity [GO:0051264]; phospholipase A2 activity [GO:0004623]; triglyceride lipase activity [GO:0004806]
ENSMUST00000028286	2.5	4.67e-06	A0A0N4SV34	PLCB_MOUSE	1-acyl-sn-glycerol-3-phosphate acyltransferase beta (EC 2.3.1.51) (1-acylglycerol-3-phosphate O-acyltransferase 2) (1-AGP acyltransferase 2) (1-AGPAT 2) (Lysophosphatidic acid acyltransferase beta) (LPAAT-beta)	Agpat2	Agpat2-201	protein_coding	CDP-diacylglycerol biosynthetic process [GO:0016024]; epidermis development [GO:0008544]; phosphatidic acid biosynthetic process [GO:0006654]; phospholipid biosynthetic process [GO:0008654]; positive regulation of cytokine production [GO:0001819]; response to xenobiotic stimulus [GO:0009410]; triglyceride biosynthetic process [GO:0019432]	endoplasmic reticulum [GO:0005783]; endoplasmic reticulum membrane [GO:0005789]	1-acylglycerol-3-phosphate O-acyltransferase activity [GO:0003841]
ENSMUST00000035646	-2.93	2.45e-24	B2RTJ2	Q91UZ1_MOUSE	1-phosphatidylinositol 4,5-bisphosphate phosphodiesterase (EC 3.1.4.11)	Plcb4	Plcb4-201	protein_coding	lipid catabolic process [GO:0016042]; modulation of chemical synaptic transmission [GO:0050804]; negative regulation of potassium ion transport [GO:0043267]; phosphatidylinositol-mediated signaling [GO:0048015]; release of sequestered calcium ion into cytosol [GO:0051209]	cytoplasm [GO:0005737]; dendrite [GO:0030425]; glutamatergic synapse [GO:0098978]; nucleus [GO:0005634]; parallel fiber to Purkinje cell synapse [GO:0098688]; postsynapse [GO:0098794]; postsynaptic density [GO:0014069]; smooth endoplasmic reticulum [GO:0005790]	calcium ion binding [GO:0005509]; mitogen-activated protein kinase binding [GO:0051019]; phosphatidylinositol phospholipase C activity [GO:0004435]
ENSMUST00000110109	-2.65	8.73e-06	Q920R0	Q91UZ1_MOUSE	1-phosphatidylinositol 4,5-bisphosphate phosphodiesterase (EC 3.1.4.11)	Plcb4	Plcb4-202	protein_coding	lipid catabolic process [GO:0016042]; modulation of chemical synaptic transmission [GO:0050804]; negative regulation of potassium ion transport [GO:0043267]; phosphatidylinositol-mediated signaling [GO:0048015]; release of sequestered calcium ion into cytosol [GO:0051209]	cytoplasm [GO:0005737]; dendrite [GO:0030425]; glutamatergic synapse [GO:0098978]; nucleus [GO:0005634]; parallel fiber to Purkinje cell synapse [GO:0098688]; postsynapse [GO:0098794]; postsynaptic density [GO:0014069]; smooth endoplasmic reticulum [GO:0005790]	calcium ion binding [GO:0005509]; mitogen-activated protein kinase binding [GO:0051019]; phosphatidylinositol phospholipase C activity [GO:0004435]
ENSMUST00000159756	3.4	6.96e-08	A0A0A6YY34	E9PYI3_MOUSE	1-phosphatidylinositol 4,5-bisphosphate phosphodiesterase (EC 3.1.4.11)	Plcb2	Plcb2-206	protein_coding	intracellular signal transduction [GO:0035556]; lipid catabolic process [GO:0016042]		calcium ion binding [GO:0005509]; phosphatidylinositol phospholipase C activity [GO:0004435]
ENSMUST00000102524	3.4	0.000149846917851	A0A0G2JEK1	PLCB2_MOUSE	1-phosphatidylinositol 4,5-bisphosphate phosphodiesterase beta-2 (EC 3.1.4.11) (Phosphoinositide phospholipase C-beta-2) (Phospholipase C-beta-2) (PLC-beta-2)	Plcb2	Plcb2-202	protein_coding	detection of chemical stimulus involved in sensory perception of bitter taste [GO:0001580]; lipid catabolic process [GO:0016042]; phosphatidylinositol metabolic process [GO:0046488]; phosphatidylinositol-mediated signaling [GO:0048015]; phospholipase C-activating G protein-coupled receptor signaling pathway [GO:0007200]; release of sequestered calcium ion into cytosol [GO:0051209]; sensory percep…	cytoplasm [GO:0005737]; cytosol [GO:0005829]; G-protein beta/gamma-subunit complex [GO:0031680]; Golgi apparatus [GO:0005794]; neuronal dense core vesicle [GO:0098992]; plasma membrane [GO:0005886]	calcium ion binding [GO:0005509]; G-protein beta/gamma-subunit complex binding [GO:0031683]; phosphatidylinositol phospholipase C activity [GO:0004435]; phospholipase C activity [GO:0004629]; phospholipid binding [GO:0005543]
ENSMUST00000159188	-3.48	1.01e-10	A0A1L1SU51	E0CY47_MOUSE	1-phosphatidylinositol 4,5-bisphosphate phosphodiesterase eta-1	Plch1	Plch1-204	protein_coding	intracellular signal transduction [GO:0035556]
ENSMUST00000176861	-3.02	2.27e-17	Q9Z0S6	H3BKX1_MOUSE	1-phosphatidylinositol 4,5-bisphosphate phosphodiesterase eta-1	Plch1	Plch1-212	protein_coding
ENSMUST00000162269	-2.7	3.15e-07	A0A0J9YUW3	PLCH1_MOUSE	1-phosphatidylinositol 4,5-bisphosphate phosphodiesterase eta-1 (EC 3.1.4.11) (Phosphoinositide phospholipase C-eta-1) (Phospholipase C-eta-1) (PLC-eta-1) (Phospholipase C-like protein 3) (PLC-L3)	Plch1 Kiaa1069 Plcl3	Plch1-210	protein_coding	lipid catabolic process [GO:0016042]; phosphatidylinositol-mediated signaling [GO:0048015]; release of sequestered calcium ion into cytosol [GO:0051209]	cytoplasm [GO:0005737]; cytosol [GO:0005829]; intracellular membrane-bounded organelle [GO:0043231]; membrane [GO:0016020]	calcium ion binding [GO:0005509]; calcium-dependent phospholipase C activity [GO:0050429]; phosphatidylinositol phospholipase C activity [GO:0004435]
ENSMUST00000159676	-2.68	8.84e-15	I1E4X6	PLCH1_MOUSE	1-phosphatidylinositol 4,5-bisphosphate phosphodiesterase eta-1 (EC 3.1.4.11) (Phosphoinositide phospholipase C-eta-1) (Phospholipase C-eta-1) (PLC-eta-1) (Phospholipase C-like protein 3) (PLC-L3)	Plch1 Kiaa1069 Plcl3	Plch1-206	protein_coding	lipid catabolic process [GO:0016042]; phosphatidylinositol-mediated signaling [GO:0048015]; release of sequestered calcium ion into cytosol [GO:0051209]	cytoplasm [GO:0005737]; cytosol [GO:0005829]; intracellular membrane-bounded organelle [GO:0043231]; membrane [GO:0016020]	calcium ion binding [GO:0005509]; calcium-dependent phospholipase C activity [GO:0050429]; phosphatidylinositol phospholipase C activity [GO:0004435]
ENSMUST00000084105	-2.66	2.3e-13	A2AFR3	PLCH1_MOUSE	1-phosphatidylinositol 4,5-bisphosphate phosphodiesterase eta-1 (EC 3.1.4.11) (Phosphoinositide phospholipase C-eta-1) (Phospholipase C-eta-1) (PLC-eta-1) (Phospholipase C-like protein 3) (PLC-L3)	Plch1 Kiaa1069 Plcl3	Plch1-203	protein_coding	lipid catabolic process [GO:0016042]; phosphatidylinositol-mediated signaling [GO:0048015]; release of sequestered calcium ion into cytosol [GO:0051209]	cytoplasm [GO:0005737]; cytosol [GO:0005829]; intracellular membrane-bounded organelle [GO:0043231]; membrane [GO:0016020]	calcium ion binding [GO:0005509]; calcium-dependent phospholipase C activity [GO:0050429]; phosphatidylinositol phospholipase C activity [GO:0004435]
ENSMUST00000126098	-3.85	1.7e-11	A2AL71	A6PWW4_MOUSE	1-phosphatidylinositol 4,5-bisphosphate phosphodiesterase eta-2	Plch2	Plch2-203	protein_coding
ENSMUST00000131173	-3.58	0.003756000226451	Q8QZT4	F6UKG4_MOUSE	1-phosphatidylinositol 4,5-bisphosphate phosphodiesterase eta-2	Plch2	Plch2-205	protein_coding	intracellular signal transduction [GO:0035556]
ENSMUST00000186598	-3.04	0.000259346186054	F6TRJ8	A0A087WSR3_MOUSE	1-phosphatidylinositol 4,5-bisphosphate phosphodiesterase eta-2	Plch2	Plch2-212	protein_coding	intracellular signal transduction [GO:0035556]
ENSMUST00000124517	-2.78	2.29e-07	E9PUZ1	F7C512_MOUSE	1-phosphatidylinositol 4,5-bisphosphate phosphodiesterase eta-2	Plch2	Plch2-202	protein_coding	intracellular signal transduction [GO:0035556]
ENSMUST00000145662	-3.34	3.52e-07	D3Z3X0	PLCH2_MOUSE	1-phosphatidylinositol 4,5-bisphosphate phosphodiesterase eta-2 (EC 3.1.4.11) (Phosphoinositide phospholipase C-eta-2) (Phosphoinositide phospholipase C-like 4) (PLC-L4) (Phospholipase C-like protein 4) (Phospholipase C-eta-2) (PLC-eta2)	Plch2 Plcl4	Plch2-208	protein_coding	lipid catabolic process [GO:0016042]; phosphatidylinositol metabolic process [GO:0046488]; phosphatidylinositol-mediated signaling [GO:0048015]; release of sequestered calcium ion into cytosol [GO:0051209]	cytoplasm [GO:0005737]; plasma membrane [GO:0005886]	calcium ion binding [GO:0005509]; phosphatidylinositol phospholipase C activity [GO:0004435]; phospholipase C activity [GO:0004629]
ENSMUST00000135665	-3.11	0.000488461663879	Q8C9H6	PLCH2_MOUSE	1-phosphatidylinositol 4,5-bisphosphate phosphodiesterase eta-2 (EC 3.1.4.11) (Phosphoinositide phospholipase C-eta-2) (Phosphoinositide phospholipase C-like 4) (PLC-L4) (Phospholipase C-like protein 4) (Phospholipase C-eta-2) (PLC-eta2)	Plch2 Plcl4	Plch2-206	protein_coding	lipid catabolic process [GO:0016042]; phosphatidylinositol metabolic process [GO:0046488]; phosphatidylinositol-mediated signaling [GO:0048015]; release of sequestered calcium ion into cytosol [GO:0051209]	cytoplasm [GO:0005737]; plasma membrane [GO:0005886]	calcium ion binding [GO:0005509]; phosphatidylinositol phospholipase C activity [GO:0004435]; phospholipase C activity [GO:0004629]
ENSMUST00000105631	-3.04	0.00217665298114	B1AY50	PLCH2_MOUSE	1-phosphatidylinositol 4,5-bisphosphate phosphodiesterase eta-2 (EC 3.1.4.11) (Phosphoinositide phospholipase C-eta-2) (Phosphoinositide phospholipase C-like 4) (PLC-L4) (Phospholipase C-like protein 4) (Phospholipase C-eta-2) (PLC-eta2)	Plch2 Plcl4	Plch2-201	protein_coding	lipid catabolic process [GO:0016042]; phosphatidylinositol metabolic process [GO:0046488]; phosphatidylinositol-mediated signaling [GO:0048015]; release of sequestered calcium ion into cytosol [GO:0051209]	cytoplasm [GO:0005737]; plasma membrane [GO:0005886]	calcium ion binding [GO:0005509]; phosphatidylinositol phospholipase C activity [GO:0004435]; phospholipase C activity [GO:0004629]
ENSMUST00000081232	3.3	4.22e-11	Q99JI6	PLCG2_MOUSE	1-phosphatidylinositol 4,5-bisphosphate phosphodiesterase gamma-2 (EC 3.1.4.11) (Phosphoinositide phospholipase C-gamma-2) (Phospholipase C-gamma-2) (PLC-gamma-2)	Plcg2	Plcg2-201	protein_coding	activation of store-operated calcium channel activity [GO:0032237]; antifungal innate immune response [GO:0061760]; B cell differentiation [GO:0030183]; B cell receptor signaling pathway [GO:0050853]; calcium-mediated signaling [GO:0019722]; cell activation [GO:0001775]; cellular response to calcium ion [GO:0071277]; cellular response to lectin [GO:1990858]; cellular response to lipid [GO:0071396…	cytoplasm [GO:0005737]; cytosol [GO:0005829]; intracellular vesicle [GO:0097708]; membrane [GO:0016020]; membrane raft [GO:0045121]; perinuclear region of cytoplasm [GO:0048471]; plasma membrane [GO:0005886]; ruffle membrane [GO:0032587]	phosphatidylcholine phospholipase C activity [GO:0034480]; phosphatidylinositol phospholipase C activity [GO:0004435]; phospholipase C activity [GO:0004629]; phosphorylation-dependent protein binding [GO:0140031]; phosphotyrosine residue binding [GO:0001784]; protein kinase binding [GO:0019901]; protein tyrosine kinase binding [GO:1990782]; scaffold protein binding [GO:0097110]
ENSMUST00000103120	-2.53	9.54e-08	Q9WUK6	CN37_MOUSE	2',3'-cyclic-nucleotide 3'-phosphodiesterase (CNP) (CNPase) (EC 3.1.4.37)	Cnp Cnp1	Cnp-201	protein_coding	adult locomotory behavior [GO:0008344]; aging [GO:0007568]; axonogenesis [GO:0007409]; cyclic nucleotide catabolic process [GO:0009214]; forebrain development [GO:0030900]; microtubule cytoskeleton organization [GO:0000226]; oligodendrocyte differentiation [GO:0048709]; regulation of mitochondrial membrane permeability [GO:0046902]; response to lipopolysaccharide [GO:0032496]; response to toxic s…	cell projection [GO:0042995]; cytoplasm [GO:0005737]; extracellular space [GO:0005615]; melanosome [GO:0042470]; membrane [GO:0016020]; microtubule [GO:0005874]; microvillus [GO:0005902]; mitochondrial inner membrane [GO:0005743]; mitochondrial outer membrane [GO:0005741]; myelin sheath [GO:0043209]; myelin sheath abaxonal region [GO:0035748]; myelin sheath adaxonal region [GO:0035749]; perinucle…	2',3'-cyclic-nucleotide 3'-phosphodiesterase activity [GO:0004113]; cyclic nucleotide binding [GO:0030551]; RNA binding [GO:0003723]
ENSMUST00000187183	6.3	7.939999999999999e-30	O70145	Q9D8D6_MOUSE	2010005H15Rik protein (Cystatin A family member 2)	Csta2 2010005H15Rik	Csta2-202	protein_coding	cell-cell adhesion [GO:0098609]; keratinocyte differentiation [GO:0030216]; negative regulation of peptidase activity [GO:0010466]; negative regulation of proteolysis [GO:0045861]; peptide cross-linking [GO:0018149]	cornified envelope [GO:0001533]; cytoplasm [GO:0005737]; cytosol [GO:0005829]; extracellular space [GO:0005615]; nucleoplasm [GO:0005654]; peptidase inhibitor complex [GO:1904090]	cysteine-type endopeptidase inhibitor activity [GO:0004869]; protease binding [GO:0002020]
ENSMUST00000063539	10.3	2.4e-16	L7N1X8	Q9D8D6_MOUSE	2010005H15Rik protein (Cystatin A family member 2)	Csta2 2010005H15Rik	Csta2-201	protein_coding	cell-cell adhesion [GO:0098609]; keratinocyte differentiation [GO:0030216]; negative regulation of peptidase activity [GO:0010466]; negative regulation of proteolysis [GO:0045861]; peptide cross-linking [GO:0018149]	cornified envelope [GO:0001533]; cytoplasm [GO:0005737]; cytosol [GO:0005829]; extracellular space [GO:0005615]; nucleoplasm [GO:0005654]; peptidase inhibitor complex [GO:1904090]	cysteine-type endopeptidase inhibitor activity [GO:0004869]; protease binding [GO:0002020]
ENSMUST00000187742	11.0	9.130000000000001e-31	Q64339	Q9D8D6_MOUSE	2010005H15Rik protein (Cystatin A family member 2)	Csta2 2010005H15Rik	Csta2-203	protein_coding	cell-cell adhesion [GO:0098609]; keratinocyte differentiation [GO:0030216]; negative regulation of peptidase activity [GO:0010466]; negative regulation of proteolysis [GO:0045861]; peptide cross-linking [GO:0018149]	cornified envelope [GO:0001533]; cytoplasm [GO:0005737]; cytosol [GO:0005829]; extracellular space [GO:0005615]; nucleoplasm [GO:0005654]; peptidase inhibitor complex [GO:1904090]	cysteine-type endopeptidase inhibitor activity [GO:0004869]; protease binding [GO:0002020]
ENSMUST00000086368	6.4	1.74e-48	D6RH71	Q8K469_MOUSE	2'-5' oligoadenylate synthase (EC 2.7.7.84)	Oas1g	Oas1g-201	protein_coding	antiviral innate immune response [GO:0140374]; cellular response to interferon-alpha [GO:0035457]; cellular response to interferon-beta [GO:0035458]; defense response to bacterium [GO:0042742]; defense response to virus [GO:0051607]; glucose homeostasis [GO:0042593]; glucose metabolic process [GO:0006006]; negative regulation of chemokine (C-X-C motif) ligand 2 production [GO:2000342]; negative r…	cytoplasm [GO:0005737]; cytosol [GO:0005829]; membrane [GO:0016020]; mitochondrion [GO:0005739]; nucleoplasm [GO:0005654]; nucleus [GO:0005634]; ribosome [GO:0005840]	2'-5'-oligoadenylate synthetase activity [GO:0001730]; double-stranded RNA binding [GO:0003725]
ENSMUST00000182722	3.1	9.32e-11	D3YYD2	S4R1J5_MOUSE	2-5A-dependent ribonuclease	Rnasel	Rnasel-205	protein_coding	mRNA processing [GO:0006397]; protein phosphorylation [GO:0006468]; regulation of RNA metabolic process [GO:0051252]		ATP binding [GO:0005524]; protein kinase activity [GO:0004672]; RNA nuclease activity [GO:0004540]
ENSMUST00000183241	3.1	5.15e-11	G3UVW8	S4R2R4_MOUSE	2-5A-dependent ribonuclease	Rnasel	Rnasel-206	protein_coding	mRNA processing [GO:0006397]; protein phosphorylation [GO:0006468]; regulation of RNA metabolic process [GO:0051252]		ATP binding [GO:0005524]; protein kinase activity [GO:0004672]; RNA nuclease activity [GO:0004540]
ENSMUST00000182538	3.9	4.37e-07	Q61468	Q3T9T6_MOUSE	2-5A-dependent ribonuclease	Rnasel	Rnasel-204	protein_coding	endoplasmic reticulum unfolded protein response [GO:0030968]; mRNA processing [GO:0006397]		ATP binding [GO:0005524]; protein serine/threonine kinase activity [GO:0004674]; RNA endonuclease activity [GO:0004521]
ENSMUST00000086209	3.2	1.68e-07	A0A1Y7VIV3	RN5A_MOUSE	2-5A-dependent ribonuclease (2-5A-dependent RNase) (EC 3.1.26.-) (Ribonuclease 4) (Ribonuclease L) (RNase L)	Rnasel Rns4	Rnasel-201	protein_coding	defense response to virus [GO:0051607]; fat cell differentiation [GO:0045444]; mRNA processing [GO:0006397]; negative regulation of viral genome replication [GO:0045071]; positive regulation of glucose import [GO:0046326]; positive regulation of transcription by RNA polymerase II [GO:0045944]; protein phosphorylation [GO:0006468]; regulation of mRNA stability [GO:0043488]; RNA processing [GO:0006…	mitochondrion [GO:0005739]; nuclear matrix [GO:0016363]	ATP binding [GO:0005524]; endonuclease activity [GO:0004519]; identical protein binding [GO:0042802]; metal ion binding [GO:0046872]; protein kinase activity [GO:0004672]; ribonucleoprotein complex binding [GO:0043021]; RNA binding [GO:0003723]; RNA nuclease activity [GO:0004540]; rRNA binding [GO:0019843]
ENSMUST00000165764	2.7	0.001394872989354	A0A140LHU3	CP27B_MOUSE	25-hydroxyvitamin D-1 alpha hydroxylase, mitochondrial (EC 1.14.15.18) (25-OHD-1 alpha-hydroxylase) (25-hydroxyvitamin D(3) 1-alpha-hydroxylase) (VD3 1A hydroxylase) (Calcidiol 1-monooxygenase) (Cytochrome P450 subfamily XXVIIB polypeptide 1) (Cytochrome P450C1 alpha) (Cytochrome P450VD1-alpha) (Cytochrome p450 27B1)	Cyp27b1 Cyp27b Cyp40	Cyp27b1-201	protein_coding	aging [GO:0007568]; bone mineralization [GO:0030282]; calcitriol biosynthetic process from calciol [GO:0036378]; calcium ion homeostasis [GO:0055074]; calcium ion transport [GO:0006816]; decidualization [GO:0046697]; G1 to G0 transition [GO:0070314]; negative regulation of bone trabecula formation [GO:1900155]; negative regulation of calcidiol 1-monooxygenase activity [GO:0010956]; negative regul…	cytoplasm [GO:0005737]; mitochondrial membrane [GO:0031966]; mitochondrion [GO:0005739]	calcidiol 1-monooxygenase activity [GO:0004498]; heme binding [GO:0020037]; iron ion binding [GO:0005506]; secalciferol 1-monooxygenase activity [GO:0062185]
ENSMUST00000080322	6.2	1.22e-18	A0A8Q0QEH4	OAS1A_MOUSE	2'-5'-oligoadenylate synthase 1A ((2-5')oligo(A) synthase 1A) (2-5A synthase 1A) (EC 2.7.7.84) (p42 OAS)	Oas1a Oias1	Oas1a-201	protein_coding	antiviral innate immune response [GO:0140374]; cellular response to interferon-alpha [GO:0035457]; cellular response to interferon-beta [GO:0035458]; defense response to bacterium [GO:0042742]; defense response to virus [GO:0051607]; glucose homeostasis [GO:0042593]; glucose metabolic process [GO:0006006]; negative regulation of chemokine (C-X-C motif) ligand 2 production [GO:2000342]; negative r…	cytoplasm [GO:0005737]; cytosol [GO:0005829]; endoplasmic reticulum [GO:0005783]; membrane [GO:0016020]; mitochondrion [GO:0005739]; nucleoplasm [GO:0005654]; nucleus [GO:0005634]; ribosome [GO:0005840]	2'-5'-oligoadenylate synthetase activity [GO:0001730]; ATP binding [GO:0005524]; double-stranded RNA binding [GO:0003725]; metal ion binding [GO:0046872]
ENSMUST00000146101	5.4	2.39e-20	P06339	F7CFL3_MOUSE	2'-5'-oligoadenylate synthase 2	Oas2	Oas2-203	protein_coding	defense response to virus [GO:0051607]; innate immune response [GO:0045087]		double-stranded RNA binding [GO:0003725]
ENSMUST00000081491	5.8	8.18e-28	O35716	OAS2_MOUSE	2'-5'-oligoadenylate synthase 2 ((2-5')oligo(A) synthase 2) (2-5A synthase 2) (EC 2.7.7.84) (2',5'-oligoadenylate synthetase-like 11)	Oas2 oasl11	Oas2-202	protein_coding	defense response to bacterium [GO:0042742]; defense response to virus [GO:0051607]; interleukin-27-mediated signaling pathway [GO:0070106]; negative regulation of viral genome replication [GO:0045071]; positive regulation of interferon-beta production [GO:0032728]; positive regulation of tumor necrosis factor production [GO:0032760]; regulation of lactation [GO:1903487]; regulation of ribonucleas…	cytoplasm [GO:0005737]; cytosol [GO:0005829]; membrane [GO:0016020]; nucleoplasm [GO:0005654]; perinuclear region of cytoplasm [GO:0048471]	2'-5'-oligoadenylate synthetase activity [GO:0001730]; ATP binding [GO:0005524]; double-stranded RNA binding [GO:0003725]; metal ion binding [GO:0046872]
ENSMUST00000053909	5.9	0.001135288549395	E9PWB6	OAS2_MOUSE	2'-5'-oligoadenylate synthase 2 ((2-5')oligo(A) synthase 2) (2-5A synthase 2) (EC 2.7.7.84) (2',5'-oligoadenylate synthetase-like 11)	Oas2 oasl11	Oas2-201	protein_coding	defense response to bacterium [GO:0042742]; defense response to virus [GO:0051607]; interleukin-27-mediated signaling pathway [GO:0070106]; negative regulation of viral genome replication [GO:0045071]; positive regulation of interferon-beta production [GO:0032728]; positive regulation of tumor necrosis factor production [GO:0032760]; regulation of lactation [GO:1903487]; regulation of ribonucleas…	cytoplasm [GO:0005737]; cytosol [GO:0005829]; membrane [GO:0016020]; nucleoplasm [GO:0005654]; perinuclear region of cytoplasm [GO:0048471]	2'-5'-oligoadenylate synthetase activity [GO:0001730]; ATP binding [GO:0005524]; double-stranded RNA binding [GO:0003725]; metal ion binding [GO:0046872]
ENSMUST00000165820	8.4	1.09e-17	D3Z6L9	F7CXR7_MOUSE	2'-5'-oligoadenylate synthase 3	Oas3	Oas3-202	protein_coding
ENSMUST00000132207	-6.86	4.04e-12	Q80TY4	A0A0A6YY81_MOUSE	Suppression of tumorigenicity 18 protein	St18	St18-205	nonsense_mediated_decay
ENSMUST00000044833	6.0	7.04e-28	E9Q9E8	OAS3_MOUSE	2'-5'-oligoadenylate synthase 3 ((2-5')oligo(A) synthase 3) (2-5A synthase 3) (EC 2.7.7.84) (2',5'-oligoadenylate synthetase-like 10)	Oas3 oasl10	Oas3-201	protein_coding	defense response to bacterium [GO:0042742]; defense response to virus [GO:0051607]; innate immune response [GO:0045087]; MDA-5 signaling pathway [GO:0039530]; negative regulation of chemokine (C-C motif) ligand 5 production [GO:0071650]; negative regulation of chemokine (C-X-C motif) ligand 2 production [GO:2000342]; negative regulation of chemokine (C-X-C motif) ligand 9 production [GO:0035395];…	cytoplasm [GO:0005737]; cytosol [GO:0005829]; membrane [GO:0016020]; nucleoplasm [GO:0005654]; plasma membrane [GO:0005886]	2'-5'-oligoadenylate synthetase activity [GO:0001730]; ATP binding [GO:0005524]; double-stranded RNA binding [GO:0003725]; metal ion binding [GO:0046872]
ENSMUST00000112143	8.3	2.04e-14	B5THE2	OASL1_MOUSE	2'-5'-oligoadenylate synthase-like protein 1 (2',5'-oligoadenylate synthetase-like 9)	Oasl1 oasl9	Oasl1-202	protein_coding	defense response to virus [GO:0051607]; innate immune response [GO:0045087]; interleukin-27-mediated signaling pathway [GO:0070106]; negative regulation of viral genome replication [GO:0045071]; positive regulation of RIG-I signaling pathway [GO:1900246]; regulation of ribonuclease activity [GO:0060700]; response to virus [GO:0009615]	cytoplasm [GO:0005737]; cytosol [GO:0005829]; membrane [GO:0016020]; nucleolus [GO:0005730]; nucleoplasm [GO:0005654]	DNA binding [GO:0003677]; double-stranded RNA binding [GO:0003725]; nucleotidyltransferase activity [GO:0016779]
ENSMUST00000031540	8.3	0.001145307768365	D3YXV1	OASL1_MOUSE	2'-5'-oligoadenylate synthase-like protein 1 (2',5'-oligoadenylate synthetase-like 9)	Oasl1 oasl9	Oasl1-201	protein_coding	defense response to virus [GO:0051607]; innate immune response [GO:0045087]; interleukin-27-mediated signaling pathway [GO:0070106]; negative regulation of viral genome replication [GO:0045071]; positive regulation of RIG-I signaling pathway [GO:1900246]; regulation of ribonuclease activity [GO:0060700]; response to virus [GO:0009615]	cytoplasm [GO:0005737]; cytosol [GO:0005829]; membrane [GO:0016020]; nucleolus [GO:0005730]; nucleoplasm [GO:0005654]	DNA binding [GO:0003677]; double-stranded RNA binding [GO:0003725]; nucleotidyltransferase activity [GO:0016779]
ENSMUST00000150361	5.4	1.76e-15	F6V7U2	D3Z324_MOUSE	2'-5'-oligoadenylate synthase-like protein 2	Oasl2	Oasl2-207	protein_coding			nucleotidyltransferase activity [GO:0016779]
ENSMUST00000146072	5.8	0.000240417859822	A0A0H2UKC0	D3Z352_MOUSE	2'-5'-oligoadenylate synthase-like protein 2	Oasl2	Oasl2-206	protein_coding
ENSMUST00000124716	5.9	9.52e-33	P15533	F6VMV6_MOUSE	2'-5'-oligoadenylate synthase-like protein 2	Oasl2	Oasl2-202	protein_coding
ENSMUST00000031542	5.9	1.94e-24	E0CXM5	OASL2_MOUSE	2'-5'-oligoadenylate synthase-like protein 2 (EC 2.7.7.84) (54 kDa 2'-5'-oligoadenylate synthase-like protein) (p54 OASL) (M1204)	Oasl2	Oasl2-201	protein_coding	defense response to virus [GO:0051607]; innate immune response [GO:0045087]; interleukin-27-mediated signaling pathway [GO:0070106]; negative regulation of viral genome replication [GO:0045071]; purine nucleotide biosynthetic process [GO:0006164]; regulation of ribonuclease activity [GO:0060700]; response to virus [GO:0009615]	cytosol [GO:0005829]; membrane [GO:0016020]; nucleoplasm [GO:0005654]	2'-5'-oligoadenylate synthetase activity [GO:0001730]; ATP binding [GO:0005524]; double-stranded RNA binding [GO:0003725]; metal ion binding [GO:0046872]
ENSMUST00000041111	2.3	6.57e-08	Q8R5G7	SEM1_MOUSE	26S proteasome complex subunit SEM1 (26S proteasome complex subunit DSS1) (Deleted in split hand/split foot protein 1 homolog) (Split hand/foot deleted protein 1 homolog) (Split hand/foot malformation type 1 protein homolog)	Sem1 Dss1 Shfdg1 Shfm1	Sem1-201	protein_coding	double-strand break repair via homologous recombination [GO:0000724]; mRNA export from nucleus [GO:0006406]; proteasome assembly [GO:0043248]	integrator complex [GO:0032039]; proteasome complex [GO:0000502]; proteasome regulatory particle, lid subcomplex [GO:0008541]; protein-containing complex [GO:0032991]
ENSMUST00000028704	3.7	4.31e-14	A0A0G2JGF1	HAOX1_MOUSE	2-Hydroxyacid oxidase 1 (HAOX1) (EC 1.1.3.15) (Glycolate oxidase) (GOX) (Glyoxylate oxidase) (EC 1.2.3.5)	Hao1	Hao1-201	protein_coding	fatty acid alpha-oxidation [GO:0001561]; glycine biosynthetic process [GO:0006545]; glycolate catabolic process [GO:0046296]; response to oxidative stress [GO:0006979]	intracellular membrane-bounded organelle [GO:0043231]; peroxisomal matrix [GO:0005782]; peroxisome [GO:0005777]	(S)-2-hydroxy-acid oxidase activity [GO:0003973]; FMN binding [GO:0010181]; glyoxylate oxidase activity [GO:0047969]
ENSMUST00000057944	-4.71	1.69e-13	Q3V1A4	CGT_MOUSE	2-hydroxyacylsphingosine 1-beta-galactosyltransferase (EC 2.4.1.47) (Ceramide UDP-galactosyltransferase) (Cerebroside synthase) (UDP-galactose-ceramide galactosyltransferase)	Ugt8 Cgt Ugt4 Ugt8a	Ugt8a-201	protein_coding	cytoskeleton organization [GO:0007010]; galactosylceramide biosynthetic process [GO:0006682]; glycolipid biosynthetic process [GO:0009247]; myelination [GO:0042552]; neuron projection morphogenesis [GO:0048812]; paranodal junction assembly [GO:0030913]; protein localization to paranode region of axon [GO:0002175]	endoplasmic reticulum [GO:0005783]; membrane [GO:0016020]	2-hydroxyacylsphingosine 1-beta-galactosyltransferase activity [GO:0003851]; ceramide glucosyltransferase activity [GO:0008120]; N-acylsphingosine galactosyltransferase activity [GO:0047263]; UDP-galactose:glucosylceramide beta-1,4-galactosyltransferase activity [GO:0008489]
ENSMUST00000198610	-4.64	0.000435111182982	A0A3Q4L2U2	CGT_MOUSE	2-hydroxyacylsphingosine 1-beta-galactosyltransferase (EC 2.4.1.47) (Ceramide UDP-galactosyltransferase) (Cerebroside synthase) (UDP-galactose-ceramide galactosyltransferase)	Ugt8 Cgt Ugt4 Ugt8a	Ugt8a-203	protein_coding	cytoskeleton organization [GO:0007010]; galactosylceramide biosynthetic process [GO:0006682]; glycolipid biosynthetic process [GO:0009247]; myelination [GO:0042552]; neuron projection morphogenesis [GO:0048812]; paranodal junction assembly [GO:0030913]; protein localization to paranode region of axon [GO:0002175]	endoplasmic reticulum [GO:0005783]; membrane [GO:0016020]	2-hydroxyacylsphingosine 1-beta-galactosyltransferase activity [GO:0003851]; ceramide glucosyltransferase activity [GO:0008120]; N-acylsphingosine galactosyltransferase activity [GO:0047263]; UDP-galactose:glucosylceramide beta-1,4-galactosyltransferase activity [GO:0008489]
ENSMUST00000026924	-2.14	0.001587651955113	C0HKD1	DHTK1_MOUSE	2-oxoadipate dehydrogenase complex component E1 (E1a) (OADC-E1) (OADH-E1) (EC 1.2.4.-) (2-oxoadipate dehydrogenase, mitochondrial) (Alpha-ketoadipate dehydrogenase) (Alpha-KADH-E1) (Dehydrogenase E1 and transketolase domain-containing protein 1) (Probable 2-oxoglutarate dehydrogenase E1 component DHKTD1, mitochondrial)	Dhtkd1 Kiaa1630	Dhtkd1-201	protein_coding	generation of precursor metabolites and energy [GO:0006091]; glycolytic process [GO:0006096]; hematopoietic progenitor cell differentiation [GO:0002244]; tricarboxylic acid cycle [GO:0006099]	mitochondrion [GO:0005739]	oxoglutarate dehydrogenase (succinyl-transferring) activity [GO:0004591]; thiamine pyrophosphate binding [GO:0030976]
ENSMUST00000106901	2.6	0.000140979833726	F6TBK9	B1AWD1_MOUSE	3',5'-cyclic-AMP phosphodiesterase (EC 3.1.4.53)	Pde4b	Pde4b-204	protein_coding	cAMP catabolic process [GO:0006198]; cellular response to lipopolysaccharide [GO:0071222]; cellular response to xenobiotic stimulus [GO:0071466]; leukocyte migration [GO:0050900]; neutrophil chemotaxis [GO:0030593]; neutrophil homeostasis [GO:0001780]; positive regulation of interleukin-2 production [GO:0032743]; positive regulation of type II interferon production [GO:0032729]; response to heat …	cell periphery [GO:0071944]; centrosome [GO:0005813]; cytoplasm [GO:0005737]; cytosol [GO:0005829]; dendritic spine [GO:0043197]; excitatory synapse [GO:0060076]; gamma-tubulin complex [GO:0000930]; membrane [GO:0016020]; nucleus [GO:0005634]; perinuclear region of cytoplasm [GO:0048471]; postsynaptic density [GO:0014069]; synaptic vesicle [GO:0008021]	3',5'-cyclic-AMP phosphodiesterase activity [GO:0004115]; cAMP binding [GO:0030552]; gamma-tubulin binding [GO:0043015]; metal ion binding [GO:0046872]; transmembrane transporter binding [GO:0044325]
ENSMUST00000149342	-6.56	0.000997206419815	D3Z6F6	D6REG5_MOUSE	Dynein assembly factor with WDR repeat domains 1	Daw1 Wdr69	Daw1-205	nonsense_mediated_decay	cerebrospinal fluid circulation [GO:0090660]; determination of left/right symmetry [GO:0007368]; epithelial cilium movement involved in extracellular fluid movement [GO:0003351]; establishment of localization in cell [GO:0051649]; heart development [GO:0007507]; outer dynein arm assembly [GO:0036158]; protein polyubiquitination [GO:0000209]	extracellular region [GO:0005576]; SCF ubiquitin ligase complex [GO:0019005]	ubiquitin ligase-substrate adaptor activity [GO:1990756]
ENSMUST00000008052	-2.06	0.000332412761816	Q8C050	HMGC2_MOUSE	3-hydroxy-3-methylglutaryl-CoA lyase, cytoplasmic (EC 4.1.3.4) (3-hydroxy-3-methylglutaryl-CoA lyase-like protein 1)	Hmgcll1	Hmgcll1-201	protein_coding	ketone body biosynthetic process [GO:0046951]; leucine catabolic process [GO:0006552]	cytosol [GO:0005829]; endoplasmic reticulum [GO:0005783]; endoplasmic reticulum membrane [GO:0005789]; membrane [GO:0016020]; perinuclear region of cytoplasm [GO:0048471]	hydroxymethylglutaryl-CoA lyase activity [GO:0004419]; metal ion binding [GO:0046872]
ENSMUST00000000687	5.3	4.01e-16	A0A0R4J245	3HAO_MOUSE	3-hydroxyanthranilate 3,4-dioxygenase (EC 1.13.11.6) (3-hydroxyanthranilate oxygenase) (3-HAO) (3-hydroxyanthranilic acid dioxygenase) (HAD)	Haao	Haao-201	protein_coding	'de novo' NAD biosynthetic process from tryptophan [GO:0034354]; anthranilate metabolic process [GO:0043420]; NAD biosynthetic process [GO:0009435]; neuron cellular homeostasis [GO:0070050]; quinolinate biosynthetic process [GO:0019805]; quinolinate metabolic process [GO:0046874]; response to cadmium ion [GO:0046686]; response to zinc ion [GO:0010043]; tryptophan catabolic process [GO:0006569]	cytoplasm [GO:0005737]; cytosol [GO:0005829]; mitochondrial membrane [GO:0031966]	3-hydroxyanthranilate 3,4-dioxygenase activity [GO:0000334]; ferrous iron binding [GO:0008198]; iron ion binding [GO:0005506]; oxygen binding [GO:0019825]
ENSMUST00000127896	2.1	0.002454879613367	Q8CB96	D3YYB0_MOUSE	40S ribosomal protein S27	Rps27l	Rps27l-203	protein_coding	translation [GO:0006412]	cytosol [GO:0005829]; ribonucleoprotein complex [GO:1990904]; ribosome [GO:0005840]	metal ion binding [GO:0046872]; structural constituent of ribosome [GO:0003735]
ENSMUST00000040917	2.1	1.76e-06	B1B1E2	RS27L_MOUSE	40S ribosomal protein S27-like	Rps27l	Rps27l-201	protein_coding	activation of cysteine-type endopeptidase activity involved in apoptotic process [GO:0006919]; DNA damage response, signal transduction by p53 class mediator resulting in transcription of p21 class mediator [GO:0006978]; intrinsic apoptotic signaling pathway in response to DNA damage by p53 class mediator [GO:0042771]; mitotic G1 DNA damage checkpoint signaling [GO:0031571]; positive regulation o…	cytosol [GO:0005829]; cytosolic small ribosomal subunit [GO:0022627]; nucleus [GO:0005634]	cysteine-type endopeptidase activator activity involved in apoptotic process [GO:0008656]; metal ion binding [GO:0046872]; RNA binding [GO:0003723]; structural constituent of ribosome [GO:0003735]; translation activator activity [GO:0008494]
ENSMUST00000237859	2.0	6.25e-08	A0A494B9Z0	A0A494B9Z0_MOUSE	40S ribosomal protein S30	Fau	Fau-209	protein_coding	translation [GO:0006412]	ribonucleoprotein complex [GO:1990904]; ribosome [GO:0005840]	structural constituent of ribosome [GO:0003735]
ENSMUST00000236336	2.0	1.99e-05	A0A5F8MPY2	A0A494BBA8_MOUSE	40S ribosomal protein S30	Fau	Fau-206	protein_coding	translation [GO:0006412]	ribonucleoprotein complex [GO:1990904]; ribosome [GO:0005840]	structural constituent of ribosome [GO:0003735]
ENSMUST00000049703	2.9	9.41e-09	Q9DAS1	Q80ZP0_MOUSE	4930503B20Rik protein (RIKEN cDNA 4930503B20 gene)	4930503B20Rik	4930503B20Rik-201	protein_coding	chaperone-mediated protein folding [GO:0061077]	cytoplasm [GO:0005737]; mitochondrion [GO:0005739]; nucleus [GO:0005634]	Hsp70 protein binding [GO:0030544]; protein folding chaperone [GO:0044183]; protein-folding chaperone binding [GO:0051087]; unfolded protein binding [GO:0051082]
ENSMUST00000138987	-2.1	0.002232343718099	A0A2I3BPW3	F7C9G3_MOUSE	4-aminobutyrate aminotransferase, mitochondrial	Abat	Abat-205	protein_coding		mitochondrion [GO:0005739]	pyridoxal phosphate binding [GO:0030170]; transaminase activity [GO:0008483]
ENSMUST00000115838	-2.06	0.000101891468452	S4R236	Q3TUE8_MOUSE	4-aminobutyrate aminotransferase, mitochondrial	Abat	Abat-202	protein_coding		mitochondrion [GO:0005739]	pyridoxal phosphate binding [GO:0030170]; transaminase activity [GO:0008483]
ENSMUST00000126831	-6.41	7.44e-10	Q60867	F6RYN6_MOUSE	Protein TBATA	Tbata	Tbata-204	nonsense_mediated_decay
ENSMUST00000115839	-2.08	0.003379290523236	Q6PDC8	GABT_MOUSE	4-aminobutyrate aminotransferase, mitochondrial (EC 2.6.1.19) ((S)-3-amino-2-methylpropionate transaminase) (EC 2.6.1.22) (GABA aminotransferase) (GABA-AT) (Gamma-amino-N-butyrate transaminase) (GABA transaminase) (GABA-T) (L-AIBAT)	Abat Gabat	Abat-203	protein_coding	aging [GO:0007568]; behavioral response to cocaine [GO:0048148]; cerebellum development [GO:0021549]; copulation [GO:0007620]; exploration behavior [GO:0035640]; gamma-aminobutyric acid biosynthetic process [GO:0009449]; gamma-aminobutyric acid catabolic process [GO:0009450]; gamma-aminobutyric acid metabolic process [GO:0009448]; locomotory behavior [GO:0007626]; negative regulation of blood pre…	4-aminobutyrate transaminase complex [GO:0032144]; mitochondrial matrix [GO:0005759]; mitochondrion [GO:0005739]; neuron projection [GO:0043005]	(S)-3-amino-2-methylpropionate transaminase activity [GO:0047298]; 4-aminobutyrate transaminase activity [GO:0003867]; 4-aminobutyrate:2-oxoglutarate transaminase activity [GO:0034386]; identical protein binding [GO:0042802]; iron-sulfur cluster binding [GO:0051536]; metal ion binding [GO:0046872]; pyridoxal phosphate binding [GO:0030170]; succinate-semialdehyde dehydrogenase binding [GO:0032145]
ENSMUST00000084770	-2.71	0.000663544468479	Q0P5U5	FUT9_MOUSE	4-galactosyl-N-acetylglucosaminide 3-alpha-L-fucosyltransferase 9 (EC 2.4.1.152) (Fucosyltransferase 9) (Fucosyltransferase IX) (Fuc-TIX) (FucT-IX) (Galactoside 3-L-fucosyltransferase)	Fut9	Fut9-201	protein_coding	fucosylation [GO:0036065]; glycosphingolipid biosynthetic process [GO:0006688]; N-glycan fucosylation [GO:0036071]; nervous system development [GO:0007399]; neuron differentiation [GO:0030182]; oligosaccharide biosynthetic process [GO:0009312]; polysaccharide biosynthetic process [GO:0000271]; positive regulation of neuron projection development [GO:0010976]; protein glycosylation [GO:0006486]; p…	Golgi apparatus [GO:0005794]; Golgi membrane [GO:0000139]; trans-Golgi network [GO:0005802]; trans-Golgi network membrane [GO:0032588]	4-galactosyl-N-acetylglucosaminide 3-alpha-L-fucosyltransferase activity [GO:0017083]; alpha-(1->3)-fucosyltransferase activity [GO:0046920]
ENSMUST00000199129	-6.38	2.78e-07	D3Z3C7	A0A0G2JE07_MOUSE	Protein FAM166C	Fam166c 1700001C02Rik	Fam166c-204	nonsense_mediated_decay
ENSMUST00000063888	3.9	3.76e-26	P22366	PLD4_MOUSE	5'-3' exonuclease PLD4 (EC 3.1.16.1) (Choline phosphatase 4) (Phosphatidylcholine-hydrolyzing phospholipase D4) (Phospholipase D4) (PLD 4)	Pld4	Pld4-201	protein_coding	establishment of localization in cell [GO:0051649]; hematopoietic progenitor cell differentiation [GO:0002244]; inflammatory response [GO:0006954]; innate immune response [GO:0045087]; phagocytosis [GO:0006909]; regulation of cytokine production involved in inflammatory response [GO:1900015]	early endosome [GO:0005769]; endoplasmic reticulum [GO:0005783]; endoplasmic reticulum membrane [GO:0005789]; nucleus [GO:0005634]; phagocytic vesicle [GO:0045335]; trans-Golgi network membrane [GO:0032588]	phospholipase D activity [GO:0004630]; single-stranded DNA 5'-3' DNA exonuclease activity [GO:0045145]
ENSMUST00000112715	2.6	1.78e-05	A0A0G2JGK6	A2AFM1_MOUSE	5-aminolevulinate synthase (EC 2.3.1.37) (5-aminolevulinic acid synthase) (Delta-ALA synthase) (Delta-aminolevulinate synthase)	Alas2	Alas2-202	protein_coding	protoporphyrinogen IX biosynthetic process [GO:0006782]	mitochondrial inner membrane [GO:0005743]; mitochondrial matrix [GO:0005759]	5-aminolevulinate synthase activity [GO:0003870]; pyridoxal phosphate binding [GO:0030170]
ENSMUST00000066337	2.6	3.97e-07	Q61696	HEM0_MOUSE	5-aminolevulinate synthase, erythroid-specific, mitochondrial (ALAS-E) (EC 2.3.1.37) (5-aminolevulinic acid synthase 2) (Delta-ALA synthase 2) (Delta-aminolevulinate synthase 2)	Alas2	Alas2-201	protein_coding	erythrocyte development [GO:0048821]; erythrocyte differentiation [GO:0030218]; heme biosynthetic process [GO:0006783]; hemoglobin biosynthetic process [GO:0042541]; intracellular iron ion homeostasis [GO:0006879]; protoporphyrinogen IX biosynthetic process [GO:0006782]; response to hypoxia [GO:0001666]	mitochondrial inner membrane [GO:0005743]; mitochondrial matrix [GO:0005759]; mitochondrion [GO:0005739]	5-aminolevulinate synthase activity [GO:0003870]; coenzyme A binding [GO:0120225]; pyridoxal phosphate binding [GO:0030170]
ENSMUST00000214989	2.3	0.00010405632449	D3YUU4	A0A1L1STE9_MOUSE	5-aminolevulinate synthase, non-specific, mitochondrial	Alas1	Alas1-210	protein_coding	biosynthetic process [GO:0009058]		catalytic activity [GO:0003824]; pyridoxal phosphate binding [GO:0030170]
ENSMUST00000118870	3.0	4.54e-12	A0A2I3BRM5	B2KF83_MOUSE	5-formyltetrahydrofolate cyclo-ligase	Mthfs	Mthfs-203	protein_coding
ENSMUST00000113110	2.1	1.7e-07	A0A1Y7VP67	L7N466_MOUSE	5-formyltetrahydrofolate cyclo-ligase (EC 6.3.3.2)	Mthfsl	Mthfsl-201	protein_coding	folic acid catabolic process [GO:0046657]; folic acid-containing compound biosynthetic process [GO:0009396]; glutamate metabolic process [GO:0006536]; tetrahydrofolate interconversion [GO:0035999]; tetrahydrofolate metabolic process [GO:0046653]	cytoplasm [GO:0005737]; cytosol [GO:0005829]; mitochondrial matrix [GO:0005759]; mitochondrion [GO:0005739]	5-formyltetrahydrofolate cyclo-ligase activity [GO:0030272]; ATP binding [GO:0005524]; folic acid binding [GO:0005542]; metal ion binding [GO:0046872]
ENSMUST00000085256	2.4	2.15e-05	F6TIL5	MTHFS_MOUSE	5-formyltetrahydrofolate cyclo-ligase (EC 6.3.3.2) (5,10-methenyl-tetrahydrofolate synthetase) (MTHFS) (Methenyl-THF synthetase)	Mthfs	Mthfs-201	protein_coding	DNA geometric change [GO:0032392]; DNA-templated transcription termination [GO:0006353]; folic acid catabolic process [GO:0046657]; folic acid-containing compound biosynthetic process [GO:0009396]; glutamate metabolic process [GO:0006536]; termination of mitochondrial transcription [GO:0006393]; tetrahydrofolate interconversion [GO:0035999]; tetrahydrofolate metabolic process [GO:0046653]	cytoplasm [GO:0005737]; cytosol [GO:0005829]; mitochondrial matrix [GO:0005759]; mitochondrial nucleoid [GO:0042645]; mitochondrion [GO:0005739]	5-formyltetrahydrofolate cyclo-ligase activity [GO:0030272]; ATP binding [GO:0005524]; double-stranded DNA binding [GO:0003690]; folic acid binding [GO:0005542]; metal ion binding [GO:0046872]
ENSMUST00000106050	3.8	4.3e-08	A0A0A6YWC8	A0A0A0MQC3_MOUSE	5-hydroxyisourate hydrolase (HIU hydrolase) (HIUHase) (EC 3.5.2.17)	Urah	Urah-202	protein_coding	purine nucleobase metabolic process [GO:0006144]		hydroxyisourate hydrolase activity [GO:0033971]
ENSMUST00000210916	4.0	0.000491324526696	A0A494B980	A0A1B0GR99_MOUSE	5-hydroxyisourate hydrolase (HIU hydrolase) (HIUHase) (EC 3.5.2.17)	Urah	Urah-206	protein_coding	purine nucleobase metabolic process [GO:0006144]		hydroxyisourate hydrolase activity [GO:0033971]
ENSMUST00000185612	3.6	1.75e-05	Q0P547	HIUH_MOUSE	5-hydroxyisourate hydrolase (HIU hydrolase) (HIUHase) (EC 3.5.2.17) (Transthyretin-related protein)	Urah	Urah-204	protein_coding	adenosine catabolic process [GO:0006154]; allantoin metabolic process [GO:0000255]; amide catabolic process [GO:0043605]; AMP catabolic process [GO:0006196]; dAMP catabolic process [GO:0046059]; deoxyadenosine catabolic process [GO:0006157]; deoxyguanosine catabolic process [GO:0006161]; deoxyinosine catabolic process [GO:0006149]; dGMP catabolic process [GO:0046055]; GMP catabolic process [GO:00…	mitochondrion [GO:0005739]; peroxisome [GO:0005777]	hydrolase activity [GO:0016787]; hydroxyisourate hydrolase activity [GO:0033971]
ENSMUST00000211372	3.6	1.58e-28	H3BJP2	HIUH_MOUSE	5-hydroxyisourate hydrolase (HIU hydrolase) (HIUHase) (EC 3.5.2.17) (Transthyretin-related protein)	Urah	Urah-207	protein_coding	adenosine catabolic process [GO:0006154]; allantoin metabolic process [GO:0000255]; amide catabolic process [GO:0043605]; AMP catabolic process [GO:0006196]; dAMP catabolic process [GO:0046059]; deoxyadenosine catabolic process [GO:0006157]; deoxyguanosine catabolic process [GO:0006161]; deoxyinosine catabolic process [GO:0006149]; dGMP catabolic process [GO:0046055]; GMP catabolic process [GO:00…	mitochondrion [GO:0005739]; peroxisome [GO:0005777]	hydrolase activity [GO:0016787]; hydroxyisourate hydrolase activity [GO:0033971]
ENSMUST00000026554	3.7	4.98e-17	P23188	HIUH_MOUSE	5-hydroxyisourate hydrolase (HIU hydrolase) (HIUHase) (EC 3.5.2.17) (Transthyretin-related protein)	Urah	Urah-201	protein_coding	adenosine catabolic process [GO:0006154]; allantoin metabolic process [GO:0000255]; amide catabolic process [GO:0043605]; AMP catabolic process [GO:0006196]; dAMP catabolic process [GO:0046059]; deoxyadenosine catabolic process [GO:0006157]; deoxyguanosine catabolic process [GO:0006161]; deoxyinosine catabolic process [GO:0006149]; dGMP catabolic process [GO:0046055]; GMP catabolic process [GO:00…	mitochondrion [GO:0005739]; peroxisome [GO:0005777]	hydrolase activity [GO:0016787]; hydroxyisourate hydrolase activity [GO:0033971]
ENSMUST00000051005	-3.08	0.004732996148074	Q3UP44	5HT1B_MOUSE	5-hydroxytryptamine receptor 1B (5-HT-1B) (5-HT1B) (Serotonin receptor 1B)	Htr1b 5ht1b	Htr1b-201	protein_coding	adenylate cyclase-inhibiting G protein-coupled receptor signaling pathway [GO:0007193]; adenylate cyclase-inhibiting serotonin receptor signaling pathway [GO:0007198]; bone remodeling [GO:0046849]; cellular response to alkaloid [GO:0071312]; cellular response to temperature stimulus [GO:0071502]; cellular response to xenobiotic stimulus [GO:0071466]; chemical synaptic transmission [GO:0007268]; d…	calyx of Held [GO:0044305]; cytoplasm [GO:0005737]; dendrite [GO:0030425]; endoplasmic reticulum [GO:0005783]; G protein-coupled serotonin receptor complex [GO:0098666]; plasma membrane [GO:0005886]; presynaptic membrane [GO:0042734]; serotonergic synapse [GO:0099154]	G protein-coupled serotonin receptor activity [GO:0004993]; heterocyclic compound binding [GO:1901363]; neurotransmitter receptor activity [GO:0030594]; serotonin binding [GO:0051378]; voltage-gated calcium channel activity involved in regulation of presynaptic cytosolic calcium levels [GO:0099626]
ENSMUST00000183482	-2.74	3.33e-05	Q4KL25	5HT1B_MOUSE	5-hydroxytryptamine receptor 1B (5-HT-1B) (5-HT1B) (Serotonin receptor 1B)	Htr1b 5ht1b	Htr1b-202	protein_coding	adenylate cyclase-inhibiting G protein-coupled receptor signaling pathway [GO:0007193]; adenylate cyclase-inhibiting serotonin receptor signaling pathway [GO:0007198]; bone remodeling [GO:0046849]; cellular response to alkaloid [GO:0071312]; cellular response to temperature stimulus [GO:0071502]; cellular response to xenobiotic stimulus [GO:0071466]; chemical synaptic transmission [GO:0007268]; d…	calyx of Held [GO:0044305]; cytoplasm [GO:0005737]; dendrite [GO:0030425]; endoplasmic reticulum [GO:0005783]; G protein-coupled serotonin receptor complex [GO:0098666]; plasma membrane [GO:0005886]; presynaptic membrane [GO:0042734]; serotonergic synapse [GO:0099154]	G protein-coupled serotonin receptor activity [GO:0004993]; heterocyclic compound binding [GO:1901363]; neurotransmitter receptor activity [GO:0030594]; serotonin binding [GO:0051378]; voltage-gated calcium channel activity involved in regulation of presynaptic cytosolic calcium levels [GO:0099626]
ENSMUST00000027431	4.1	2.9e-16	A0A0B4J1F4	5HT2B_MOUSE	5-hydroxytryptamine receptor 2B (5-HT-2B) (5-HT2B) (5-HT-2F) (NP75 protein) (Serotonin receptor 2B)	Htr2b	Htr2b-201	protein_coding	activation of phospholipase C activity [GO:0007202]; behavior [GO:0007610]; calcium-mediated signaling [GO:0019722]; cardiac muscle hypertrophy [GO:0003300]; cellular response to amine stimulus [GO:0071418]; cellular response to serotonin [GO:1904015]; cellular response to temperature stimulus [GO:0071502]; cGMP-mediated signaling [GO:0019934]; chemical synaptic transmission [GO:0007268]; embryon…	cytoplasm [GO:0005737]; dendrite [GO:0030425]; G protein-coupled serotonin receptor complex [GO:0098666]; membrane [GO:0016020]; neuronal cell body [GO:0043025]; nucleoplasm [GO:0005654]; plasma membrane [GO:0005886]; synapse [GO:0045202]	G protein-coupled serotonin receptor activity [GO:0004993]; G-protein alpha-subunit binding [GO:0001965]; Gq/11-coupled serotonin receptor activity [GO:0001587]; GTPase activator activity [GO:0005096]; neurotransmitter receptor activity [GO:0030594]; serotonin binding [GO:0051378]
ENSMUST00000034992	3.9	2.74e-05	A0A2R8VI55	5NTD_MOUSE	5'-nucleotidase (5'-NT) (EC 3.1.3.35) (EC 3.1.3.5) (EC 3.1.3.89) (EC 3.1.3.91) (EC 3.1.3.99) (5'-deoxynucleotidase) (Ecto-5'-nucleotidase) (IMP-specific 5'-nucleotidase) (Thymidylate 5'-phosphatase) (CD antigen CD73)	Nt5e Nt5 Nte	Nt5e-201	protein_coding	adenosine biosynthetic process [GO:0046086]; adenosine metabolic process [GO:0046085]; ADP catabolic process [GO:0046032]; AMP catabolic process [GO:0006196]; ATP metabolic process [GO:0046034]; calcium ion homeostasis [GO:0055074]; inhibition of non-skeletal tissue mineralization [GO:0140928]; leukocyte cell-cell adhesion [GO:0007159]; negative regulation of inflammatory response [GO:0050728]; r…	cell surface [GO:0009986]; cytosol [GO:0005829]; external side of plasma membrane [GO:0009897]; membrane [GO:0016020]; nucleoplasm [GO:0005654]; plasma membrane [GO:0005886]; synaptic membrane [GO:0097060]	5'-deoxynucleotidase activity [GO:0002953]; 5'-nucleotidase activity [GO:0008253]; ferrous iron binding [GO:0008198]; GMP 5'-nucleotidase activity [GO:0050484]; identical protein binding [GO:0042802]; IMP 5'-nucleotidase activity [GO:0050483]; nucleotide binding [GO:0000166]; thymidylate 5'-phosphatase activity [GO:0050340]; XMP 5'-nucleosidase activity [GO:0106411]; zinc ion binding [GO:0008270]
ENSMUST00000213269	2.1	5.4e-05	A0A0N4SVD2	A0A1L1ST06_MOUSE	5'-nucleotidase domain-containing protein 1	Nt5dc1	Nt5dc1-206	protein_coding			hydrolase activity [GO:0016787]; metal ion binding [GO:0046872]
ENSMUST00000099973	2.3	1.06e-06	A0A087WP12	E9QN01_MOUSE	5'-nucleotidase domain-containing protein 1	Nt5dc1	Nt5dc1-202	protein_coding			hydrolase activity [GO:0016787]; metal ion binding [GO:0046872]
ENSMUST00000223412	3.2	6.56e-12	F6W6I1	A0A1Y7VIV3_MOUSE	60 kDa lysophospholipase	Aspg	Aspg-207	protein_coding			asparaginase activity [GO:0004067]
ENSMUST00000079400	3.5	1.86e-10	Q543K9	LPP60_MOUSE	60 kDa lysophospholipase (EC 3.1.1.5) (Lysophospholipase-transacylase) [Includes: L-asparaginase (EC 3.5.1.1) (L-asparagine amidohydrolase); 1-alkyl-2-acetylglycerophosphocholine esterase (EC 3.1.1.47) (Platelet-activating factor acetylhydrolase) (PAF acetylhydrolase)]	Aspg	Aspg-201	protein_coding	asparagine metabolic process [GO:0006528]; lipid catabolic process [GO:0016042]; phospholipid metabolic process [GO:0006644]		1-alkyl-2-acetylglycerophosphocholine esterase activity [GO:0003847]; acyltransferase activity, transferring groups other than amino-acyl groups [GO:0016747]; asparaginase activity [GO:0004067]; lysophospholipase activity [GO:0004622]; phosphatidyl phospholipase B activity [GO:0102545]
ENSMUST00000105812	-6.08	0.002785248467319	B9EJ60	E9Q709_MOUSE	von Willebrand factor A domain-containing protein 5B1	Vwa5b1	Vwa5b1-202	nonsense_mediated_decay
ENSMUST00000238938	2.1	0.000165551361196	P13379	A0A5F8MPY2_MOUSE	60S acidic ribosomal protein P2	Rplp2-ps1	Rplp2-ps1-201	protein_coding	cytoplasmic translational elongation [GO:0002182]	cytosolic large ribosomal subunit [GO:0022625]	structural constituent of ribosome [GO:0003735]
ENSMUST00000134694	7.2	3.04e-18	Q5SXI6	F6YXU0_MOUSE	60S ribosomal protein L35	Gm49368	Gm49368-202	protein_coding	maturation of LSU-rRNA from tricistronic rRNA transcript (SSU-rRNA, 5.8S rRNA, LSU-rRNA) [GO:0000463]; translation [GO:0006412]	cytosolic large ribosomal subunit [GO:0022625]	structural constituent of ribosome [GO:0003735]
ENSMUST00000183869	3.1	8.55e-07	Q91W59	A7UAK4_MOUSE	6-phosphofructo-2-kinase/fructose-2, 6-biphosphatase 3 splice variant 1 (EC 2.7.1.105, EC 3.1.3.46) (6-phosphofructo-2-kinase/fructose-2,6-biphosphatase 3)	Pfkfb3	Pfkfb3-215	protein_coding	fructose 2,6-bisphosphate metabolic process [GO:0006003]; fructose metabolic process [GO:0006000]	cytosol [GO:0005829]; nucleoplasm [GO:0005654]	6-phosphofructo-2-kinase activity [GO:0003873]; ATP binding [GO:0005524]; fructose-2,6-bisphosphate 2-phosphatase activity [GO:0004331]
ENSMUST00000049849	2.4	0.00019682207836	A0A0R4J1D9	A2AUP5_MOUSE	6-phosphofructo-2-kinase/fructose-2, 6-biphosphatase 3 splice variant 3 (EC 2.7.1.105, EC 3.1.3.46) (6-phosphofructo-2-kinase/fructose-2,6-biphosphatase 3)	Pfkfb3	Pfkfb3-202	protein_coding	fructose 2,6-bisphosphate metabolic process [GO:0006003]; fructose metabolic process [GO:0006000]	cytosol [GO:0005829]; nucleoplasm [GO:0005654]	6-phosphofructo-2-kinase activity [GO:0003873]; ATP binding [GO:0005524]; fructose-2,6-bisphosphate 2-phosphatase activity [GO:0004331]
ENSMUST00000179584	3.0	1.13e-10	Q8BHB0	Q3U3S6_MOUSE	6-phosphofructo-2-kinase/fructose-2, 6-biphosphatase 3 splice variant 4 (EC 2.7.1.105, EC 3.1.3.46) (6-phosphofructo-2-kinase/fructose-2,6-biphosphatase 3)	Pfkfb3	Pfkfb3-214	protein_coding	fructose 2,6-bisphosphate metabolic process [GO:0006003]; fructose metabolic process [GO:0006000]	cytosol [GO:0005829]; nucleoplasm [GO:0005654]	6-phosphofructo-2-kinase activity [GO:0003873]; ATP binding [GO:0005524]; fructose-2,6-bisphosphate 2-phosphatase activity [GO:0004331]
ENSMUST00000100411	2.6	0.000954768811156	P12813	A2AUP3_MOUSE	6-phosphofructo-2-kinase/fructose-2,6-biphosphatase 3	Pfkfb3	Pfkfb3-203	protein_coding	fructose 2,6-bisphosphate metabolic process [GO:0006003]; fructose metabolic process [GO:0006000]	cytosol [GO:0005829]; nucleoplasm [GO:0005654]	6-phosphofructo-2-kinase activity [GO:0003873]; ATP binding [GO:0005524]; fructose-2,6-bisphosphate 2-phosphatase activity [GO:0004331]
ENSMUST00000114846	3.0	1.06e-09	A0A0A0MQJ3	A2AUP1_MOUSE	6-phosphofructo-2-kinase/fructose-2,6-biphosphatase 3	Pfkfb3	Pfkfb3-206	protein_coding	fructose 2,6-bisphosphate metabolic process [GO:0006003]; fructose metabolic process [GO:0006000]	cytosol [GO:0005829]; nucleoplasm [GO:0005654]	6-phosphofructo-2-kinase activity [GO:0003873]; ATP binding [GO:0005524]; fructose-2,6-bisphosphate 2-phosphatase activity [GO:0004331]
ENSMUST00000192949	3.0	1.96e-09	E9PUQ9	A0A0A6YY64_MOUSE	6-phosphofructo-2-kinase/fructose-2,6-biphosphatase 3	Pfkfb3	Pfkfb3-220	protein_coding	fructose 2,6-bisphosphate metabolic process [GO:0006003]; fructose metabolic process [GO:0006000]	cytosol [GO:0005829]; nucleoplasm [GO:0005654]	6-phosphofructo-2-kinase activity [GO:0003873]; ATP binding [GO:0005524]; fructose-2,6-bisphosphate 2-phosphatase activity [GO:0004331]
ENSMUST00000114845	2.6	0.000594142636831	Q9QYM8	Q7TS91_MOUSE	6-phosphofructo-2-kinase/fructose-2,6-biphosphatase 3 (Pfkfb3 protein)	Pfkfb3	Pfkfb3-205	protein_coding	fructose 2,6-bisphosphate metabolic process [GO:0006003]; fructose metabolic process [GO:0006000]	cytosol [GO:0005829]; nucleoplasm [GO:0005654]	6-phosphofructo-2-kinase activity [GO:0003873]; ATP binding [GO:0005524]; fructose-2,6-bisphosphate 2-phosphatase activity [GO:0004331]
ENSMUST00000028114	2.9	1.34e-14	Q8C1E7	Q7TS91_MOUSE	6-phosphofructo-2-kinase/fructose-2,6-biphosphatase 3 (Pfkfb3 protein)	Pfkfb3	Pfkfb3-201	protein_coding	fructose 2,6-bisphosphate metabolic process [GO:0006003]; fructose metabolic process [GO:0006000]	cytosol [GO:0005829]; nucleoplasm [GO:0005654]	6-phosphofructo-2-kinase activity [GO:0003873]; ATP binding [GO:0005524]; fructose-2,6-bisphosphate 2-phosphatase activity [GO:0004331]
ENSMUST00000198140	2.6	0.000184357132646	A0A338P6Q2	F264_MOUSE	6-phosphofructo-2-kinase/fructose-2,6-bisphosphatase 4 (6PF-2-K/Fru-2,6-P2ase 4) (PFK/FBPase 4) (6PF-2-K/Fru-2,6-P2ase testis-type isozyme) [Includes: 6-phosphofructo-2-kinase (EC 2.7.1.105); Fructose-2,6-bisphosphatase (EC 3.1.3.46)]	Pfkfb4	Pfkfb4-203	protein_coding	fructose 2,6-bisphosphate metabolic process [GO:0006003]; fructose metabolic process [GO:0006000]	cytosol [GO:0005829]	6-phosphofructo-2-kinase activity [GO:0003873]; ATP binding [GO:0005524]; fructose-2,6-bisphosphate 2-phosphatase activity [GO:0004331]
ENSMUST00000051873	2.6	1.57e-09	Q9WTR1	F264_MOUSE	6-phosphofructo-2-kinase/fructose-2,6-bisphosphatase 4 (6PF-2-K/Fru-2,6-P2ase 4) (PFK/FBPase 4) (6PF-2-K/Fru-2,6-P2ase testis-type isozyme) [Includes: 6-phosphofructo-2-kinase (EC 2.7.1.105); Fructose-2,6-bisphosphatase (EC 3.1.3.46)]	Pfkfb4	Pfkfb4-201	protein_coding	fructose 2,6-bisphosphate metabolic process [GO:0006003]; fructose metabolic process [GO:0006000]	cytosol [GO:0005829]	6-phosphofructo-2-kinase activity [GO:0003873]; ATP binding [GO:0005524]; fructose-2,6-bisphosphate 2-phosphatase activity [GO:0004331]
ENSMUST00000084124	3.0	3.21e-07	A0A286YED2	6PGD_MOUSE	6-phosphogluconate dehydrogenase, decarboxylating (EC 1.1.1.44)	Pgd	Pgd-201	protein_coding	carbohydrate metabolic process [GO:0005975]; D-gluconate catabolic process [GO:0046177]; D-gluconate metabolic process [GO:0019521]; NADP metabolic process [GO:0006739]; pentose biosynthetic process [GO:0019322]; pentose-phosphate shunt [GO:0006098]; pentose-phosphate shunt, oxidative branch [GO:0009051]	cytosol [GO:0005829]; intracellular membrane-bounded organelle [GO:0043231]	carbohydrate binding [GO:0030246]; carboxylic acid binding [GO:0031406]; NADP binding [GO:0050661]; phosphogluconate dehydrogenase (decarboxylating) activity [GO:0004616]
ENSMUST00000109133	-2.5	0.002527433596783	A2AVR2	Q147Z4_MOUSE	9630041N07Rik protein (Zinc finger protein 879)	Zfp879 9630041N07Rik	Zfp879-202	protein_coding
ENSMUST00000198363	7.0	6.45e-36	A0A2R8VH29	Q9CUC4_MOUSE	A disintegrin and metallopeptidase domain 30	Adam30	Adam30-202	protein_coding	male gonad development [GO:0008584]; proteolysis [GO:0006508]	external side of plasma membrane [GO:0009897]; plasma membrane [GO:0005886]; sperm head plasma membrane [GO:1990913]	metal ion binding [GO:0046872]; metalloendopeptidase activity [GO:0004222]
ENSMUST00000153560	-5.94	7.67e-05	G3X939	D6RI15_MOUSE	Pro-interleukin-16	Il16	Il16-205	nonsense_mediated_decay
ENSMUST00000050342	7.8	1.76e-22	P01027	Q811Q3_MOUSE	A disintegrin and metallopeptidase domain 30 (ADAM30)	Adam30	Adam30-201	protein_coding	integrin-mediated signaling pathway [GO:0007229]; male gonad development [GO:0008584]; proteolysis [GO:0006508]	external side of plasma membrane [GO:0009897]; plasma membrane [GO:0005886]; sperm head plasma membrane [GO:1990913]	metal ion binding [GO:0046872]; metalloendopeptidase activity [GO:0004222]
ENSMUST00000125897	3.4	1.49e-40	P08207	E9PY08_MOUSE	A disintegrin and metalloproteinase with thrombospondin motifs 1	Adamts1	Adamts1-202	protein_coding	extracellular matrix organization [GO:0030198]; proteolysis [GO:0006508]	extracellular matrix [GO:0031012]; extracellular region [GO:0005576]	metalloendopeptidase activity [GO:0004222]; zinc ion binding [GO:0008270]
ENSMUST00000023610	3.5	2.95e-12	A0A338P6D0	ATS1_MOUSE	A disintegrin and metalloproteinase with thrombospondin motifs 1 (ADAM-TS 1) (ADAM-TS1) (ADAMTS-1) (EC 3.4.24.-)	Adamts1	Adamts1-201	protein_coding	extracellular matrix organization [GO:0030198]; heart trabecula formation [GO:0060347]; kidney development [GO:0001822]; negative regulation of angiogenesis [GO:0016525]; ovulation from ovarian follicle [GO:0001542]; positive regulation of G1/S transition of mitotic cell cycle [GO:1900087]; positive regulation of neuron projection development [GO:0010976]; positive regulation of vascular associat…	basement membrane [GO:0005604]; collagen-containing extracellular matrix [GO:0062023]; cytoplasmic vesicle [GO:0031410]; extracellular matrix [GO:0031012]; extracellular region [GO:0005576]	heparin binding [GO:0008201]; metalloendopeptidase activity [GO:0004222]; zinc ion binding [GO:0008270]
ENSMUST00000234497	-2.79	3.34e-05	A0A0U1RQ29	A0A3Q4EG50_MOUSE	A disintegrin and metalloproteinase with thrombospondin motifs 10	Adamts10	Adamts10-214	protein_coding			metallopeptidase activity [GO:0008237]
ENSMUST00000234715	-2.64	1.34e-07	A0A0A6YXP2	ATS10_MOUSE	A disintegrin and metalloproteinase with thrombospondin motifs 10 (ADAM-TS 10) (ADAM-TS10) (ADAMTS-10) (EC 3.4.24.-)	Adamts10	Adamts10-215	protein_coding	extracellular matrix organization [GO:0030198]; proteolysis [GO:0006508]	collagen-containing extracellular matrix [GO:0062023]; extracellular matrix [GO:0031012]; extracellular region [GO:0005576]; microfibril [GO:0001527]	metal ion binding [GO:0046872]; metalloendopeptidase activity [GO:0004222]
ENSMUST00000087623	-2.35	3.92e-07	F8VPP0	ATS10_MOUSE	A disintegrin and metalloproteinase with thrombospondin motifs 10 (ADAM-TS 10) (ADAM-TS10) (ADAMTS-10) (EC 3.4.24.-)	Adamts10	Adamts10-201	protein_coding	extracellular matrix organization [GO:0030198]; proteolysis [GO:0006508]	collagen-containing extracellular matrix [GO:0062023]; extracellular matrix [GO:0031012]; extracellular region [GO:0005576]; microfibril [GO:0001527]	metal ion binding [GO:0046872]; metalloendopeptidase activity [GO:0004222]
ENSMUST00000061318	2.6	1.29e-06	Q9WVK4	ATS12_MOUSE	A disintegrin and metalloproteinase with thrombospondin motifs 12 (ADAM-TS 12) (ADAM-TS12) (ADAMTS-12) (EC 3.4.24.-)	Adamts12	Adamts12-201	protein_coding	cell migration [GO:0016477]; cell-matrix adhesion [GO:0007160]; cellular response to BMP stimulus [GO:0071773]; cellular response to interleukin-1 [GO:0071347]; cellular response to tumor necrosis factor [GO:0071356]; chondrocyte differentiation [GO:0002062]; collagen fibril organization [GO:0030199]; extracellular matrix organization [GO:0030198]; negative regulation of cellular response to hepa…	extracellular matrix [GO:0031012]; extracellular region [GO:0005576]	metal ion binding [GO:0046872]; metalloendopeptidase activity [GO:0004222]
ENSMUST00000093113	-3.25	1.96e-05	Q62521	ATS18_MOUSE	A disintegrin and metalloproteinase with thrombospondin motifs 18 (ADAM-TS 18) (ADAM-TS18) (ADAMTS-18) (EC 3.4.24.-)	Adamts18	Adamts18-201	protein_coding	extracellular matrix organization [GO:0030198]; eye development [GO:0001654]; negative regulation of platelet aggregation [GO:0090331]; proteolysis [GO:0006508]	extracellular matrix [GO:0031012]; extracellular region [GO:0005576]	metal ion binding [GO:0046872]; metalloendopeptidase activity [GO:0004222]
ENSMUST00000023611	2.5	4.13e-13	A0A384DV79	ATS5_MOUSE	A disintegrin and metalloproteinase with thrombospondin motifs 5 (ADAM-TS 5) (ADAM-TS5) (ADAMTS-5) (EC 3.4.24.-) (ADMP-2) (Aggrecanase-2) (Implantin)	Adamts5	Adamts5-201	protein_coding	aortic valve morphogenesis [GO:0003180]; defense response to bacterium [GO:0042742]; endocardial cushion morphogenesis [GO:0003203]; extracellular matrix disassembly [GO:0022617]; extracellular matrix organization [GO:0030198]; myoblast fusion [GO:0007520]; negative regulation of cold-induced thermogenesis [GO:0120163]; proteolysis [GO:0006508]; pulmonary valve morphogenesis [GO:0003184]; tooth e…	collagen-containing extracellular matrix [GO:0062023]; extracellular matrix [GO:0031012]; extracellular space [GO:0005615]	endopeptidase activity [GO:0004175]; extracellular matrix binding [GO:0050840]; heparin binding [GO:0008201]; identical protein binding [GO:0042802]; metalloendopeptidase activity [GO:0004222]; metallopeptidase activity [GO:0008237]; peptidase activity [GO:0008233]; zinc ion binding [GO:0008270]
ENSMUST00000167122	3.7	1.28e-13	O54918	E9PX36_MOUSE	A disintegrin and metalloproteinase with thrombospondin motifs 7	Adamts7	Adamts7-208	protein_coding	extracellular matrix organization [GO:0030198]; proteolysis [GO:0006508]	extracellular region [GO:0005576]	metal ion binding [GO:0046872]; metalloendopeptidase activity [GO:0004222]
ENSMUST00000147250	3.9	1.58e-10	Q9WTP3	F6UD05_MOUSE	A disintegrin and metalloproteinase with thrombospondin motifs 7	Adamts7	Adamts7-207	protein_coding	extracellular matrix organization [GO:0030198]; proteolysis [GO:0006508]	extracellular region [GO:0005576]	metal ion binding [GO:0046872]; metalloendopeptidase activity [GO:0004222]
ENSMUST00000113060	4.0	5.59e-07	Q8C9T1	ATS7_MOUSE	A disintegrin and metalloproteinase with thrombospondin motifs 7 (ADAM-TS 7) (ADAM-TS7) (ADAMTS-7) (EC 3.4.24.-) (COMPase)	Adamts7	Adamts7-202	protein_coding	cellular response to BMP stimulus [GO:0071773]; cellular response to interleukin-1 [GO:0071347]; cellular response to tumor necrosis factor [GO:0071356]; chondrocyte differentiation [GO:0002062]; collagen fibril organization [GO:0030199]; extracellular matrix organization [GO:0030198]; negative regulation of chondrocyte differentiation [GO:0032331]; ossification [GO:0001503]; ossification involve…	cell surface [GO:0009986]; extracellular matrix [GO:0031012]; extracellular region [GO:0005576]	metal ion binding [GO:0046872]; metalloendopeptidase activity [GO:0004222]; metallopeptidase activity [GO:0008237]
ENSMUST00000113059	4.0	1.09e-10	Q9JHG7	ATS7_MOUSE	A disintegrin and metalloproteinase with thrombospondin motifs 7 (ADAM-TS 7) (ADAM-TS7) (ADAMTS-7) (EC 3.4.24.-) (COMPase)	Adamts7	Adamts7-201	protein_coding	cellular response to BMP stimulus [GO:0071773]; cellular response to interleukin-1 [GO:0071347]; cellular response to tumor necrosis factor [GO:0071356]; chondrocyte differentiation [GO:0002062]; collagen fibril organization [GO:0030199]; extracellular matrix organization [GO:0030198]; negative regulation of chondrocyte differentiation [GO:0032331]; ossification [GO:0001503]; ossification involve…	cell surface [GO:0009986]; extracellular matrix [GO:0031012]; extracellular region [GO:0005576]	metal ion binding [GO:0046872]; metalloendopeptidase activity [GO:0004222]; metallopeptidase activity [GO:0008237]
ENSMUST00000092486	2.4	0.004511356439436	D3YWW2	B2RXX5_MOUSE	A Disintegrin-like and metallopeptidase (Reprolysin type) with thrombospondin type 1 motif, 14	Adamts14	Adamts14-201	protein_coding	collagen fibril organization [GO:0030199]; extracellular matrix organization [GO:0030198]; integrin-mediated signaling pathway [GO:0007229]; proteolysis [GO:0006508]	extracellular matrix [GO:0031012]; extracellular region [GO:0005576]	metal ion binding [GO:0046872]; metalloendopeptidase activity [GO:0004222]; peptidase activity [GO:0008233]
ENSMUST00000167391	2.8	1.48e-15	E9PVS0	E9PYV8_MOUSE	A disintegrin-like and metallopeptidase (reprolysin type) with thrombospondin type 1 motif, 9	Adamts9	Adamts9-205	protein_coding	aorta morphogenesis [GO:0035909]; endothelial cell-matrix adhesion [GO:0090673]; extracellular matrix organization [GO:0030198]; heart valve morphogenesis [GO:0003179]; melanocyte differentiation [GO:0030318]; negative regulation of endothelial cell migration [GO:0010596]; negative regulation of sprouting angiogenesis [GO:1903671]; positive regulation of melanocyte differentiation [GO:0045636]; p…	cell surface [GO:0009986]; endoplasmic reticulum [GO:0005783]; extracellular matrix [GO:0031012]; extracellular space [GO:0005615]; intracellular membrane-bounded organelle [GO:0043231]	endopeptidase activity [GO:0004175]; metalloendopeptidase activity [GO:0004222]; metallopeptidase activity [GO:0008237]; zinc ion binding [GO:0008270]
ENSMUST00000113438	2.8	0.000183029494046	A0A2I3BRB1	E9PUN6_MOUSE	A disintegrin-like and metallopeptidase (reprolysin type) with thrombospondin type 1 motif, 9	Adamts9	Adamts9-201	protein_coding	extracellular matrix organization [GO:0030198]; melanocyte differentiation [GO:0030318]; positive regulation of melanocyte differentiation [GO:0045636]; proteolysis [GO:0006508]; regulation of developmental pigmentation [GO:0048070]; response to bacterium [GO:0009617]	cell surface [GO:0009986]; endoplasmic reticulum [GO:0005783]; extracellular matrix [GO:0031012]; extracellular space [GO:0005615]; intracellular membrane-bounded organelle [GO:0043231]	endopeptidase activity [GO:0004175]; metalloendopeptidase activity [GO:0004222]; metallopeptidase activity [GO:0008237]; zinc ion binding [GO:0008270]
ENSMUST00000098486	8.4	2.2699999999999997e-23	A0A0R4J0B2	O55179_MOUSE	A1-d protein (B-cell leukemia/lymphoma 2 related protein A1d)	Bcl2a1d A1d	Bcl2a1d-201	protein_coding	extrinsic apoptotic signaling pathway in absence of ligand [GO:0097192]; intrinsic apoptotic signaling pathway in response to DNA damage [GO:0008630]; mitochondrial fusion [GO:0008053]; negative regulation of cysteine-type endopeptidase activity involved in apoptotic process [GO:0043154]; positive regulation of apoptotic process [GO:0043065]; release of cytochrome c from mitochondria [GO:0001836]…	cytoplasm [GO:0005737]; mitochondrial outer membrane [GO:0005741]	BH domain binding [GO:0051400]; channel activity [GO:0015267]; cysteine-type endopeptidase inhibitor activity involved in apoptotic process [GO:0043027]; protein heterodimerization activity [GO:0046982]; protein homodimerization activity [GO:0042803]; protein-containing complex binding [GO:0044877]
ENSMUST00000021231	3.8	0.001082746916321	Q9D3R5	A0A0R4J015_MOUSE	ABC-type glutathione-S-conjugate transporter (EC 7.6.2.3)	Abcc3	Abcc3-201	protein_coding		plasma membrane region [GO:0098590]	ABC-type glutathione S-conjugate transporter activity [GO:0015431]; ATP binding [GO:0005524]; ATP hydrolysis activity [GO:0016887]
ENSMUST00000106669	-2.54	0.000799173936427	F8WGD4	ABC8B_MOUSE	ABC-type organic anion transporter ABCA8B (EC 7.6.2.-) (ATP-binding cassette sub-family A member 8B)	Abca8b Abca8 Kiaa0822	Abca8b-202	protein_coding	cholesterol efflux [GO:0033344]; cholesterol transport [GO:0030301]; lipid transport [GO:0006869]; positive regulation of cholesterol efflux [GO:0010875]; regulation of cholesterol efflux [GO:0010874]; sphingomyelin biosynthetic process [GO:0006686]; xenobiotic transport [GO:0042908]	basolateral plasma membrane [GO:0016323]; endoplasmic reticulum [GO:0005783]; intracellular membrane-bounded organelle [GO:0043231]; mitochondrial inner membrane [GO:0005743]; plasma membrane [GO:0005886]	ABC-type transporter activity [GO:0140359]; ABC-type xenobiotic transporter activity [GO:0008559]; ATP binding [GO:0005524]; ATP hydrolysis activity [GO:0016887]; ATPase-coupled transmembrane transporter activity [GO:0042626]; lipid transporter activity [GO:0005319]
ENSMUST00000020948	-2.34	0.000207622410797	Q80YN3	ABC8B_MOUSE	ABC-type organic anion transporter ABCA8B (EC 7.6.2.-) (ATP-binding cassette sub-family A member 8B)	Abca8b Abca8 Kiaa0822	Abca8b-201	protein_coding	cholesterol efflux [GO:0033344]; cholesterol transport [GO:0030301]; lipid transport [GO:0006869]; positive regulation of cholesterol efflux [GO:0010875]; regulation of cholesterol efflux [GO:0010874]; sphingomyelin biosynthetic process [GO:0006686]; xenobiotic transport [GO:0042908]	basolateral plasma membrane [GO:0016323]; endoplasmic reticulum [GO:0005783]; intracellular membrane-bounded organelle [GO:0043231]; mitochondrial inner membrane [GO:0005743]; plasma membrane [GO:0005886]	ABC-type transporter activity [GO:0140359]; ABC-type xenobiotic transporter activity [GO:0008559]; ATP binding [GO:0005524]; ATP hydrolysis activity [GO:0016887]; ATPase-coupled transmembrane transporter activity [GO:0042626]; lipid transporter activity [GO:0005319]
ENSMUST00000137645	3.0	8.64e-05	A0A2R8W6I1	F6RXN4_MOUSE	ABI gene family member 3	Abi3	Abi3-203	protein_coding
ENSMUST00000200083	2.2	6.12e-06	C0HKE5	ASPM_MOUSE	Abnormal spindle-like microcephaly-associated protein homolog (Calmodulin-binding protein Sha1) (Calmodulin-binding protein 1) (Spindle and hydroxyurea checkpoint abnormal protein)	Aspm Calmbp1 Sha1	Aspm-205	protein_coding	asymmetric cell division [GO:0008356]; brain development [GO:0007420]; cerebral cortex development [GO:0021987]; developmental growth [GO:0048589]; forebrain neuroblast division [GO:0021873]; maintenance of centrosome location [GO:0051661]; male gonad development [GO:0008584]; meiotic spindle assembly [GO:0090306]; negative regulation of asymmetric cell division [GO:0045769]; negative regulation …	apical plasma membrane [GO:0016324]; centrosome [GO:0005813]; cytoplasm [GO:0005737]; meiotic spindle [GO:0072687]; microtubule [GO:0005874]; microtubule minus-end [GO:0036449]; midbody [GO:0030496]; mitotic spindle pole [GO:0097431]; nucleus [GO:0005634]; spindle pole [GO:0000922]	calmodulin binding [GO:0005516]
ENSMUST00000137126	-5.95	6.8e-05	A0A286YD40	D3Z064_MOUSE	Acetylcholinesterase	Ache	Ache-205	protein_coding
ENSMUST00000125195	-2.04	3.73e-05	A0A286YDT7	D3Z064_MOUSE	Acetylcholinesterase	Ache	Ache-203	protein_coding
ENSMUST00000103626	-5.73	1.55e-06	A0A0A6YVU2	A0A075B631_MOUSE	T cell receptor alpha variable 9N-4	Trav9n-4	Trav9n-4-201	TR_V_gene
ENSMUST00000200548	-5.73	0.004000274421608	Q6V5K9	A0A0G2JG37_MOUSE	T cell receptor alpha variable 9D-4	Trav9d-4	Trav9d-4-202	TR_V_gene
ENSMUST00000150054	-3.5	0.004885467436572	Q8CDK2	E9PVR3_MOUSE	Acetylcholinesterase collagenic tail peptide	Colq	Colq-205	protein_coding
ENSMUST00000112027	-3.51	2.99e-06	A0A0H2UKC4	COLQ_MOUSE	Acetylcholinesterase collagenic tail peptide (AChE Q subunit) (Acetylcholinesterase-associated collagen)	Colq	Colq-201	protein_coding	establishment of protein localization to membrane [GO:0090150]; extracellular matrix organization [GO:0030198]; neurotransmitter catabolic process [GO:0042135]; regulation of synaptic assembly at neuromuscular junction [GO:0008582]; skeletal muscle acetylcholine-gated channel clustering [GO:0071340]	cell junction [GO:0030054]; collagen trimer [GO:0005581]; collagen-containing extracellular matrix [GO:0062023]; extracellular matrix [GO:0031012]; extracellular space [GO:0005615]; neuromuscular junction [GO:0031594]; plasma membrane [GO:0005886]	extracellular matrix structural constituent [GO:0005201]; heparin binding [GO:0008201]
ENSMUST00000146841	-2.44	5.1e-12	O88909	D3Z0B3_MOUSE	Acetyl-CoA carboxylase 2	Acacb	Acacb-205	protein_coding			ATP binding [GO:0005524]; ligase activity [GO:0016874]
ENSMUST00000020243	-4.32	5.58e-05	A0A0N4SV96	ASCL1_MOUSE	Achaete-scute homolog 1 (ASH-1) (mASH-1) (mASH1)	Ascl1 Ash1 Mash-1 Mash1	Ascl1-201	protein_coding	adrenal chromaffin cell differentiation [GO:0061104]; carotid body glomus cell differentiation [GO:0061103]; cell maturation [GO:0048469]; cellular response to magnetism [GO:0071259]; central nervous system neuron development [GO:0021954]; cerebral cortex development [GO:0021987]; cerebral cortex GABAergic interneuron differentiation [GO:0021892]; commitment of neuronal cell to specific neuron ty…	neuronal cell body [GO:0043025]; nucleus [GO:0005634]; RNA polymerase II transcription regulator complex [GO:0090575]	bHLH transcription factor binding [GO:0043425]; chromatin binding [GO:0003682]; DNA-binding transcription factor activity [GO:0003700]; DNA-binding transcription factor activity, RNA polymerase II-specific [GO:0000981]; DNA-binding transcription repressor activity, RNA polymerase II-specific [GO:0001227]; double-stranded DNA binding [GO:0003690]; E-box binding [GO:0070888]; identical protein bind…
ENSMUST00000009392	3.7	9.41e-07	E9PX36	ASCL2_MOUSE	Achaete-scute homolog 2 (ASH-2) (mASH-2) (mASH2)	Ascl2 Mash2	Ascl2-201	protein_coding	cell differentiation [GO:0030154]; in utero embryonic development [GO:0001701]; negative regulation of Schwann cell proliferation [GO:0010626]; negative regulation of transcription by RNA polymerase II [GO:0000122]; neuron differentiation [GO:0030182]; placenta development [GO:0001890]; positive regulation of transcription by RNA polymerase II [GO:0045944]; regulation of neurogenesis [GO:0050767]…	cytoplasm [GO:0005737]; nucleus [GO:0005634]; RNA polymerase II transcription regulator complex [GO:0090575]	DNA-binding transcription factor activity [GO:0003700]; DNA-binding transcription factor activity, RNA polymerase II-specific [GO:0000981]; DNA-binding transcription repressor activity, RNA polymerase II-specific [GO:0001227]; E-box binding [GO:0070888]; protein dimerization activity [GO:0046983]; RNA polymerase II cis-regulatory region sequence-specific DNA binding [GO:0000978]; RNA polymerase I…
ENSMUST00000030709	3.9	2.49e-07	Q9JJ00	ASM3B_MOUSE	Acid sphingomyelinase-like phosphodiesterase 3b (ASM-like phosphodiesterase 3b) (EC 3.1.4.-)	Smpdl3b Asml3b	Smpdl3b-201	protein_coding	inflammatory response [GO:0006954]; innate immune response [GO:0045087]; membrane lipid catabolic process [GO:0046466]; negative regulation of inflammatory response [GO:0050728]; negative regulation of innate immune response [GO:0045824]; negative regulation of toll-like receptor signaling pathway [GO:0034122]; sphingomyelin catabolic process [GO:0006685]	extracellular space [GO:0005615]; plasma membrane [GO:0005886]	hydrolase activity, acting on glycosyl bonds [GO:0016798]; phosphoric diester hydrolase activity [GO:0008081]; sphingomyelin phosphodiesterase activity [GO:0004767]; zinc ion binding [GO:0008270]
ENSMUST00000032481	-2.17	0.002993750296408	H7BX82	Q6P8Q6_MOUSE	Acrosin-binding protein (Acrosin-binding protein, 60 kDa form) (Proacrosin-binding protein sp32)	Acrbp Ing4	Acrbp-201	protein_coding		acrosomal vesicle [GO:0001669]
ENSMUST00000169499	-4.95	0.000691629653733	Q9QXI6	K1210_MOUSE	Acrosomal protein KIAA1210	Kiaa1210 Gm14569	Gm14569-204	protein_coding		acrosomal vesicle [GO:0001669]
ENSMUST00000033505	4.8	0.004438444347147	O70337	WASP_MOUSE	Actin nucleation-promoting factor WAS (Wiskott-Aldrich syndrome protein homolog) (WASp)	Was Wasp	Was-201	protein_coding	actin filament polymerization [GO:0030041]; actin filament-based movement [GO:0030048]; actin polymerization or depolymerization [GO:0008154]; Cdc42 protein signal transduction [GO:0032488]; cellular response to type II interferon [GO:0071346]; endosomal transport [GO:0016197]; immune response [GO:0006955]; negative regulation of cell motility [GO:2000146]; negative regulation of stress fiber ass…	actin filament [GO:0005884]; cell-cell junction [GO:0005911]; cytosol [GO:0005829]; nucleus [GO:0005634]; phagocytic vesicle [GO:0045335]; plasma membrane [GO:0005886]; site of double-strand break [GO:0035861]; vesicle membrane [GO:0012506]	actin binding [GO:0003779]; identical protein binding [GO:0042802]; phospholipase binding [GO:0043274]; protein kinase binding [GO:0019901]; SH3 domain binding [GO:0017124]; small GTPase binding [GO:0031267]
ENSMUST00000106216	2.1	0.000769571049033	P48615	E9Q606_MOUSE	Actin, cytoplasmic 1	Actb	Actb-202	protein_coding
ENSMUST00000171419	2.3	2.9e-07	A0A494BA44	E9Q5F4_MOUSE	Actin, cytoplasmic 1	Actb	Actb-208	protein_coding
ENSMUST00000167721	2.6	3.6e-05	Q8CFU0	E9Q1F2_MOUSE	Actin, cytoplasmic 1	Actb	Actb-207	protein_coding
ENSMUST00000100497	3.0	1.93e-16	A0A0G2JDV9	ACTB_MOUSE	Actin, cytoplasmic 1 (Beta-actin) (EC 3.6.4.-) [Cleaved into: Actin, cytoplasmic 1, N-terminally processed]	Actb	Actb-201	protein_coding	adherens junction assembly [GO:0034333]; apical protein localization [GO:0045176]; axonogenesis [GO:0007409]; cell motility [GO:0048870]; cellular response to cytochalasin B [GO:0072749]; cellular response to electrical stimulus [GO:0071257]; chromatin remodeling [GO:0006338]; establishment or maintenance of cell polarity [GO:0007163]; histone acetylation [GO:0016573]; histone H2A acetylation [GO…	actin cytoskeleton [GO:0015629]; adherens junction [GO:0005912]; apical junction complex [GO:0043296]; axon [GO:0030424]; bBAF complex [GO:0140092]; brahma complex [GO:0035060]; brush border [GO:0005903]; calyx of Held [GO:0044305]; cell-cell junction [GO:0005911]; chromatin [GO:0000785]; cortical cytoskeleton [GO:0030863]; cytoplasm [GO:0005737]; cytoplasmic ribonucleoprotein granule [GO:0036464…	ATP binding [GO:0005524]; hydrolase activity [GO:0016787]; identical protein binding [GO:0042802]; kinesin binding [GO:0019894]; nitric-oxide synthase binding [GO:0050998]; protein kinase binding [GO:0019901]; structural constituent of postsynaptic actin cytoskeleton [GO:0098973]; Tat protein binding [GO:0030957]
ENSMUST00000089616	2.1	1.27e-05	E0CY14	F8WGM8_MOUSE	Actin, cytoplasmic 2	Actg1	Actg1-203	protein_coding
ENSMUST00000062147	2.4	2.35e-08	P97875	B1ATY1_MOUSE	Actin, cytoplasmic 2	Actg1	Actg1-201	protein_coding
ENSMUST00000071555	2.2	5.25e-05	P63260	ACTG_MOUSE	Actin, cytoplasmic 2 (EC 3.6.4.-) (Gamma-actin) [Cleaved into: Actin, cytoplasmic 2, N-terminally processed]	Actg1 Actg	Actg1-202	protein_coding	angiogenesis [GO:0001525]; cell motility [GO:0048870]; cellular response to type II interferon [GO:0071346]; morphogenesis of a polarized epithelium [GO:0001738]; positive regulation of cell migration [GO:0030335]; positive regulation of gene expression [GO:0010628]; positive regulation of wound healing [GO:0090303]; protein localization to bicellular tight junction [GO:1902396]; regulation of fo…	actin cytoskeleton [GO:0015629]; actin filament [GO:0005884]; apical junction complex [GO:0043296]; apical part of cell [GO:0045177]; basal body patch [GO:0120220]; calyx of Held [GO:0044305]; cell-cell junction [GO:0005911]; costamere [GO:0043034]; cytoplasm [GO:0005737]; cytosol [GO:0005829]; dense body [GO:0097433]; extracellular exosome [GO:0070062]; filamentous actin [GO:0031941]; focal adhe…	ATP binding [GO:0005524]; hydrolase activity [GO:0016787]; identical protein binding [GO:0042802]; profilin binding [GO:0005522]; protein kinase binding [GO:0019901]; structural constituent of cytoskeleton [GO:0005200]; structural constituent of postsynaptic actin cytoskeleton [GO:0098973]; ubiquitin protein ligase binding [GO:0031625]
ENSMUST00000106215	2.3	0.00366915507114	E9PY03	ACTG_MOUSE	Actin, cytoplasmic 2 (EC 3.6.4.-) (Gamma-actin) [Cleaved into: Actin, cytoplasmic 2, N-terminally processed]	Actg1 Actg	Actg1-204	protein_coding	angiogenesis [GO:0001525]; cell motility [GO:0048870]; cellular response to type II interferon [GO:0071346]; morphogenesis of a polarized epithelium [GO:0001738]; positive regulation of cell migration [GO:0030335]; positive regulation of gene expression [GO:0010628]; positive regulation of wound healing [GO:0090303]; protein localization to bicellular tight junction [GO:1902396]; regulation of fo…	actin cytoskeleton [GO:0015629]; actin filament [GO:0005884]; apical junction complex [GO:0043296]; apical part of cell [GO:0045177]; basal body patch [GO:0120220]; calyx of Held [GO:0044305]; cell-cell junction [GO:0005911]; costamere [GO:0043034]; cytoplasm [GO:0005737]; cytosol [GO:0005829]; dense body [GO:0097433]; extracellular exosome [GO:0070062]; filamentous actin [GO:0031941]; focal adhe…	ATP binding [GO:0005524]; hydrolase activity [GO:0016787]; identical protein binding [GO:0042802]; profilin binding [GO:0005522]; protein kinase binding [GO:0019901]; structural constituent of cytoskeleton [GO:0005200]; structural constituent of postsynaptic actin cytoskeleton [GO:0098973]; ubiquitin protein ligase binding [GO:0031625]
ENSMUST00000138831	2.4	0.00552154757544	Q8BN58	B1AUN0_MOUSE	Actin-binding protein WASF2	Wasf2	Wasf2-206	protein_coding	actin cytoskeleton organization [GO:0030036]	cytoskeleton [GO:0005856]
ENSMUST00000084241	3.0	0.000267094104129	Q80T21	WASF2_MOUSE	Actin-binding protein WASF2 (Protein WAVE-2) (Wiskott-Aldrich syndrome protein family member 2) (WASP family protein member 2)	Wasf2 Wave2	Wasf2-201	protein_coding	actin cytoskeleton organization [GO:0030036]; actin filament-based movement [GO:0030048]; ameboidal-type cell migration [GO:0001667]; angiogenesis [GO:0001525]; endocytosis [GO:0006897]; lamellipodium assembly [GO:0030032]; lamellipodium morphogenesis [GO:0072673]; megakaryocyte development [GO:0035855]; negative regulation of stress fiber assembly [GO:0051497]; positive regulation of Arp2/3 comp…	basolateral plasma membrane [GO:0016323]; cell-cell junction [GO:0005911]; cytoskeleton [GO:0005856]; early endosome [GO:0005769]; lamellipodium [GO:0030027]; protein-containing complex [GO:0032991]; ruffle [GO:0001726]; SCAR complex [GO:0031209]; synapse [GO:0045202]	actin binding [GO:0003779]; Arp2/3 complex binding [GO:0071933]; protein kinase A binding [GO:0051018]; protein kinase A regulatory subunit binding [GO:0034237]; SH3 domain binding [GO:0017124]
ENSMUST00000105912	3.0	1.47e-08	Q11131	WASF2_MOUSE	Actin-binding protein WASF2 (Protein WAVE-2) (Wiskott-Aldrich syndrome protein family member 2) (WASP family protein member 2)	Wasf2 Wave2	Wasf2-202	protein_coding	actin cytoskeleton organization [GO:0030036]; actin filament-based movement [GO:0030048]; ameboidal-type cell migration [GO:0001667]; angiogenesis [GO:0001525]; endocytosis [GO:0006897]; lamellipodium assembly [GO:0030032]; lamellipodium morphogenesis [GO:0072673]; megakaryocyte development [GO:0035855]; negative regulation of stress fiber assembly [GO:0051497]; positive regulation of Arp2/3 comp…	basolateral plasma membrane [GO:0016323]; cell-cell junction [GO:0005911]; cytoskeleton [GO:0005856]; early endosome [GO:0005769]; lamellipodium [GO:0030027]; protein-containing complex [GO:0032991]; ruffle [GO:0001726]; SCAR complex [GO:0031209]; synapse [GO:0045202]	actin binding [GO:0003779]; Arp2/3 complex binding [GO:0071933]; protein kinase A binding [GO:0051018]; protein kinase A regulatory subunit binding [GO:0034237]; SH3 domain binding [GO:0017124]
ENSMUST00000203281	-5.62	0.000169102931878	Q8BH06	A0A0N4SW41_MOUSE	Interleukin-17 receptor E	Il17re	Il17re-204	nonsense_mediated_decay
ENSMUST00000104928	-3.08	0.000133959867481	Q9D2P8	ACL10_MOUSE	Actin-like protein 10	Actl10	Actl10-201	protein_coding
ENSMUST00000149292	-2.3	0.002429444005036	A2ACP1	A0A1C7ZN05_MOUSE	Actin-like protein 6B	Actl6b	Actl6b-207	protein_coding
ENSMUST00000125489	-2.13	1.31e-07	P63011	D3Z2E2_MOUSE	Actin-like protein 6B	Actl6b	Actl6b-202	protein_coding
ENSMUST00000095080	3.4	1.65e-05	D3Z4D7	ACL7B_MOUSE	Actin-like protein 7B (Actin-like-7-beta) (Testis-specific actin-1) (T-actin-1)	Actl7b Tact1	Actl7b-201	protein_coding		cytoplasm [GO:0005737]; cytoskeleton [GO:0005856]; nucleus [GO:0005634]
ENSMUST00000196111	4.6	9.08e-07	A0A5F8MPE2	Q91Z25_MOUSE	Actin-related protein 2/3 complex subunit	Arpc1b	Arpc1b-211	protein_coding	Arp2/3 complex-mediated actin nucleation [GO:0034314]; response to estradiol [GO:0032355]; response to estrogen [GO:0043627]	Arp2/3 protein complex [GO:0005885]; cytoplasm [GO:0005737]; tubulobulbar complex [GO:0036284]	actin filament binding [GO:0051015]; structural constituent of cytoskeleton [GO:0005200]
ENSMUST00000141602	4.2	3.8e-15	F6W1T9	D3Z6S0_MOUSE	Actin-related protein 2/3 complex subunit 1B	Arpc1b	Arpc1b-209	protein_coding	Arp2/3 complex-mediated actin nucleation [GO:0034314]	Arp2/3 protein complex [GO:0005885]
ENSMUST00000138922	4.6	9.86e-17	F6VVE6	F6THG2_MOUSE	Actin-related protein 2/3 complex subunit 1B	Arpc1b	Arpc1b-208	protein_coding	Arp2/3 complex-mediated actin nucleation [GO:0034314]	Arp2/3 protein complex [GO:0005885]
ENSMUST00000136074	4.7	7.25e-25	Q8BV66	F6VVE6_MOUSE	Actin-related protein 2/3 complex subunit 1B	Arpc1b	Arpc1b-205	protein_coding	Arp2/3 complex-mediated actin nucleation [GO:0034314]	Arp2/3 protein complex [GO:0005885]	actin binding [GO:0003779]
ENSMUST00000085679	4.5	3.57e-16	P26041	ARC1B_MOUSE	Actin-related protein 2/3 complex subunit 1B (Arp2/3 complex 41 kDa subunit) (p41-ARC)	Arpc1b	Arpc1b-201	protein_coding	Arp2/3 complex-mediated actin nucleation [GO:0034314]	Arp2/3 protein complex [GO:0005885]; cytoplasm [GO:0005737]; nucleus [GO:0005634]; tubulobulbar complex [GO:0036284]	actin filament binding [GO:0051015]; protein-containing complex binding [GO:0044877]; structural constituent of cytoskeleton [GO:0005200]
ENSMUST00000113820	2.2	0.002985455077263	Q9DBS4	ARPC2_MOUSE	Actin-related protein 2/3 complex subunit 2 (Arp2/3 complex 34 kDa subunit) (p34-ARC)	Arpc2	Arpc2-203	protein_coding	actin filament polymerization [GO:0030041]; Arp2/3 complex-mediated actin nucleation [GO:0034314]; cellular response to epidermal growth factor stimulus [GO:0071364]; cellular response to platelet-derived growth factor stimulus [GO:0036120]; cellular response to rapamycin [GO:0072752]; positive regulation of actin cytoskeleton reorganization [GO:2000251]; positive regulation of actin filament pol…	actin filament branch point [GO:0061834]; apical dendrite [GO:0097440]; Arp2/3 protein complex [GO:0005885]; axon terminus [GO:0043679]; cell leading edge [GO:0031252]; cell surface [GO:0009986]; concave side of sperm head [GO:0061830]; cytoplasm [GO:0005737]; dendritic shaft [GO:0043198]; dendritic spine [GO:0043197]; endosome [GO:0005768]; filamentous actin [GO:0031941]; focal adhesion [GO:0005…	actin filament binding [GO:0051015]; ATPase binding [GO:0051117]; glutamate receptor binding [GO:0035254]; protein-containing complex binding [GO:0044877]; structural constituent of cytoskeleton [GO:0005200]
ENSMUST00000196969	2.1	0.002513470445365	A0A0U1RNM9	A0A0G2JFK7_MOUSE	Actin-related protein 2/3 complex subunit 3	Arpc3	Arpc3-208	protein_coding	Arp2/3 complex-mediated actin nucleation [GO:0034314]; regulation of actin filament polymerization [GO:0030833]	Arp2/3 protein complex [GO:0005885]; cytoplasm [GO:0005737]
ENSMUST00000031421	2.1	4.36e-07	Q6IMB1	H7BWZ3_MOUSE	Actin-related protein 2/3 complex subunit 3	Arpc3	Arpc3-201	protein_coding	Arp2/3 complex-mediated actin nucleation [GO:0034314]; regulation of actin filament polymerization [GO:0030833]	Arp2/3 protein complex [GO:0005885]; cytoplasm [GO:0005737]	actin binding [GO:0003779]
ENSMUST00000111716	2.2	2.51e-07	C0HKE3	D3Z2F7_MOUSE	Actin-related protein 2/3 complex subunit 3	Arpc3	Arpc3-204	protein_coding	Arp2/3 complex-mediated actin nucleation [GO:0034314]; regulation of actin filament polymerization [GO:0030833]	Arp2/3 protein complex [GO:0005885]; cytoplasm [GO:0005737]	actin binding [GO:0003779]
ENSMUST00000130553	-5.47	0.000909045878038	F6UTR6	D6RCI1_MOUSE	Carbohydrate sulfotransferase 9	Chst9	Chst9-202	nonsense_mediated_decay
ENSMUST00000111713	2.2	2.51e-07	C0HKE4	D3Z2F8_MOUSE	Actin-related protein 2/3 complex subunit 3	Arpc3	Arpc3-203	protein_coding	Arp2/3 complex-mediated actin nucleation [GO:0034314]; regulation of actin filament polymerization [GO:0030833]	Arp2/3 protein complex [GO:0005885]; cytoplasm [GO:0005737]	actin binding [GO:0003779]
ENSMUST00000102525	2.1	1.95e-07	A0A2R8VHX7	ARPC3_MOUSE	Actin-related protein 2/3 complex subunit 3 (Arp2/3 complex 21 kDa subunit) (p21-ARC)	Arpc3	Arpc3-202	protein_coding	Arp2/3 complex-mediated actin nucleation [GO:0034314]; regulation of actin filament polymerization [GO:0030833]	Arp2/3 protein complex [GO:0005885]; cell leading edge [GO:0031252]; cytoplasm [GO:0005737]; filamentous actin [GO:0031941]; growth cone leading edge [GO:0061850]; lamellipodium [GO:0030027]; nucleus [GO:0005634]; site of double-strand break [GO:0035861]	actin filament binding [GO:0051015]; structural constituent of cytoskeleton [GO:0005200]
ENSMUST00000097536	2.4	0.000192152079888	Q9CQ31	Q3UA72_MOUSE	Actin-related protein 2/3 complex subunit 5	Arpc5	Arpc5-202	protein_coding	Arp2/3 complex-mediated actin nucleation [GO:0034314]; regulation of actin filament polymerization [GO:0030833]	Arp2/3 protein complex [GO:0005885]; cytoplasm [GO:0005737]
ENSMUST00000077755	2.4	0.004351449849322	A0A0G2JEB8	ARPC5_MOUSE	Actin-related protein 2/3 complex subunit 5 (Arp2/3 complex 16 kDa subunit) (p16-ARC)	Arpc5	Arpc5-201	protein_coding	actin filament network formation [GO:0051639]; Arp2/3 complex-mediated actin nucleation [GO:0034314]; cell migration [GO:0016477]; lamellipodium organization [GO:0097581]; maintenance of cell polarity [GO:0030011]; microtubule organizing center localization [GO:0061842]; regulation of actin filament polymerization [GO:0030833]; smooth muscle cell migration [GO:0014909]	Arp2/3 protein complex [GO:0005885]; cytoplasm [GO:0005737]; endosome [GO:0005768]; growth cone [GO:0030426]; lamellipodium [GO:0030027]; neuron projection [GO:0043005]; nucleus [GO:0005634]; site of double-strand break [GO:0035861]	actin filament binding [GO:0051015]; structural constituent of cytoskeleton [GO:0005200]
ENSMUST00000027579	2.0	1.89e-09	O54724	ARP3_MOUSE	Actin-related protein 3 (Actin-like protein 3)	Actr3 Arp3	Actr3-201	protein_coding	Arp2/3 complex-mediated actin nucleation [GO:0034314]; astrocyte differentiation [GO:0048708]; asymmetric cell division [GO:0008356]; cellular response to transforming growth factor beta stimulus [GO:0071560]; cellular response to tumor necrosis factor [GO:0071356]; cellular response to type II interferon [GO:0071346]; cilium assembly [GO:0060271]; establishment or maintenance of cell polarity [G…	actin filament [GO:0005884]; apical ectoplasmic specialization [GO:0061831]; apical tubulobulbar complex [GO:0061828]; Arp2/3 protein complex [GO:0005885]; basal ectoplasmic specialization [GO:0061832]; brush border [GO:0005903]; cell leading edge [GO:0031252]; cell-cell junction [GO:0005911]; concave side of sperm head [GO:0061830]; cytoplasm [GO:0005737]; excitatory synapse [GO:0060076]; glutam…	actin binding [GO:0003779]; actin filament binding [GO:0051015]; ATP binding [GO:0005524]; ATPase binding [GO:0051117]; structural constituent of cytoskeleton [GO:0005200]
ENSMUST00000047630	-4.44	6.69e-05	Q80XD1	ACTT3_MOUSE	Actin-related protein T3 (ARP-T3) (Actin-related protein M1)	Actrt3 Arpm1	Actrt3-201	protein_coding		cytoplasm [GO:0005737]; cytoskeleton [GO:0005856]; male germ cell nucleus [GO:0001673]
ENSMUST00000092836	8.6	5.4599999999999995e-55	D3Z3W9	Q5SSJ1_MOUSE	Activated macrophage/microglia WAP domain protein (OTTMUSG00000000971 protein) (WAP four-disulfide core domain 17)	Wfdc17 Amwap Gm11428 OTTMUSG00000000971	Wfdc17-201	protein_coding	antibacterial humoral response [GO:0019731]; innate immune response [GO:0045087]	extracellular region [GO:0005576]	serine-type endopeptidase inhibitor activity [GO:0004867]
ENSMUST00000237324	-3.78	3.4e-12	P97291	SCD3_MOUSE	Acyl-CoA desaturase 3 (EC 1.14.19.-) (Delta(9)-desaturase 3) (Delta-9 desaturase 3) (Fatty acid desaturase 3) (Palmitoyl-CoA desaturase) (Stearoyl-CoA desaturase 3)	Scd3	Scd3-202	protein_coding	monounsaturated fatty acid biosynthetic process [GO:1903966]; response to fatty acid [GO:0070542]; unsaturated fatty acid biosynthetic process [GO:0006636]	endoplasmic reticulum [GO:0005783]; endoplasmic reticulum membrane [GO:0005789]; membrane [GO:0016020]; nucleolus [GO:0005730]	iron ion binding [GO:0005506]; oxidoreductase activity [GO:0016491]; palmitoyl-CoA 9-desaturase activity [GO:0032896]
ENSMUST00000026220	-2.53	5.04e-12	Q8C449	SCD3_MOUSE	Acyl-CoA desaturase 3 (EC 1.14.19.-) (Delta(9)-desaturase 3) (Delta-9 desaturase 3) (Fatty acid desaturase 3) (Palmitoyl-CoA desaturase) (Stearoyl-CoA desaturase 3)	Scd3	Scd3-201	protein_coding	monounsaturated fatty acid biosynthetic process [GO:1903966]; response to fatty acid [GO:0070542]; unsaturated fatty acid biosynthetic process [GO:0006636]	endoplasmic reticulum [GO:0005783]; endoplasmic reticulum membrane [GO:0005789]; membrane [GO:0016020]; nucleolus [GO:0005730]	iron ion binding [GO:0005506]; oxidoreductase activity [GO:0016491]; palmitoyl-CoA 9-desaturase activity [GO:0032896]
ENSMUST00000028859	2.2	1.66e-07	B1AUZ9	ACOXL_MOUSE	Acyl-coenzyme A oxidase-like protein (Acyl-CoA oxidase-like protein) (EC 1.3.3.-)	Acoxl	Acoxl-201	protein_coding	fatty acid beta-oxidation using acyl-CoA oxidase [GO:0033540]; lipid homeostasis [GO:0055088]	peroxisome [GO:0005777]	acyl-CoA oxidase activity [GO:0003997]; FAD binding [GO:0071949]; fatty acid binding [GO:0005504]; flavin adenine dinucleotide binding [GO:0050660]
ENSMUST00000110344	2.8	1.74e-13	G3X961	ACOXL_MOUSE	Acyl-coenzyme A oxidase-like protein (Acyl-CoA oxidase-like protein) (EC 1.3.3.-)	Acoxl	Acoxl-202	protein_coding	fatty acid beta-oxidation using acyl-CoA oxidase [GO:0033540]; lipid homeostasis [GO:0055088]	peroxisome [GO:0005777]	acyl-CoA oxidase activity [GO:0003997]; FAD binding [GO:0071949]; fatty acid binding [GO:0005504]; flavin adenine dinucleotide binding [GO:0050660]
ENSMUST00000131879	-5.33	2.39e-07	A0A338P6S6	D6RH51_MOUSE	Protein TBATA	Tbata	Tbata-205	nonsense_mediated_decay
ENSMUST00000145061	-2.35	0.00089322125978	Q32M26	E0CXP8_MOUSE	Acyl-coenzyme A thioesterase 11	Acot11	Acot11-205	protein_coding	fatty acid metabolic process [GO:0006631]		carboxylic ester hydrolase activity [GO:0052689]; thiolester hydrolase activity [GO:0016790]
ENSMUST00000148688	-2.34	7.12e-11	Q3UZP4	E0CYA0_MOUSE	Acyl-coenzyme A thioesterase 11	Acot11	Acot11-206	protein_coding	fatty acid metabolic process [GO:0006631]		carboxylic ester hydrolase activity [GO:0052689]; thiolester hydrolase activity [GO:0016790]
ENSMUST00000065253	-2.08	7.67e-05	A2AHG0	A2AVR6_MOUSE	Acyl-coenzyme A thioesterase 11	Acot11	Acot11-201	protein_coding	fatty acid metabolic process [GO:0006631]	cytosol [GO:0005829]	carboxylic ester hydrolase activity [GO:0052689]; lipid binding [GO:0008289]; thiolester hydrolase activity [GO:0016790]
ENSMUST00000102762	-2.19	0.003640331227818	A0A494B9P8	ACO11_MOUSE	Acyl-coenzyme A thioesterase 11 (Acyl-CoA thioesterase 11) (EC 3.1.2.-) (Acyl-CoA thioester hydrolase 11) (Adipose-associated thioesterase) (Brown fat-inducible thioesterase) (BFIT) (Palmitoyl-coenzyme A thioesterase) (EC 3.1.2.2)	Acot11 Bfit Thea	Acot11-202	protein_coding	fatty acid metabolic process [GO:0006631]; intracellular signal transduction [GO:0035556]; negative regulation of cold-induced thermogenesis [GO:0120163]; response to cold [GO:0009409]; response to temperature stimulus [GO:0009266]	cytoplasm [GO:0005737]; cytosol [GO:0005829]; mitochondrial matrix [GO:0005759]	acyl-CoA hydrolase activity [GO:0047617]; carboxylic ester hydrolase activity [GO:0052689]; lipid binding [GO:0008289]; long-chain acyl-CoA hydrolase activity [GO:0052816]; myristoyl-CoA hydrolase activity [GO:0102991]; palmitoyl-CoA hydrolase activity [GO:0016290]
ENSMUST00000224299	-2.13	0.003170961674514	A0A494B9W5	A0A286YCV6_MOUSE	Acyl-coenzyme A thioesterase MBLAC2	Mblac2	Mblac2-202	protein_coding
ENSMUST00000057598	-2.06	0.005897736573826	A0A1L1SQU7	MBLC2_MOUSE	Acyl-coenzyme A thioesterase MBLAC2 (Acyl-CoA thioesterase MBLAC2) (EC 3.1.2.2) (Beta-lactamase MBLAC2) (EC 3.5.2.6) (Metallo-beta-lactamase domain-containing protein 2) (Palmitoyl-coenzyme A thioesterase MBLAC2)	Mblac2	Mblac2-201	protein_coding	fatty acid metabolic process [GO:0006631]	endoplasmic reticulum membrane [GO:0005789]; plasma membrane [GO:0005886]	beta-lactamase activity [GO:0008800]; metal ion binding [GO:0046872]; myristoyl-CoA hydrolase activity [GO:0102991]; palmitoyl-CoA hydrolase activity [GO:0016290]
ENSMUST00000049822	-2.01	4.3e-06	G3UWM5	THEM4_MOUSE	Acyl-coenzyme A thioesterase THEM4 (Acyl-CoA thioesterase THEM4) (EC 3.1.2.2) (Carboxyl-terminal modulator protein) (Thioesterase superfamily member 4)	Them4 Ctmp	Them4-201	protein_coding	fatty acid metabolic process [GO:0006631]; protein kinase B signaling [GO:0043491]; regulation of mitochondrial membrane permeability involved in apoptotic process [GO:1902108]	cytosol [GO:0005829]; mitochondrial inner membrane [GO:0005743]; mitochondrial intermembrane space [GO:0005758]; mitochondrion [GO:0005739]; ruffle membrane [GO:0032587]	myristoyl-CoA hydrolase activity [GO:0102991]; palmitoyl-CoA hydrolase activity [GO:0016290]
ENSMUST00000221982	6.6	0.000733389067016	J3QMC7	Q5FW74_MOUSE	Acyloxyacyl hydrolase (Aoah protein)	Aoah	Aoah-202	protein_coding		extracellular region [GO:0005576]	acyloxyacyl hydrolase activity [GO:0050528]
ENSMUST00000021757	6.2	0.005244758491883	S4R2F6	AOAH_MOUSE	Acyloxyacyl hydrolase (EC 3.1.1.77) [Cleaved into: Acyloxyacyl hydrolase small subunit; Acyloxyacyl hydrolase large subunit]	Aoah	Aoah-201	protein_coding	fatty acid metabolic process [GO:0006631]; lipopolysaccharide catabolic process [GO:0009104]; lipopolysaccharide metabolic process [GO:0008653]; negative regulation of inflammatory response [GO:0050728]	cytoplasmic vesicle [GO:0031410]; extracellular region [GO:0005576]	acyloxyacyl hydrolase activity [GO:0050528]; calcium ion binding [GO:0005509]
ENSMUST00000117782	3.0	7.07e-06	A0A087WQW8	ATL4_MOUSE	ADAMTS-like protein 4 (ADAMTSL-4) (Thrombospondin repeat-containing protein 1)	Adamtsl4 Tsrc1	Adamtsl4-202	protein_coding	apoptotic process [GO:0006915]; epithelial cell development [GO:0002064]; extracellular matrix organization [GO:0030198]; pigment cell development [GO:0070285]; positive regulation of apoptotic process [GO:0043065]	extracellular matrix [GO:0031012]; extracellular region [GO:0005576]; interstitial matrix [GO:0005614]	identical protein binding [GO:0042802]; protease binding [GO:0002020]
ENSMUST00000015994	3.0	0.000477139371225	Q8BFV3	ATL4_MOUSE	ADAMTS-like protein 4 (ADAMTSL-4) (Thrombospondin repeat-containing protein 1)	Adamtsl4 Tsrc1	Adamtsl4-201	protein_coding	apoptotic process [GO:0006915]; epithelial cell development [GO:0002064]; extracellular matrix organization [GO:0030198]; pigment cell development [GO:0070285]; positive regulation of apoptotic process [GO:0043065]	extracellular matrix [GO:0031012]; extracellular region [GO:0005576]; interstitial matrix [GO:0005614]	identical protein binding [GO:0042802]; protease binding [GO:0002020]
ENSMUST00000211823	2.4	1.28e-05	P48755	A0A1D5RM31_MOUSE	Adenine phosphoribosyltransferase	Aprt	Aprt-203	protein_coding
ENSMUST00000212093	2.5	0.001101725274108	Q9D279	A0A1D5RM31_MOUSE	Adenine phosphoribosyltransferase	Aprt	Aprt-204	protein_coding
ENSMUST00000232243	-5.16	0.00019289255729	Q6V3W6	A0A338P6S6_MOUSE	Metabotropic glutamate receptor 4	Grm4	Grm4-208	nonsense_mediated_decay		membrane [GO:0016020]	G protein-coupled receptor activity [GO:0004930]
ENSMUST00000213062	2.8	5.08e-07	A0A0A6YXA9	A0A1D5RM31_MOUSE	Adenine phosphoribosyltransferase	Aprt	Aprt-209	protein_coding
ENSMUST00000006764	2.5	9.36e-09	Q91WU4	APT_MOUSE	Adenine phosphoribosyltransferase (APRT) (EC 2.4.2.7)	Aprt	Aprt-201	protein_coding	adenine metabolic process [GO:0046083]; adenine salvage [GO:0006168]; AMP salvage [GO:0044209]; cellular response to insulin stimulus [GO:0032869]; GMP salvage [GO:0032263]; grooming behavior [GO:0007625]; IMP salvage [GO:0032264]; lactation [GO:0007595]; purine ribonucleoside salvage [GO:0006166]	cytoplasm [GO:0005737]; cytosol [GO:0005829]; nucleoplasm [GO:0005654]	adenine binding [GO:0002055]; adenine phosphoribosyltransferase activity [GO:0003999]; AMP binding [GO:0016208]
ENSMUST00000138909	-3.1	0.000127335475285	Q5F4S7	D3Z3K9_MOUSE	Adenomatous polyposis coli protein 2	Apc2	Apc2-203	protein_coding	cellular component organization [GO:0016043]; negative regulation of Wnt signaling pathway [GO:0030178]	cytoplasm [GO:0005737]; intracellular membrane-bounded organelle [GO:0043231]	beta-catenin binding [GO:0008013]
ENSMUST00000154212	-3.09	0.002549609176662	A0A0G2JGZ6	D3YYQ9_MOUSE	Adenomatous polyposis coli protein 2	Apc2	Apc2-206	protein_coding	cellular component organization [GO:0016043]; negative regulation of Wnt signaling pathway [GO:0030178]	cytoplasm [GO:0005737]; intracellular membrane-bounded organelle [GO:0043231]	beta-catenin binding [GO:0008013]
ENSMUST00000140828	-3.01	6.02e-05	Q7TNC6	D3Z344_MOUSE	Adenomatous polyposis coli protein 2	Apc2	Apc2-205	protein_coding	cellular component organization [GO:0016043]; negative regulation of Wnt signaling pathway [GO:0030178]	cytoplasm [GO:0005737]; intracellular membrane-bounded organelle [GO:0043231]	beta-catenin binding [GO:0008013]
ENSMUST00000105359	-2.77	0.003710869837696	F6S419	D3YTR0_MOUSE	Adenomatous polyposis coli protein 2	Apc2	Apc2-202	protein_coding	activation of GTPase activity [GO:0090630]; microtubule cytoskeleton organization [GO:0000226]; negative regulation of canonical Wnt signaling pathway [GO:0090090]; Wnt signaling pathway [GO:0016055]	catenin complex [GO:0016342]; cytoplasmic microtubule [GO:0005881]; cytosol [GO:0005829]; filamentous actin [GO:0031941]; Golgi apparatus [GO:0005794]; intercellular bridge [GO:0045171]; lamellipodium membrane [GO:0031258]; midbody [GO:0030496]; perinuclear region of cytoplasm [GO:0048471]; postsynapse [GO:0098794]	beta-catenin binding [GO:0008013]; microtubule binding [GO:0008017]
ENSMUST00000020349	-2.77	1.34e-11	Q811W1	G5E832_MOUSE	Adenomatous polyposis coli protein 2	Apc2	Apc2-201	protein_coding	cellular component organization [GO:0016043]; negative regulation of Wnt signaling pathway [GO:0030178]; Wnt signaling pathway [GO:0016055]	cell periphery [GO:0071944]; cytoplasm [GO:0005737]; intracellular membrane-bounded organelle [GO:0043231]; microtubule [GO:0005874]	beta-catenin binding [GO:0008013]; microtubule binding [GO:0008017]
ENSMUST00000017841	2.8	3.08e-06	F6SGM1	ADA_MOUSE	Adenosine deaminase (EC 3.5.4.4) (Adenosine aminohydrolase)	Ada	Ada-201	protein_coding	adenosine catabolic process [GO:0006154]; adenosine metabolic process [GO:0046085]; allantoin metabolic process [GO:0000255]; alpha-beta T cell differentiation [GO:0046632]; amide catabolic process [GO:0043605]; AMP catabolic process [GO:0006196]; AMP salvage [GO:0044209]; apoptotic process [GO:0006915]; B cell proliferation [GO:0042100]; calcium-mediated signaling [GO:0019722]; cell adhesion [GO…	anchoring junction [GO:0070161]; cell surface [GO:0009986]; cytoplasm [GO:0005737]; cytoplasmic vesicle lumen [GO:0060205]; cytosol [GO:0005829]; dendrite cytoplasm [GO:0032839]; external side of plasma membrane [GO:0009897]; extracellular space [GO:0005615]; lysosome [GO:0005764]; membrane [GO:0016020]; neuron projection [GO:0043005]; neuronal cell body [GO:0043025]; nucleus [GO:0005634]; plasma…	2'-deoxyadenosine deaminase activity [GO:0046936]; adenosine deaminase activity [GO:0004000]; deaminase activity [GO:0019239]; purine nucleoside binding [GO:0001883]; zinc ion binding [GO:0008270]
ENSMUST00000219322	3.3	7.66e-13	Q8VDU1	A0A1W2P8B2_MOUSE	Adenosine receptor A2a	Adora2a	Adora2a-204	protein_coding		membrane [GO:0016020]
ENSMUST00000219044	3.5	0.000626844731876	Q9D4C0	A0A1W2P713_MOUSE	Adenosine receptor A2a	Adora2a	Adora2a-203	protein_coding		membrane [GO:0016020]	G protein-coupled receptor activity [GO:0004930]
ENSMUST00000105420	3.7	7.42e-16	Q8VEA8	AA2AR_MOUSE	Adenosine receptor A2a	Adora2a	Adora2a-201	protein_coding	adenylate cyclase-activating G protein-coupled receptor signaling pathway [GO:0007189]; apoptotic signaling pathway [GO:0097190]; astrocyte activation [GO:0048143]; eating behavior [GO:0042755]; excitatory postsynaptic potential [GO:0060079]; G protein-coupled adenosine receptor signaling pathway [GO:0001973]; G protein-coupled receptor signaling pathway [GO:0007186]; inhibition of non-skeletal t…	asymmetric synapse [GO:0032279]; axolemma [GO:0030673]; axon [GO:0030424]; dendrite [GO:0030425]; endomembrane system [GO:0012505]; glutamatergic synapse [GO:0098978]; intermediate filament [GO:0005882]; membrane [GO:0016020]; neuronal cell body [GO:0043025]; plasma membrane [GO:0005886]; postsynaptic density [GO:0014069]; postsynaptic membrane [GO:0045211]; presynaptic active zone [GO:0048786]; …	alpha-actinin binding [GO:0051393]; enzyme binding [GO:0019899]; G protein-coupled adenosine receptor activity [GO:0001609]; identical protein binding [GO:0042802]; lipid binding [GO:0008289]; protein-containing complex binding [GO:0044877]; type 5 metabotropic glutamate receptor binding [GO:0031802]
ENSMUST00000018644	3.3	1.82e-07	A0A1Y7VM65	AA2BR_MOUSE	Adenosine receptor A2b	Adora2b	Adora2b-201	protein_coding	adenylate cyclase-activating G protein-coupled receptor signaling pathway [GO:0007189]; cellular response to extracellular stimulus [GO:0031668]; cGMP-mediated signaling [GO:0019934]; mast cell degranulation [GO:0043303]; negative regulation of cell population proliferation [GO:0008285]; negative regulation of collagen biosynthetic process [GO:0032966]; positive regulation of cAMP-mediated signal…	cell surface [GO:0009986]; glutamatergic synapse [GO:0098978]; plasma membrane [GO:0005886]; presynapse [GO:0098793]; Schaffer collateral - CA1 synapse [GO:0098685]; synapse [GO:0045202]	G protein-coupled adenosine receptor activity [GO:0001609]; G protein-coupled receptor activity [GO:0004930]
ENSMUST00000000574	4.8	3.08e-28	Q8BZQ2	Q3U4C5_MOUSE	Adenosine receptor A3	Adora3	Adora3-201	protein_coding	negative regulation of cell migration [GO:0030336]; negative regulation of cell population proliferation [GO:0008285]; negative regulation of NF-kappaB transcription factor activity [GO:0032088]; presynaptic modulation of chemical synaptic transmission [GO:0099171]; regulation of norepinephrine secretion [GO:0014061]	presynaptic membrane [GO:0042734]; Schaffer collateral - CA1 synapse [GO:0098685]	G protein-coupled adenosine receptor activity [GO:0001609]
ENSMUST00000164730	5.3	2.39e-10	Q9JHI0	Q497R5_MOUSE	Adenosine receptor A3	Adora3	Adora3-202	protein_coding	regulation of cell communication [GO:0010646]; regulation of signaling [GO:0023051]	plasma membrane [GO:0005886]	G protein-coupled adenosine receptor activity [GO:0001609]
ENSMUST00000020706	-2.99	5.62e-06	F6Q4H2	ADCY1_MOUSE	Adenylate cyclase type 1 (EC 4.6.1.1) (ATP pyrophosphate-lyase 1) (Adenylate cyclase type I) (Adenylyl cyclase 1) (Ca(2+)/calmodulin-activated adenylyl cyclase)	Adcy1	Adcy1-201	protein_coding	activation of adenylate cyclase activity [GO:0007190]; adenylate cyclase-activating G protein-coupled receptor signaling pathway [GO:0007189]; axonogenesis [GO:0007409]; brain development [GO:0007420]; cAMP biosynthetic process [GO:0006171]; cAMP-mediated signaling [GO:0019933]; cellular response to calcium ion [GO:0071277]; cellular response to forskolin [GO:1904322]; circadian rhythm [GO:000762…	cytoplasm [GO:0005737]; glutamatergic synapse [GO:0098978]; hippocampal mossy fiber to CA3 synapse [GO:0098686]; membrane raft [GO:0045121]; nucleus [GO:0005634]; plasma membrane [GO:0005886]; postsynaptic density [GO:0014069]; postsynaptic density membrane [GO:0098839]; presynapse [GO:0098793]; Schaffer collateral - CA1 synapse [GO:0098685]	adenylate cyclase activity [GO:0004016]; ATP binding [GO:0005524]; calcium- and calmodulin-responsive adenylate cyclase activity [GO:0008294]; calmodulin binding [GO:0005516]; metal ion binding [GO:0046872]
ENSMUST00000111440	-2.58	0.000493784948982	E9Q5M6	E9Q9T4_MOUSE	Adenylate cyclase type 10 (EC 4.6.1.1)	Adcy10	Adcy10-203	protein_coding	cAMP biosynthetic process [GO:0006171]; intracellular signal transduction [GO:0035556]; spermatogenesis [GO:0007283]		adenylate cyclase activity [GO:0004016]; ATP binding [GO:0005524]; magnesium ion binding [GO:0000287]
ENSMUST00000131829	-5.03	0.000205557010352	E9Q0C6	D6RFR0_MOUSE	Nik-related protein kinase	Nrk	Nrk-203	nonsense_mediated_decay	protein phosphorylation [GO:0006468]		ATP binding [GO:0005524]; protein kinase activity [GO:0004672]
ENSMUST00000111439	-2.56	2.86e-05	A2AUQ6	E9Q9T4_MOUSE	Adenylate cyclase type 10 (EC 4.6.1.1)	Adcy10	Adcy10-202	protein_coding	cAMP biosynthetic process [GO:0006171]; intracellular signal transduction [GO:0035556]; spermatogenesis [GO:0007283]		adenylate cyclase activity [GO:0004016]; ATP binding [GO:0005524]; magnesium ion binding [GO:0000287]
ENSMUST00000027852	-2.45	5.2e-08	Q8C413	ADCYA_MOUSE	Adenylate cyclase type 10 (EC 4.6.1.1) (Germ cell soluble adenylyl cyclase) (sAC) (Testicular soluble adenylyl cyclase)	Adcy10 Sac Sacy	Adcy10-201	protein_coding	cAMP biosynthetic process [GO:0006171]; cellular response to inorganic substance [GO:0071241]; epithelial cilium movement involved in extracellular fluid movement [GO:0003351]; intracellular signal transduction [GO:0035556]; positive regulation of apoptotic process [GO:0043065]; spermatogenesis [GO:0007283]	apical part of cell [GO:0045177]; apical plasma membrane [GO:0016324]; axon [GO:0030424]; basal part of cell [GO:0045178]; cytoplasm [GO:0005737]; cytosol [GO:0005829]; dendrite [GO:0030425]; extracellular region [GO:0005576]; growth cone [GO:0030426]; membrane [GO:0016020]; microtubule cytoskeleton [GO:0015630]; mitochondrion [GO:0005739]; motile cilium [GO:0031514]; neuronal cell body [GO:00430…	adenylate cyclase activity [GO:0004016]; ATP binding [GO:0005524]; ATPase binding [GO:0051117]; bicarbonate binding [GO:0071890]; magnesium ion binding [GO:0000287]; manganese ion binding [GO:0030145]
ENSMUST00000002398	3.0	2.24e-10	Q9Z2A7	ADCY4_MOUSE	Adenylate cyclase type 4 (EC 4.6.1.1) (ATP pyrophosphate-lyase 4) (Adenylate cyclase type IV) (Adenylyl cyclase 4)	Adcy4	Adcy4-201	protein_coding	activation of adenylate cyclase activity [GO:0007190]; adenylate cyclase-activating G protein-coupled receptor signaling pathway [GO:0007189]; adenylate cyclase-inhibiting G protein-coupled receptor signaling pathway [GO:0007193]; adenylate cyclase-modulating G protein-coupled receptor signaling pathway [GO:0007188]; cAMP biosynthetic process [GO:0006171]; intracellular signal transduction [GO:00…	cytoplasm [GO:0005737]; dendrite [GO:0030425]; membrane [GO:0016020]; nucleus [GO:0005634]; plasma membrane [GO:0005886]; protein-containing complex [GO:0032991]	adenylate cyclase activity [GO:0004016]; ATP binding [GO:0005524]; G-protein beta/gamma-subunit complex binding [GO:0031683]; metal ion binding [GO:0046872]; protein kinase C binding [GO:0005080]
ENSMUST00000170223	3.1	2.13e-06	P56542	ADCY4_MOUSE	Adenylate cyclase type 4 (EC 4.6.1.1) (ATP pyrophosphate-lyase 4) (Adenylate cyclase type IV) (Adenylyl cyclase 4)	Adcy4	Adcy4-202	protein_coding	activation of adenylate cyclase activity [GO:0007190]; adenylate cyclase-activating G protein-coupled receptor signaling pathway [GO:0007189]; adenylate cyclase-inhibiting G protein-coupled receptor signaling pathway [GO:0007193]; adenylate cyclase-modulating G protein-coupled receptor signaling pathway [GO:0007188]; cAMP biosynthetic process [GO:0006171]; intracellular signal transduction [GO:00…	cytoplasm [GO:0005737]; dendrite [GO:0030425]; membrane [GO:0016020]; nucleus [GO:0005634]; plasma membrane [GO:0005886]; protein-containing complex [GO:0032991]	adenylate cyclase activity [GO:0004016]; ATP binding [GO:0005524]; G-protein beta/gamma-subunit complex binding [GO:0031683]; metal ion binding [GO:0046872]; protein kinase C binding [GO:0005080]
ENSMUST00000098521	2.0	0.001438882509291	A0A0A6YXT6	ADCY7_MOUSE	Adenylate cyclase type 7 (EC 4.6.1.1) (ATP pyrophosphate-lyase 7) (Adenylate cyclase type VII) (Adenylyl cyclase 7)	Adcy7	Adcy7-201	protein_coding	activation of adenylate cyclase activity [GO:0007190]; adenylate cyclase-activating G protein-coupled receptor signaling pathway [GO:0007189]; adenylate cyclase-inhibiting G protein-coupled receptor signaling pathway [GO:0007193]; cAMP biosynthetic process [GO:0006171]; cellular response to ethanol [GO:0071361]; cellular response to lithium ion [GO:0071285]; intracellular signal transduction [GO:…	membrane [GO:0016020]; plasma membrane [GO:0005886]	adenylate cyclase activity [GO:0004016]; ATP binding [GO:0005524]; metal ion binding [GO:0046872]
ENSMUST00000030583	3.0	4.95e-05	Q14B71	KAD2_MOUSE	Adenylate kinase 2, mitochondrial (AK 2) (EC 2.7.4.3) (ATP-AMP transphosphorylase 2) (ATP:AMP phosphotransferase) (Adenylate monophosphate kinase)	Ak2	Ak2-201	protein_coding	ADP biosynthetic process [GO:0006172]; AMP metabolic process [GO:0046033]; ATP metabolic process [GO:0046034]; dATP metabolic process [GO:0046060]; phosphorylation [GO:0016310]	cytoplasm [GO:0005737]; cytosol [GO:0005829]; mitochondrial inner membrane [GO:0005743]; mitochondrial intermembrane space [GO:0005758]; mitochondrion [GO:0005739]; nucleus [GO:0005634]; sperm flagellum [GO:0036126]; sperm mitochondrial sheath [GO:0097226]	adenylate kinase activity [GO:0004017]; ATP binding [GO:0005524]; nucleobase-containing compound kinase activity [GO:0019205]
ENSMUST00000102604	3.5	0.000119423011719	A0A1B0GXB3	KAD2_MOUSE	Adenylate kinase 2, mitochondrial (AK 2) (EC 2.7.4.3) (ATP-AMP transphosphorylase 2) (ATP:AMP phosphotransferase) (Adenylate monophosphate kinase)	Ak2	Ak2-202	protein_coding	ADP biosynthetic process [GO:0006172]; AMP metabolic process [GO:0046033]; ATP metabolic process [GO:0046034]; dATP metabolic process [GO:0046060]; phosphorylation [GO:0016310]	cytoplasm [GO:0005737]; cytosol [GO:0005829]; mitochondrial inner membrane [GO:0005743]; mitochondrial intermembrane space [GO:0005758]; mitochondrion [GO:0005739]; nucleus [GO:0005634]; sperm flagellum [GO:0036126]; sperm mitochondrial sheath [GO:0097226]	adenylate kinase activity [GO:0004017]; ATP binding [GO:0005524]; nucleobase-containing compound kinase activity [GO:0019205]
ENSMUST00000106945	-2.7	0.00218378523177	F8WJ48	KAD4_MOUSE	Adenylate kinase 4, mitochondrial (AK 4) (EC 2.7.4.10) (EC 2.7.4.6) (Adenylate kinase 3-like) (Adenylate kinase isoenzyme 4) (GTP:AMP phosphotransferase AK4)	Ak4 Ak-4 Ak3b Ak3l1	Ak4-202	protein_coding	ADP biosynthetic process [GO:0006172]; AMP metabolic process [GO:0046033]; ATP metabolic process [GO:0046034]; brain development [GO:0007420]; cellular response to hypoxia [GO:0071456]; GTP metabolic process [GO:0046039]; liver development [GO:0001889]; nucleoside triphosphate biosynthetic process [GO:0009142]; phosphorylation [GO:0016310]; regulation of ATP biosynthetic process [GO:2001169]; reg…	cytoplasm [GO:0005737]; mitochondrial matrix [GO:0005759]; mitochondrion [GO:0005739]	adenylate kinase activity [GO:0004017]; ATP binding [GO:0005524]; GTP binding [GO:0005525]; nucleoside diphosphate kinase activity [GO:0004550]; nucleoside triphosphate adenylate kinase activity [GO:0046899]
ENSMUST00000102780	-2.69	5.34e-10	Q8CCX5	KAD4_MOUSE	Adenylate kinase 4, mitochondrial (AK 4) (EC 2.7.4.10) (EC 2.7.4.6) (Adenylate kinase 3-like) (Adenylate kinase isoenzyme 4) (GTP:AMP phosphotransferase AK4)	Ak4 Ak-4 Ak3b Ak3l1	Ak4-201	protein_coding	ADP biosynthetic process [GO:0006172]; AMP metabolic process [GO:0046033]; ATP metabolic process [GO:0046034]; brain development [GO:0007420]; cellular response to hypoxia [GO:0071456]; GTP metabolic process [GO:0046039]; liver development [GO:0001889]; nucleoside triphosphate biosynthetic process [GO:0009142]; phosphorylation [GO:0016310]; regulation of ATP biosynthetic process [GO:2001169]; reg…	cytoplasm [GO:0005737]; mitochondrial matrix [GO:0005759]; mitochondrion [GO:0005739]	adenylate kinase activity [GO:0004017]; ATP binding [GO:0005524]; GTP binding [GO:0005525]; nucleoside diphosphate kinase activity [GO:0004550]; nucleoside triphosphate adenylate kinase activity [GO:0046899]
ENSMUST00000106946	-2.67	0.001063203383831	A0A1D5RMI8	KAD4_MOUSE	Adenylate kinase 4, mitochondrial (AK 4) (EC 2.7.4.10) (EC 2.7.4.6) (Adenylate kinase 3-like) (Adenylate kinase isoenzyme 4) (GTP:AMP phosphotransferase AK4)	Ak4 Ak-4 Ak3b Ak3l1	Ak4-203	protein_coding	ADP biosynthetic process [GO:0006172]; AMP metabolic process [GO:0046033]; ATP metabolic process [GO:0046034]; brain development [GO:0007420]; cellular response to hypoxia [GO:0071456]; GTP metabolic process [GO:0046039]; liver development [GO:0001889]; nucleoside triphosphate biosynthetic process [GO:0009142]; phosphorylation [GO:0016310]; regulation of ATP biosynthetic process [GO:2001169]; reg…	cytoplasm [GO:0005737]; mitochondrial matrix [GO:0005759]; mitochondrion [GO:0005739]	adenylate kinase activity [GO:0004017]; ATP binding [GO:0005524]; GTP binding [GO:0005525]; nucleoside diphosphate kinase activity [GO:0004550]; nucleoside triphosphate adenylate kinase activity [GO:0046899]
ENSMUST00000155749	-2.72	0.002564863347398	Q80V85	F6TEU8_MOUSE	Adenylate kinase 8 (EC 2.7.4.6)	Ak4	Ak4-207	protein_coding	phosphorylation [GO:0016310]	cytoplasm [GO:0005737]; membrane-bounded organelle [GO:0043227]	adenylate kinase activity [GO:0004017]; ATP binding [GO:0005524]; nucleoside diphosphate kinase activity [GO:0004550]
ENSMUST00000133315	-4.97	1.29e-09	P63056	A0A0N4SVE7_MOUSE	Beta-chimaerin	Chn2	Chn2-207	nonsense_mediated_decay
ENSMUST00000021726	2.5	1.76e-11	Q8CG19	PURA1_MOUSE	Adenylosuccinate synthetase isozyme 1 (AMPSase 1) (AdSS 1) (EC 6.3.4.4) (Adenylosuccinate synthetase like 1) (Adenylosuccinate synthetase, basic isozyme) (Adenylosuccinate synthetase, muscle isozyme) (M-type adenylosuccinate synthetase) (IMP--aspartate ligase 1)	Adss1 Adssl1	Adssl1-201	protein_coding	'de novo' AMP biosynthetic process [GO:0044208]; AMP biosynthetic process [GO:0006167]; AMP salvage [GO:0044209]; aspartate metabolic process [GO:0006531]; IMP metabolic process [GO:0046040]; purine nucleotide metabolic process [GO:0006163]; purine ribonucleoside monophosphate biosynthetic process [GO:0009168]	cytoplasm [GO:0005737]; membrane [GO:0016020]	actin filament binding [GO:0051015]; adenylosuccinate synthase activity [GO:0004019]; GTP binding [GO:0005525]; GTPase activity [GO:0003924]; identical protein binding [GO:0042802]; magnesium ion binding [GO:0000287]
ENSMUST00000180015	2.6	0.000354996713325	Q8BT07	J3QN31_MOUSE	Adenylosuccinate synthetase isozyme 1 (AMPSase 1) (AdSS 1) (EC 6.3.4.4) (Adenylosuccinate synthetase, basic isozyme) (Adenylosuccinate synthetase, muscle isozyme) (M-type adenylosuccinate synthetase) (IMP--aspartate ligase 1)	Adssl1 ADSS1 ADSSL1	Adssl1-202	protein_coding	'de novo' AMP biosynthetic process [GO:0044208]	cytoplasm [GO:0005737]	adenylosuccinate synthase activity [GO:0004019]; GTP binding [GO:0005525]; magnesium ion binding [GO:0000287]
ENSMUST00000178514	2.1	1.47e-05	Q8VD57	J3QMG7_MOUSE	Adhesion G protein-coupled receptor A2	Adgra2	Adgra2-202	protein_coding	cell surface receptor signaling pathway [GO:0007166]	membrane [GO:0016020]	G protein-coupled receptor activity [GO:0004930]
ENSMUST00000186382	-4.9	4.87e-06	B2RPU2	A0A087WP36_MOUSE	Neuromedin-B receptor	Nmbr	Nmbr-203	nonsense_mediated_decay		plasma membrane [GO:0005886]	bombesin receptor activity [GO:0004946]
ENSMUST00000033876	2.0	1.6e-09	Q8R143	AGRA2_MOUSE	Adhesion G protein-coupled receptor A2 (G-protein coupled receptor 124) (Tumor endothelial marker 5)	Adgra2 Gpr124 Tem5	Adgra2-201	protein_coding	angiogenesis [GO:0001525]; cell surface receptor signaling pathway [GO:0007166]; central nervous system development [GO:0007417]; endothelial cell migration [GO:0043542]; negative regulation of vascular endothelial growth factor signaling pathway [GO:1900747]; positive regulation of canonical Wnt signaling pathway [GO:0090263]; positive regulation of endothelial cell migration [GO:0010595]; regul…	cell surface [GO:0009986]; filopodium [GO:0030175]; intracellular membrane-bounded organelle [GO:0043231]; plasma membrane [GO:0005886]; Wnt signalosome [GO:1990909]	G protein-coupled receptor activity [GO:0004930]
ENSMUST00000233376	3.7	3.24e-06	Q80W76	A0A3B2W8A7_MOUSE	Adhesion G protein-coupled receptor E1	Adgre1	Adgre1-204	protein_coding			calcium ion binding [GO:0005509]
ENSMUST00000232808	3.9	4.62e-06	P18828	A0A3B2W7X0_MOUSE	Adhesion G protein-coupled receptor E1	Adgre1	Adgre1-203	protein_coding			calcium ion binding [GO:0005509]
ENSMUST00000233840	4.2	2.65e-11	P97290	A0A3B2WB94_MOUSE	Adhesion G protein-coupled receptor E1	Adgre1	Adgre1-205	protein_coding			calcium ion binding [GO:0005509]
ENSMUST00000086763	4.1	3.96e-07	B0QZP7	AGRE1_MOUSE	Adhesion G protein-coupled receptor E1 (Cell surface glycoprotein F4/80) (EGF-like module receptor 1) (EGF-like module-containing mucin-like hormone receptor-like 1) (EMR1 hormone receptor)	Adgre1 Emr1 Gpf480	Adgre1-202	protein_coding	adaptive immune response [GO:0002250]; adenylate cyclase-activating G protein-coupled receptor signaling pathway [GO:0007189]; cell surface receptor signaling pathway [GO:0007166]	cell periphery [GO:0071944]; external side of plasma membrane [GO:0009897]; plasma membrane [GO:0005886]	calcium ion binding [GO:0005509]; G protein-coupled receptor activity [GO:0004930]
ENSMUST00000210511	-4.86	7.51e-09	P12658	A0A1B0GT49_MOUSE	ATP-binding cassette, sub-family C (CFTR/MRP), member 8	Abcc8	Abcc8-204	nonsense_mediated_decay	cellular response to organic substance [GO:0071310]; intracellular glucose homeostasis [GO:0001678]; memory [GO:0007613]; negative regulation of angiogenesis [GO:0016525]; negative regulation of blood-brain barrier permeability [GO:1905604]; negative regulation of glial cell proliferation [GO:0060253]; negative regulation of insulin secretion [GO:0046676]; negative regulation of low-density lipop…	inward rectifying potassium channel [GO:0008282]; membrane [GO:0016020]; mitochondrion [GO:0005739]; plasma membrane [GO:0005886]; sarcolemma [GO:0042383]; synaptic vesicle membrane [GO:0030672]	ADP binding [GO:0043531]; ATP binding [GO:0005524]; ATPase-coupled monoatomic cation transmembrane transporter activity [GO:0019829]; ATPase-coupled transmembrane transporter activity [GO:0042626]; inward rectifier potassium channel inhibitor activity [GO:0070320]; potassium channel activator activity [GO:0099104]; potassium channel activity [GO:0005267]; sulfonylurea receptor activity [GO:000828…
ENSMUST00000004850	4.1	2.82e-08	Q7TN58	AGRE1_MOUSE	Adhesion G protein-coupled receptor E1 (Cell surface glycoprotein F4/80) (EGF-like module receptor 1) (EGF-like module-containing mucin-like hormone receptor-like 1) (EMR1 hormone receptor)	Adgre1 Emr1 Gpf480	Adgre1-201	protein_coding	adaptive immune response [GO:0002250]; adenylate cyclase-activating G protein-coupled receptor signaling pathway [GO:0007189]; cell surface receptor signaling pathway [GO:0007166]	cell periphery [GO:0071944]; external side of plasma membrane [GO:0009897]; plasma membrane [GO:0005886]	calcium ion binding [GO:0005509]; G protein-coupled receptor activity [GO:0004930]
ENSMUST00000075843	4.0	3.53e-14	Q9D8C4	E9QJS7_MOUSE	Adhesion G protein-coupled receptor E5	Adgre5 Cd97	Adgre5-202	protein_coding	cell surface receptor signaling pathway [GO:0007166]	plasma membrane [GO:0005886]	calcium ion binding [GO:0005509]; G protein-coupled receptor activity [GO:0004930]
ENSMUST00000234340	-4.84	5.04e-05	A0A0R4J2C2	A0A3Q4EHY0_MOUSE	Sulfotransferase (EC 2.8.2.-)	Hs3st6	Hs3st6-203	nonsense_mediated_decay		membrane [GO:0016020]	sulfotransferase activity [GO:0008146]
ENSMUST00000109802	4.1	0.002186014229898	Q8R003	E9QMJ5_MOUSE	Adhesion G protein-coupled receptor E5	Adgre5 Cd97	Adgre5-203	protein_coding	cell surface receptor signaling pathway [GO:0007166]	plasma membrane [GO:0005886]	calcium ion binding [GO:0005509]; G protein-coupled receptor activity [GO:0004930]
ENSMUST00000002964	4.1	5.17e-18	Q80YX1	A0A0D9SEG8_MOUSE	Adhesion G protein-coupled receptor E5	Adgre5	Adgre5-201	protein_coding	cell surface receptor signaling pathway [GO:0007166]	plasma membrane [GO:0005886]	calcium ion binding [GO:0005509]; G protein-coupled receptor activity [GO:0004930]
ENSMUST00000166939	4.1	3.69e-18	Q80YX1	Q9DC42_MOUSE	Adhesion G protein-coupled receptor E5	Adgre5 Cd97	Adgre5-208	protein_coding	cell surface receptor signaling pathway [GO:0007166]	plasma membrane [GO:0005886]	calcium ion binding [GO:0005509]; G protein-coupled receptor activity [GO:0004930]
ENSMUST00000051259	6.9	2.33e-24	Q80YQ1	AGRG3_MOUSE	Adhesion G protein-coupled receptor G3 (G-protein coupled receptor 97)	Adgrg3 Gpr97	Adgrg3-201	protein_coding	adenylate cyclase-activating G protein-coupled receptor signaling pathway [GO:0007189]; B cell differentiation [GO:0030183]; cell surface receptor signaling pathway [GO:0007166]; G protein-coupled receptor signaling pathway [GO:0007186]; negative regulation of CREB transcription factor activity [GO:0032792]; negative regulation of NIK/NF-kappaB signaling [GO:1901223]; regulation of cell migration…	plasma membrane [GO:0005886]	G protein-coupled receptor activity [GO:0004930]
ENSMUST00000056617	2.8	4.49e-05	Q8C9V1	AGRD1_MOUSE	Adhesion G-protein coupled receptor D1 (G-protein coupled receptor 133) (G-protein coupled receptor PGR25)	Adgrd1 Gpr133 Pgr25	Adgrd1-201	protein_coding	adenylate cyclase-activating G protein-coupled receptor signaling pathway [GO:0007189]; cell surface receptor signaling pathway [GO:0007166]; G protein-coupled receptor signaling pathway [GO:0007186]; neurogenesis [GO:0022008]	cytosol [GO:0005829]; nuclear speck [GO:0016607]; nucleoplasm [GO:0005654]; plasma membrane [GO:0005886]	G protein-coupled receptor activity [GO:0004930]
ENSMUST00000113614	-2.4	0.001873835625937	P50114	AGRF2_MOUSE	Adhesion G-protein coupled receptor F2 (G-protein coupled receptor 111) (G-protein coupled receptor PGR20)	Adgrf2 Gpr111 Pgr20	Adgrf2-201	protein_coding	adenylate cyclase-activating G protein-coupled receptor signaling pathway [GO:0007189]; cell surface receptor signaling pathway [GO:0007166]	membrane [GO:0016020]	G protein-coupled receptor activity [GO:0004930]
ENSMUST00000166802	8.5	3.06e-09	Q6IE28	AGRG5_MOUSE	Adhesion G-protein coupled receptor G5 (G-protein coupled receptor 114) (G-protein coupled receptor PGR27)	Adgrg5 Gm1109 Gpr114 Pgr27	Adgrg5-205	protein_coding	adenylate cyclase-activating G protein-coupled receptor signaling pathway [GO:0007189]; cell surface receptor signaling pathway [GO:0007166]	plasma membrane [GO:0005886]	G protein-coupled receptor activity [GO:0004930]
ENSMUST00000074570	9.4	5.9500000000000005e-36	Q61646	AGRG5_MOUSE	Adhesion G-protein coupled receptor G5 (G-protein coupled receptor 114) (G-protein coupled receptor PGR27)	Adgrg5 Gm1109 Gpr114 Pgr27	Adgrg5-201	protein_coding	adenylate cyclase-activating G protein-coupled receptor signaling pathway [GO:0007189]; cell surface receptor signaling pathway [GO:0007166]	plasma membrane [GO:0005886]	G protein-coupled receptor activity [GO:0004930]
ENSMUST00000156437	2.7	3.91e-05	A0A0G2JGK4	B2RXV6_MOUSE	Adhesion G-protein-coupled receptor D1 (Gpr133 protein)	Adgrd1 Gpr133	Adgrd1-203	protein_coding	cell surface receptor signaling pathway [GO:0007166]; neurogenesis [GO:0022008]	membrane [GO:0016020]	G protein-coupled receptor activity [GO:0004930]
ENSMUST00000239223	-2.09	6.14e-09	E9QKK4	A0A668KM90_MOUSE	Adhesion G-protein-coupled receptor F2	Adgrf2	Adgrf2-202	protein_coding	cell surface receptor signaling pathway [GO:0007166]	membrane [GO:0016020]	G protein-coupled receptor activity [GO:0004930]
ENSMUST00000153448	6.8	0.000338893336522	Q3TR54	A0A0G2JDA9_MOUSE	Adhesion G-protein-coupled receptor G5	Adgrg5	Adgrg5-204	protein_coding		membrane [GO:0016020]
ENSMUST00000027727	2.3	0.000367434990625	A0A3B2WB84	PAQR1_MOUSE	Adiponectin receptor protein 1 (Progestin and adipoQ receptor family member 1) (Progestin and adipoQ receptor family member I)	Adipor1 Parq1	Adipor1-201	protein_coding	adiponectin-activated signaling pathway [GO:0033211]; fatty acid oxidation [GO:0019395]; glucose homeostasis [GO:0042593]; hormone-mediated signaling pathway [GO:0009755]; leptin-mediated signaling pathway [GO:0033210]; negative regulation of cell growth [GO:0030308]; negative regulation of epithelial cell migration [GO:0010633]; negative regulation of epithelial to mesenchymal transition [GO:001…	plasma membrane [GO:0005886]	adipokinetic hormone receptor activity [GO:0097003]; adiponectin binding [GO:0055100]; identical protein binding [GO:0042802]; metal ion binding [GO:0046872]; protein kinase binding [GO:0019901]; signaling receptor activity [GO:0038023]
ENSMUST00000112237	2.3	0.000367434990625	A0A3B2WC95	PAQR1_MOUSE	Adiponectin receptor protein 1 (Progestin and adipoQ receptor family member 1) (Progestin and adipoQ receptor family member I)	Adipor1 Parq1	Adipor1-202	protein_coding	adiponectin-activated signaling pathway [GO:0033211]; fatty acid oxidation [GO:0019395]; glucose homeostasis [GO:0042593]; hormone-mediated signaling pathway [GO:0009755]; leptin-mediated signaling pathway [GO:0033210]; negative regulation of cell growth [GO:0030308]; negative regulation of epithelial cell migration [GO:0010633]; negative regulation of epithelial to mesenchymal transition [GO:001…	plasma membrane [GO:0005886]	adipokinetic hormone receptor activity [GO:0097003]; adiponectin binding [GO:0055100]; identical protein binding [GO:0042802]; metal ion binding [GO:0046872]; protein kinase binding [GO:0019901]; signaling receptor activity [GO:0038023]
ENSMUST00000101237	8.2	3.55e-09	G4WK10	A0A0R4J190_MOUSE	ADP-ribosyl cyclase/cyclic ADP-ribose hydrolase (EC 3.2.2.6)	Bst1	Bst1-201	protein_coding	positive regulation of cell population proliferation [GO:0008284]; regulation of actin cytoskeleton organization [GO:0032956]; regulation of calcium-mediated signaling [GO:0050848]; regulation of cell-matrix adhesion [GO:0001952]; regulation of inflammatory response [GO:0050727]; regulation of neutrophil chemotaxis [GO:0090022]; regulation of peptidyl-tyrosine phosphorylation [GO:0050730]	plasma membrane [GO:0005886]; uropod [GO:0001931]	ADP-ribosyl cyclase activity [GO:0061811]; cyclic ADP-ribose hydrolase [GO:0061812]; NAD(P)+ nucleosidase activity [GO:0050135]; NAD+ nucleotidase, cyclic ADP-ribose generating [GO:0061809]; transferase activity [GO:0016740]
ENSMUST00000030964	4.1	1.69e-05	A0A1B0GRV6	CD38_MOUSE	ADP-ribosyl cyclase/cyclic ADP-ribose hydrolase 1 (EC 3.2.2.6) (2'-phospho-ADP-ribosyl cyclase) (2'-phospho-ADP-ribosyl cyclase/2'-phospho-cyclic-ADP-ribose transferase) (EC 2.4.99.20) (2'-phospho-cyclic-ADP-ribose transferase) (ADP-ribosyl cyclase 1) (ADPRC 1) (Cyclic ADP-ribose hydrolase 1) (cADPr hydrolase 1) (I-19) (NIM-R5 antigen) (CD antigen CD38)	Cd38	Cd38-201	protein_coding	artery smooth muscle contraction [GO:0014824]; B cell proliferation [GO:0042100]; B cell receptor signaling pathway [GO:0050853]; female pregnancy [GO:0007565]; long-term synaptic depression [GO:0060292]; negative regulation of apoptotic process [GO:0043066]; negative regulation of bone resorption [GO:0045779]; negative regulation of DNA-templated transcription [GO:0045892]; negative regulation o…	basolateral plasma membrane [GO:0016323]; cell surface [GO:0009986]; intracellular membrane-bounded organelle [GO:0043231]; membrane [GO:0016020]; nucleus [GO:0005634]; plasma membrane [GO:0005886]; secretory granule membrane [GO:0030667]	hydrolase activity, acting on glycosyl bonds [GO:0016798]; identical protein binding [GO:0042802]; NAD(P)+ nucleosidase activity [GO:0050135]; NAD+ nucleosidase activity [GO:0003953]; NAD+ nucleotidase, cyclic ADP-ribose generating [GO:0061809]; phosphorus-oxygen lyase activity [GO:0016849]; transferase activity [GO:0016740]
ENSMUST00000050063	2.7	0.005982883921432	A0A1B0GRY8	ARF6_MOUSE	ADP-ribosylation factor 6 (EC 3.6.5.2)	Arf6	Arf6-201	protein_coding	cell cycle [GO:0007049]; cell differentiation [GO:0030154]; cell division [GO:0051301]; cellular response to nerve growth factor stimulus [GO:1990090]; cortical actin cytoskeleton organization [GO:0030866]; endocytic recycling [GO:0032456]; erythrocyte apoptotic process [GO:1902217]; establishment of epithelial cell polarity [GO:0090162]; hepatocyte apoptotic process [GO:0097284]; intracellular p…	cell cortex [GO:0005938]; cleavage furrow [GO:0032154]; cytoplasm [GO:0005737]; cytosol [GO:0005829]; early endosome [GO:0005769]; early endosome membrane [GO:0031901]; endocytic vesicle [GO:0030139]; endosome [GO:0005768]; filopodium membrane [GO:0031527]; Flemming body [GO:0090543]; glutamatergic synapse [GO:0098978]; Golgi apparatus [GO:0005794]; membrane [GO:0016020]; myelin sheath [GO:004320…	G protein activity [GO:0003925]; GDP binding [GO:0019003]; GTP binding [GO:0005525]; GTPase activity [GO:0003924]; thioesterase binding [GO:0031996]
ENSMUST00000224727	5.6	1.04e-17	Q8C9E8	ARL11_MOUSE	ADP-ribosylation factor-like protein 11	Arl11	Arl11-202	protein_coding	hematopoietic progenitor cell differentiation [GO:0002244]; intracellular protein transport [GO:0006886]; vesicle-mediated transport [GO:0016192]		GTP binding [GO:0005525]; GTPase activity [GO:0003924]
ENSMUST00000055159	5.9	1.41e-10	P50228	ARL11_MOUSE	ADP-ribosylation factor-like protein 11	Arl11	Arl11-201	protein_coding	hematopoietic progenitor cell differentiation [GO:0002244]; intracellular protein transport [GO:0006886]; vesicle-mediated transport [GO:0016192]		GTP binding [GO:0005525]; GTPase activity [GO:0003924]
ENSMUST00000042971	2.6	7.64e-08	B7ZD13	ARL5C_MOUSE	ADP-ribosylation factor-like protein 5C (ADP-ribosylation factor-like protein 12)	Arl5c Arl12	Arl5c-201	protein_coding	intracellular protein transport [GO:0006886]; protein localization to Golgi membrane [GO:1903292]; vesicle-mediated transport [GO:0016192]	trans-Golgi network [GO:0005802]	GTP binding [GO:0005525]; GTPase activity [GO:0003924]
ENSMUST00000173992	3.0	3.9e-08	Q9QXS1	RAGE_MOUSE	Advanced glycosylation end product-specific receptor (Receptor for advanced glycosylation end products)	Ager Rage	Ager-207	protein_coding	astrocyte activation [GO:0048143]; astrocyte development [GO:0014002]; calcium ion homeostasis [GO:0055074]; cellular response to amyloid-beta [GO:1904646]; glucose mediated signaling pathway [GO:0010255]; induction of positive chemotaxis [GO:0050930]; inflammatory response [GO:0006954]; learning or memory [GO:0007611]; microglial cell activation [GO:0001774]; negative regulation of blood circula…	apical plasma membrane [GO:0016324]; axon [GO:0030424]; basal plasma membrane [GO:0009925]; cell junction [GO:0030054]; cell surface [GO:0009986]; cytoplasm [GO:0005737]; cytosol [GO:0005829]; extracellular space [GO:0005615]; fibrillar center [GO:0001650]; neuronal cell body [GO:0043025]; plasma membrane [GO:0005886]	amyloid-beta binding [GO:0001540]; high mobility group box 1 binding [GO:0070379]; identical protein binding [GO:0042802]; laminin receptor activity [GO:0005055]; molecular adaptor activity [GO:0060090]; protein-containing complex binding [GO:0044877]; S100 protein binding [GO:0044548]; signaling receptor activity [GO:0038023]
ENSMUST00000174496	3.5	6.88e-06	Q99M54	RAGE_MOUSE	Advanced glycosylation end product-specific receptor (Receptor for advanced glycosylation end products)	Ager Rage	Ager-209	protein_coding	astrocyte activation [GO:0048143]; astrocyte development [GO:0014002]; calcium ion homeostasis [GO:0055074]; cellular response to amyloid-beta [GO:1904646]; glucose mediated signaling pathway [GO:0010255]; induction of positive chemotaxis [GO:0050930]; inflammatory response [GO:0006954]; learning or memory [GO:0007611]; microglial cell activation [GO:0001774]; negative regulation of blood circula…	apical plasma membrane [GO:0016324]; axon [GO:0030424]; basal plasma membrane [GO:0009925]; cell junction [GO:0030054]; cell surface [GO:0009986]; cytoplasm [GO:0005737]; cytosol [GO:0005829]; extracellular space [GO:0005615]; fibrillar center [GO:0001650]; neuronal cell body [GO:0043025]; plasma membrane [GO:0005886]	amyloid-beta binding [GO:0001540]; high mobility group box 1 binding [GO:0070379]; identical protein binding [GO:0042802]; laminin receptor activity [GO:0005055]; molecular adaptor activity [GO:0060090]; protein-containing complex binding [GO:0044877]; S100 protein binding [GO:0044548]; signaling receptor activity [GO:0038023]
ENSMUST00000015596	3.8	4.27e-07	D3YWV2	RAGE_MOUSE	Advanced glycosylation end product-specific receptor (Receptor for advanced glycosylation end products)	Ager Rage	Ager-201	protein_coding	astrocyte activation [GO:0048143]; astrocyte development [GO:0014002]; calcium ion homeostasis [GO:0055074]; cellular response to amyloid-beta [GO:1904646]; glucose mediated signaling pathway [GO:0010255]; induction of positive chemotaxis [GO:0050930]; inflammatory response [GO:0006954]; learning or memory [GO:0007611]; microglial cell activation [GO:0001774]; negative regulation of blood circula…	apical plasma membrane [GO:0016324]; axon [GO:0030424]; basal plasma membrane [GO:0009925]; cell junction [GO:0030054]; cell surface [GO:0009986]; cytoplasm [GO:0005737]; cytosol [GO:0005829]; extracellular space [GO:0005615]; fibrillar center [GO:0001650]; neuronal cell body [GO:0043025]; plasma membrane [GO:0005886]	amyloid-beta binding [GO:0001540]; high mobility group box 1 binding [GO:0070379]; identical protein binding [GO:0042802]; laminin receptor activity [GO:0005055]; molecular adaptor activity [GO:0060090]; protein-containing complex binding [GO:0044877]; S100 protein binding [GO:0044548]; signaling receptor activity [GO:0038023]
ENSMUST00000153165	3.0	8.43e-13	B1ARB3	B1AVP1_MOUSE	AF4/FMR2 family member 1	Aff1	Aff1-205	protein_coding	regulation of gene expression [GO:0010468]
ENSMUST00000031256	3.0	3.55e-11	A0A0R4J0R7	E9Q921_MOUSE	AF4/FMR2 family member 1	Aff1	Aff1-201	protein_coding	regulation of gene expression [GO:0010468]	transcription elongation factor complex [GO:0008023]
ENSMUST00000054979	3.0	3.67e-08	G3UXZ5	A3KMF4_MOUSE	AF4/FMR2 family member 1 (Aff1 protein)	Aff1	Aff1-202	protein_coding	regulation of gene expression [GO:0010468]	nucleus [GO:0005634]
ENSMUST00000206779	4.6	1.8e-11	A0A0G2JEK2	A0A0U1RQ88_MOUSE	Aggrecan core protein	Acan	Acan-202	protein_coding		cell periphery [GO:0071944]	calcium ion binding [GO:0005509]; carbohydrate binding [GO:0030246]; hyaluronic acid binding [GO:0005540]
ENSMUST00000032835	4.6	9.82e-10	A0A0N4SUQ3	PGCA_MOUSE	Aggrecan core protein (Cartilage-specific proteoglycan core protein) (CSPCP)	Acan Agc Agc1	Acan-201	protein_coding	cartilage condensation [GO:0001502]; cell adhesion [GO:0007155]; chondrocyte development [GO:0002063]; collagen fibril organization [GO:0030199]; glial cell differentiation [GO:0010001]; heart development [GO:0007507]; negative regulation of cell migration [GO:0030336]; positive regulation of neuroblast proliferation [GO:0002052]; proteoglycan biosynthetic process [GO:0030166]	basement membrane [GO:0005604]; extracellular matrix [GO:0031012]; extracellular space [GO:0005615]; GABA-ergic synapse [GO:0098982]; glutamatergic synapse [GO:0098978]; neuron projection [GO:0043005]; neuronal cell body [GO:0043025]; perineuronal net [GO:0072534]; perisynaptic extracellular matrix [GO:0098966]; synapse [GO:0045202]	calcium ion binding [GO:0005509]; carbohydrate binding [GO:0030246]; hyaluronic acid binding [GO:0005540]
ENSMUST00000092956	3.1	2.49e-10	Q8BVW3	E9Q616_MOUSE	AHNAK nucleoprotein (desmoyokin)	Ahnak	Ahnak-202	protein_coding	positive regulation of plasma membrane repair [GO:1905686]; regulation of RNA splicing [GO:0043484]; regulation of voltage-gated calcium channel activity [GO:1901385]	actin cytoskeleton [GO:0015629]; cell-cell contact zone [GO:0044291]; cell-cell junction [GO:0005911]; costamere [GO:0043034]; cytoplasm [GO:0005737]; cytosol [GO:0005829]; extracellular exosome [GO:0070062]; membrane raft [GO:0045121]; nucleus [GO:0005634]; plasma membrane [GO:0005886]; plasma membrane protein complex [GO:0098797]; sarcolemma [GO:0042383]; vesicle [GO:0031982]	identical protein binding [GO:0042802]; S100 protein binding [GO:0044548]; structural molecule activity conferring elasticity [GO:0097493]
ENSMUST00000236390	3.6	0.001205098710732	F6QSC4	A0A494BBD5_MOUSE	AHNAK nucleoprotein (desmoyokin)	Ahnak	Ahnak-203	protein_coding	regulation of RNA splicing [GO:0043484]; regulation of voltage-gated calcium channel activity [GO:1901385]	actin cytoskeleton [GO:0015629]; cell-cell contact zone [GO:0044291]; cell-cell junction [GO:0005911]; costamere [GO:0043034]; cytoplasm [GO:0005737]; cytosol [GO:0005829]; extracellular exosome [GO:0070062]; membrane raft [GO:0045121]; nucleus [GO:0005634]; plasma membrane [GO:0005886]; plasma membrane protein complex [GO:0098797]; sarcolemma [GO:0042383]; vesicle [GO:0031982]	identical protein binding [GO:0042802]; S100 protein binding [GO:0044548]
ENSMUST00000092955	4.3	5.13e-10	P10107	G5E8K8_MOUSE	AHNAK nucleoprotein (desmoyokin)	Ahnak	Ahnak-201	protein_coding	regulation of RNA splicing [GO:0043484]; regulation of voltage-gated calcium channel activity [GO:1901385]	actin cytoskeleton [GO:0015629]; cell-cell contact zone [GO:0044291]; cell-cell junction [GO:0005911]; costamere [GO:0043034]; cytoplasm [GO:0005737]; cytosol [GO:0005829]; extracellular exosome [GO:0070062]; membrane raft [GO:0045121]; nucleus [GO:0005634]; plasma membrane [GO:0005886]; plasma membrane protein complex [GO:0098797]; sarcolemma [GO:0042383]; vesicle [GO:0031982]	identical protein binding [GO:0042802]; S100 protein binding [GO:0044548]
ENSMUST00000239220	2.0	0.003165893698704	G5E8M9	A0A668KM55_MOUSE	A-kinase anchor protein 12	Akap12	Akap12-204	protein_coding	positive regulation of protein kinase A signaling [GO:0010739]; regulation of protein kinase C signaling [GO:0090036]		protein kinase A binding [GO:0051018]
ENSMUST00000216139	2.2	0.00012698849466	Q99LJ5	A0A668KLD3_MOUSE	A-kinase anchor protein 12	Akap12	Akap12-203	protein_coding	positive regulation of protein kinase A signaling [GO:0010739]; regulation of protein kinase C signaling [GO:0090036]	membrane [GO:0016020]	calmodulin binding [GO:0005516]; protein kinase A binding [GO:0051018]
ENSMUST00000239373	2.2	7.71e-08	D6RCY1	A0A668KLV9_MOUSE	A-kinase anchor protein 12	Akap12	Akap12-205	protein_coding	positive regulation of protein kinase A signaling [GO:0010739]; regulation of protein kinase C signaling [GO:0090036]	membrane [GO:0016020]	calmodulin binding [GO:0005516]; protein kinase A binding [GO:0051018]
ENSMUST00000045730	2.2	6.12e-06	C0HKE1	AKA12_MOUSE	A-kinase anchor protein 12 (AKAP-12) (Germ cell lineage protein gercelin) (Src-suppressed C kinase substrate) (SSeCKS)	Akap12 Gag12 Ssecks	Akap12-201	protein_coding	adenylate cyclase-inhibiting G protein-coupled receptor signaling pathway [GO:0007193]; cellular response to interleukin-1 [GO:0071347]; cellular response to tumor necrosis factor [GO:0071356]; hepatic stellate cell activation [GO:0035733]; modulation of chemical synaptic transmission [GO:0050804]; negative regulation of vascular permeability [GO:0043116]; positive regulation of ERK1 and ERK2 cas…	cytoplasm [GO:0005737]; cytoskeleton [GO:0005856]; cytosol [GO:0005829]; neuronal cell body [GO:0043025]; plasma membrane [GO:0005886]; Schaffer collateral - CA1 synapse [GO:0098685]	adenylate cyclase binding [GO:0008179]; calmodulin binding [GO:0005516]; protein kinase A binding [GO:0051018]; signaling receptor complex adaptor activity [GO:0030159]
ENSMUST00000215696	2.2	6.12e-06	C0HKE1	AKA12_MOUSE	A-kinase anchor protein 12 (AKAP-12) (Germ cell lineage protein gercelin) (Src-suppressed C kinase substrate) (SSeCKS)	Akap12 Gag12 Ssecks	Akap12-202	protein_coding	adenylate cyclase-inhibiting G protein-coupled receptor signaling pathway [GO:0007193]; cellular response to interleukin-1 [GO:0071347]; cellular response to tumor necrosis factor [GO:0071356]; hepatic stellate cell activation [GO:0035733]; modulation of chemical synaptic transmission [GO:0050804]; negative regulation of vascular permeability [GO:0043116]; positive regulation of ERK1 and ERK2 cas…	cytoplasm [GO:0005737]; cytoskeleton [GO:0005856]; cytosol [GO:0005829]; neuronal cell body [GO:0043025]; plasma membrane [GO:0005886]; Schaffer collateral - CA1 synapse [GO:0098685]	adenylate cyclase binding [GO:0008179]; calmodulin binding [GO:0005516]; protein kinase A binding [GO:0051018]; signaling receptor complex adaptor activity [GO:0030159]
ENSMUST00000207923	2.1	0.000151444107799	S4R2A6	A0A140LIX0_MOUSE	A-kinase anchor protein 13	Akap13	Akap13-207	protein_coding
ENSMUST00000207239	2.3	7.24e-09	A0A0B4J1E5	A0A140LHG3_MOUSE	A-kinase anchor protein 13	Akap13	Akap13-203	protein_coding		cytoplasm [GO:0005737]	guanyl-nucleotide exchange factor activity [GO:0005085]; metal ion binding [GO:0046872]
ENSMUST00000207998	2.4	1.06e-09	F6Z2C0	A0A140LHQ3_MOUSE	A-kinase anchor protein 13	Akap13	Akap13-208	protein_coding
ENSMUST00000235111	-4.62	3.13e-06	P58269	A0A3Q4L2U2_MOUSE	Sulfotransferase (EC 2.8.2.-)	Hs3st6	Hs3st6-204	nonsense_mediated_decay		membrane [GO:0016020]	sulfotransferase activity [GO:0008146]
ENSMUST00000207750	2.8	0.000485003104302	Q9CQD0	A0A140LJJ5_MOUSE	A-kinase anchor protein 13	Akap13	Akap13-205	protein_coding	adrenergic receptor signaling pathway [GO:0071875]; cell growth involved in cardiac muscle cell development [GO:0061049]; nuclear export [GO:0051168]; positive regulation of I-kappaB kinase/NF-kappaB signaling [GO:0043123]; positive regulation of MAP kinase activity [GO:0043406]; positive regulation of Rho protein signal transduction [GO:0035025]	cortical actin cytoskeleton [GO:0030864]; cytosol [GO:0005829]; perinuclear region of cytoplasm [GO:0048471]	guanyl-nucleotide exchange factor activity [GO:0005085]; MAP-kinase scaffold activity [GO:0005078]; metal ion binding [GO:0046872]; protein kinase A binding [GO:0051018]; small GTPase binding [GO:0031267]
ENSMUST00000239346	3.0	4.17e-08	P97371	A0A668KL88_MOUSE	A-kinase anchor protein 13	Akap13	Akap13-217	protein_coding
ENSMUST00000166315	2.8	8.67e-09	F7AD18	AKP13_MOUSE	A-kinase anchor protein 13 (AKAP-13) (AKAP-Lbc)	Akap13 Brx	Akap13-201	protein_coding	adenylate cyclase-activating adrenergic receptor signaling pathway involved in heart process [GO:0086023]; adrenergic receptor signaling pathway [GO:0071875]; bone development [GO:0060348]; cardiac muscle cell differentiation [GO:0055007]; cell growth involved in cardiac muscle cell development [GO:0061049]; G protein-coupled receptor signaling pathway [GO:0007186]; heart development [GO:0007507]…	cell cortex [GO:0005938]; cortical actin cytoskeleton [GO:0030864]; cytosol [GO:0005829]; membrane [GO:0016020]; nucleus [GO:0005634]; perinuclear region of cytoplasm [GO:0048471]	guanyl-nucleotide exchange factor activity [GO:0005085]; MAP-kinase scaffold activity [GO:0005078]; metal ion binding [GO:0046872]; molecular adaptor activity [GO:0060090]; protein kinase A binding [GO:0051018]; small GTPase binding [GO:0031267]
ENSMUST00000169935	-2.53	0.004952238332373	D4PHA7	AKAI1_MOUSE	A-kinase anchor protein inhibitor 1	Akain1	Akain1-201	protein_coding	negative regulation of protein-containing complex assembly [GO:0031333]; protein localization [GO:0008104]; protein-containing complex assembly [GO:0065003]	cytosol [GO:0005829]	protein kinase A binding [GO:0051018]
ENSMUST00000160953	-2.35	4.93e-12	D3Z200	E9PUC4_MOUSE	A-kinase anchor protein SPHKAP	Sphkap	Sphkap-205	protein_coding			protein kinase A binding [GO:0051018]
ENSMUST00000159078	-2.32	0.0001770979275	S4R2F8	A0A0R4J1Y6_MOUSE	A-kinase anchor protein SPHKAP	Sphkap	Sphkap-202	protein_coding
ENSMUST00000090025	-2.73	5.17e-06	Q8BI99	AARD_MOUSE	Alanine and arginine-rich domain-containing protein	Aard	Aard-201	protein_coding
ENSMUST00000231028	-2.54	0.002533037282259	Q52KG3	A0A2R8VHV7_MOUSE	alanine transaminase (EC 2.6.1.2)	Gpt	Gpt-210	protein_coding	biosynthetic process [GO:0009058]; L-alanine catabolic process [GO:0042853]		pyridoxal phosphate binding [GO:0030170]; transaminase activity [GO:0008483]
ENSMUST00000225313	-3.62	3.29e-07	H3BK80	A0A286YCZ0_MOUSE	Aldehyde dehydrogenase 1A1	Aldh1a1	Aldh1a1-205	protein_coding			oxidoreductase activity [GO:0016491]
ENSMUST00000225337	-3.01	3.15e-05	Q62521	AL1A1_MOUSE	Aldehyde dehydrogenase 1A1 (EC 1.2.1.19) (EC 1.2.1.28) (EC 1.2.1.3) (EC 1.2.1.36) (3-deoxyglucosone dehydrogenase) (ALDH-E1) (ALHDII) (Aldehyde dehydrogenase family 1 member A1) (Aldehyde dehydrogenase, cytosolic) (Retinal dehydrogenase 1) (RALDH 1) (RalDH1)	Aldh1a1 Ahd-2 Ahd2 Aldh1	Aldh1a1-206	protein_coding	9-cis-retinoic acid biosynthetic process [GO:0042904]; 9-cis-retinoic acid metabolic process [GO:0042905]; apoptotic process [GO:0006915]; cellular detoxification of aldehyde [GO:0110095]; embryonic eye morphogenesis [GO:0048048]; fructosamine catabolic process [GO:0030392]; fructose catabolic process [GO:0006001]; gamma-aminobutyric acid biosynthetic process [GO:0009449]; maintenance of lens tra…	axon [GO:0030424]; cytoplasm [GO:0005737]; cytosol [GO:0005829]; nucleus [GO:0005634]; synapse [GO:0045202]	3-chloroallyl aldehyde dehydrogenase activity [GO:0004028]; 3-deoxyglucosone dehydrogenase activity [GO:0106373]; aldehyde dehydrogenase (NAD+) activity [GO:0004029]; aminobutyraldehyde dehydrogenase activity [GO:0019145]; benzaldehyde dehydrogenase (NAD+) activity [GO:0018479]; glyceraldehyde-3-phosphate dehydrogenase (NAD+) (non-phosphorylating) activity [GO:0043878]; identical protein binding …
ENSMUST00000087638	-2.91	0.000108992120952	P47746	AL1A1_MOUSE	Aldehyde dehydrogenase 1A1 (EC 1.2.1.19) (EC 1.2.1.28) (EC 1.2.1.3) (EC 1.2.1.36) (3-deoxyglucosone dehydrogenase) (ALDH-E1) (ALHDII) (Aldehyde dehydrogenase family 1 member A1) (Aldehyde dehydrogenase, cytosolic) (Retinal dehydrogenase 1) (RALDH 1) (RalDH1)	Aldh1a1 Ahd-2 Ahd2 Aldh1	Aldh1a1-201	protein_coding	9-cis-retinoic acid biosynthetic process [GO:0042904]; 9-cis-retinoic acid metabolic process [GO:0042905]; apoptotic process [GO:0006915]; cellular detoxification of aldehyde [GO:0110095]; embryonic eye morphogenesis [GO:0048048]; fructosamine catabolic process [GO:0030392]; fructose catabolic process [GO:0006001]; gamma-aminobutyric acid biosynthetic process [GO:0009449]; maintenance of lens tra…	axon [GO:0030424]; cytoplasm [GO:0005737]; cytosol [GO:0005829]; nucleus [GO:0005634]; synapse [GO:0045202]	3-chloroallyl aldehyde dehydrogenase activity [GO:0004028]; 3-deoxyglucosone dehydrogenase activity [GO:0106373]; aldehyde dehydrogenase (NAD+) activity [GO:0004029]; aminobutyraldehyde dehydrogenase activity [GO:0019145]; benzaldehyde dehydrogenase (NAD+) activity [GO:0018479]; glyceraldehyde-3-phosphate dehydrogenase (NAD+) (non-phosphorylating) activity [GO:0043878]; identical protein binding …
ENSMUST00000174701	3.1	7.21e-07	A0A140LIF9	G3UWP3_MOUSE	Aldehyde dehydrogenase family 1 member A3	Aldh1a3	Aldh1a3-205	protein_coding			oxidoreductase activity, acting on the aldehyde or oxo group of donors, NAD or NADP as acceptor [GO:0016620]
ENSMUST00000131464	-4.53	1.09e-08	A0A0N4SVN2	M0QWW8_MOUSE	Cadherin-7	Cdh7	Cdh7-204	nonsense_mediated_decay
ENSMUST00000174215	3.1	6.06e-10	D3Z3L3	A0A140LIF9_MOUSE	Aldehyde dehydrogenase family 1 member A3	Aldh1a3	Aldh1a3-204	protein_coding			oxidoreductase activity [GO:0016491]
ENSMUST00000015278	3.4	3.47e-05	Q80W76	AL1A3_MOUSE	Aldehyde dehydrogenase family 1 member A3 (EC 1.2.1.36) (Aldehyde dehydrogenase 6) (Retinaldehyde dehydrogenase 3) (RALDH-3) (RalDH3)	Aldh1a3 Aldh6 Raldh3	Aldh1a3-201	protein_coding	apoptotic process [GO:0006915]; embryonic camera-type eye development [GO:0031076]; embryonic eye morphogenesis [GO:0048048]; face development [GO:0060324]; Harderian gland development [GO:0070384]; inner ear morphogenesis [GO:0042472]; locomotory behavior [GO:0007626]; neuromuscular process controlling balance [GO:0050885]; nose development [GO:0043584]; nucleus accumbens development [GO:0021768…	cytoplasm [GO:0005737]	3-chloroallyl aldehyde dehydrogenase activity [GO:0004028]; aldehyde dehydrogenase (NAD+) activity [GO:0004029]; aldehyde dehydrogenase [NAD(P)+] activity [GO:0004030]; NAD+ binding [GO:0070403]; protein homodimerization activity [GO:0042803]; retinal dehydrogenase activity [GO:0001758]; thyroid hormone binding [GO:0070324]
ENSMUST00000051803	3.1	1.41e-06	A0A3B2W4B5	AL3B1_MOUSE	Aldehyde dehydrogenase family 3 member B1 (EC 1.2.1.28) (EC 1.2.1.5) (EC 1.2.1.7) (Aldehyde dehydrogenase 7)	Aldh3b1 Aldh7	Aldh3b1-201	protein_coding	aldehyde catabolic process [GO:0046185]; cellular aldehyde metabolic process [GO:0006081]; cellular response to oxidative stress [GO:0034599]; ethanol catabolic process [GO:0006068]; lipid metabolic process [GO:0006629]; response to oxidative stress [GO:0006979]	cytoplasm [GO:0005737]; cytosol [GO:0005829]; plasma membrane [GO:0005886]	3-chloroallyl aldehyde dehydrogenase activity [GO:0004028]; aldehyde dehydrogenase (NAD+) activity [GO:0004029]; aldehyde dehydrogenase [NAD(P)+] activity [GO:0004030]; benzaldehyde dehydrogenase (NAD+) activity [GO:0018479]; benzaldehyde dehydrogenase (NADP+) activity [GO:0018477]
ENSMUST00000179433	3.1	7.54e-10	Q06186	AL3B3_MOUSE	Aldehyde dehydrogenase family 3 member B3 (EC 1.2.1.3)	Aldh3b3	Aldh3b3-202	protein_coding	cellular aldehyde metabolic process [GO:0006081]	cytoplasm [GO:0005737]; plasma membrane [GO:0005886]	3-chloroallyl aldehyde dehydrogenase activity [GO:0004028]; aldehyde dehydrogenase (NAD+) activity [GO:0004029]; aldehyde dehydrogenase [NAD(P)+] activity [GO:0004030]; glyceraldehyde-3-phosphate dehydrogenase (NAD+) (non-phosphorylating) activity [GO:0043878]
ENSMUST00000021634	3.2	3.41e-10	Q8C3V4	AK1CD_MOUSE	Aldo-keto reductase family 1 member C13 (EC 1.1.1.-)	Akr1c13	Akr1c13-201	protein_coding	steroid metabolic process [GO:0008202]; xenobiotic metabolic process [GO:0006805]	cytosol [GO:0005829]	alditol:NADP+ 1-oxidoreductase activity [GO:0004032]; aldo-keto reductase (NADP) activity [GO:0004033]; androsterone dehydrogenase activity [GO:0047023]; chlordecone reductase activity [GO:0047743]; ketosteroid monooxygenase activity [GO:0047086]; oxidoreductase activity, acting on NAD(P)H, quinone or similar compound as acceptor [GO:0016655]; retinal dehydrogenase activity [GO:0001758]; steroid …
ENSMUST00000038406	4.0	6.29e-05	E9Q9S8	ALD2_MOUSE	Aldose reductase-related protein 2 (AR) (EC 1.1.1.21) (Aldehyde reductase) (Fibroblast growth factor-regulated protein) (Protein FR-1)	Akr1b8 Fgfrp	Akr1b8-201	protein_coding	polyol metabolic process [GO:0019751]; retinal metabolic process [GO:0042574]	cytosol [GO:0005829]; extracellular region [GO:0005576]; lysosome [GO:0005764]; mitochondrion [GO:0005739]	alcohol dehydrogenase (NADP+) activity [GO:0008106]; alditol:NADP+ 1-oxidoreductase activity [GO:0004032]; estradiol 17-beta-dehydrogenase [NAD(P)] activity [GO:0004303]; geranylgeranyl reductase activity [GO:0045550]; indanol dehydrogenase activity [GO:0047718]; NADP+ binding [GO:0070401]; NADP-retinol dehydrogenase activity [GO:0052650]; NADPH binding [GO:0070402]; oxidoreductase activity, acti…
ENSMUST00000045224	2.1	0.00036433691682	D3Z1M9	ACER2_MOUSE	Alkaline ceramidase 2 (AlkCDase 2) (Alkaline CDase 2) (maCER2) (EC 3.5.1.-) (EC 3.5.1.23) (Acylsphingosine deacylase 3-like) (Cancer-related gene liver 1 protein) (CRG-L1) (N-acylsphingosine amidohydrolase 3-like)	Acer2 Asah3l	Acer2-201	protein_coding	activation of cysteine-type endopeptidase activity involved in apoptotic process [GO:0006919]; cellular response to xenobiotic stimulus [GO:0071466]; ceramide catabolic process [GO:0046514]; DNA damage response [GO:0006974]; DNA damage response, signal transduction by p53 class mediator [GO:0030330]; negative regulation of cell adhesion mediated by integrin [GO:0033629]; negative regulation of ce…	Golgi apparatus [GO:0005794]; Golgi membrane [GO:0000139]	ceramidase activity [GO:0102121]; dihydroceramidase activity [GO:0071633]; metal ion binding [GO:0046872]; N-acylsphingosine amidohydrolase activity [GO:0017040]
ENSMUST00000084433	2.1	4.47e-05	P51576	ACER2_MOUSE	Alkaline ceramidase 2 (AlkCDase 2) (Alkaline CDase 2) (maCER2) (EC 3.5.1.-) (EC 3.5.1.23) (Acylsphingosine deacylase 3-like) (Cancer-related gene liver 1 protein) (CRG-L1) (N-acylsphingosine amidohydrolase 3-like)	Acer2 Asah3l	Acer2-202	protein_coding	activation of cysteine-type endopeptidase activity involved in apoptotic process [GO:0006919]; cellular response to xenobiotic stimulus [GO:0071466]; ceramide catabolic process [GO:0046514]; DNA damage response [GO:0006974]; DNA damage response, signal transduction by p53 class mediator [GO:0030330]; negative regulation of cell adhesion mediated by integrin [GO:0033629]; negative regulation of ce…	Golgi apparatus [GO:0005794]; Golgi membrane [GO:0000139]	ceramidase activity [GO:0102121]; dihydroceramidase activity [GO:0071633]; metal ion binding [GO:0046872]; N-acylsphingosine amidohydrolase activity [GO:0017040]
ENSMUST00000106794	5.1	1.3399999999999999e-24	E0CZ20	A0A140T8Q6_MOUSE	Allergin-1	Milr1	Milr1-202	protein_coding		membrane [GO:0016020]
ENSMUST00000182479	5.3	2.07e-15	A0A2R8VHC4	S4R1V2_MOUSE	Allergin-1	Milr1	Milr1-205	protein_coding		membrane [GO:0016020]
ENSMUST00000182896	5.8	9.73e-14	P10923	B7ZP19_MOUSE	Allergin-1	Milr1 Gm885	Milr1-206	protein_coding
ENSMUST00000183111	5.3	4.63e-23	F7CFL3	MILR1_MOUSE	Allergin-1 (Allergy inhibitory receptor 1) (Mast cell antigen 32) (MCA-32) (Mast cell Ag-32) (Mast cell immunoglobulin-like receptor 1)	Milr1 Gm885 Mca32	Milr1-208	protein_coding	mast cell degranulation [GO:0043303]; negative regulation of mast cell activation [GO:0033004]	extracellular region [GO:0005576]; plasma membrane [GO:0005886]
ENSMUST00000147326	5.4	1.25e-14	E9QAF4	MILR1_MOUSE	Allergin-1 (Allergy inhibitory receptor 1) (Mast cell antigen 32) (MCA-32) (Mast cell Ag-32) (Mast cell immunoglobulin-like receptor 1)	Milr1 Gm885 Mca32	Milr1-203	protein_coding	mast cell degranulation [GO:0043303]; negative regulation of mast cell activation [GO:0033004]	extracellular region [GO:0005576]; plasma membrane [GO:0005886]
ENSMUST00000086353	5.7	0.002942813862232	P70352	MILR1_MOUSE	Allergin-1 (Allergy inhibitory receptor 1) (Mast cell antigen 32) (MCA-32) (Mast cell Ag-32) (Mast cell immunoglobulin-like receptor 1)	Milr1 Gm885 Mca32	Milr1-201	protein_coding	mast cell degranulation [GO:0043303]; negative regulation of mast cell activation [GO:0033004]	extracellular region [GO:0005576]; plasma membrane [GO:0005886]
ENSMUST00000182908	5.8	0.001659720506093	B1AVX1	MILR1_MOUSE	Allergin-1 (Allergy inhibitory receptor 1) (Mast cell antigen 32) (MCA-32) (Mast cell Ag-32) (Mast cell immunoglobulin-like receptor 1)	Milr1 Gm885 Mca32	Milr1-207	protein_coding	mast cell degranulation [GO:0043303]; negative regulation of mast cell activation [GO:0033004]	extracellular region [GO:0005576]; plasma membrane [GO:0005886]
ENSMUST00000173106	4.2	0.001784015314696	F6RCC5	G3UYJ2_MOUSE	Allograft inflammatory factor 1	Aif1	Aif1-204	protein_coding		ruffle membrane [GO:0032587]	calcium ion binding [GO:0005509]
ENSMUST00000172693	4.7	5.05e-19	A0A0A6YXG6	AIF1_MOUSE	Allograft inflammatory factor 1 (AIF-1) (Ionized calcium-binding adapter molecule 1)	Aif1 Iba1	Aif1-203	protein_coding	actin crosslink formation [GO:0051764]; actin filament bundle assembly [GO:0051017]; actin filament polymerization [GO:0030041]; cellular response to oxidative stress [GO:0034599]; cellular response to type II interferon [GO:0071346]; inflammatory response [GO:0006954]; microglial cell activation [GO:0001774]; negative regulation of apoptotic process [GO:0043066]; negative regulation of gene expr…	actin filament [GO:0005884]; cell projection [GO:0042995]; cytoplasm [GO:0005737]; cytosol [GO:0005829]; glial cell projection [GO:0097386]; lamellipodium [GO:0030027]; nucleus [GO:0005634]; perikaryon [GO:0043204]; perinuclear region of cytoplasm [GO:0048471]; phagocytic cup [GO:0001891]; ruffle [GO:0001726]; ruffle membrane [GO:0032587]	actin filament binding [GO:0051015]; calcium ion binding [GO:0005509]
ENSMUST00000173324	4.7	9.76e-17	E9Q6H6	AIF1_MOUSE	Allograft inflammatory factor 1 (AIF-1) (Ionized calcium-binding adapter molecule 1)	Aif1 Iba1	Aif1-206	protein_coding	actin crosslink formation [GO:0051764]; actin filament bundle assembly [GO:0051017]; actin filament polymerization [GO:0030041]; cellular response to oxidative stress [GO:0034599]; cellular response to type II interferon [GO:0071346]; inflammatory response [GO:0006954]; microglial cell activation [GO:0001774]; negative regulation of apoptotic process [GO:0043066]; negative regulation of gene expr…	actin filament [GO:0005884]; cell projection [GO:0042995]; cytoplasm [GO:0005737]; cytosol [GO:0005829]; glial cell projection [GO:0097386]; lamellipodium [GO:0030027]; nucleus [GO:0005634]; perikaryon [GO:0043204]; perinuclear region of cytoplasm [GO:0048471]; phagocytic cup [GO:0001891]; ruffle [GO:0001726]; ruffle membrane [GO:0032587]	actin filament binding [GO:0051015]; calcium ion binding [GO:0005509]
ENSMUST00000025257	4.7	0.003332484969733	A0A0N4SVG0	AIF1_MOUSE	Allograft inflammatory factor 1 (AIF-1) (Ionized calcium-binding adapter molecule 1)	Aif1 Iba1	Aif1-201	protein_coding	actin crosslink formation [GO:0051764]; actin filament bundle assembly [GO:0051017]; actin filament polymerization [GO:0030041]; cellular response to oxidative stress [GO:0034599]; cellular response to type II interferon [GO:0071346]; inflammatory response [GO:0006954]; microglial cell activation [GO:0001774]; negative regulation of apoptotic process [GO:0043066]; negative regulation of gene expr…	actin filament [GO:0005884]; cell projection [GO:0042995]; cytoplasm [GO:0005737]; cytosol [GO:0005829]; glial cell projection [GO:0097386]; lamellipodium [GO:0030027]; nucleus [GO:0005634]; perikaryon [GO:0043204]; perinuclear region of cytoplasm [GO:0048471]; phagocytic cup [GO:0001891]; ruffle [GO:0001726]; ruffle membrane [GO:0032587]	actin filament binding [GO:0051015]; calcium ion binding [GO:0005509]
ENSMUST00000167327	2.0	0.000207797894775	E9PZI6	A1BN54_MOUSE	Alpha actinin 1a (Alpha-actinin-1)	Actn1 Actn1a	Actn1-202	protein_coding		cytoplasm [GO:0005737]; cytoskeleton [GO:0005856]	actin binding [GO:0003779]; calcium ion binding [GO:0005509]
ENSMUST00000093209	2.7	0.002034365604736	B2RUP2	Q91VB8_MOUSE	Alpha globin 1 (Alpha globin 2) (Alpha-globin) (Globin c1) (Hemoglobin alpha, adult chain 1) (Hemoglobin alpha, adult chain 2)	Hba-a1 Glnc1 haemaglobin alpha 1 haemaglobin alpha 2 Hba-a2	Hba-a1-201	protein_coding	erythrocyte development [GO:0048821]; in utero embryonic development [GO:0001701]; response to bacterium [GO:0009617]	extracellular space [GO:0005615]; haptoglobin-hemoglobin complex [GO:0031838]; hemoglobin complex [GO:0005833]	G protein-coupled receptor binding [GO:0001664]; haptoglobin binding [GO:0031720]; heme binding [GO:0020037]; iron ion binding [GO:0005506]; oxygen binding [GO:0019825]; oxygen carrier activity [GO:0005344]; peroxidase activity [GO:0004601]
ENSMUST00000093207	2.7	5.78e-12	P50284	Q91VB8_MOUSE	Alpha globin 1 (Alpha globin 2) (Alpha-globin) (Globin c1) (Hemoglobin alpha, adult chain 1) (Hemoglobin alpha, adult chain 2)	Hba-a1 Glnc1 haemaglobin alpha 1 haemaglobin alpha 2 Hba-a2	Hba-a2-201	protein_coding	erythrocyte development [GO:0048821]; in utero embryonic development [GO:0001701]; response to bacterium [GO:0009617]	extracellular space [GO:0005615]; haptoglobin-hemoglobin complex [GO:0031838]; hemoglobin complex [GO:0005833]	G protein-coupled receptor binding [GO:0001664]; haptoglobin binding [GO:0031720]; heme binding [GO:0020037]; iron ion binding [GO:0005506]; oxygen binding [GO:0019825]; oxygen carrier activity [GO:0005344]; peroxidase activity [GO:0004601]
ENSMUST00000061498	4.9	3.21e-06	A0A0G2JEA3	FUT4_MOUSE	Alpha-(1,3)-fucosyltransferase 4 (4-galactosyl-N-acetylglucosaminide 3-alpha-L-fucosyltransferase) (EC 2.4.1.152) (Fucosyltransferase 4) (Fucosyltransferase IV) (Fuc-TIV) (FucT-IV) (Galactoside 3-L-fucosyltransferase)	Fut4 Elft	Fut4-201	protein_coding	fucosylation [GO:0036065]; glycosphingolipid biosynthetic process [GO:0006688]; inflammatory response [GO:0006954]; lymphocyte migration into lymph node [GO:0097022]; oligosaccharide metabolic process [GO:0009311]; positive regulation of leukocyte tethering or rolling [GO:1903238]; positive regulation of neutrophil migration [GO:1902624]; protein N-linked glycosylation [GO:0006487]; protein O-lin…	cell periphery [GO:0071944]; cell surface [GO:0009986]; Golgi cisterna membrane [GO:0032580]; trans-Golgi network [GO:0005802]	4-galactosyl-N-acetylglucosaminide 3-alpha-L-fucosyltransferase activity [GO:0017083]; alpha-(1->3)-fucosyltransferase activity [GO:0046920]
ENSMUST00000100320	2.8	0.0011688316789	Q5QNQ9	FUT7_MOUSE	Alpha-(1,3)-fucosyltransferase 7 (EC 2.4.1.-) (Fucosyltransferase 7) (Fucosyltransferase VII) (Fuc-TVII) (FucT-VII) (Galactoside 3-L-fucosyltransferase)	Fut7	Fut7-202	protein_coding	CD4-positive, CD25-positive, alpha-beta regulatory T cell differentiation [GO:0002361]; ceramide metabolic process [GO:0006672]; embryo implantation [GO:0007566]; fucosylation [GO:0036065]; inflammatory response [GO:0006954]; leukocyte migration involved in immune response [GO:0002522]; leukocyte migration involved in inflammatory response [GO:0002523]; lymphocyte migration into lymph node [GO:00…	Golgi apparatus [GO:0005794]; Golgi cisterna membrane [GO:0032580]; trans-Golgi network [GO:0005802]	4-galactosyl-N-acetylglucosaminide 3-alpha-L-fucosyltransferase activity [GO:0017083]; alpha-(1->3)-fucosyltransferase activity [GO:0046920]; fucosyltransferase activity [GO:0008417]
ENSMUST00000114278	2.8	9.61e-09	Q3LFS9	FUT7_MOUSE	Alpha-(1,3)-fucosyltransferase 7 (EC 2.4.1.-) (Fucosyltransferase 7) (Fucosyltransferase VII) (Fuc-TVII) (FucT-VII) (Galactoside 3-L-fucosyltransferase)	Fut7	Fut7-203	protein_coding	CD4-positive, CD25-positive, alpha-beta regulatory T cell differentiation [GO:0002361]; ceramide metabolic process [GO:0006672]; embryo implantation [GO:0007566]; fucosylation [GO:0036065]; inflammatory response [GO:0006954]; leukocyte migration involved in immune response [GO:0002522]; leukocyte migration involved in inflammatory response [GO:0002523]; lymphocyte migration into lymph node [GO:00…	Golgi apparatus [GO:0005794]; Golgi cisterna membrane [GO:0032580]; trans-Golgi network [GO:0005802]	4-galactosyl-N-acetylglucosaminide 3-alpha-L-fucosyltransferase activity [GO:0017083]; alpha-(1->3)-fucosyltransferase activity [GO:0046920]; fucosyltransferase activity [GO:0008417]
ENSMUST00000041654	3.0	3.49e-08	Q9WVB0	FUT7_MOUSE	Alpha-(1,3)-fucosyltransferase 7 (EC 2.4.1.-) (Fucosyltransferase 7) (Fucosyltransferase VII) (Fuc-TVII) (FucT-VII) (Galactoside 3-L-fucosyltransferase)	Fut7	Fut7-201	protein_coding	CD4-positive, CD25-positive, alpha-beta regulatory T cell differentiation [GO:0002361]; ceramide metabolic process [GO:0006672]; embryo implantation [GO:0007566]; fucosylation [GO:0036065]; inflammatory response [GO:0006954]; leukocyte migration involved in immune response [GO:0002522]; leukocyte migration involved in inflammatory response [GO:0002523]; lymphocyte migration into lymph node [GO:00…	Golgi apparatus [GO:0005794]; Golgi cisterna membrane [GO:0032580]; trans-Golgi network [GO:0005802]	4-galactosyl-N-acetylglucosaminide 3-alpha-L-fucosyltransferase activity [GO:0017083]; alpha-(1->3)-fucosyltransferase activity [GO:0046920]; fucosyltransferase activity [GO:0008417]
ENSMUST00000161083	5.4	1.78e-05	A2A5L7	Q3UEJ6_MOUSE	Alpha-1,4 glucan phosphorylase (EC 2.4.1.1)	Pygl	Pygl-202	protein_coding	glycogen catabolic process [GO:0005980]		glycogen phosphorylase activity [GO:0008184]; linear malto-oligosaccharide phosphorylase activity [GO:0102250]; pyridoxal phosphate binding [GO:0030170]; SHG alpha-glucan phosphorylase activity [GO:0102499]
ENSMUST00000006687	6.1	1.22e-18	Q61830	J3JRU4_MOUSE	Alpha-1-acid glycoprotein	Orm3	Orm3-201	protein_coding	acute-phase response [GO:0006953]; regulation of immune system process [GO:0002682]	extracellular space [GO:0005615]
ENSMUST00000030044	10.0	2.88e-15	F6ZR08	A1AG1_MOUSE	Alpha-1-acid glycoprotein 1 (AGP 1) (Orosomucoid-1) (OMD 1)	Orm1 Agp1 Orm-1	Orm1-201	protein_coding	acute-phase response [GO:0006953]; regulation of immune system process [GO:0002682]	extracellular space [GO:0005615]	small molecule binding [GO:0036094]
ENSMUST00000075341	5.4	1.81e-11	B1ATD1	A1AG2_MOUSE	Alpha-1-acid glycoprotein 2 (AGP 2) (Orosomucoid-2) (OMD 2)	Orm2 Agp-2 Orm-2	Orm2-201	protein_coding	acute-phase response [GO:0006953]; regulation of immune system process [GO:0002682]	extracellular space [GO:0005615]	small molecule binding [GO:0036094]
ENSMUST00000225885	-2.0	2.49e-06	Q8BGG1	Q8BGG1_MOUSE	Alpha28-takusan (RIKEN cDNA D830030K20 gene)	D830030K20Rik	D830030K20Rik-203	protein_coding
ENSMUST00000128330	4.7	6.84e-32	A0A0N4SW68	Q5ND35_MOUSE	Alpha-2-antiplasmin	Serpinf2	Serpinf2-203	protein_coding		extracellular space [GO:0005615]	serine-type endopeptidase inhibitor activity [GO:0004867]
ENSMUST00000108437	4.5	5.83e-10	O88932	A2AP_MOUSE	Alpha-2-antiplasmin (Alpha-2-AP) (Alpha-2-plasmin inhibitor) (Alpha-2-PI) (Serpin F2)	Serpinf2 Pli	Serpinf2-202	protein_coding	acute-phase response [GO:0006953]; blood vessel morphogenesis [GO:0048514]; collagen fibril organization [GO:0030199]; maintenance of blood vessel diameter homeostasis by renin-angiotensin [GO:0002034]; negative regulation of endopeptidase activity [GO:0010951]; negative regulation of fibrinolysis [GO:0051918]; negative regulation of plasminogen activation [GO:0010757]; positive regulation of cel…	cell surface [GO:0009986]; collagen-containing extracellular matrix [GO:0062023]; extracellular space [GO:0005615]; fibrinogen complex [GO:0005577]	protease binding [GO:0002020]; protein homodimerization activity [GO:0042803]; serine-type endopeptidase inhibitor activity [GO:0004867]
ENSMUST00000043696	4.5	0.003949828123465	Q9DAQ9	A2AP_MOUSE	Alpha-2-antiplasmin (Alpha-2-AP) (Alpha-2-plasmin inhibitor) (Alpha-2-PI) (Serpin F2)	Serpinf2 Pli	Serpinf2-201	protein_coding	acute-phase response [GO:0006953]; blood vessel morphogenesis [GO:0048514]; collagen fibril organization [GO:0030199]; maintenance of blood vessel diameter homeostasis by renin-angiotensin [GO:0002034]; negative regulation of endopeptidase activity [GO:0010951]; negative regulation of fibrinolysis [GO:0051918]; negative regulation of plasminogen activation [GO:0010757]; positive regulation of cel…	cell surface [GO:0009986]; collagen-containing extracellular matrix [GO:0062023]; extracellular space [GO:0005615]; fibrinogen complex [GO:0005577]	protease binding [GO:0002020]; protein homodimerization activity [GO:0042803]; serine-type endopeptidase inhibitor activity [GO:0004867]
ENSMUST00000100895	-2.16	1.42e-07	P63011	A6NAS4_MOUSE	Alpha7-takusan (Predicted gene 10406)	Gm10406	Gm10406-201	protein_coding
ENSMUST00000021554	2.1	9.84e-12	Q8BFR4	ACTN1_MOUSE	Alpha-actinin-1 (Alpha-actinin cytoskeletal isoform) (F-actin cross-linking protein) (Non-muscle alpha-actinin-1)	Actn1	Actn1-201	protein_coding	actin cytoskeleton organization [GO:0030036]; actin filament bundle assembly [GO:0051017]; actin filament network formation [GO:0051639]; actin filament organization [GO:0007015]; cortical cytoskeleton organization [GO:0030865]; focal adhesion assembly [GO:0048041]; muscle cell development [GO:0055001]; platelet formation [GO:0030220]; platelet morphogenesis [GO:0036344]	actin filament [GO:0005884]; brush border [GO:0005903]; cell junction [GO:0030054]; cell projection [GO:0042995]; cell-cell junction [GO:0005911]; cortical actin cytoskeleton [GO:0030864]; cortical cytoskeleton [GO:0030863]; cytoplasm [GO:0005737]; cytoskeleton [GO:0005856]; dendritic spine [GO:0043197]; dense core granule membrane [GO:0032127]; fascia adherens [GO:0005916]; focal adhesion [GO:00…	actin filament binding [GO:0051015]; calcium ion binding [GO:0005509]; cytoskeletal regulatory protein binding [GO:0005519]; double-stranded RNA binding [GO:0003725]; integrin binding [GO:0005178]; nuclear receptor coactivator activity [GO:0030374]; protein domain specific binding [GO:0019904]; protein homodimerization activity [GO:0042803]; structural constituent of postsynapse [GO:0099186]; tra…
ENSMUST00000125404	-4.37	7.61e-06	Q8BWU8	D6RCJ9_MOUSE	Inactive phospholipase D5	Pld5	Pld5-204	nonsense_mediated_decay		membrane [GO:0016020]
ENSMUST00000031707	-3.13	4.1e-20	Q3TYU2	AASS_MOUSE	Alpha-aminoadipic semialdehyde synthase, mitochondrial (LKR/SDH) [Includes: Lysine ketoglutarate reductase (LKR) (LOR) (EC 1.5.1.8); Saccharopine dehydrogenase (SDH) (EC 1.5.1.9)]	Aass Lorsdh	Aass-201	protein_coding	generation of precursor metabolites and energy [GO:0006091]; L-lysine catabolic process [GO:0019477]; L-lysine catabolic process to acetyl-CoA via saccharopine [GO:0033512]; lysine biosynthetic process via aminoadipic acid [GO:0019878]; lysine catabolic process [GO:0006554]	cytoplasm [GO:0005737]; intracellular membrane-bounded organelle [GO:0043231]; mitochondrion [GO:0005739]	saccharopine dehydrogenase (NAD+, L-glutamate-forming) activity [GO:0047131]; saccharopine dehydrogenase (NADP+, L-lysine-forming) activity [GO:0047130]; saccharopine dehydrogenase activity [GO:0004753]
ENSMUST00000153024	3.0	8.9e-09	F6QY99	A2BDV6_MOUSE	Alpha-galactosidase (EC 3.2.1.-)	Gla	Gla-202	protein_coding	carbohydrate metabolic process [GO:0005975]		hydrolase activity, hydrolyzing O-glycosyl compounds [GO:0004553]
ENSMUST00000239113	3.1	9.11e-06	F6V328	Q8BGZ6_MOUSE	Alpha-galactosidase (EC 3.2.1.-)	Gla	Gla-203	protein_coding	glycosphingolipid catabolic process [GO:0046479]; oligosaccharide metabolic process [GO:0009311]	extracellular region [GO:0005576]; Golgi apparatus [GO:0005794]; lysosome [GO:0005764]	alpha-galactosidase activity [GO:0004557]; galactoside binding [GO:0016936]; galactosylgalactosylglucosylceramidase activity [GO:0017041]; protein homodimerization activity [GO:0042803]; signaling receptor binding [GO:0005102]
ENSMUST00000033621	3.1	9.63e-14	Q925Q3	AGAL_MOUSE	Alpha-galactosidase A (EC 3.2.1.22) (Alpha-D-galactosidase A) (Alpha-D-galactoside galactohydrolase) (Galactosylgalactosylglucosylceramidase GLA) (Melibiase)	Gla Ags	Gla-201	protein_coding	aorta development [GO:0035904]; glycoside catabolic process [GO:0016139]; glycosphingolipid catabolic process [GO:0046479]; glycosylceramide catabolic process [GO:0046477]; negative regulation of nitric oxide biosynthetic process [GO:0045019]; negative regulation of nitric-oxide synthase activity [GO:0051001]; oligosaccharide metabolic process [GO:0009311]	cytoplasm [GO:0005737]; extracellular region [GO:0005576]; extracellular space [GO:0005615]; Golgi apparatus [GO:0005794]; lysosome [GO:0005764]	alpha-galactosidase activity [GO:0004557]; catalytic activity [GO:0003824]; galactoside binding [GO:0016936]; galactosylgalactosylglucosylceramidase activity [GO:0017041]; hydrolase activity [GO:0016787]; protein homodimerization activity [GO:0042803]; raffinose alpha-galactosidase activity [GO:0052692]; signaling receptor binding [GO:0005102]
ENSMUST00000169668	2.7	3.96e-07	P41731	F6QMB7_MOUSE	Alpha-mannosidase 2	Man2a1	Man2a1-203	protein_coding	mannose metabolic process [GO:0006013]		alpha-mannosidase activity [GO:0004559]; carbohydrate binding [GO:0030246]
ENSMUST00000086723	3.0	6.27e-07	Q8BZT9	MA2A1_MOUSE	Alpha-mannosidase 2 (EC 3.2.1.114) (Golgi alpha-mannosidase II) (AMan II) (Man II) (Mannosidase alpha class 2A member 1) (Mannosyl-oligosaccharide 1,3-1,6-alpha-mannosidase)	Man2a1 Mana2	Man2a1-201	protein_coding	in utero embryonic development [GO:0001701]; liver development [GO:0001889]; lung alveolus development [GO:0048286]; mannose metabolic process [GO:0006013]; mitochondrion organization [GO:0007005]; N-glycan processing [GO:0006491]; positive regulation of neurogenesis [GO:0050769]; protein deglycosylation [GO:0006517]; protein glycosylation [GO:0006486]; respiratory gaseous exchange by respiratory…	cis-Golgi network [GO:0005801]; extracellular space [GO:0005615]; Golgi apparatus [GO:0005794]; Golgi medial cisterna [GO:0005797]; Golgi membrane [GO:0000139]	alpha-mannosidase activity [GO:0004559]; carbohydrate binding [GO:0030246]; hydrolase activity [GO:0016787]; hydrolase activity, hydrolyzing N-glycosyl compounds [GO:0016799]; identical protein binding [GO:0042802]; mannosidase activity [GO:0015923]; mannosyl-oligosaccharide 1,3-1,6-alpha-mannosidase activity [GO:0004572]; metal ion binding [GO:0046872]; protein homodimerization activity [GO:0042…
ENSMUST00000064460	-3.47	1.12e-09	Q80Y34	A0A0H2UKC4_MOUSE	Alpha-N-acetylgalactosaminide alpha-2,6-sialyltransferase 3	St6galnac3	St6galnac3-201	protein_coding	protein glycosylation [GO:0006486]	Golgi apparatus [GO:0005794]; membrane [GO:0016020]	sialyltransferase activity [GO:0008373]
ENSMUST00000032421	-2.56	3.59e-12	P12960	SIA8A_MOUSE	Alpha-N-acetylneuraminide alpha-2,8-sialyltransferase (EC 2.4.3.8) (Alpha-2,8-sialyltransferase 8A) (Ganglioside GD3 synthase) (Ganglioside GT3 synthase) (Sialyltransferase 8A) (SIAT8-A) (Sialyltransferase St8Sia I) (ST8SiaI)	St8sia1 Siat8 Siat8a	St8sia1-201	protein_coding	cell population proliferation [GO:0008283]; cellular response to heat [GO:0034605]; epithelial cell proliferation [GO:0050673]; N-glycan processing [GO:0006491]; oligosaccharide metabolic process [GO:0009311]; positive regulation of epithelial cell proliferation [GO:0050679]; protein glycosylation [GO:0006486]; sphingolipid metabolic process [GO:0006665]	Golgi membrane [GO:0000139]	alpha-N-acetylneuraminate alpha-2,8-sialyltransferase activity [GO:0003828]; sialyltransferase activity [GO:0008373]
ENSMUST00000117632	-2.29	0.003990659879971	Q45TP8	A2AIT6_MOUSE	Alpha-tocopherol transfer protein	Ttpa	Ttpa-202	protein_coding
ENSMUST00000121491	-2.19	1.61e-05	Q9EQZ7	A8Y5N9_MOUSE	Alpha-tocopherol transfer protein	Ttpa	Ttpa-203	protein_coding
ENSMUST00000098244	-2.23	0.000919655307082	G5E8K5	TTPA_MOUSE	Alpha-tocopherol transfer protein (Alpha-TTP)	Ttpa	Ttpa-201	protein_coding	embryonic placenta development [GO:0001892]; intermembrane lipid transfer [GO:0120009]; intracellular pH reduction [GO:0051452]; negative regulation of cell death [GO:0060548]; negative regulation of establishment of blood-brain barrier [GO:0090212]; placenta development [GO:0001890]; positive regulation of amyloid-beta clearance [GO:1900223]; response to nutrient [GO:0007584]; response to pH [GO…	cytoplasm [GO:0005737]; cytosol [GO:0005829]; late endosome [GO:0005770]	lipid transfer activity [GO:0120013]; phosphatidylinositol bisphosphate binding [GO:1902936]; phosphatidylinositol-3,4-bisphosphate binding [GO:0043325]; phosphatidylinositol-4,5-bisphosphate binding [GO:0005546]; vitamin binding [GO:0019842]; vitamin E binding [GO:0008431]
ENSMUST00000160945	-2.23	5.81e-06	Q91ZH7	A0A087WSC7_MOUSE	Alsin	Als2	Als2-203	protein_coding
ENSMUST00000200665	-4.33	5.4e-06	D3Z289	A0A0G2JE64_MOUSE	Protein ANKUB1	Ankub1	Ankub1-203	nonsense_mediated_decay
ENSMUST00000163058	-2.95	0.001599944244241	V9GXQ9	ALS2_MOUSE	Alsin (Amyotrophic lateral sclerosis 2 protein homolog)	Als2	Als2-204	protein_coding	axonogenesis [GO:0007409]; behavioral fear response [GO:0001662]; cell death [GO:0008219]; endosomal transport [GO:0016197]; endosome organization [GO:0007032]; in utero embryonic development [GO:0001701]; locomotory behavior [GO:0007626]; lysosomal transport [GO:0007041]; neuromuscular junction development [GO:0007528]; neuron projection morphogenesis [GO:0048812]; positive regulation of GTPase …	axon [GO:0030424]; centrosome [GO:0005813]; cytoplasm [GO:0005737]; cytosol [GO:0005829]; dendrite [GO:0030425]; dendritic spine [GO:0043197]; early endosome [GO:0005769]; growth cone [GO:0030426]; intracellular membrane-bounded organelle [GO:0043231]; lamellipodium [GO:0030027]; membrane [GO:0016020]; neuron projection [GO:0043005]; neuronal cell body [GO:0043025]; nucleus [GO:0005634]; postsyna…	GTPase activator activity [GO:0005096]; guanyl-nucleotide exchange factor activity [GO:0005085]; identical protein binding [GO:0042802]; protein homodimerization activity [GO:0042803]; protein serine/threonine kinase activator activity [GO:0043539]; small GTPase binding [GO:0031267]
ENSMUST00000027178	-2.89	0.003238586965151	H3BLN2	ALS2_MOUSE	Alsin (Amyotrophic lateral sclerosis 2 protein homolog)	Als2	Als2-201	protein_coding	axonogenesis [GO:0007409]; behavioral fear response [GO:0001662]; cell death [GO:0008219]; endosomal transport [GO:0016197]; endosome organization [GO:0007032]; in utero embryonic development [GO:0001701]; locomotory behavior [GO:0007626]; lysosomal transport [GO:0007041]; neuromuscular junction development [GO:0007528]; neuron projection morphogenesis [GO:0048812]; positive regulation of GTPase …	axon [GO:0030424]; centrosome [GO:0005813]; cytoplasm [GO:0005737]; cytosol [GO:0005829]; dendrite [GO:0030425]; dendritic spine [GO:0043197]; early endosome [GO:0005769]; growth cone [GO:0030426]; intracellular membrane-bounded organelle [GO:0043231]; lamellipodium [GO:0030027]; membrane [GO:0016020]; neuron projection [GO:0043005]; neuronal cell body [GO:0043025]; nucleus [GO:0005634]; postsyna…	GTPase activator activity [GO:0005096]; guanyl-nucleotide exchange factor activity [GO:0005085]; identical protein binding [GO:0042802]; protein homodimerization activity [GO:0042803]; protein serine/threonine kinase activator activity [GO:0043539]; small GTPase binding [GO:0031267]
ENSMUST00000217946	5.5	4.43e-15	Q8VC04	A0A1W2P8B9_MOUSE	ALX homeobox protein 1 (Cartilage homeoprotein 1)	Alx1	Alx1-204	protein_coding	negative regulation of transcription by RNA polymerase II [GO:0000122]; positive regulation of epithelial to mesenchymal transition [GO:0010718]	Golgi apparatus [GO:0005794]; nuclear body [GO:0016604]	DNA-binding transcription activator activity, RNA polymerase II-specific [GO:0001228]; RNA polymerase II transcription regulatory region sequence-specific DNA binding [GO:0000977]
ENSMUST00000040859	3.9	3.15e-19	P07141	ALX1_MOUSE	ALX homeobox protein 1 (Cartilage homeoprotein 1) (CART-1)	Alx1 Cart1	Alx1-201	protein_coding	anterior/posterior pattern specification [GO:0009952]; embryonic limb morphogenesis [GO:0030326]; embryonic skeletal system morphogenesis [GO:0048704]; mesenchymal cell development [GO:0014031]; negative regulation of DNA-templated transcription [GO:0045892]; negative regulation of transcription by RNA polymerase II [GO:0000122]; neural tube closure [GO:0001843]; positive regulation of DNA-templa…	Golgi apparatus [GO:0005794]; nuclear body [GO:0016604]; nucleoplasm [GO:0005654]; nucleus [GO:0005634]; transcription regulator complex [GO:0005667]	DNA-binding transcription activator activity, RNA polymerase II-specific [GO:0001228]; DNA-binding transcription factor activity [GO:0003700]; protein homodimerization activity [GO:0042803]; RNA polymerase II transcription regulatory region sequence-specific DNA binding [GO:0000977]; sequence-specific DNA binding [GO:0043565]; sequence-specific double-stranded DNA binding [GO:1990837]
ENSMUST00000167156	4.1	1.63e-16	A0A0A0MQ82	ALX1_MOUSE	ALX homeobox protein 1 (Cartilage homeoprotein 1) (CART-1)	Alx1 Cart1	Alx1-203	protein_coding	anterior/posterior pattern specification [GO:0009952]; embryonic limb morphogenesis [GO:0030326]; embryonic skeletal system morphogenesis [GO:0048704]; mesenchymal cell development [GO:0014031]; negative regulation of DNA-templated transcription [GO:0045892]; negative regulation of transcription by RNA polymerase II [GO:0000122]; neural tube closure [GO:0001843]; positive regulation of DNA-templa…	Golgi apparatus [GO:0005794]; nuclear body [GO:0016604]; nucleoplasm [GO:0005654]; nucleus [GO:0005634]; transcription regulator complex [GO:0005667]	DNA-binding transcription activator activity, RNA polymerase II-specific [GO:0001228]; DNA-binding transcription factor activity [GO:0003700]; protein homodimerization activity [GO:0042803]; RNA polymerase II transcription regulatory region sequence-specific DNA binding [GO:0000977]; sequence-specific DNA binding [GO:0043565]; sequence-specific double-stranded DNA binding [GO:1990837]
ENSMUST00000219194	4.3	1.68e-15	A0A494B9N6	ALX1_MOUSE	ALX homeobox protein 1 (Cartilage homeoprotein 1) (CART-1)	Alx1 Cart1	Alx1-208	protein_coding	anterior/posterior pattern specification [GO:0009952]; embryonic limb morphogenesis [GO:0030326]; embryonic skeletal system morphogenesis [GO:0048704]; mesenchymal cell development [GO:0014031]; negative regulation of DNA-templated transcription [GO:0045892]; negative regulation of transcription by RNA polymerase II [GO:0000122]; neural tube closure [GO:0001843]; positive regulation of DNA-templa…	Golgi apparatus [GO:0005794]; nuclear body [GO:0016604]; nucleoplasm [GO:0005654]; nucleus [GO:0005634]; transcription regulator complex [GO:0005667]	DNA-binding transcription activator activity, RNA polymerase II-specific [GO:0001228]; DNA-binding transcription factor activity [GO:0003700]; protein homodimerization activity [GO:0042803]; RNA polymerase II transcription regulatory region sequence-specific DNA binding [GO:0000977]; sequence-specific DNA binding [GO:0043565]; sequence-specific double-stranded DNA binding [GO:1990837]
ENSMUST00000218282	4.4	1.47e-15	A0A571BEY8	ALX1_MOUSE	ALX homeobox protein 1 (Cartilage homeoprotein 1) (CART-1)	Alx1 Cart1	Alx1-205	protein_coding	anterior/posterior pattern specification [GO:0009952]; embryonic limb morphogenesis [GO:0030326]; embryonic skeletal system morphogenesis [GO:0048704]; mesenchymal cell development [GO:0014031]; negative regulation of DNA-templated transcription [GO:0045892]; negative regulation of transcription by RNA polymerase II [GO:0000122]; neural tube closure [GO:0001843]; positive regulation of DNA-templa…	Golgi apparatus [GO:0005794]; nuclear body [GO:0016604]; nucleoplasm [GO:0005654]; nucleus [GO:0005634]; transcription regulator complex [GO:0005667]	DNA-binding transcription activator activity, RNA polymerase II-specific [GO:0001228]; DNA-binding transcription factor activity [GO:0003700]; protein homodimerization activity [GO:0042803]; RNA polymerase II transcription regulatory region sequence-specific DNA binding [GO:0000977]; sequence-specific DNA binding [GO:0043565]; sequence-specific double-stranded DNA binding [GO:1990837]
ENSMUST00000108834	7.4	3.95e-10	Q8VEN2	Q5SPH3_MOUSE	Amine oxidase (EC 1.4.3.-)	4930438A08Rik	4930438A08Rik-201	protein_coding	amino acid catabolic process [GO:0009063]		L-amino-acid oxidase activity [GO:0001716]; polyamine oxidase activity [GO:0046592]
ENSMUST00000217717	-5.92	0.000708751395233	G3UVW6	A0A1W2P762_MOUSE	Amino acid transporter	Slc1a6	Slc1a6-202	protein_coding	dicarboxylic acid transport [GO:0006835]	membrane [GO:0016020]	acidic amino acid transmembrane transporter activity [GO:0015172]; L-amino acid transmembrane transporter activity [GO:0015179]; symporter activity [GO:0015293]
ENSMUST00000108496	3.7	2.48e-13	Q99K94	Q9ESU7_MOUSE	Amino acid transporter	Slc1a5	Slc1a5-201	protein_coding	erythrocyte differentiation [GO:0030218]; glutamine secretion [GO:0010585]; L-aspartate import across plasma membrane [GO:0140009]; L-glutamine import across plasma membrane [GO:1903803]; protein homotrimerization [GO:0070207]	plasma membrane [GO:0005886]	antiporter activity [GO:0015297]; L-aspartate transmembrane transporter activity [GO:0015183]; L-glutamine transmembrane transporter activity [GO:0015186]; L-serine transmembrane transporter activity [GO:0015194]; ligand-gated channel activity [GO:0022834]; symporter activity [GO:0015293]
ENSMUST00000025358	3.6	3.7e-08	E9PXU9	E9QJR0_MOUSE	Aminopeptidase (EC 3.4.11.-)	Lvrn	Lvrn-201	protein_coding	proteolysis [GO:0006508]		aminopeptidase activity [GO:0004177]; metallopeptidase activity [GO:0008237]; zinc ion binding [GO:0008270]
ENSMUST00000206235	4.5	1.59e-14	Q8CFK6	A0A0U1RPR2_MOUSE	Aminopeptidase N	Anpep	Anpep-205	protein_coding
ENSMUST00000205502	5.2	2.42e-18	P23611	A0A0U1RNS3_MOUSE	Aminopeptidase N	Anpep	Anpep-204	protein_coding
ENSMUST00000107392	4.9	3.22e-16	Q9EST8	AMPN_MOUSE	Aminopeptidase N (AP-N) (mAPN) (EC 3.4.11.2) (Alanyl aminopeptidase) (Aminopeptidase M) (AP-M) (Membrane protein p161) (Microsomal aminopeptidase) (CD antigen CD13)	Anpep Lap-1 Lap1	Anpep-202	protein_coding	angiogenesis [GO:0001525]; cell differentiation [GO:0030154]; negative regulation of renal sodium excretion [GO:0035814]; peptide catabolic process [GO:0043171]; protein processing [GO:0016485]; proteolysis [GO:0006508]	brush border membrane [GO:0031526]; cytoplasm [GO:0005737]; endoplasmic reticulum-Golgi intermediate compartment [GO:0005793]; external side of plasma membrane [GO:0009897]; extracellular exosome [GO:0070062]; extracellular space [GO:0005615]; plasma membrane [GO:0005886]	aminopeptidase activity [GO:0004177]; metalloaminopeptidase activity [GO:0070006]; peptide binding [GO:0042277]; zinc ion binding [GO:0008270]
ENSMUST00000049004	4.9	7.44e-16	Q9D620	AMPN_MOUSE	Aminopeptidase N (AP-N) (mAPN) (EC 3.4.11.2) (Alanyl aminopeptidase) (Aminopeptidase M) (AP-M) (Membrane protein p161) (Microsomal aminopeptidase) (CD antigen CD13)	Anpep Lap-1 Lap1	Anpep-201	protein_coding	angiogenesis [GO:0001525]; cell differentiation [GO:0030154]; negative regulation of renal sodium excretion [GO:0035814]; peptide catabolic process [GO:0043171]; protein processing [GO:0016485]; proteolysis [GO:0006508]	brush border membrane [GO:0031526]; cytoplasm [GO:0005737]; endoplasmic reticulum-Golgi intermediate compartment [GO:0005793]; external side of plasma membrane [GO:0009897]; extracellular exosome [GO:0070062]; extracellular space [GO:0005615]; plasma membrane [GO:0005886]	aminopeptidase activity [GO:0004177]; metalloaminopeptidase activity [GO:0070006]; peptide binding [GO:0042277]; zinc ion binding [GO:0008270]
ENSMUST00000212125	-4.27	0.000115229531565	E0CY26	A0A1D5RLA1_MOUSE	Inositol 1,4,5-trisphosphate receptor type 1	Itpr1	Itpr1-213	nonsense_mediated_decay	calcium ion transport [GO:0006816]
ENSMUST00000213373	2.2	7.4e-05	Q3U9G9	A0A1L1SRX2_MOUSE	AMP deaminase (EC 3.5.4.6)	Ampd3	Ampd3-208	protein_coding	IMP salvage [GO:0032264]		AMP deaminase activity [GO:0003876]; metal ion binding [GO:0046872]
ENSMUST00000155034	7.5	1.21e-26	Z4YNA9	A0A0G2JFD4_MOUSE	AMP deaminase (EC 3.5.4.6)	Ampd1	Ampd1-202	protein_coding	IMP salvage [GO:0032264]		AMP deaminase activity [GO:0003876]; metal ion binding [GO:0046872]
ENSMUST00000090715	7.3	9.28e-51	Q8VBT6	AMPD1_MOUSE	AMP deaminase 1 (EC 3.5.4.6) (AMP deaminase isoform M) (Myoadenylate deaminase)	Ampd1	Ampd1-201	protein_coding	AMP metabolic process [GO:0046033]; GMP salvage [GO:0032263]; IMP biosynthetic process [GO:0006188]; IMP salvage [GO:0032264]; response to organic substance [GO:0010033]	cytosol [GO:0005829]	AMP deaminase activity [GO:0003876]; identical protein binding [GO:0042802]; metal ion binding [GO:0046872]; myosin heavy chain binding [GO:0032036]
ENSMUST00000143786	2.0	0.000105602735644	D3Z355	F6XQD0_MOUSE	AMP deaminase 3	Ampd3	Ampd3-203	protein_coding
ENSMUST00000147587	2.0	0.000321243410021	F8WGM8	D3YU73_MOUSE	AMP deaminase 3	Ampd3	Ampd3-204	protein_coding
ENSMUST00000148292	2.1	0.00608942507694	P28667	D3Z4N3_MOUSE	AMP deaminase 3	Ampd3	Ampd3-205	protein_coding	IMP salvage [GO:0032264]		AMP deaminase activity [GO:0003876]
ENSMUST00000170374	2.2	0.000656325916139	Q8C0S0	AMPD3_MOUSE	AMP deaminase 3 (EC 3.5.4.6) (AMP deaminase H-type) (AMP deaminase isoform E) (Heart-type AMPD)	Ampd3	Ampd3-206	protein_coding	ADP catabolic process [GO:0046032]; ADP metabolic process [GO:0046031]; AMP catabolic process [GO:0006196]; AMP metabolic process [GO:0046033]; ATP metabolic process [GO:0046034]; energy homeostasis [GO:0097009]; erythrocyte homeostasis [GO:0034101]; GTP metabolic process [GO:0046039]; IMP biosynthetic process [GO:0006188]; IMP salvage [GO:0032264]	cytosol [GO:0005829]	AMP deaminase activity [GO:0003876]; metal ion binding [GO:0046872]
ENSMUST00000005829	2.3	0.000242592752818	A0A498WFR4	AMPD3_MOUSE	AMP deaminase 3 (EC 3.5.4.6) (AMP deaminase H-type) (AMP deaminase isoform E) (Heart-type AMPD)	Ampd3	Ampd3-201	protein_coding	ADP catabolic process [GO:0046032]; ADP metabolic process [GO:0046031]; AMP catabolic process [GO:0006196]; AMP metabolic process [GO:0046033]; ATP metabolic process [GO:0046034]; energy homeostasis [GO:0097009]; erythrocyte homeostasis [GO:0034101]; GTP metabolic process [GO:0046039]; IMP biosynthetic process [GO:0006188]; IMP salvage [GO:0032264]	cytosol [GO:0005829]	AMP deaminase activity [GO:0003876]; metal ion binding [GO:0046872]
ENSMUST00000031325	4.5	1.81e-06	F6TQW2	AREG_MOUSE	Amphiregulin (AR) (Schwannoma-derived growth factor) (SDGF)	Areg Sdgf	Areg-201	protein_coding	dichotomous subdivision of terminal units involved in mammary gland duct morphogenesis [GO:0060598]; epidermal growth factor receptor signaling pathway [GO:0007173]; epithelial cell proliferation involved in mammary gland duct elongation [GO:0060750]; ERBB2-EGFR signaling pathway [GO:0038134]; G protein-coupled receptor signaling pathway [GO:0007186]; glial cell proliferation [GO:0014009]; mammar…	cell surface [GO:0009986]; cytoplasm [GO:0005737]; extracellular space [GO:0005615]; membrane [GO:0016020]; nucleus [GO:0005634]	cytokine activity [GO:0005125]; epidermal growth factor receptor binding [GO:0005154]; growth factor activity [GO:0008083]; receptor ligand activity [GO:0048018]; transmembrane receptor protein tyrosine kinase activator activity [GO:0030297]
ENSMUST00000014290	4.7	1.8399999999999998e-54	A0A0U1RPB6	AB1IP_MOUSE	Amyloid beta A4 precursor protein-binding family B member 1-interacting protein (APBB1-interacting protein 1) (Proline-rich EVH1 ligand 1) (PREL-1) (Proline-rich protein 48)	Apbb1ip Prel1	Apbb1ip-201	protein_coding	positive regulation of cell adhesion [GO:0045785]; signal transduction [GO:0007165]; T cell activation via T cell receptor contact with antigen bound to MHC molecule on antigen presenting cell [GO:0002291]	cytoskeleton [GO:0005856]; cytosol [GO:0005829]; focal adhesion [GO:0005925]; lamellipodium [GO:0030027]; plasma membrane [GO:0005886]; T cell receptor complex [GO:0042101]
ENSMUST00000223682	-4.22	0.001293364845861	F6WKU5	A0A286YD52_MOUSE	Zinc finger protein 874a	Zfp874a	Zfp874a-204	nonsense_mediated_decay	regulation of DNA-templated transcription [GO:0006355]		RNA polymerase II cis-regulatory region sequence-specific DNA binding [GO:0000978]
ENSMUST00000052837	-2.3	2.77e-05	A0A0J9YU26	ANDR_MOUSE	Androgen receptor (Dihydrotestosterone receptor) (Nuclear receptor subfamily 3 group C member 4)	Ar Nr3c4	Ar-201	protein_coding	activation of prostate induction by androgen receptor signaling pathway [GO:0060520]; androgen receptor signaling pathway [GO:0030521]; animal organ formation [GO:0048645]; cellular response to estrogen stimulus [GO:0071391]; cellular response to steroid hormone stimulus [GO:0071383]; cellular response to testosterone stimulus [GO:0071394]; copulation [GO:0007620]; epithelial cell differentiation…	axon [GO:0030424]; chromatin [GO:0000785]; cytoplasm [GO:0005737]; cytosol [GO:0005829]; dendrite [GO:0030425]; nuclear speck [GO:0016607]; nucleus [GO:0005634]; plasma membrane [GO:0005886]; protein-containing complex [GO:0032991]	androgen binding [GO:0005497]; ATPase binding [GO:0051117]; beta-catenin binding [GO:0008013]; chromatin binding [GO:0003682]; DNA-binding transcription activator activity, RNA polymerase II-specific [GO:0001228]; DNA-binding transcription factor activity [GO:0003700]; enzyme binding [GO:0019899]; estrogen response element binding [GO:0034056]; molecular adaptor activity [GO:0060090]; nuclear and…
ENSMUST00000121404	3.5	1.55e-10	Q543K9	ADTRP_MOUSE	Androgen-dependent TFPI-regulating protein (Fatty acid esters of hydroxy fatty acids hydrolase ADTRP) (FAHFA hydrolase ADTRP) (EC 3.1.-.-)	Adtrp	Adtrp-202	protein_coding	cell migration involved in sprouting angiogenesis [GO:0002042]; cellular response to oxidised low-density lipoprotein particle stimulus [GO:0140052]; long-chain fatty acid catabolic process [GO:0042758]; negative regulation of blood coagulation [GO:0030195]; negative regulation of extracellular matrix constituent secretion [GO:0003332]; negative regulation of leukocyte cell-cell adhesion [GO:1903…	caveola [GO:0005901]; cell surface [GO:0009986]; endomembrane system [GO:0012505]; membrane [GO:0016020]	hydrolase activity [GO:0016787]
ENSMUST00000179758	5.6	1.91e-13	Q00977	ADTRP_MOUSE	Androgen-dependent TFPI-regulating protein (Fatty acid esters of hydroxy fatty acids hydrolase ADTRP) (FAHFA hydrolase ADTRP) (EC 3.1.-.-)	Adtrp	Adtrp-204	protein_coding	cell migration involved in sprouting angiogenesis [GO:0002042]; cellular response to oxidised low-density lipoprotein particle stimulus [GO:0140052]; long-chain fatty acid catabolic process [GO:0042758]; negative regulation of blood coagulation [GO:0030195]; negative regulation of extracellular matrix constituent secretion [GO:0003332]; negative regulation of leukocyte cell-cell adhesion [GO:1903…	caveola [GO:0005901]; cell surface [GO:0009986]; endomembrane system [GO:0012505]; membrane [GO:0016020]	hydrolase activity [GO:0016787]
ENSMUST00000208717	2.7	0.004133048531289	Q6NZQ8	A0A140LI36_MOUSE	Androglobin	Adgb	Adgb-206	protein_coding	proteolysis [GO:0006508]		calcium-dependent cysteine-type endopeptidase activity [GO:0004198]; heme binding [GO:0020037]; oxygen binding [GO:0019825]
ENSMUST00000179956	2.8	9.64e-21	Q920G8	J3QMP3_MOUSE	Androglobin	Adgb 9130014G24Rik	Adgb-205	protein_coding	proteolysis [GO:0006508]		calcium-dependent cysteine-type endopeptidase activity [GO:0004198]; heme binding [GO:0020037]; oxygen binding [GO:0019825]
ENSMUST00000172530	2.8	6.01e-06	Q80T32	ADGB_MOUSE	Androglobin (Calpain-7-like protein)	Adgb Capn7l	Adgb-204	protein_coding	cell differentiation [GO:0030154]; proteolysis [GO:0006508]; spermatogenesis [GO:0007283]	sperm annulus [GO:0097227]; sperm flagellum [GO:0036126]; sperm midpiece [GO:0097225]	calcium-dependent cysteine-type endopeptidase activity [GO:0004198]; heme binding [GO:0020037]; oxygen binding [GO:0019825]
ENSMUST00000069011	2.2	4.45e-10	Q920G8	ANGI_MOUSE	Angiogenin (EC 3.1.27.-) (Angiogenin-1) (Ribonuclease 5) (RNase 5)	Ang Ang1 Rnase5 Rnase5a	Ang-201	protein_coding	actin filament polymerization [GO:0030041]; activation of phospholipase A2 activity [GO:0032431]; activation of phospholipase C activity [GO:0007202]; activation of protein kinase B activity [GO:0032148]; angiogenesis [GO:0001525]; antibacterial humoral response [GO:0019731]; antifungal humoral response [GO:0019732]; antimicrobial humoral immune response mediated by antimicrobial peptide [GO:0061…	actin cytoskeleton [GO:0015629]; angiogenin-PRI complex [GO:0032311]; basement membrane [GO:0005604]; chromosome [GO:0005694]; cytoplasmic vesicle [GO:0031410]; extracellular region [GO:0005576]; extracellular space [GO:0005615]; growth cone [GO:0030426]; neuronal cell body [GO:0043025]; nucleolus [GO:0005730]; nucleus [GO:0005634]	actin binding [GO:0003779]; copper ion binding [GO:0005507]; DNA binding [GO:0003677]; endonuclease activity [GO:0004519]; heparin binding [GO:0008201]; peptide binding [GO:0042277]; protein homodimerization activity [GO:0042803]; RNA binding [GO:0003723]; RNA nuclease activity [GO:0004540]; signaling receptor binding [GO:0005102]; tRNA-specific ribonuclease activity [GO:0004549]
ENSMUST00000171688	2.0	4.99e-06	A8Y5P8	ANGI_MOUSE	Angiogenin (EC 3.1.27.-) (Angiogenin-1) (Ribonuclease 5) (RNase 5)	Ang Ang1 Rnase5 Rnase5a	Ang-202	protein_coding	actin filament polymerization [GO:0030041]; activation of phospholipase A2 activity [GO:0032431]; activation of phospholipase C activity [GO:0007202]; activation of protein kinase B activity [GO:0032148]; angiogenesis [GO:0001525]; antibacterial humoral response [GO:0019731]; antifungal humoral response [GO:0019732]; antimicrobial humoral immune response mediated by antimicrobial peptide [GO:0061…	actin cytoskeleton [GO:0015629]; angiogenin-PRI complex [GO:0032311]; basement membrane [GO:0005604]; chromosome [GO:0005694]; cytoplasmic vesicle [GO:0031410]; extracellular region [GO:0005576]; extracellular space [GO:0005615]; growth cone [GO:0030426]; neuronal cell body [GO:0043025]; nucleolus [GO:0005730]; nucleus [GO:0005634]	actin binding [GO:0003779]; copper ion binding [GO:0005507]; DNA binding [GO:0003677]; endonuclease activity [GO:0004519]; heparin binding [GO:0008201]; peptide binding [GO:0042277]; protein homodimerization activity [GO:0042803]; RNA binding [GO:0003723]; RNA nuclease activity [GO:0004540]; signaling receptor binding [GO:0005102]; tRNA-specific ribonuclease activity [GO:0004549]
ENSMUST00000022921	-2.31	0.000953427421379	Q8BJU2	ANGP1_MOUSE	Angiopoietin-1 (ANG-1)	Angpt1 Agpt	Angpt1-201	protein_coding	activation of transmembrane receptor protein tyrosine kinase activity [GO:0007171]; angiogenesis [GO:0001525]; branching involved in blood vessel morphogenesis [GO:0001569]; cardiac muscle tissue morphogenesis [GO:0055008]; cell-substrate adhesion [GO:0031589]; endocardium morphogenesis [GO:0003160]; endoderm development [GO:0007492]; glomerulus vasculature development [GO:0072012]; hemopoiesis […	collagen-containing extracellular matrix [GO:0062023]; extracellular space [GO:0005615]; membrane raft [GO:0045121]; microvillus [GO:0005902]; plasma membrane [GO:0005886]	identical protein binding [GO:0042802]; receptor tyrosine kinase binding [GO:0030971]; signaling receptor binding [GO:0005102]; vascular endothelial growth factor receptor binding [GO:0005172]
ENSMUST00000033846	5.3	9.05e-17	A0A0G2JE26	ANGP2_MOUSE	Angiopoietin-2 (ANG-2)	Angpt2 Agpt2	Angpt2-201	protein_coding	angiogenesis [GO:0001525]; animal organ regeneration [GO:0031100]; blood vessel morphogenesis [GO:0048514]; blood vessel remodeling [GO:0001974]; cellular response to growth factor stimulus [GO:0071363]; endoderm development [GO:0007492]; gene expression [GO:0010467]; germ cell development [GO:0007281]; glomerulus vasculature development [GO:0072012]; hemopoiesis [GO:0030097]; maternal process in…	cell projection [GO:0042995]; collagen-containing extracellular matrix [GO:0062023]; extracellular space [GO:0005615]; nucleus [GO:0005634]; plasma membrane [GO:0005886]	metal ion binding [GO:0046872]; receptor antagonist activity [GO:0048019]; receptor tyrosine kinase binding [GO:0030971]; vascular endothelial growth factor receptor binding [GO:0005172]
ENSMUST00000146626	-4.18	1.64e-09	Q29ZQ5	D6RCJ6_MOUSE	Probable tubulin polyglutamylase TTLL9	Ttll9	Ttll9-204	nonsense_mediated_decay
ENSMUST00000028955	3.1	1.86e-07	E9PZ21	ANGP4_MOUSE	Angiopoietin-4 (ANG-4) (Angiopoietin-3) (ANG-3)	Angpt4 Agpt4 Ang3	Angpt4-201	protein_coding	angiogenesis [GO:0001525]; cellular response to hypoxia [GO:0071456]; endoderm development [GO:0007492]; negative regulation of angiogenesis [GO:0016525]; negative regulation of apoptotic process [GO:0043066]; negative regulation of blood vessel endothelial cell migration [GO:0043537]; Notch signaling pathway [GO:0007219]; positive regulation of angiogenesis [GO:0045766]; positive regulation of b…	collagen-containing extracellular matrix [GO:0062023]; extracellular space [GO:0005615]	receptor tyrosine kinase binding [GO:0030971]; transmembrane receptor protein tyrosine kinase activator activity [GO:0030297]; vascular endothelial growth factor receptor binding [GO:0005172]
ENSMUST00000002360	4.7	0.003593804410697	D3YTY0	ANGL4_MOUSE	Angiopoietin-related protein 4 (425O18-1) (Angiopoietin-like protein 4) (Fasting-induced adipose factor) (Hepatic fibrinogen/angiopoietin-related protein) (HFARP) (Secreted protein Bk89) [Cleaved into: ANGPTL4 N-terminal chain; ANGPTL4 C-terminal chain]	Angptl4 Farp Fiaf Ng27	Angptl4-201	protein_coding	angiogenesis [GO:0001525]; cellular response to starvation [GO:0009267]; endothelial cell apoptotic process [GO:0072577]; lipid metabolic process [GO:0006629]; negative regulation of apoptotic process [GO:0043066]; negative regulation of endothelial cell apoptotic process [GO:2000352]; negative regulation of lipoprotein lipase activity [GO:0051005]; positive regulation of lipid metabolic process …	collagen-containing extracellular matrix [GO:0062023]; extracellular region [GO:0005576]; extracellular space [GO:0005615]	enzyme inhibitor activity [GO:0004857]; identical protein binding [GO:0042802]
ENSMUST00000030840	4.0	1.53e-11	Q04863	ANGL7_MOUSE	Angiopoietin-related protein 7 (Angiopoietin-like protein 7)	Angptl7	Angptl7-201	protein_coding	negative regulation of vasculature development involved in avascular cornea development in camera-type eye [GO:1901346]; regulation of extracellular matrix organization [GO:1903053]	collagen-containing extracellular matrix [GO:0062023]; extracellular region [GO:0005576]; extracellular space [GO:0005615]	identical protein binding [GO:0042802]
ENSMUST00000131543	-2.65	5.08e-06	E9Q0I4	F6X479_MOUSE	Angiotensin-converting enzyme (EC 3.4.-.-)	Ace2	Ace2-203	protein_coding	proteolysis [GO:0006508]	apical plasma membrane [GO:0016324]; cilium [GO:0005929]; cytoplasm [GO:0005737]; extracellular region [GO:0005576]	carboxypeptidase activity [GO:0004180]; metal ion binding [GO:0046872]; metallopeptidase activity [GO:0008237]; peptidyl-dipeptidase activity [GO:0008241]
ENSMUST00000156066	-4.17	3.79e-07	P28661	F6WKU5_MOUSE	ATP-binding cassette sub-family C member 12	Abcc12	Abcc12-206	nonsense_mediated_decay		membrane [GO:0016020]	ABC-type transporter activity [GO:0140359]; ATP binding [GO:0005524]
ENSMUST00000073973	-2.15	2.99e-05	Q61701	ACE2_MOUSE	Angiotensin-converting enzyme 2 (EC 3.4.17.23) (ACE-related carboxypeptidase) (EC 3.4.17.-) [Cleaved into: Processed angiotensin-converting enzyme 2]	Ace2	Ace2-201	protein_coding	angiotensin-mediated drinking behavior [GO:0003051]; maternal process involved in female pregnancy [GO:0060135]; negative regulation of ERK1 and ERK2 cascade [GO:0070373]; negative regulation of signaling receptor activity [GO:2000272]; negative regulation of smooth muscle cell proliferation [GO:0048662]; positive regulation of amino acid transport [GO:0051957]; positive regulation of cardiac mus…	apical plasma membrane [GO:0016324]; brush border membrane [GO:0031526]; cell surface [GO:0009986]; cilium [GO:0005929]; cytoplasm [GO:0005737]; extracellular region [GO:0005576]; extracellular space [GO:0005615]; membrane [GO:0016020]; plasma membrane [GO:0005886]	carboxypeptidase activity [GO:0004180]; endopeptidase activity [GO:0004175]; identical protein binding [GO:0042802]; metal ion binding [GO:0046872]; metallocarboxypeptidase activity [GO:0004181]; metallopeptidase activity [GO:0008237]; peptidyl-dipeptidase activity [GO:0008241]; virus receptor activity [GO:0001618]
ENSMUST00000112271	-2.15	0.003294649568424	Q8CII8	ACE2_MOUSE	Angiotensin-converting enzyme 2 (EC 3.4.17.23) (ACE-related carboxypeptidase) (EC 3.4.17.-) [Cleaved into: Processed angiotensin-converting enzyme 2]	Ace2	Ace2-202	protein_coding	angiotensin-mediated drinking behavior [GO:0003051]; maternal process involved in female pregnancy [GO:0060135]; negative regulation of ERK1 and ERK2 cascade [GO:0070373]; negative regulation of signaling receptor activity [GO:2000272]; negative regulation of smooth muscle cell proliferation [GO:0048662]; positive regulation of amino acid transport [GO:0051957]; positive regulation of cardiac mus…	apical plasma membrane [GO:0016324]; brush border membrane [GO:0031526]; cell surface [GO:0009986]; cilium [GO:0005929]; cytoplasm [GO:0005737]; extracellular region [GO:0005576]; extracellular space [GO:0005615]; membrane [GO:0016020]; plasma membrane [GO:0005886]	carboxypeptidase activity [GO:0004180]; endopeptidase activity [GO:0004175]; identical protein binding [GO:0042802]; metal ion binding [GO:0046872]; metallocarboxypeptidase activity [GO:0004181]; metallopeptidase activity [GO:0008237]; peptidyl-dipeptidase activity [GO:0008241]; virus receptor activity [GO:0001618]
ENSMUST00000238882	-4.01	6.51e-08	A0A571BEJ2	A0A5F8MPW1_MOUSE	Angiotensinogen (Serpin A8)	Agt	Agt-202	protein_coding	regulation of systemic arterial blood pressure by renin-angiotensin [GO:0003081]; vasoconstriction [GO:0042310]	extracellular space [GO:0005615]	serine-type endopeptidase inhibitor activity [GO:0004867]
ENSMUST00000063278	-4.01	0.000527896217499	B7ZNT8	Q3UTR7_MOUSE	Angiotensinogen (Serpin A8)	Agt	Agt-201	protein_coding	activation of phospholipase C activity [GO:0007202]; aging [GO:0007568]; angiotensin-mediated drinking behavior [GO:0003051]; artery smooth muscle contraction [GO:0014824]; associative learning [GO:0008306]; cell growth involved in cardiac muscle cell development [GO:0061049]; cell surface receptor signaling pathway [GO:0007166]; cellular response to angiotensin [GO:1904385]; cellular response to…	cytoplasm [GO:0005737]; extracellular space [GO:0005615]	hormone activity [GO:0005179]; serine-type endopeptidase inhibitor activity [GO:0004867]; type 1 angiotensin receptor binding [GO:0031702]; type 2 angiotensin receptor binding [GO:0031703]
ENSMUST00000040912	-2.03	0.004920230225286	B1AWQ4	ANLN_MOUSE	Anillin	Anln	Anln-201	protein_coding	actomyosin contractile ring assembly [GO:0000915]; hematopoietic progenitor cell differentiation [GO:0002244]; mitotic cytokinesis [GO:0000281]; podocyte cell migration [GO:0090521]; positive regulation of bleb assembly [GO:1904172]; septin ring organization [GO:0031106]	actin cytoskeleton [GO:0015629]; actomyosin contractile ring [GO:0005826]; bleb [GO:0032059]; cell cortex [GO:0005938]; midbody [GO:0030496]; nucleoplasm [GO:0005654]	actin binding [GO:0003779]
ENSMUST00000156238	-2.2	0.004146744603882	A2ACP1	E9Q8N8_MOUSE	Anion exchange protein	Slc4a4	Slc4a4-208	protein_coding		basolateral plasma membrane [GO:0016323]; lateral plasma membrane [GO:0016328]	monoatomic anion transmembrane transporter activity [GO:0008509]; sodium ion transmembrane transporter activity [GO:0015081]; solute:inorganic anion antiporter activity [GO:0005452]
ENSMUST00000113218	-2.16	3.87e-08	A0A0N4SUP3	A7E1Z5_MOUSE	Anion exchange protein	Slc4a4 slc4a4	Slc4a4-202	protein_coding		basolateral plasma membrane [GO:0016323]; lateral plasma membrane [GO:0016328]	monoatomic anion transmembrane transporter activity [GO:0008509]; sodium ion transmembrane transporter activity [GO:0015081]; solute:inorganic anion antiporter activity [GO:0005452]
ENSMUST00000239214	-2.12	1.21e-06	Q8K0C7	A0A668KM61_MOUSE	Anion exchange protein	Slc4a4	Slc4a4-210	protein_coding	metanephric proximal tubule development [GO:0072237]; positive regulation of glycolytic process [GO:0045821]; regulation of intracellular pH [GO:0051453]; regulation of membrane potential [GO:0042391]; sodium ion export across plasma membrane [GO:0036376]	basolateral plasma membrane [GO:0016323]; cell surface [GO:0009986]; lateral plasma membrane [GO:0016328]	identical protein binding [GO:0042802]; monoatomic anion transmembrane transporter activity [GO:0008509]; sodium:bicarbonate symporter activity [GO:0008510]; solute:inorganic anion antiporter activity [GO:0005452]
ENSMUST00000173248	-3.71	5.29e-08	A0A087WPP5	B7ZW98_MOUSE	Ank1 protein (Ankyrin-1)	Ank1	Ank1-215	protein_coding	localization [GO:0051179]; signal transduction [GO:0007165]	cytoskeleton [GO:0005856]; membrane [GO:0016020]
ENSMUST00000117296	-3.61	0.000445216333714	Q3UYI5	Q0VGY9_MOUSE	Ank1 protein (Ankyrin-1)	Ank1	Ank1-205	protein_coding	localization [GO:0051179]; signal transduction [GO:0007165]	cytoskeleton [GO:0005856]; membrane [GO:0016020]
ENSMUST00000227506	3.4	0.002259298095	B1ASP5	A0A2I3BPY7_MOUSE	Ankycorbin	Rai14	Rai14-207	protein_coding			actin binding [GO:0003779]
ENSMUST00000169385	3.3	1.39e-09	A0A087WQK6	RAI14_MOUSE	Ankycorbin (Ankyrin repeat and coiled-coil structure-containing protein) (Novel retinal pigment epithelial cell protein) (Retinoic acid-induced protein 14) (p125)	Rai14 Kiaa1334 Norpeg	Rai14-202	protein_coding	cell differentiation [GO:0030154]; spermatogenesis [GO:0007283]	anchoring junction [GO:0070161]; cell cortex [GO:0005938]; cytoskeleton [GO:0005856]; cytosol [GO:0005829]; fibrillar center [GO:0001650]; mitochondrion [GO:0005739]; nucleoplasm [GO:0005654]	actin binding [GO:0003779]
ENSMUST00000090339	3.3	6.49e-10	Q9JHW9	RAI14_MOUSE	Ankycorbin (Ankyrin repeat and coiled-coil structure-containing protein) (Novel retinal pigment epithelial cell protein) (Retinoic acid-induced protein 14) (p125)	Rai14 Kiaa1334 Norpeg	Rai14-201	protein_coding	cell differentiation [GO:0030154]; spermatogenesis [GO:0007283]	anchoring junction [GO:0070161]; cell cortex [GO:0005938]; cytoskeleton [GO:0005856]; cytosol [GO:0005829]; fibrillar center [GO:0001650]; mitochondrion [GO:0005739]; nucleoplasm [GO:0005654]	actin binding [GO:0003779]
ENSMUST00000076212	2.1	4.01e-07	Q61263	ABTB2_MOUSE	Ankyrin repeat and BTB/POZ domain-containing protein 2	Abtb2	Abtb2-201	protein_coding	cellular response to toxic substance [GO:0097237]		protein heterodimerization activity [GO:0046982]
ENSMUST00000123066	-4.11	1.11e-08	Q8BQU6	A0A1B0GS66_MOUSE	glycerophosphocholine cholinephosphodiesterase (EC 3.1.4.38) (Choline-specific glycerophosphodiester phosphodiesterase) (Ectonucleotide pyrophosphatase/phosphodiesterase family member 6)	Enpp6	Enpp6-203	nonsense_mediated_decay			glycerophosphocholine cholinephosphodiesterase activity [GO:0047390]
ENSMUST00000212504	2.3	3.25e-05	F7BER3	A0A1D5RM06_MOUSE	Ankyrin repeat and MYND domain-containing protein 1	Ankmy1	Ankmy1-203	protein_coding			metal ion binding [GO:0046872]
ENSMUST00000233866	2.6	1.7e-09	Q08879	A0A3B2W3P4_MOUSE	Ankyrin repeat and SAM domain-containing 1	Anks1	Anks1-212	protein_coding		membrane [GO:0016020]
ENSMUST00000036858	2.2	6.12e-06	C0HKE6	ASB11_MOUSE	Ankyrin repeat and SOCS box protein 11 (ASB-11)	Asb11	Asb11-202	protein_coding	intracellular signal transduction [GO:0035556]; positive regulation of protein catabolic process [GO:0045732]; protein ubiquitination [GO:0016567]	endoplasmic reticulum [GO:0005783]
ENSMUST00000033755	2.4	6.12e-06	C0HKE6	ASB11_MOUSE	Ankyrin repeat and SOCS box protein 11 (ASB-11)	Asb11	Asb11-201	protein_coding	intracellular signal transduction [GO:0035556]; positive regulation of protein catabolic process [GO:0045732]; protein ubiquitination [GO:0016567]	endoplasmic reticulum [GO:0005783]
ENSMUST00000183109	-4.29	6.82e-05	A0A0N4SWG3	S4R2J3_MOUSE	Ankyrin repeat and sterile alpha motif domain-containing protein 1B	Anks1b	Anks1b-230	protein_coding
ENSMUST00000099368	-4.01	1.03e-05	Q80UQ2	K4DI73_MOUSE	Ankyrin repeat and sterile alpha motif domain-containing protein 1B	Anks1b	Anks1b-203	protein_coding
ENSMUST00000183156	-3.69	0.005054441535341	Q80WJ6	S4R286_MOUSE	Ankyrin repeat and sterile alpha motif domain-containing protein 1B	Anks1b	Anks1b-233	protein_coding		cytoplasm [GO:0005737]
ENSMUST00000182936	-3.66	0.001031237268761	B7FAT9	S4R1G5_MOUSE	Ankyrin repeat and sterile alpha motif domain-containing protein 1B	Anks1b	Anks1b-223	protein_coding
ENSMUST00000182427	-2.05	0.000931468020504	F6R2T0	S4R235_MOUSE	Ankyrin repeat and sterile alpha motif domain-containing protein 1B	Anks1b	Anks1b-215	protein_coding		cytoplasm [GO:0005737]
ENSMUST00000122408	-2.66	5.65e-12	Q61751	D3YTU5_MOUSE	Ankyrin repeat domain 29	Ankrd29	Ankrd29-202	protein_coding
ENSMUST00000234212	-2.64	0.000269619090539	F6WJL8	A0A3Q4EHJ7_MOUSE	Ankyrin repeat domain 29	Ankrd29	Ankrd29-206	protein_coding
ENSMUST00000234183	-2.3	0.006043371552442	Q9ET80	A0A3Q4EGJ3_MOUSE	Ankyrin repeat domain 29	Ankrd29	Ankrd29-205	protein_coding
ENSMUST00000118525	-2.17	0.005839081756161	A6NAS4	D3YVV3_MOUSE	Ankyrin repeat domain 29	Ankrd29	Ankrd29-201	protein_coding
ENSMUST00000058943	-2.78	1.41e-06	A0A0N4SWG8	B2RW11_MOUSE	Ankyrin repeat domain 34A	Ankrd34a	Ankrd34a-201	protein_coding
ENSMUST00000178772	5.1	3.9e-19	A0A1B0GT68	J3QNN4_MOUSE	Ankyrin repeat domain 66	Ankrd66 D730048J04Rik	Ankrd66-201	protein_coding
ENSMUST00000025686	5.5	4.65e-25	Q9JHL0	ANR22_MOUSE	Ankyrin repeat domain-containing protein 22	Ankrd22	Ankrd22-201	protein_coding
ENSMUST00000140345	-2.27	4.75e-14	P59280	D3YY05_MOUSE	Ankyrin repeat domain-containing protein 24	Ankrd24	Ankrd24-210	protein_coding			actin binding [GO:0003779]
ENSMUST00000119336	-2.0	2.03e-09	Q80VM7	ANR24_MOUSE	Ankyrin repeat domain-containing protein 24	Ankrd24	Ankrd24-201	protein_coding			actin binding [GO:0003779]
ENSMUST00000152892	-2.0	0.000636360783798	D3YXX7	D3YXX7_MOUSE	Ankyrin repeat domain-containing protein 24	Ankrd24	Ankrd24-212	protein_coding
ENSMUST00000112830	-2.48	8.35e-13	B1AQZ0	D3Z482_MOUSE	Ankyrin repeat domain-containing protein 26	Ankrd26	Ankrd26-201	protein_coding
ENSMUST00000076942	3.6	1.75e-05	Q0P547	AN33B_MOUSE	Ankyrin repeat domain-containing protein 33B	Ankrd33b	Ankrd33b-202	protein_coding			DNA binding [GO:0003677]
ENSMUST00000165225	-3.46	3.75e-07	Q8BGI4	E9Q655_MOUSE	Ankyrin repeat domain-containing protein 34B	Ankrd34b	Ankrd34b-202	protein_coding
ENSMUST00000168871	-2.88	3.49e-06	E9Q3S4	AN34B_MOUSE	Ankyrin repeat domain-containing protein 34B (Dendritic cell progenitor protein of 58 kDa)	Ankrd34b Dp58	Ankrd34b-203	protein_coding		cytoplasm [GO:0005737]; nucleus [GO:0005634]
ENSMUST00000061594	-2.82	3.12e-05	D3Z4R4	AN34B_MOUSE	Ankyrin repeat domain-containing protein 34B (Dendritic cell progenitor protein of 58 kDa)	Ankrd34b Dp58	Ankrd34b-201	protein_coding		cytoplasm [GO:0005737]; nucleus [GO:0005634]
ENSMUST00000061328	-3.17	2.91e-05	A0A286YD18	SWAHB_MOUSE	Ankyrin repeat domain-containing protein SOWAHB (Ankyrin repeat domain-containing protein 56) (Protein sosondowah homolog B)	Sowahb Ankrd56	Sowahb-201	protein_coding
ENSMUST00000174435	-4.96	0.000219924939282	A0A3Q4EHY0	G3UXF4_MOUSE	Ankyrin-1	Ank1	Ank1-217	protein_coding
ENSMUST00000117270	-3.88	0.000139356921125	A0A0R4J0J1	D3Z5M4_MOUSE	Ankyrin-1	Ank1	Ank1-204	protein_coding	localization [GO:0051179]; signal transduction [GO:0007165]	cytoskeleton [GO:0005856]; membrane [GO:0016020]
ENSMUST00000117662	-3.83	0.005073941185661	P49290	E9QNT8_MOUSE	Ankyrin-1	Ank1	Ank1-206	protein_coding	localization [GO:0051179]; signal transduction [GO:0007165]	cytoskeleton [GO:0005856]; membrane [GO:0016020]
ENSMUST00000121802	-3.8	2.62e-11	E9Q451	A0A0R4J1N7_MOUSE	Ankyrin-1	Ank1	Ank1-209	protein_coding	endoplasmic reticulum to Golgi vesicle-mediated transport [GO:0006888]; protein localization to plasma membrane [GO:0072659]; signal transduction [GO:0007165]	cytoplasm [GO:0005737]; cytoplasmic side of plasma membrane [GO:0009898]; spectrin-associated cytoskeleton [GO:0014731]	ATPase binding [GO:0051117]; cytoskeletal anchor activity [GO:0008093]; protein phosphatase binding [GO:0019903]; spectrin binding [GO:0030507]
ENSMUST00000118733	-3.77	1.23e-05	G5E8J2	D3YTV8_MOUSE	Ankyrin-1	Ank1	Ank1-207	protein_coding	localization [GO:0051179]; signal transduction [GO:0007165]	cytoskeleton [GO:0005856]; membrane [GO:0016020]
ENSMUST00000084038	-3.75	1.26e-05	B7ZW98	G5E8J2_MOUSE	Ankyrin-1	Ank1	Ank1-202	protein_coding	localization [GO:0051179]; signal transduction [GO:0007165]	cytoskeleton [GO:0005856]; membrane [GO:0016020]
ENSMUST00000141784	-3.55	1.4e-07	A0A140LIK7	G8JL84_MOUSE	Ankyrin-1	Ank1	Ank1-213	protein_coding	localization [GO:0051179]; signal transduction [GO:0007165]	cytoskeleton [GO:0005856]; membrane [GO:0016020]
ENSMUST00000110688	-3.74	6.86e-05	A2A555	ANK1_MOUSE	Ankyrin-1 (ANK-1) (Erythrocyte ankyrin)	Ank1 Ank-1	Ank1-203	protein_coding	endoplasmic reticulum to Golgi vesicle-mediated transport [GO:0006888]; erythrocyte development [GO:0048821]; inorganic cation transmembrane transport [GO:0098662]; multicellular organismal-level iron ion homeostasis [GO:0060586]; porphyrin-containing compound biosynthetic process [GO:0006779]; positive regulation of organelle organization [GO:0010638]; protein localization to plasma membrane [GO…	A band [GO:0031672]; axolemma [GO:0030673]; cortical cytoskeleton [GO:0030863]; cytoplasmic side of plasma membrane [GO:0009898]; M band [GO:0031430]; membrane [GO:0016020]; neuron projection [GO:0043005]; nucleus [GO:0005634]; plasma membrane [GO:0005886]; postsynaptic membrane [GO:0045211]; sarcolemma [GO:0042383]; sarcoplasmic reticulum [GO:0016529]; spectrin-associated cytoskeleton [GO:001473…	ATPase binding [GO:0051117]; cytoskeletal anchor activity [GO:0008093]; enzyme binding [GO:0019899]; protein phosphatase binding [GO:0019903]; spectrin binding [GO:0030507]; transmembrane transporter binding [GO:0044325]
ENSMUST00000130191	-3.99	5.41e-08	E0CZ25	S4R2U2_MOUSE	Copine-9	Cpne9	Cpne9-204	nonsense_mediated_decay
ENSMUST00000121075	-3.64	3.69e-11	Q8K406	ANK1_MOUSE	Ankyrin-1 (ANK-1) (Erythrocyte ankyrin)	Ank1 Ank-1	Ank1-208	protein_coding	endoplasmic reticulum to Golgi vesicle-mediated transport [GO:0006888]; erythrocyte development [GO:0048821]; inorganic cation transmembrane transport [GO:0098662]; multicellular organismal-level iron ion homeostasis [GO:0060586]; porphyrin-containing compound biosynthetic process [GO:0006779]; positive regulation of organelle organization [GO:0010638]; protein localization to plasma membrane [GO…	A band [GO:0031672]; axolemma [GO:0030673]; cortical cytoskeleton [GO:0030863]; cytoplasmic side of plasma membrane [GO:0009898]; M band [GO:0031430]; membrane [GO:0016020]; neuron projection [GO:0043005]; nucleus [GO:0005634]; plasma membrane [GO:0005886]; postsynaptic membrane [GO:0045211]; sarcolemma [GO:0042383]; sarcoplasmic reticulum [GO:0016529]; spectrin-associated cytoskeleton [GO:001473…	ATPase binding [GO:0051117]; cytoskeletal anchor activity [GO:0008093]; enzyme binding [GO:0019899]; protein phosphatase binding [GO:0019903]; spectrin binding [GO:0030507]; transmembrane transporter binding [GO:0044325]
ENSMUST00000033947	-3.4	1.57e-06	A0A286YD94	ANK1_MOUSE	Ankyrin-1 (ANK-1) (Erythrocyte ankyrin)	Ank1 Ank-1	Ank1-201	protein_coding	endoplasmic reticulum to Golgi vesicle-mediated transport [GO:0006888]; erythrocyte development [GO:0048821]; inorganic cation transmembrane transport [GO:0098662]; multicellular organismal-level iron ion homeostasis [GO:0060586]; porphyrin-containing compound biosynthetic process [GO:0006779]; positive regulation of organelle organization [GO:0010638]; protein localization to plasma membrane [GO…	A band [GO:0031672]; axolemma [GO:0030673]; cortical cytoskeleton [GO:0030863]; cytoplasmic side of plasma membrane [GO:0009898]; M band [GO:0031430]; membrane [GO:0016020]; neuron projection [GO:0043005]; nucleus [GO:0005634]; plasma membrane [GO:0005886]; postsynaptic membrane [GO:0045211]; sarcolemma [GO:0042383]; sarcoplasmic reticulum [GO:0016529]; spectrin-associated cytoskeleton [GO:001473…	ATPase binding [GO:0051117]; cytoskeletal anchor activity [GO:0008093]; enzyme binding [GO:0019899]; protein phosphatase binding [GO:0019903]; spectrin binding [GO:0030507]; transmembrane transporter binding [GO:0044325]
ENSMUST00000182452	-2.84	7.05e-07	Q8BUN9	S4R1U2_MOUSE	Ankyrin-2	Ank2	Ank2-213	protein_coding
ENSMUST00000182711	-2.2	0.003429755193234	B1B0B8	S4R2T7_MOUSE	Ankyrin-2	Ank2	Ank2-218	protein_coding		cellular anatomical entity [GO:0110165]
ENSMUST00000182959	-2.18	2.59e-05	Q61701	S4R1J9_MOUSE	Ankyrin-2	Ank2	Ank2-220	protein_coding		cellular anatomical entity [GO:0110165]
ENSMUST00000211813	-2.12	0.001512253576738	Q6IE26	A0A1D5RLB2_MOUSE	Ankyrin-2	Ank2	Ank2-227	protein_coding
ENSMUST00000182610	-2.09	5.28e-05	Q91X45	S4R1I1_MOUSE	Ankyrin-2	Ank2	Ank2-217	protein_coding
ENSMUST00000173573	-3.96	5.48e-10	E9PZC1	G3UY11_MOUSE	Ankyrin-1	Ank1	Ank1-216	nonsense_mediated_decay		cellular anatomical entity [GO:0110165]
ENSMUST00000182547	-2.01	1.54e-16	A0A1L1SRY3	S4R2D6_MOUSE	Ankyrin-2	Ank2	Ank2-214	protein_coding
ENSMUST00000182994	-2.03	0.001903601626305	Q3UR85	ANK2_MOUSE	Ankyrin-2 (ANK-2) (Ankyrin-B) (Brain ankyrin)	Ank2 AnkB	Ank2-221	protein_coding	atrial cardiac muscle cell action potential [GO:0086014]; atrial cardiac muscle cell to AV node cell communication [GO:0086066]; atrial septum development [GO:0003283]; cardiac muscle contraction [GO:0060048]; endocytosis [GO:0006897]; intracellular calcium ion homeostasis [GO:0006874]; positive regulation of calcium ion transmembrane transporter activity [GO:1901021]; positive regulation of calc…	A band [GO:0031672]; basolateral plasma membrane [GO:0016323]; costamere [GO:0043034]; cytoplasm [GO:0005737]; cytoskeleton [GO:0005856]; early endosome [GO:0005769]; extrinsic component of cytoplasmic side of plasma membrane [GO:0031234]; intercalated disc [GO:0014704]; lysosome [GO:0005764]; M band [GO:0031430]; membrane raft [GO:0045121]; mitochondrion [GO:0005739]; neuron projection [GO:00430…	ATPase binding [GO:0051117]; enzyme binding [GO:0019899]; phosphorylation-dependent protein binding [GO:0140031]; potassium channel regulator activity [GO:0015459]; protein kinase binding [GO:0019901]; protein-macromolecule adaptor activity [GO:0030674]; spectrin binding [GO:0030507]; structural constituent of cytoskeleton [GO:0005200]; transmembrane transporter binding [GO:0044325]
ENSMUST00000183082	-3.37	3.88e-10	A2AJA9	S4R162_MOUSE	Ankyrin-3	Ank3	Ank3-238	protein_coding
ENSMUST00000182437	-2.31	1.4e-06	Q6X632	S4R2C1_MOUSE	Ankyrin-3	Ank3	Ank3-219	protein_coding	signal transduction [GO:0007165]	membrane [GO:0016020]
ENSMUST00000182992	-2.29	6.26e-08	A2A3W1	S4R2K9_MOUSE	Ankyrin-3	Ank3	Ank3-233	protein_coding	localization [GO:0051179]; signal transduction [GO:0007165]	cytoskeleton [GO:0005856]; membrane [GO:0016020]
ENSMUST00000183023	-2.26	0.000372672099358	Q6ZWR6	S4R208_MOUSE	Ankyrin-3	Ank3	Ank3-236	protein_coding	signal transduction [GO:0007165]
ENSMUST00000182795	-2.11	1.25e-12	F6RXM1	S4R1X7_MOUSE	Ankyrin-3	Ank3	Ank3-230	protein_coding	signal transduction [GO:0007165]	membrane [GO:0016020]
ENSMUST00000182972	-2.05	0.005800655705116	D3Z064	S4R236_MOUSE	Ankyrin-3	Ank3	Ank3-232	protein_coding	localization [GO:0051179]; signal transduction [GO:0007165]	cytoskeleton [GO:0005856]; membrane [GO:0016020]
ENSMUST00000054167	-2.21	1.77e-05	Q61701	ANK3_MOUSE	Ankyrin-3 (ANK-3) (Ankyrin-G)	Ank3	Ank3-202	protein_coding	anterograde axonal transport [GO:0008089]; axon development [GO:0061564]; axon guidance [GO:0007411]; axonogenesis [GO:0007409]; cellular response to magnesium ion [GO:0071286]; clustering of voltage-gated sodium channels [GO:0045162]; establishment of protein localization [GO:0045184]; establishment or maintenance of microtubule cytoskeleton polarity [GO:0030951]; Golgi to plasma membrane protei…	axon [GO:0030424]; axon cytoplasm [GO:1904115]; axon initial segment [GO:0043194]; basal plasma membrane [GO:0009925]; basolateral plasma membrane [GO:0016323]; bicellular tight junction [GO:0005923]; cell surface [GO:0009986]; costamere [GO:0043034]; cytoplasm [GO:0005737]; dendrite [GO:0030425]; intercalated disc [GO:0014704]; lateral plasma membrane [GO:0016328]; lysosome [GO:0005764]; membran…	cadherin binding [GO:0045296]; cytoskeletal protein binding [GO:0008092]; phosphorylation-dependent protein binding [GO:0140031]; protein-macromolecule adaptor activity [GO:0030674]; spectrin binding [GO:0030507]; structural constituent of cytoskeleton [GO:0005200]; transmembrane transporter binding [GO:0044325]
ENSMUST00000200379	3.0	5.88e-08	G3UXY0	A0A0G2JDV9_MOUSE	Annexin	Anxa3	Anxa3-209	protein_coding			calcium ion binding [GO:0005509]; calcium-dependent phospholipid binding [GO:0005544]
ENSMUST00000198631	3.1	2.52e-15	D3YUE0	Q3TET3_MOUSE	Annexin	Anxa3	Anxa3-205	protein_coding			calcium ion binding [GO:0005509]; calcium-dependent phospholipid binding [GO:0005544]; phospholipase inhibitor activity [GO:0004859]
ENSMUST00000112364	3.3	2.72e-08	F7D1J2	D3Z7U0_MOUSE	Annexin	Anxa11	Anxa11-202	protein_coding			calcium ion binding [GO:0005509]; calcium-dependent phospholipid binding [GO:0005544]
ENSMUST00000204398	4.2	0.000263674155629	M0QWR3	A0A0N4SV57_MOUSE	Annexin	Anxa4	Anxa4-208	protein_coding			calcium ion binding [GO:0005509]; calcium-dependent phospholipid binding [GO:0005544]
ENSMUST00000204441	4.2	1.48e-17	A2AS03	A0A0N4SW89_MOUSE	Annexin	Anxa4	Anxa4-209	protein_coding			calcium ion binding [GO:0005509]; calcium-dependent phospholipid binding [GO:0005544]
ENSMUST00000123732	4.2	0.00106983208539	Q9D7S1	D3Z0S1_MOUSE	Annexin	Anxa4	Anxa4-203	protein_coding			calcium ion binding [GO:0005509]; calcium-dependent phospholipid binding [GO:0005544]
ENSMUST00000155456	4.3	1.06e-25	Q3TEI4	F7ANV6_MOUSE	Annexin	Anxa4	Anxa4-207	protein_coding			calcium ion binding [GO:0005509]; calcium-dependent phospholipid binding [GO:0005544]
ENSMUST00000134907	5.4	0.002337483104187	Q9JK37	B0V2N8_MOUSE	Annexin	Anxa2	Anxa2-203	protein_coding		basement membrane [GO:0005604]; extracellular region [GO:0005576]; membrane [GO:0016020]	calcium ion binding [GO:0005509]; calcium-dependent phospholipid binding [GO:0005544]; cytoskeletal protein binding [GO:0008092]; phospholipase inhibitor activity [GO:0004859]
ENSMUST00000123470	5.4	9.12e-34	A0A0R4J207	B0V2N7_MOUSE	Annexin	Anxa2	Anxa2-202	protein_coding		basement membrane [GO:0005604]; extracellular region [GO:0005576]; membrane [GO:0016020]	calcium ion binding [GO:0005509]; calcium-dependent phospholipid binding [GO:0005544]; cytoskeletal protein binding [GO:0008092]; phospholipase inhibitor activity [GO:0004859]
ENSMUST00000136282	5.8	9.2e-34	Q9JL16	B0V2N5_MOUSE	Annexin	Anxa2	Anxa2-204	protein_coding		basement membrane [GO:0005604]; extracellular region [GO:0005576]; membrane [GO:0016020]	calcium ion binding [GO:0005509]; calcium-dependent phospholipid binding [GO:0005544]; cytoskeletal protein binding [GO:0008092]; phospholipase inhibitor activity [GO:0004859]
ENSMUST00000025561	4.3	4.71e-15	Q8C405	ANXA1_MOUSE	Annexin A1 (Annexin I) (Annexin-1) (Calpactin II) (Calpactin-2) (Chromobindin-9) (Lipocortin I) (Phospholipase A2 inhibitory protein) (p35) [Cleaved into: Annexin Ac2-26]	Anxa1 Anx1 Lpc-1 Lpc1	Anxa1-201	protein_coding	actin cytoskeleton reorganization [GO:0031532]; adaptive immune response [GO:0002250]; alpha-beta T cell differentiation [GO:0046632]; arachidonic acid secretion [GO:0050482]; cell surface receptor signaling pathway [GO:0007166]; cellular response to glucocorticoid stimulus [GO:0071385]; cellular response to hydrogen peroxide [GO:0070301]; cellular response to vascular endothelial growth factor s…	actin filament [GO:0005884]; apical plasma membrane [GO:0016324]; basolateral plasma membrane [GO:0016323]; cell surface [GO:0009986]; collagen-containing extracellular matrix [GO:0062023]; cornified envelope [GO:0001533]; cytoplasm [GO:0005737]; cytosol [GO:0005829]; early endosome membrane [GO:0031901]; endosome [GO:0005768]; extracellular exosome [GO:0070062]; extracellular space [GO:0005615];…	calcium ion binding [GO:0005509]; calcium-dependent phospholipid binding [GO:0005544]; calcium-dependent protein binding [GO:0048306]; DNA/DNA annealing activity [GO:1990814]; double-stranded DNA helicase activity [GO:0036121]; identical protein binding [GO:0042802]; lipid binding [GO:0008289]; phospholipase A2 inhibitor activity [GO:0019834]; phospholipid binding [GO:0005543]; single-stranded DN…
ENSMUST00000235280	4.4	4.63e-12	Q9R097	ANXA1_MOUSE	Annexin A1 (Annexin I) (Annexin-1) (Calpactin II) (Calpactin-2) (Chromobindin-9) (Lipocortin I) (Phospholipase A2 inhibitory protein) (p35) [Cleaved into: Annexin Ac2-26]	Anxa1 Anx1 Lpc-1 Lpc1	Anxa1-208	protein_coding	actin cytoskeleton reorganization [GO:0031532]; adaptive immune response [GO:0002250]; alpha-beta T cell differentiation [GO:0046632]; arachidonic acid secretion [GO:0050482]; cell surface receptor signaling pathway [GO:0007166]; cellular response to glucocorticoid stimulus [GO:0071385]; cellular response to hydrogen peroxide [GO:0070301]; cellular response to vascular endothelial growth factor s…	actin filament [GO:0005884]; apical plasma membrane [GO:0016324]; basolateral plasma membrane [GO:0016323]; cell surface [GO:0009986]; collagen-containing extracellular matrix [GO:0062023]; cornified envelope [GO:0001533]; cytoplasm [GO:0005737]; cytosol [GO:0005829]; early endosome membrane [GO:0031901]; endosome [GO:0005768]; extracellular exosome [GO:0070062]; extracellular space [GO:0005615];…	calcium ion binding [GO:0005509]; calcium-dependent phospholipid binding [GO:0005544]; calcium-dependent protein binding [GO:0048306]; DNA/DNA annealing activity [GO:1990814]; double-stranded DNA helicase activity [GO:0036121]; identical protein binding [GO:0042802]; lipid binding [GO:0008289]; phospholipase A2 inhibitor activity [GO:0019834]; phospholipid binding [GO:0005543]; single-stranded DN…
ENSMUST00000022416	3.6	1.97e-15	P02798	ANX11_MOUSE	Annexin A11 (Annexin XI) (Annexin-11) (Calcyclin-associated annexin 50) (CAP-50)	Anxa11 Anx11	Anxa11-201	protein_coding	cytokinetic process [GO:0032506]; phagocytosis [GO:0006909]; response to calcium ion [GO:0051592]	azurophil granule [GO:0042582]; collagen-containing extracellular matrix [GO:0062023]; cytoplasm [GO:0005737]; cytosol [GO:0005829]; melanosome [GO:0042470]; midbody [GO:0030496]; nuclear envelope [GO:0005635]; nucleoplasm [GO:0005654]; phagocytic vesicle [GO:0045335]; specific granule [GO:0042581]; spindle [GO:0005819]	calcium ion binding [GO:0005509]; calcium-dependent phospholipid binding [GO:0005544]; calcium-dependent protein binding [GO:0048306]; phosphatidylethanolamine binding [GO:0008429]; S100 protein binding [GO:0044548]
ENSMUST00000034756	5.8	1.18e-22	P56477	ANXA2_MOUSE	Annexin A2 (Annexin II) (Annexin-2) (Calpactin I heavy chain) (Calpactin-1 heavy chain) (Chromobindin-8) (Lipocortin II) (Placental anticoagulant protein IV) (PAP-IV) (Protein I) (p36)	Anxa2 Anx2 Cal1h	Anxa2-201	protein_coding	angiogenesis [GO:0001525]; body fluid secretion [GO:0007589]; collagen fibril organization [GO:0030199]; fibrinolysis [GO:0042730]; membrane raft assembly [GO:0001765]; mRNA transcription by RNA polymerase II [GO:0042789]; negative regulation of low-density lipoprotein particle receptor catabolic process [GO:0032804]; negative regulation of receptor internalization [GO:0002091]; osteoclast develo…	AnxA2-p11 complex [GO:1990665]; basement membrane [GO:0005604]; basolateral plasma membrane [GO:0016323]; cell cortex [GO:0005938]; cell surface [GO:0009986]; collagen-containing extracellular matrix [GO:0062023]; cornified envelope [GO:0001533]; cytoplasm [GO:0005737]; cytosol [GO:0005829]; early endosome [GO:0005769]; endosome [GO:0005768]; extracellular exosome [GO:0070062]; extracellular spac…	bone sialoprotein binding [GO:0044730]; calcium channel activity [GO:0005262]; calcium ion binding [GO:0005509]; calcium-dependent phospholipid binding [GO:0005544]; calcium-dependent protein binding [GO:0048306]; cytoskeletal protein binding [GO:0008092]; identical protein binding [GO:0042802]; phosphatidylinositol-4,5-bisphosphate binding [GO:0005546]; phosphatidylserine binding [GO:0001786]; p…
ENSMUST00000199330	2.8	1.49e-08	Q9CZL2	A0A0G2JGL7_MOUSE	Annexin A3	Anxa3	Anxa3-206	protein_coding			calcium ion binding [GO:0005509]; calcium-dependent phospholipid binding [GO:0005544]; phospholipase inhibitor activity [GO:0004859]
ENSMUST00000196126	4.1	2.46e-07	Q8BYW1	A0A0G2JFB3_MOUSE	Annexin A3	Anxa3	Anxa3-202	protein_coding
ENSMUST00000031447	3.3	7.48e-10	P01108	ANXA3_MOUSE	Annexin A3 (35-alpha calcimedin) (Annexin III) (Annexin-3) (Lipocortin III) (Placental anticoagulant protein III) (PAP-III)	Anxa3 Anx3	Anxa3-201	protein_coding	animal organ regeneration [GO:0031100]; defense response to bacterium [GO:0042742]; hippocampus development [GO:0021766]; neutrophil degranulation [GO:0043312]; phagocytosis [GO:0006909]; positive regulation of angiogenesis [GO:0045766]; positive regulation of DNA metabolic process [GO:0051054]; positive regulation of DNA-binding transcription factor activity [GO:0051091]; positive regulation of …	axon [GO:0030424]; collagen-containing extracellular matrix [GO:0062023]; cytoplasm [GO:0005737]; dendrite [GO:0030425]; membrane [GO:0016020]; neuronal cell body [GO:0043025]; phagocytic vesicle membrane [GO:0030670]; plasma membrane [GO:0005886]; specific granule [GO:0042581]	calcium ion binding [GO:0005509]; calcium-dependent phospholipid binding [GO:0005544]; calcium-dependent protein binding [GO:0048306]; phospholipase A2 inhibitor activity [GO:0019834]
ENSMUST00000001187	4.2	9.96e-09	A0A3B2W486	ANXA4_MOUSE	Annexin A4 (Annexin IV) (Annexin-4)	Anxa4 Anx4	Anxa4-201	protein_coding	epithelial cell differentiation [GO:0030855]; kidney development [GO:0001822]; negative regulation of interleukin-8 production [GO:0032717]; negative regulation of NF-kappaB transcription factor activity [GO:0032088]; Notch signaling pathway [GO:0007219]; regulation of transcription by RNA polymerase II [GO:0006357]	apical plasma membrane [GO:0016324]; cell surface [GO:0009986]; collagen-containing extracellular matrix [GO:0062023]; cytoplasm [GO:0005737]; cytoplasmic vesicle [GO:0031410]; nuclear membrane [GO:0031965]; nucleus [GO:0005634]; perinuclear region of cytoplasm [GO:0048471]; plasma membrane [GO:0005886]; vesicle membrane [GO:0012506]	calcium ion binding [GO:0005509]; calcium-dependent phospholipid binding [GO:0005544]; calcium-dependent protein binding [GO:0048306]; identical protein binding [GO:0042802]; NF-kappaB binding [GO:0051059]
ENSMUST00000113675	4.3	3.47e-08	F7ANV6	ANXA4_MOUSE	Annexin A4 (Annexin IV) (Annexin-4)	Anxa4 Anx4	Anxa4-202	protein_coding	epithelial cell differentiation [GO:0030855]; kidney development [GO:0001822]; negative regulation of interleukin-8 production [GO:0032717]; negative regulation of NF-kappaB transcription factor activity [GO:0032088]; Notch signaling pathway [GO:0007219]; regulation of transcription by RNA polymerase II [GO:0006357]	apical plasma membrane [GO:0016324]; cell surface [GO:0009986]; collagen-containing extracellular matrix [GO:0062023]; cytoplasm [GO:0005737]; cytoplasmic vesicle [GO:0031410]; nuclear membrane [GO:0031965]; nucleus [GO:0005634]; perinuclear region of cytoplasm [GO:0048471]; plasma membrane [GO:0005886]; vesicle membrane [GO:0012506]	calcium ion binding [GO:0005509]; calcium-dependent phospholipid binding [GO:0005544]; calcium-dependent protein binding [GO:0048306]; identical protein binding [GO:0042802]; NF-kappaB binding [GO:0051059]
ENSMUST00000029266	2.0	1.27e-09	A2APV2	ANXA5_MOUSE	Annexin A5 (Anchorin CII) (Annexin V) (Annexin-5) (Calphobindin I) (CPB-I) (Endonexin II) (Lipocortin V) (Placental anticoagulant protein 4) (PP4) (Placental anticoagulant protein I) (PAP-I) (Thromboplastin inhibitor) (Vascular anticoagulant-alpha) (VAC-alpha)	Anxa5 Anx5	Anxa5-201	protein_coding	blood coagulation [GO:0007596]; cellular response to gonadotropin-releasing hormone [GO:0097211]; negative regulation of blood coagulation [GO:0030195]; negative regulation of prolactin secretion [GO:1902721]; positive regulation of apoptotic process [GO:0043065]; regulation of flagellated sperm motility [GO:1901317]; response to calcium ion [GO:0051592]; response to organic substance [GO:0010033]	axon terminus [GO:0043679]; cell projection [GO:0042995]; collagen-containing extracellular matrix [GO:0062023]; cytoplasm [GO:0005737]; cytosol [GO:0005829]; dendrite [GO:0030425]; endoplasmic reticulum [GO:0005783]; endothelial microparticle [GO:0072563]; external side of plasma membrane [GO:0009897]; extracellular space [GO:0005615]; intercalated disc [GO:0014704]; neuronal cell body [GO:00430…	calcium ion binding [GO:0005509]; calcium-dependent phospholipid binding [GO:0005544]; identical protein binding [GO:0042802]; P-type calcium transporter activity [GO:0005388]; peptide hormone binding [GO:0017046]; phosphatidylserine binding [GO:0001786]; receptor tyrosine kinase binding [GO:0030971]
ENSMUST00000227791	2.2	2.51e-07	C0HKE3	A0A2I3BPX3_MOUSE	Anoctamin	Ano6	Ano6-208	protein_coding	activation of blood coagulation via clotting cascade [GO:0002543]; bleb assembly [GO:0032060]; calcium ion transmembrane transport [GO:0070588]; negative regulation of cell volume [GO:0045794]; phosphatidylserine exposure on blood platelet [GO:0097045]; pore complex assembly [GO:0046931]; positive regulation of bone mineralization [GO:0030501]; positive regulation of endothelial cell apoptotic pr…	chloride channel complex [GO:0034707]; cytosol [GO:0005829]; plasma membrane [GO:0005886]	calcium activated cation channel activity [GO:0005227]; intracellular calcium activated chloride channel activity [GO:0005229]; phospholipid scramblase activity [GO:0017128]; protein dimerization activity [GO:0046983]; voltage-gated chloride channel activity [GO:0005247]
ENSMUST00000234654	-3.76	0.003197221292387	D6RGU5	Q8BGR3_MOUSE	Calcium/calmodulin-dependent protein kinase IV (Calcium/calmodulin-dependent protein kinase type IV)	Camk4	Camk4-204	nonsense_mediated_decay	long-term memory [GO:0007616]; myeloid dendritic cell differentiation [GO:0043011]; positive regulation of DNA-templated transcription [GO:0045893]; protein phosphorylation [GO:0006468]	fibrillar center [GO:0001650]; glutamatergic synapse [GO:0098978]; nucleoplasm [GO:0005654]; postsynapse [GO:0098794]	ATP binding [GO:0005524]; calmodulin-dependent protein kinase activity [GO:0004683]
ENSMUST00000234205	-3.76	1.63e-05	O35125	Q8BGR3_MOUSE	Calcium/calmodulin-dependent protein kinase IV (Calcium/calmodulin-dependent protein kinase type IV)	Camk4	Camk4-203	nonsense_mediated_decay	long-term memory [GO:0007616]; myeloid dendritic cell differentiation [GO:0043011]; positive regulation of DNA-templated transcription [GO:0045893]; protein phosphorylation [GO:0006468]	fibrillar center [GO:0001650]; glutamatergic synapse [GO:0098978]; nucleoplasm [GO:0005654]; postsynapse [GO:0098794]	ATP binding [GO:0005524]; calmodulin-dependent protein kinase activity [GO:0004683]
ENSMUST00000207717	-4.28	0.005182161567301	Q9JJY9	ANO5_MOUSE	Anoctamin-5 (Gnathodiaphyseal dysplasia 1 protein homolog) (Transmembrane protein 16E)	Ano5 Gdd1 Tmem16e	Ano5-203	protein_coding	chloride transmembrane transport [GO:1902476]; chloride transport [GO:0006821]	endoplasmic reticulum membrane [GO:0005789]; plasma membrane [GO:0005886]; vesicle [GO:0031982]	chloride channel activity [GO:0005254]; intracellular calcium activated chloride channel activity [GO:0005229]; protein dimerization activity [GO:0046983]
ENSMUST00000043944	-2.68	0.000105628096801	H7BXA9	ANO5_MOUSE	Anoctamin-5 (Gnathodiaphyseal dysplasia 1 protein homolog) (Transmembrane protein 16E)	Ano5 Gdd1 Tmem16e	Ano5-201	protein_coding	chloride transmembrane transport [GO:1902476]; chloride transport [GO:0006821]	endoplasmic reticulum membrane [GO:0005789]; plasma membrane [GO:0005886]; vesicle [GO:0031982]	chloride channel activity [GO:0005254]; intracellular calcium activated chloride channel activity [GO:0005229]; protein dimerization activity [GO:0046983]
ENSMUST00000071874	2.5	3.02e-15	Q8C0E3	ANO6_MOUSE	Anoctamin-6 (Small-conductance calcium-activated nonselective cation channel) (SCAN channel) (Transmembrane protein 16F)	Ano6 Tmem16f	Ano6-201	protein_coding	activation of blood coagulation via clotting cascade [GO:0002543]; bleb assembly [GO:0032060]; blood coagulation [GO:0007596]; bone mineralization involved in bone maturation [GO:0035630]; calcium activated galactosylceramide scrambling [GO:0061591]; calcium activated phosphatidylcholine scrambling [GO:0061590]; calcium activated phosphatidylserine scrambling [GO:0061589]; calcium activated phosp…	chloride channel complex [GO:0034707]; cholinergic synapse [GO:0098981]; cytosol [GO:0005829]; plasma membrane [GO:0005886]; synaptic membrane [GO:0097060]	calcium activated cation channel activity [GO:0005227]; chloride channel activity [GO:0005254]; identical protein binding [GO:0042802]; intracellular calcium activated chloride channel activity [GO:0005229]; metal ion binding [GO:0046872]; phospholipid scramblase activity [GO:0017128]; protein homodimerization activity [GO:0042803]; voltage-gated chloride channel activity [GO:0005247]; voltage-ga…
ENSMUST00000199088	5.4	0.005814297473717	Q7TRL3	A0A0G2JE26_MOUSE	Anthrax toxin receptor	Antxr2	Antxr2-202	protein_coding		plasma membrane [GO:0005886]	metal ion binding [GO:0046872]; signaling receptor activity [GO:0038023]
ENSMUST00000031281	5.3	2.1e-15	A0A3B2WDA8	ANTR2_MOUSE	Anthrax toxin receptor 2	Antxr2	Antxr2-201	protein_coding	reproductive process [GO:0022414]; toxin transport [GO:1901998]	cell surface [GO:0009986]; external side of plasma membrane [GO:0009897]; membrane [GO:0016020]	metal ion binding [GO:0046872]; transmembrane signaling receptor activity [GO:0004888]
ENSMUST00000171148	6.7	2.48e-21	H3BK95	F6QHF1_MOUSE	Antigen peptide transporter 1	Tap1	Tap1-207	protein_coding		membrane [GO:0016020]	ABC-type transporter activity [GO:0140359]; ATP binding [GO:0005524]
ENSMUST00000041633	6.9	4.0000000000000005e-71	Q8K1T1	Q3TBA3_MOUSE	Antigen peptide transporter 1	Tap1	Tap1-201	protein_coding		membrane [GO:0016020]	ABC-type transporter activity [GO:0140359]; ATP binding [GO:0005524]; ATP hydrolysis activity [GO:0016887]
ENSMUST00000170086	6.8	2.84e-26	A0A1B0GRA2	TAP1_MOUSE	Antigen peptide transporter 1 (APT1) (EC 7.4.2.14) (ATP-binding cassette sub-family B member 2) (Histocompatibility antigen modifier 1) (Peptide transporter TAP1)	Tap1 Abcb2 Ham-1 Ham1	Tap1-206	protein_coding	adaptive immune response [GO:0002250]; antigen processing and presentation of endogenous peptide antigen via MHC class I [GO:0019885]; cytosol to endoplasmic reticulum transport [GO:0046967]; defense response [GO:0006952]; peptide transport [GO:0015833]; protection from natural killer cell mediated cytotoxicity [GO:0042270]; protein transport [GO:0015031]; transmembrane transport [GO:0055085]	centriolar satellite [GO:0034451]; endoplasmic reticulum [GO:0005783]; endoplasmic reticulum membrane [GO:0005789]; intracellular membrane-bounded organelle [GO:0043231]; membrane [GO:0016020]; MHC class I peptide loading complex [GO:0042824]; mitochondrion [GO:0005739]; phagocytic vesicle membrane [GO:0030670]; TAP complex [GO:0042825]	ABC-type peptide antigen transporter activity [GO:0015433]; ADP binding [GO:0043531]; ATP binding [GO:0005524]; ATP hydrolysis activity [GO:0016887]; ATPase-coupled transmembrane transporter activity [GO:0042626]; metal ion binding [GO:0046872]; MHC class I protein binding [GO:0042288]; MHC class Ib protein binding [GO:0023029]; nucleotide binding [GO:0000166]; peptide antigen binding [GO:0042605…
ENSMUST00000138491	3.0	3.5e-07	P27046	A0A1B0GXB3_MOUSE	Antigen peptide transporter 2	Tap2	Tap2-204	protein_coding
ENSMUST00000025197	4.5	2.71e-07	A0A0G2JEK0	TAP2_MOUSE	Antigen peptide transporter 2 (APT2) (EC 7.4.2.14) (ATP-binding cassette sub-family B member 3) (Histocompatibility antigen modifier 2)	Tap2 Abcb3 Ham-2 Ham2	Tap2-201	protein_coding	antigen processing and presentation of endogenous peptide antigen via MHC class I [GO:0019885]; antigen processing and presentation of endogenous peptide antigen via MHC class I via ER pathway, TAP-dependent [GO:0002485]; antigen processing and presentation of endogenous peptide antigen via MHC class Ib via ER pathway, TAP-dependent [GO:0002489]; antigen processing and presentation of exogenous p…	endoplasmic reticulum [GO:0005783]; endoplasmic reticulum membrane [GO:0005789]; intracellular membrane-bounded organelle [GO:0043231]; membrane [GO:0016020]; MHC class I peptide loading complex [GO:0042824]; nuclear speck [GO:0016607]; TAP complex [GO:0042825]	ABC-type peptide antigen transporter activity [GO:0015433]; ADP binding [GO:0043531]; ATP binding [GO:0005524]; ATP hydrolysis activity [GO:0016887]; ATPase-coupled transmembrane transporter activity [GO:0042626]; identical protein binding [GO:0042802]; metal ion binding [GO:0046872]; MHC class I protein binding [GO:0042288]; MHC class Ib protein binding [GO:0023029]; nucleotide binding [GO:00001…
ENSMUST00000131105	4.4	2.15e-12	Q9R097	A6X8J6_MOUSE	Antigen peptide transporter 2 (Transporter 2, ATP-binding cassette, sub-family B (MDR/TAP))	Tap2 RP23-123G8.1-004	Tap2-203	protein_coding	antigen processing and presentation of endogenous peptide antigen via MHC class I [GO:0019885]	TAP complex [GO:0042825]	ABC-type peptide transporter activity [GO:0015440]; ATP binding [GO:0005524]; MHC protein binding [GO:0042287]
ENSMUST00000029717	5.2	7.02e-21	Q61510	A0A0R4J090_MOUSE	Antigen-presenting glycoprotein CD1d1	Cd1d1	Cd1d1-201	protein_coding		membrane [GO:0016020]
ENSMUST00000063869	5.3	2.68e-27	Q8K3Z0	E9Q395_MOUSE	Antigen-presenting glycoprotein CD1d1	Cd1d1	Cd1d1-202	protein_coding		membrane [GO:0016020]
ENSMUST00000167427	3.4	7.52e-05	F2Z425	E9Q4A3_MOUSE	Antileukoproteinase	Slpi	Slpi-203	protein_coding
ENSMUST00000165980	5.9	1.92e-26	E9Q0R4	E9Q748_MOUSE	Antileukoproteinase	Slpi	Slpi-202	protein_coding		extracellular region [GO:0005576]	peptidase inhibitor activity [GO:0030414]
ENSMUST00000109367	5.9	2.46e-20	Q5D1E7	SLPI_MOUSE	Antileukoproteinase (ALP) (Secretory leukocyte protease inhibitor)	Slpi	Slpi-201	protein_coding	antibacterial humoral response [GO:0019731]; immune response [GO:0006955]; innate immune response [GO:0045087]; modulation of process of another organism [GO:0035821]; negative regulation of peptidase activity [GO:0010466]; negative regulation of protein binding [GO:0032091]; negative regulation of viral genome replication [GO:0045071]; response to lipopolysaccharide [GO:0032496]	extracellular space [GO:0005615]; Golgi apparatus [GO:0005794]	DNA binding [GO:0003677]; endopeptidase inhibitor activity [GO:0004866]; enzyme binding [GO:0019899]; mRNA binding [GO:0003729]; serine-type endopeptidase inhibitor activity [GO:0004867]
ENSMUST00000037907	3.7	6.98e-18	Q3U6Q4	RIGI_MOUSE	Antiviral innate immune response receptor RIG-I (ATP-dependent RNA helicase DDX58) (EC 3.6.4.13) (DEAD box protein 58) (RIG-I-like receptor 1) (RLR-1) (RNA sensor RIG-I) (Retinoic acid-inducible gene 1 protein) (RIG-1) (Retinoic acid-inducible gene I protein) (RIG-I)	Rigi Ddx58	Ddx58-201	protein_coding	antiviral innate immune response [GO:0140374]; cellular response to exogenous dsRNA [GO:0071360]; cytosolic pattern recognition receptor signaling pathway [GO:0002753]; defense response to virus [GO:0051607]; detection of virus [GO:0009597]; gene expression [GO:0010467]; innate immune response [GO:0045087]; positive regulation of defense response to virus by host [GO:0002230]; positive regulation…	actin cytoskeleton [GO:0015629]; bicellular tight junction [GO:0005923]; cytoplasm [GO:0005737]; cytosol [GO:0005829]; ribonucleoprotein complex [GO:1990904]; ruffle membrane [GO:0032587]	ATP binding [GO:0005524]; ATP hydrolysis activity [GO:0016887]; double-stranded DNA binding [GO:0003690]; double-stranded RNA binding [GO:0003725]; GTP binding [GO:0005525]; identical protein binding [GO:0042802]; molecular function activator activity [GO:0140677]; pattern recognition receptor activity [GO:0038187]; RNA helicase activity [GO:0003724]; single-stranded RNA binding [GO:0003727]; ubi…
ENSMUST00000052670	-2.56	0.000130079019502	G3UWD5	AMER3_MOUSE	APC membrane recruitment protein 3 (Amer3) (Protein FAM123C)	Amer3 Fam123c	Amer3-201	protein_coding	regulation of canonical Wnt signaling pathway [GO:0060828]; Wnt signaling pathway [GO:0016055]	plasma membrane [GO:0005886]	beta-catenin binding [GO:0008013]; phosphatidylinositol-4,5-bisphosphate binding [GO:0005546]
ENSMUST00000131806	-3.82	3.41e-07	Q5F4S9	D6RGU5_MOUSE	ATP-binding cassette sub-family C member 12	Abcc12	Abcc12-204	nonsense_mediated_decay		membrane [GO:0016020]	ABC-type transporter activity [GO:0140359]; ATP binding [GO:0005524]; ATP hydrolysis activity [GO:0016887]
ENSMUST00000187017	-4.36	3e-05	Q8BXT1	A0A087WP25_MOUSE	Apical junction component 1 homolog	Ajm1 Gm996	Ajm1-202	protein_coding
ENSMUST00000188161	-3.48	5.44e-19	Q9R166	AJM1_MOUSE	Apical junction component 1 homolog	Ajm1 Gm996	Ajm1-203	protein_coding	cell-cell junction organization [GO:0045216]	adherens junction [GO:0005912]; apical junction complex [GO:0043296]; apical plasma membrane [GO:0016324]; cilium [GO:0005929]; plasma membrane [GO:0005886]
ENSMUST00000114217	-3.35	2.17e-14	Q80Y83	AJM1_MOUSE	Apical junction component 1 homolog	Ajm1 Gm996	Ajm1-201	protein_coding	cell-cell junction organization [GO:0045216]	adherens junction [GO:0005912]; apical junction complex [GO:0043296]; apical plasma membrane [GO:0016324]; cilium [GO:0005929]; plasma membrane [GO:0005886]
ENSMUST00000191602	-3.34	8.91e-05	E0CY41	AJM1_MOUSE	Apical junction component 1 homolog	Ajm1 Gm996	Ajm1-204	protein_coding	cell-cell junction organization [GO:0045216]	adherens junction [GO:0005912]; apical junction complex [GO:0043296]; apical plasma membrane [GO:0016324]; cilium [GO:0005929]; plasma membrane [GO:0005886]
ENSMUST00000156610	-3.79	3.8e-07	A0A286YDD1	D6RCU5_MOUSE	ATP-binding cassette sub-family C member 12	Abcc12	Abcc12-207	nonsense_mediated_decay		membrane [GO:0016020]	ABC-type transporter activity [GO:0140359]; ATP binding [GO:0005524]; ATP hydrolysis activity [GO:0016887]
ENSMUST00000081776	2.3	0.000494591493561	Q1XH17	Q8VDU3_MOUSE	Apol9a protein (Apolipoprotein L 9a)	Apol9a Apol9b BC020489	Apol9a-201	protein_coding	lipid transport [GO:0006869]; lipoprotein metabolic process [GO:0042157]	extracellular space [GO:0005615]; high-density lipoprotein particle [GO:0034364]; very-low-density lipoprotein particle [GO:0034361]	chloride channel activity [GO:0005254]; lipid binding [GO:0008289]
ENSMUST00000089452	2.4	0.005211398589542	F6UVD3	Q8VDU3_MOUSE	Apol9a protein (Apolipoprotein L 9a)	Apol9a Apol9b BC020489	Apol9a-202	protein_coding	lipid transport [GO:0006869]; lipoprotein metabolic process [GO:0042157]	extracellular space [GO:0005615]; high-density lipoprotein particle [GO:0034364]; very-low-density lipoprotein particle [GO:0034361]	chloride channel activity [GO:0005254]; lipid binding [GO:0008289]
ENSMUST00000165537	4.5	5.83e-10	O88932	Q3U5C5_MOUSE	Apolipoprotein B mRNA editing enzyme, catalytic polypeptide 3 (DNA dC->dU-editing enzyme APOBEC-3)	Apobec3 APOBEC3	Apobec3-203	protein_coding			hydrolase activity [GO:0016787]; zinc ion binding [GO:0008270]
ENSMUST00000138558	6.6	2.32e-14	D3Z2E4	A0A0U1RPR7_MOUSE	Apolipoprotein B receptor	Apobr	Apobr-204	protein_coding	lipid transport [GO:0006869]		lipoprotein particle receptor activity [GO:0030228]
ENSMUST00000137646	7.0	4.6200000000000004e-33	F6YNH8	A0A0U1RNM0_MOUSE	Apolipoprotein B receptor	Apobr	Apobr-203	protein_coding	lipid transport [GO:0006869]		lipoprotein particle receptor activity [GO:0030228]
ENSMUST00000144173	7.3	2.67e-18	A0A494B9U2	A0A0U1RNE8_MOUSE	Apolipoprotein B receptor	Apobr	Apobr-205	protein_coding	lipid transport [GO:0006869]		lipoprotein particle receptor activity [GO:0030228]
ENSMUST00000039522	7.4	8.04e-24	D3YZJ2	APOBR_MOUSE	Apolipoprotein B receptor (Apolipoprotein B-100 receptor) (Apolipoprotein B48 receptor) (apoB-48R)	Apobr Apob48r	Apobr-201	protein_coding	cholesterol metabolic process [GO:0008203]; lipid transport [GO:0006869]; triglyceride metabolic process [GO:0006641]	chylomicron [GO:0042627]; low-density lipoprotein particle [GO:0034362]; plasma membrane [GO:0005886]; very-low-density lipoprotein particle [GO:0034361]	very-low-density lipoprotein particle receptor activity [GO:0030229]
ENSMUST00000134116	8.6	1.6e-17	Q3TCW6	APOC2_MOUSE	Apolipoprotein C-II (Apo-CII) (ApoC-II) (Apolipoprotein C2)	Apoc2	Apoc2-202	protein_coding	cholesterol efflux [GO:0033344]; chylomicron remnant clearance [GO:0034382]; high-density lipoprotein particle clearance [GO:0034384]; lipid catabolic process [GO:0016042]; lipoprotein transport [GO:0042953]; negative regulation of cholesterol transport [GO:0032375]; negative regulation of lipid metabolic process [GO:0045833]; negative regulation of receptor-mediated endocytosis [GO:0048261]; neg…	chylomicron [GO:0042627]; cytosol [GO:0005829]; extracellular region [GO:0005576]; extracellular space [GO:0005615]; intermediate-density lipoprotein particle [GO:0034363]; low-density lipoprotein particle [GO:0034362]; spherical high-density lipoprotein particle [GO:0034366]; very-low-density lipoprotein particle [GO:0034361]	identical protein binding [GO:0042802]; lipase inhibitor activity [GO:0055102]; lipid binding [GO:0008289]; lipoprotein lipase activator activity [GO:0060230]; molecular function activator activity [GO:0140677]; phospholipase activator activity [GO:0016004]; phospholipase binding [GO:0043274]
ENSMUST00000150569	8.6	3.53e-19	A0A1B0GS75	APOC2_MOUSE	Apolipoprotein C-II (Apo-CII) (ApoC-II) (Apolipoprotein C2)	Apoc2	Apoc2l-202	protein_coding	cholesterol efflux [GO:0033344]; chylomicron remnant clearance [GO:0034382]; high-density lipoprotein particle clearance [GO:0034384]; lipid catabolic process [GO:0016042]; lipoprotein transport [GO:0042953]; negative regulation of cholesterol transport [GO:0032375]; negative regulation of lipid metabolic process [GO:0045833]; negative regulation of receptor-mediated endocytosis [GO:0048261]; neg…	chylomicron [GO:0042627]; cytosol [GO:0005829]; extracellular region [GO:0005576]; extracellular space [GO:0005615]; intermediate-density lipoprotein particle [GO:0034363]; low-density lipoprotein particle [GO:0034362]; spherical high-density lipoprotein particle [GO:0034366]; very-low-density lipoprotein particle [GO:0034361]	identical protein binding [GO:0042802]; lipase inhibitor activity [GO:0055102]; lipid binding [GO:0008289]; lipoprotein lipase activator activity [GO:0060230]; molecular function activator activity [GO:0140677]; phospholipase activator activity [GO:0016004]; phospholipase binding [GO:0043274]
ENSMUST00000003074	8.7	3.54e-30	A0A0R4J293	APOC2_MOUSE	Apolipoprotein C-II (Apo-CII) (ApoC-II) (Apolipoprotein C2)	Apoc2	Apoc2-201	protein_coding	cholesterol efflux [GO:0033344]; chylomicron remnant clearance [GO:0034382]; high-density lipoprotein particle clearance [GO:0034384]; lipid catabolic process [GO:0016042]; lipoprotein transport [GO:0042953]; negative regulation of cholesterol transport [GO:0032375]; negative regulation of lipid metabolic process [GO:0045833]; negative regulation of receptor-mediated endocytosis [GO:0048261]; neg…	chylomicron [GO:0042627]; cytosol [GO:0005829]; extracellular region [GO:0005576]; extracellular space [GO:0005615]; intermediate-density lipoprotein particle [GO:0034363]; low-density lipoprotein particle [GO:0034362]; spherical high-density lipoprotein particle [GO:0034366]; very-low-density lipoprotein particle [GO:0034361]	identical protein binding [GO:0042802]; lipase inhibitor activity [GO:0055102]; lipid binding [GO:0008289]; lipoprotein lipase activator activity [GO:0060230]; molecular function activator activity [GO:0140677]; phospholipase activator activity [GO:0016004]; phospholipase binding [GO:0043274]
ENSMUST00000142352	8.7	7.97e-14	D3Z4E8	APOC2_MOUSE	Apolipoprotein C-II (Apo-CII) (ApoC-II) (Apolipoprotein C2)	Apoc2	Apoc2-203	protein_coding	cholesterol efflux [GO:0033344]; chylomicron remnant clearance [GO:0034382]; high-density lipoprotein particle clearance [GO:0034384]; lipid catabolic process [GO:0016042]; lipoprotein transport [GO:0042953]; negative regulation of cholesterol transport [GO:0032375]; negative regulation of lipid metabolic process [GO:0045833]; negative regulation of receptor-mediated endocytosis [GO:0048261]; neg…	chylomicron [GO:0042627]; cytosol [GO:0005829]; extracellular region [GO:0005576]; extracellular space [GO:0005615]; intermediate-density lipoprotein particle [GO:0034363]; low-density lipoprotein particle [GO:0034362]; spherical high-density lipoprotein particle [GO:0034366]; very-low-density lipoprotein particle [GO:0034361]	identical protein binding [GO:0042802]; lipase inhibitor activity [GO:0055102]; lipid binding [GO:0008289]; lipoprotein lipase activator activity [GO:0060230]; molecular function activator activity [GO:0140677]; phospholipase activator activity [GO:0016004]; phospholipase binding [GO:0043274]
ENSMUST00000127648	8.9	4.75e-20	Q3SXF0	APOC2_MOUSE	Apolipoprotein C-II (Apo-CII) (ApoC-II) (Apolipoprotein C2)	Apoc2	Apoc2l-201	protein_coding	cholesterol efflux [GO:0033344]; chylomicron remnant clearance [GO:0034382]; high-density lipoprotein particle clearance [GO:0034384]; lipid catabolic process [GO:0016042]; lipoprotein transport [GO:0042953]; negative regulation of cholesterol transport [GO:0032375]; negative regulation of lipid metabolic process [GO:0045833]; negative regulation of receptor-mediated endocytosis [GO:0048261]; neg…	chylomicron [GO:0042627]; cytosol [GO:0005829]; extracellular region [GO:0005576]; extracellular space [GO:0005615]; intermediate-density lipoprotein particle [GO:0034363]; low-density lipoprotein particle [GO:0034362]; spherical high-density lipoprotein particle [GO:0034366]; very-low-density lipoprotein particle [GO:0034361]	identical protein binding [GO:0042802]; lipase inhibitor activity [GO:0055102]; lipid binding [GO:0008289]; lipoprotein lipase activator activity [GO:0060230]; molecular function activator activity [GO:0140677]; phospholipase activator activity [GO:0016004]; phospholipase binding [GO:0043274]
ENSMUST00000115230	2.9	3.23e-06	G3UXD9	APOD_MOUSE	Apolipoprotein D (Apo-D) (ApoD)	Apod	Apod-202	protein_coding	aging [GO:0007568]; brain development [GO:0007420]; glucose metabolic process [GO:0006006]; lipid metabolic process [GO:0006629]; lipid transport [GO:0006869]; negative regulation of cytokine production involved in inflammatory response [GO:1900016]; negative regulation of focal adhesion assembly [GO:0051895]; negative regulation of lipoprotein lipid oxidation [GO:0060588]; negative regulation of…	cytoplasm [GO:0005737]; cytosolic ribosome [GO:0022626]; dendrite [GO:0030425]; endoplasmic reticulum [GO:0005783]; extracellular space [GO:0005615]; neuronal cell body [GO:0043025]; perinuclear region of cytoplasm [GO:0048471]	cholesterol binding [GO:0015485]
ENSMUST00000130560	2.9	0.000651458223956	Q05685	APOD_MOUSE	Apolipoprotein D (Apo-D) (ApoD)	Apod	Apod-203	protein_coding	aging [GO:0007568]; brain development [GO:0007420]; glucose metabolic process [GO:0006006]; lipid metabolic process [GO:0006629]; lipid transport [GO:0006869]; negative regulation of cytokine production involved in inflammatory response [GO:1900016]; negative regulation of focal adhesion assembly [GO:0051895]; negative regulation of lipoprotein lipid oxidation [GO:0060588]; negative regulation of…	cytoplasm [GO:0005737]; cytosolic ribosome [GO:0022626]; dendrite [GO:0030425]; endoplasmic reticulum [GO:0005783]; extracellular space [GO:0005615]; neuronal cell body [GO:0043025]; perinuclear region of cytoplasm [GO:0048471]	cholesterol binding [GO:0015485]
ENSMUST00000238970	3.9	7.88e-14	A0A0U1RPI2	A0A0R4J0M4_MOUSE	Apolipoprotein F	Apof	Apof-202	protein_coding		extracellular space [GO:0005615]
ENSMUST00000050901	4.0	2.66e-11	Q9QUH0	APOF_MOUSE	Apolipoprotein F (Apo-F) (Leukemia virus-inactivating factor) (LVIF)	Apof Lvif	Apof-201	protein_coding	cholesterol efflux [GO:0033344]; cholesterol metabolic process [GO:0008203]; triglyceride metabolic process [GO:0006641]	extracellular space [GO:0005615]; high-density lipoprotein particle [GO:0034364]; low-density lipoprotein particle [GO:0034362]
ENSMUST00000089465	5.8	9.89e-45	Q09014	G3X9K7_MOUSE	Apolipoprotein L 10B	Apol10b	Apol10b-201	protein_coding	lipid transport [GO:0006869]; lipoprotein metabolic process [GO:0042157]	extracellular space [GO:0005615]; high-density lipoprotein particle [GO:0034364]; membrane [GO:0016020]; very-low-density lipoprotein particle [GO:0034361]	chloride channel activity [GO:0005254]; lipid binding [GO:0008289]
ENSMUST00000123418	-3.75	8.28e-08	Q8BLE2	D6RJ51_MOUSE	Ankyrin-1	Ank1	Ank1-210	nonsense_mediated_decay
ENSMUST00000215851	-3.75	0.000781264745162	A0A571BEG7	A0A1L1ST67_MOUSE	Ral guanine nucleotide dissociation stimulator-like 3	Rgl3	Rgl3-207	nonsense_mediated_decay
ENSMUST00000127957	2.7	1.21e-06	O70201	B7ZC55_MOUSE	Apolipoprotein L 6	Apol6	Apol6-201	protein_coding	lipid transport [GO:0006869]; lipoprotein metabolic process [GO:0042157]	extracellular region [GO:0005576]; membrane [GO:0016020]	lipid binding [GO:0008289]
ENSMUST00000129468	6.2	4.4400000000000004e-32	A2APM1	B7ZC56_MOUSE	Apolipoprotein L 6	Apol6	Apol6-202	protein_coding			lipid binding [GO:0008289]
ENSMUST00000149569	7.1	9.24e-36	Q64389	B7ZC54_MOUSE	Apolipoprotein L 6	Apol6	Apol6-206	protein_coding	lipid transport [GO:0006869]; lipoprotein metabolic process [GO:0042157]	extracellular region [GO:0005576]	lipid binding [GO:0008289]
ENSMUST00000152949	7.4	1.21e-05	Q80XF5	B7ZC57_MOUSE	Apolipoprotein L 6	Apol6	Apol6-207	protein_coding	lipid transport [GO:0006869]; lipoprotein metabolic process [GO:0042157]	extracellular region [GO:0005576]	lipid binding [GO:0008289]
ENSMUST00000062562	7.8	4.64e-06	A0T1G3	Q8C6E1_MOUSE	Apolipoprotein L 7c	Apol7c	Apol7c-201	protein_coding	lipid transport [GO:0006869]; lipoprotein metabolic process [GO:0042157]	extracellular region [GO:0005576]	lipid binding [GO:0008289]
ENSMUST00000230377	2.8	4.93e-08	E9Q1P8	A0A2R8W6N5_MOUSE	Apolipoprotein L 9b	Apol9b	Apol9b-202	protein_coding	lipid transport [GO:0006869]; lipoprotein metabolic process [GO:0042157]	extracellular space [GO:0005615]; high-density lipoprotein particle [GO:0034364]; very-low-density lipoprotein particle [GO:0034361]	chloride channel activity [GO:0005254]; lipid binding [GO:0008289]
ENSMUST00000230742	3.0	5.23e-06	E9PZU5	A0A2R8W6I1_MOUSE	Apolipoprotein L 9b	Apol9b	Apol9b-203	protein_coding	lipid transport [GO:0006869]; lipoprotein metabolic process [GO:0042157]	extracellular space [GO:0005615]; high-density lipoprotein particle [GO:0034364]; very-low-density lipoprotein particle [GO:0034361]	chloride channel activity [GO:0005254]; lipid binding [GO:0008289]
ENSMUST00000109775	3.4	2.95e-07	Q9D7J6	Q8C7I4_MOUSE	Apolipoprotein L 9b	Apol9b	Apol9b-201	protein_coding	lipid transport [GO:0006869]; lipoprotein metabolic process [GO:0042157]	extracellular space [GO:0005615]; high-density lipoprotein particle [GO:0034364]; very-low-density lipoprotein particle [GO:0034361]	chloride channel activity [GO:0005254]; lipid binding [GO:0008289]
ENSMUST00000230979	3.4	1.11e-13	A0A0G2JGP8	Q8C7I4_MOUSE	Apolipoprotein L 9b	Apol9b	Apol9b-204	protein_coding	lipid transport [GO:0006869]; lipoprotein metabolic process [GO:0042157]	extracellular space [GO:0005615]; high-density lipoprotein particle [GO:0034364]; very-low-density lipoprotein particle [GO:0034361]	chloride channel activity [GO:0005254]; lipid binding [GO:0008289]
ENSMUST00000167323	4.2	1.27e-08	P55041	E9Q0X2_MOUSE	Apolipoprotein L domain-containing 1	Apold1	Apold1-201	protein_coding	angiogenesis [GO:0001525]; lipid transport [GO:0006869]; lipoprotein metabolic process [GO:0042157]; regulation of endothelial cell differentiation [GO:0045601]	extracellular region [GO:0005576]; membrane [GO:0016020]	lipid binding [GO:0008289]
ENSMUST00000163589	7.6	1.6700000000000001e-37	Q8CBB9	B2L14_MOUSE	Apoptosis facilitator Bcl-2-like protein 14 (Bcl2-L-14)	Bcl2l14	Bcl2l14-206	protein_coding	apoptotic process [GO:0006915]; positive regulation of extrinsic apoptotic signaling pathway [GO:2001238]; regulation of extrinsic apoptotic signaling pathway [GO:2001236]	cytosol [GO:0005829]; intracellular organelle [GO:0043229]	protein kinase binding [GO:0019901]
ENSMUST00000032321	7.6	8.35e-08	Q1AN91	B2L14_MOUSE	Apoptosis facilitator Bcl-2-like protein 14 (Bcl2-L-14)	Bcl2l14	Bcl2l14-201	protein_coding	apoptotic process [GO:0006915]; positive regulation of extrinsic apoptotic signaling pathway [GO:2001238]; regulation of extrinsic apoptotic signaling pathway [GO:2001236]	cytosol [GO:0005829]; intracellular organelle [GO:0043229]	protein kinase binding [GO:0019901]
ENSMUST00000111960	7.8	1.22e-07	A0A2I3BPX1	B2L14_MOUSE	Apoptosis facilitator Bcl-2-like protein 14 (Bcl2-L-14)	Bcl2l14	Bcl2l14-202	protein_coding	apoptotic process [GO:0006915]; positive regulation of extrinsic apoptotic signaling pathway [GO:2001238]; regulation of extrinsic apoptotic signaling pathway [GO:2001236]	cytosol [GO:0005829]; intracellular organelle [GO:0043229]	protein kinase binding [GO:0019901]
ENSMUST00000033056	4.8	1.5500000000000002e-56	A0A087WNT8	ASC_MOUSE	Apoptosis-associated speck-like protein containing a CARD (mASC) (PYD and CARD domain-containing protein)	Pycard Asc	Pycard-201	protein_coding	activation of cysteine-type endopeptidase activity [GO:0097202]; activation of cysteine-type endopeptidase activity involved in apoptotic process [GO:0006919]; activation of innate immune response [GO:0002218]; apoptotic process [GO:0006915]; cellular response to interleukin-1 [GO:0071347]; cellular response to lipopolysaccharide [GO:0071222]; cellular response to tumor necrosis factor [GO:007135…	AIM2 inflammasome complex [GO:0097169]; canonical inflammasome complex [GO:0061702]; cytoplasm [GO:0005737]; cytosol [GO:0005829]; endoplasmic reticulum [GO:0005783]; extracellular region [GO:0005576]; Golgi membrane [GO:0000139]; IkappaB kinase complex [GO:0008385]; microtubule [GO:0005874]; mitochondrion [GO:0005739]; neuronal cell body [GO:0043025]; NLRP1 inflammasome complex [GO:0072558]; NLR…	BMP receptor binding [GO:0070700]; enzyme binding [GO:0019899]; identical protein binding [GO:0042802]; interleukin-6 receptor binding [GO:0005138]; myosin I binding [GO:0017024]; peptidase activator activity involved in apoptotic process [GO:0016505]; protease binding [GO:0002020]; protein dimerization activity [GO:0046983]; protein homodimerization activity [GO:0042803]; Pyrin domain binding [G…
ENSMUST00000205594	5.6	3.0400000000000004e-27	B2RXB0	A0A0U1RQ20_MOUSE	Apoptosis-associated speck-like protein-containing a CARD	Pycard	Pycard-202	protein_coding	inflammatory response [GO:0006954]; innate immune response [GO:0045087]; regulation of apoptotic process [GO:0042981]	canonical inflammasome complex [GO:0061702]
ENSMUST00000023448	-4.73	2.01e-06	Q8CFZ6	AIFM3_MOUSE	Apoptosis-inducing factor 3 (EC 1.-.-.-) (Apoptosis-inducing factor-like protein)	Aifm3 Aifl	Aifm3-201	protein_coding	execution phase of apoptosis [GO:0097194]	cytoplasm [GO:0005737]; cytosol [GO:0005829]; endoplasmic reticulum [GO:0005783]; mitochondrial inner membrane [GO:0005743]; mitochondrion [GO:0005739]	2 iron, 2 sulfur cluster binding [GO:0051537]; flavin adenine dinucleotide binding [GO:0050660]; metal ion binding [GO:0046872]; oxidoreductase activity, acting on NAD(P)H [GO:0016651]
ENSMUST00000115685	-4.69	0.000152059244176	Q8QZT4	AIFM3_MOUSE	Apoptosis-inducing factor 3 (EC 1.-.-.-) (Apoptosis-inducing factor-like protein)	Aifm3 Aifl	Aifm3-202	protein_coding	execution phase of apoptosis [GO:0097194]	cytoplasm [GO:0005737]; cytosol [GO:0005829]; endoplasmic reticulum [GO:0005783]; mitochondrial inner membrane [GO:0005743]; mitochondrion [GO:0005739]	2 iron, 2 sulfur cluster binding [GO:0051537]; flavin adenine dinucleotide binding [GO:0050660]; metal ion binding [GO:0046872]; oxidoreductase activity, acting on NAD(P)H [GO:0016651]
ENSMUST00000055327	3.7	0.004111871534563	Q9EQ31	AQP3_MOUSE	Aquaporin-3 (AQP-3) (Aquaglyceroporin-3)	Aqp3	Aqp3-201	protein_coding	cellular response to hypoxia [GO:0071456]; cellular response to oxygen-glucose deprivation [GO:0090650]; establishment of localization in cell [GO:0051649]; glycerol transmembrane transport [GO:0015793]; odontogenesis [GO:0042476]; polyol transmembrane transport [GO:0015791]; positive regulation of immune system process [GO:0002684]; renal water absorption [GO:0070295]; response to retinoic acid …	basolateral plasma membrane [GO:0016323]; cell-cell junction [GO:0005911]; cytoplasm [GO:0005737]; nucleoplasm [GO:0005654]; plasma membrane [GO:0005886]	glycerol channel activity [GO:0015254]; identical protein binding [GO:0042802]; polyol transmembrane transporter activity [GO:0015166]; urea transmembrane transporter activity [GO:0015204]; water channel activity [GO:0015250]
ENSMUST00000060917	3.0	0.000482557690183	H3BK14	D3YYD6_MOUSE	Aquaporin-9	Aqp9	Aqp9-201	protein_coding	cellular response to cAMP [GO:0071320]	intracellular membrane-bounded organelle [GO:0043231]; plasma membrane [GO:0005886]	glycerol channel activity [GO:0015254]; urea channel activity [GO:0015265]; water channel activity [GO:0015250]
ENSMUST00000113570	2.8	1.17e-11	A0A087WS26	AQP9_MOUSE	Aquaporin-9 (AQP-9) (Aquaglyceroporin-9)	Aqp9	Aqp9-203	protein_coding	amine transport [GO:0015837]; canalicular bile acid transport [GO:0015722]; glycerol transmembrane transport [GO:0015793]; polyol transmembrane transport [GO:0015791]; purine nucleobase transport [GO:0006863]; pyrimidine nucleobase transport [GO:0015855]; response to pain [GO:0048265]; urea transmembrane transport [GO:0071918]; water transport [GO:0006833]	basolateral plasma membrane [GO:0016323]; intracellular membrane-bounded organelle [GO:0043231]; plasma membrane [GO:0005886]	glycerol channel activity [GO:0015254]; polyol transmembrane transporter activity [GO:0015166]; purine nucleobase transmembrane transporter activity [GO:0005345]; pyrimidine nucleobase transmembrane transporter activity [GO:0005350]; urea channel activity [GO:0015265]; urea transmembrane transporter activity [GO:0015204]; water channel activity [GO:0015250]
ENSMUST00000074465	3.0	9.77e-07	Q68EM3	AQP9_MOUSE	Aquaporin-9 (AQP-9) (Aquaglyceroporin-9)	Aqp9	Aqp9-202	protein_coding	amine transport [GO:0015837]; canalicular bile acid transport [GO:0015722]; glycerol transmembrane transport [GO:0015793]; polyol transmembrane transport [GO:0015791]; purine nucleobase transport [GO:0006863]; pyrimidine nucleobase transport [GO:0015855]; response to pain [GO:0048265]; urea transmembrane transport [GO:0071918]; water transport [GO:0006833]	basolateral plasma membrane [GO:0016323]; intracellular membrane-bounded organelle [GO:0043231]; plasma membrane [GO:0005886]	glycerol channel activity [GO:0015254]; polyol transmembrane transporter activity [GO:0015166]; purine nucleobase transmembrane transporter activity [GO:0005345]; pyrimidine nucleobase transmembrane transporter activity [GO:0005350]; urea channel activity [GO:0015265]; urea transmembrane transporter activity [GO:0015204]; water channel activity [GO:0015250]
ENSMUST00000145601	-3.71	3.29e-18	F6S2R0	D6RG94_MOUSE	Cadherin-8	Cdh8	Cdh8-206	nonsense_mediated_decay	homophilic cell adhesion via plasma membrane adhesion molecules [GO:0007156]	plasma membrane [GO:0005886]	calcium ion binding [GO:0005509]
ENSMUST00000200928	7.1	2.8e-20	Q2LA85	A0A0J9YUC8_MOUSE	Arachidonate 5-lipoxygenase-activating protein	Alox5ap	Alox5ap-203	protein_coding	leukotriene metabolic process [GO:0006691]	membrane [GO:0016020]	enzyme activator activity [GO:0008047]
ENSMUST00000200806	7.2	1.12e-11	Q922W6	A0A0J9YV38_MOUSE	Arachidonate 5-lipoxygenase-activating protein	Alox5ap	Alox5ap-202	protein_coding	leukotriene metabolic process [GO:0006691]	membrane [GO:0016020]	enzyme activator activity [GO:0008047]
ENSMUST00000071130	7.0	0.000181547886746	A2CF63	AL5AP_MOUSE	Arachidonate 5-lipoxygenase-activating protein (FLAP) (MK-886-binding protein)	Alox5ap Flap	Alox5ap-201	protein_coding	cellular response to calcium ion [GO:0071277]; leukotriene biosynthetic process [GO:0019370]; leukotriene production involved in inflammatory response [GO:0002540]; lipoxygenase pathway [GO:0019372]; positive regulation of acute inflammatory response [GO:0002675]; protein homotrimerization [GO:0070207]	cytosol [GO:0005829]; endoplasmic reticulum [GO:0005783]; endoplasmic reticulum membrane [GO:0005789]; nuclear envelope [GO:0005635]; nuclear membrane [GO:0031965]; nucleus [GO:0005634]	arachidonate 5-lipoxygenase activity [GO:0004051]; arachidonic acid binding [GO:0050544]; enzyme activator activity [GO:0008047]; enzyme binding [GO:0019899]; glutathione peroxidase activity [GO:0004602]; glutathione transferase activity [GO:0004364]; identical protein binding [GO:0042802]; leukotriene-C4 synthase activity [GO:0004464]; protein-containing complex binding [GO:0044877]
ENSMUST00000001631	7.2	2.68e-22	Q9JI48	ACAP1_MOUSE	Arf-GAP with coiled-coil, ANK repeat and PH domain-containing protein 1 (Centaurin-beta-1) (Cnt-b1)	Acap1 Centb1 Kiaa0050	Acap1-201	protein_coding	lipid catabolic process [GO:0016042]; signal transduction [GO:0007165]	recycling endosome membrane [GO:0055038]	GTPase activator activity [GO:0005096]; metal ion binding [GO:0046872]
ENSMUST00000021050	3.7	3.16e-13	Q99K94	ADAP2_MOUSE	Arf-GAP with dual PH domain-containing protein 2 (Centaurin-alpha-2) (Cnt-a2)	Adap2 Centa2	Adap2-201	protein_coding	heart development [GO:0007507]; inositol lipid-mediated signaling [GO:0048017]; positive regulation of GTPase activity [GO:0043547]; regulation of GTPase activity [GO:0043087]	cytoplasm [GO:0005737]; intracellular membrane-bounded organelle [GO:0043231]; membrane [GO:0016020]; mitochondrial envelope [GO:0005740]; plasma membrane [GO:0005886]	1-phosphatidylinositol binding [GO:0005545]; GTPase activator activity [GO:0005096]; inositol 1,3,4,5 tetrakisphosphate binding [GO:0043533]; metal ion binding [GO:0046872]; phosphatidylinositol-3,4,5-trisphosphate binding [GO:0005547]; phosphatidylinositol-3,4-bisphosphate binding [GO:0043325]; phosphatidylinositol-4,5-bisphosphate binding [GO:0005546]
ENSMUST00000098243	2.0	0.001005143173028	Q9CX62	E9PUB0_MOUSE	Arf-GAP with Rho-GAP domain, ANK repeat and PH domain-containing protein 1	Arap1	Arap1-203	protein_coding	positive regulation of GTPase activity [GO:0043547]; signal transduction [GO:0007165]		GTPase activator activity [GO:0005096]; phosphatidylinositol-3,4,5-trisphosphate binding [GO:0005547]
ENSMUST00000133423	2.1	4.88e-06	A0A0R4J086	D3Z2S2_MOUSE	Arf-GAP with Rho-GAP domain, ANK repeat and PH domain-containing protein 1	Arap1	Arap1-209	protein_coding
ENSMUST00000236534	2.9	1.48e-06	A0A494BA91	A0A494BAF2_MOUSE	Arf-GAP with Rho-GAP domain, ANK repeat and PH domain-containing protein 3	Arap3	Arap3-204	protein_coding
ENSMUST00000237272	2.3	0.003578952519144	Q8BZE4	ARAP3_MOUSE	Arf-GAP with Rho-GAP domain, ANK repeat and PH domain-containing protein 3 (Centaurin-delta-3) (Cnt-d3) (Dual specificity Rho- and Arf-GTPase-activating protein 1)	Arap3 Centd3 Drag1 Kiaa4097	Arap3-208	protein_coding	positive regulation of GTPase activity [GO:0043547]; signal transduction [GO:0007165]	cytoplasm [GO:0005737]; cytoskeleton [GO:0005856]; lamellipodium [GO:0030027]; plasma membrane [GO:0005886]; ruffle [GO:0001726]	GTPase activator activity [GO:0005096]; phosphatidylinositol-3,4,5-trisphosphate binding [GO:0005547]; phosphatidylinositol-3,4-bisphosphate binding [GO:0043325]
ENSMUST00000042944	2.3	1.03e-09	D3YZV5	ARAP3_MOUSE	Arf-GAP with Rho-GAP domain, ANK repeat and PH domain-containing protein 3 (Centaurin-delta-3) (Cnt-d3) (Dual specificity Rho- and Arf-GTPase-activating protein 1)	Arap3 Centd3 Drag1 Kiaa4097	Arap3-201	protein_coding	positive regulation of GTPase activity [GO:0043547]; signal transduction [GO:0007165]	cytoplasm [GO:0005737]; cytoskeleton [GO:0005856]; lamellipodium [GO:0030027]; plasma membrane [GO:0005886]; ruffle [GO:0001726]	GTPase activator activity [GO:0005096]; phosphatidylinositol-3,4,5-trisphosphate binding [GO:0005547]; phosphatidylinositol-3,4-bisphosphate binding [GO:0043325]
ENSMUST00000020161	9.0	2.3e-37	Q9EP66	ARGI1_MOUSE	Arginase-1 (EC 3.5.3.1) (Liver-type arginase) (Type I arginase)	Arg1	Arg1-201	protein_coding	adaptive immune response [GO:0002250]; aging [GO:0007568]; arginine catabolic process to ornithine [GO:0019547]; arginine metabolic process [GO:0006525]; cellular response to dexamethasone stimulus [GO:0071549]; cellular response to glucagon stimulus [GO:0071377]; cellular response to hydrogen peroxide [GO:0070301]; cellular response to interleukin-4 [GO:0071353]; cellular response to lipopolysac…	cytoplasm [GO:0005737]; cytosol [GO:0005829]; extracellular space [GO:0005615]; mitochondrial outer membrane [GO:0005741]; neuron projection [GO:0043005]; neuronal cell body [GO:0043025]	arginase activity [GO:0004053]; identical protein binding [GO:0042802]; manganese ion binding [GO:0030145]
ENSMUST00000021550	5.9	1.08e-15	Q60765	ARGI2_MOUSE	Arginase-2, mitochondrial (EC 3.5.3.1) (Arginase II) (Kidney-type arginase) (Non-hepatic arginase) (Type II arginase)	Arg2	Arg2-201	protein_coding	adaptive immune response [GO:0002250]; arginine catabolic process to ornithine [GO:0019547]; arginine metabolic process [GO:0006525]; innate immune response [GO:0045087]; negative regulation of activated CD8-positive, alpha-beta T cell apoptotic process [GO:1905403]; negative regulation of CD4-positive, alpha-beta T cell proliferation [GO:2000562]; negative regulation of chemokine (C-C motif) lig…	cytoplasm [GO:0005737]; mitochondrion [GO:0005739]	arginase activity [GO:0004053]; manganese ion binding [GO:0030145]; nitric-oxide synthase binding [GO:0050998]
ENSMUST00000102840	3.5	5.52e-08	B2KFD0	ASSY_MOUSE	Argininosuccinate synthase (EC 6.3.4.5) (Citrulline--aspartate ligase)	Ass1 Ass	Ass1-201	protein_coding	acute-phase response [GO:0006953]; aging [GO:0007568]; arginine biosynthetic process [GO:0006526]; argininosuccinate metabolic process [GO:0000053]; aspartate metabolic process [GO:0006531]; cellular response to amine stimulus [GO:0071418]; cellular response to amino acid stimulus [GO:0071230]; cellular response to ammonium ion [GO:0071242]; cellular response to cAMP [GO:0071320]; cellular respon…	cell body fiber [GO:0070852]; cytoplasm [GO:0005737]; cytosol [GO:0005829]; endoplasmic reticulum [GO:0005783]; lysosome [GO:0005764]; mitochondrial outer membrane [GO:0005741]; mitochondrion [GO:0005739]; myelin sheath [GO:0043209]; neuron projection [GO:0043005]; neuronal cell body [GO:0043025]; nucleoplasm [GO:0005654]; nucleus [GO:0005634]; perikaryon [GO:0043204]	amino acid binding [GO:0016597]; argininosuccinate synthase activity [GO:0004055]; ATP binding [GO:0005524]; identical protein binding [GO:0042802]; toxic substance binding [GO:0015643]
ENSMUST00000219511	6.3	4.1e-09	P35295	Q1HDU4_MOUSE	ArhGAP9 (Rho GTPase-activating protein 9)	Arhgap9	Arhgap9-204	protein_coding	regulation of GTPase activity [GO:0043087]; signal transduction [GO:0007165]	cytoplasm [GO:0005737]	GTPase activator activity [GO:0005096]; phosphatidylinositol-3,4,5-trisphosphate binding [GO:0005547]
ENSMUST00000152158	-3.67	6.04e-06	Q5F4T0	D6RG93_MOUSE	Probable tubulin polyglutamylase TTLL9	Ttll9	Ttll9-207	nonsense_mediated_decay
ENSMUST00000025060	7.3	2.65e-18	Q8K595	A0A3F2YNM7_MOUSE	Armadillo repeat-containing protein 12	Armc12	Armc12-201	protein_coding
ENSMUST00000233837	7.4	1.57e-18	Q9JKE1	A0A3B2W8B4_MOUSE	Armadillo repeat-containing protein 12	Armc12	Armc12-204	protein_coding	positive regulation of cell growth [GO:0030307]	nucleoplasm [GO:0005654]; plasma membrane [GO:0005886]
ENSMUST00000233923	7.7	9.37e-35	Q9Z0E6	ARM12_MOUSE	Armadillo repeat-containing protein 12	Armc12	Armc12-205	protein_coding	flagellated sperm motility [GO:0030317]; positive regulation of cell growth [GO:0030307]; sperm mitochondrial sheath assembly [GO:0120317]	extrinsic component of membrane [GO:0019898]; mitochondrial outer membrane [GO:0005741]; nucleoplasm [GO:0005654]; nucleus [GO:0005634]; plasma membrane [GO:0005886]
ENSMUST00000127509	-3.67	2.24e-07	Q8BYN7	A0A0A6YWF1_MOUSE	GTPase-activating Rap/Ran-GAP domain-like protein 3	Garnl3	Garnl3-204	nonsense_mediated_decay
ENSMUST00000162405	-2.51	0.000935168169277	Q8R4G0	Q8BTB2_MOUSE	Armadillo repeat-containing protein 2	Armc2	Armc2-208	protein_coding
ENSMUST00000161081	-2.45	1.83e-09	A0A0U1RQ53	E0CZ41_MOUSE	Armadillo repeat-containing protein 2	Armc2	Armc2-205	protein_coding
ENSMUST00000095729	-2.42	1.25e-06	E9QAH3	ARMC2_MOUSE	Armadillo repeat-containing protein 2	Armc2	Armc2-201	protein_coding	cilium organization [GO:0044782]; sperm axoneme assembly [GO:0007288]
ENSMUST00000160262	-2.34	0.000637998605419	E9Q4J9	ARMC2_MOUSE	Armadillo repeat-containing protein 2	Armc2	Armc2-203	protein_coding	cilium organization [GO:0044782]; sperm axoneme assembly [GO:0007288]
ENSMUST00000165128	-5.03	7.69e-05	Q8QZT4	E9Q963_MOUSE	Armadillo-like helical domain-containing 1	Armh1 Gm1661	Armh1-203	protein_coding
ENSMUST00000036972	-3.43	7.3e-08	I7HLR7	ARMD4_MOUSE	Armadillo-like helical domain-containing protein 4	Armh4	Armh4-201	protein_coding		membrane [GO:0016020]
ENSMUST00000118129	-3.35	0.000849348632191	E9Q0B6	D3Z566_MOUSE	Armadillo-like helical domain-containing protein 4	Armh4 3632451O06Rik	Armh4-202	protein_coding		membrane [GO:0016020]
ENSMUST00000155690	-3.51	0.000747700848177	P51450	Q5SUV9_MOUSE	Aromatic-L-amino-acid decarboxylase	Ddc	Ddc-209	protein_coding	amino acid metabolic process [GO:0006520]; catecholamine biosynthetic process [GO:0042423]		carboxy-lyase activity [GO:0016831]; pyridoxal phosphate binding [GO:0030170]
ENSMUST00000109659	-2.5	0.000449362406198	A0A1W2P800	DDC_MOUSE	Aromatic-L-amino-acid decarboxylase (AADC) (EC 4.1.1.28) (DOPA decarboxylase) (DDC)	Ddc	Ddc-202	protein_coding	aminergic neurotransmitter loading into synaptic vesicle [GO:0015842]; amino acid metabolic process [GO:0006520]; catecholamine metabolic process [GO:0006584]; cellular response to alkaloid [GO:0071312]; cellular response to growth factor stimulus [GO:0071363]; cellular response to xenobiotic stimulus [GO:0071466]; circadian rhythm [GO:0007623]; dopamine biosynthetic process [GO:0042416]; isoquin…	axon [GO:0030424]; cytoplasm [GO:0005737]; neuronal cell body [GO:0043025]; synaptic vesicle [GO:0008021]	5-hydroxy-L-tryptophan decarboxylase activity [GO:0036467]; amino acid binding [GO:0016597]; aromatic-L-amino-acid decarboxylase activity [GO:0004058]; enzyme binding [GO:0019899]; L-dopa decarboxylase activity [GO:0036468]; protein domain specific binding [GO:0019904]; pyridoxal phosphate binding [GO:0030170]
ENSMUST00000066237	-2.41	4.38e-05	B9EJI9	DDC_MOUSE	Aromatic-L-amino-acid decarboxylase (AADC) (EC 4.1.1.28) (DOPA decarboxylase) (DDC)	Ddc	Ddc-201	protein_coding	aminergic neurotransmitter loading into synaptic vesicle [GO:0015842]; amino acid metabolic process [GO:0006520]; catecholamine metabolic process [GO:0006584]; cellular response to alkaloid [GO:0071312]; cellular response to growth factor stimulus [GO:0071363]; cellular response to xenobiotic stimulus [GO:0071466]; circadian rhythm [GO:0007623]; dopamine biosynthetic process [GO:0042416]; isoquin…	axon [GO:0030424]; cytoplasm [GO:0005737]; neuronal cell body [GO:0043025]; synaptic vesicle [GO:0008021]	5-hydroxy-L-tryptophan decarboxylase activity [GO:0036467]; amino acid binding [GO:0016597]; aromatic-L-amino-acid decarboxylase activity [GO:0004058]; enzyme binding [GO:0019899]; L-dopa decarboxylase activity [GO:0036468]; protein domain specific binding [GO:0019904]; pyridoxal phosphate binding [GO:0030170]
ENSMUST00000178704	-2.4	4.35e-05	Q8BGN2	DDC_MOUSE	Aromatic-L-amino-acid decarboxylase (AADC) (EC 4.1.1.28) (DOPA decarboxylase) (DDC)	Ddc	Ddc-210	protein_coding	aminergic neurotransmitter loading into synaptic vesicle [GO:0015842]; amino acid metabolic process [GO:0006520]; catecholamine metabolic process [GO:0006584]; cellular response to alkaloid [GO:0071312]; cellular response to growth factor stimulus [GO:0071363]; cellular response to xenobiotic stimulus [GO:0071466]; circadian rhythm [GO:0007623]; dopamine biosynthetic process [GO:0042416]; isoquin…	axon [GO:0030424]; cytoplasm [GO:0005737]; neuronal cell body [GO:0043025]; synaptic vesicle [GO:0008021]	5-hydroxy-L-tryptophan decarboxylase activity [GO:0036467]; amino acid binding [GO:0016597]; aromatic-L-amino-acid decarboxylase activity [GO:0004058]; enzyme binding [GO:0019899]; L-dopa decarboxylase activity [GO:0036468]; protein domain specific binding [GO:0019904]; pyridoxal phosphate binding [GO:0030170]
ENSMUST00000113819	2.2	6.12e-06	C0HKE2	D3YXG6_MOUSE	Arp2/3 complex 34 kDa subunit	Arpc2	Arpc2-202	protein_coding	actin filament polymerization [GO:0030041]; Arp2/3 complex-mediated actin nucleation [GO:0034314]	Arp2/3 protein complex [GO:0005885]; cytoplasm [GO:0005737]; neuron projection [GO:0043005]; synapse [GO:0045202]	actin binding [GO:0003779]
ENSMUST00000048068	4.2	7.53e-18	E9QN39	ARRD4_MOUSE	Arrestin domain-containing protein 4	Arrdc4	Arrdc4-201	protein_coding	extracellular vesicle biogenesis [GO:0140112]; positive regulation of interferon-beta production [GO:0032728]; positive regulation of ubiquitin-protein transferase activity [GO:0051443]; protein K63-linked ubiquitination [GO:0070534]; protein transport [GO:0015031]; protein ubiquitination [GO:0016567]	cytoplasm [GO:0005737]; early endosome [GO:0005769]; endosome [GO:0005768]; extracellular vesicle [GO:1903561]; intracellular membrane-bounded organelle [GO:0043231]; plasma membrane [GO:0005886]	ubiquitin ligase-substrate adaptor activity [GO:1990756]
ENSMUST00000143506	-3.3	0.001480488955796	E9Q864	MBP_MOUSE	Myelin basic protein (MBP) (Myelin A1 protein)	Mbp Shi	Mbp-213	nonsense_mediated_decay	maintenance of blood-brain barrier [GO:0035633]; MAPK cascade [GO:0000165]; membrane organization [GO:0061024]; myelination [GO:0042552]; negative regulation of axonogenesis [GO:0050771]; negative regulation of heterotypic cell-cell adhesion [GO:0034115]; positive regulation of chemokine (C-X-C motif) ligand 2 production [GO:2000343]; positive regulation of interleukin-6 production [GO:0032755]; …	cell periphery [GO:0071944]; cell projection [GO:0042995]; cell surface [GO:0009986]; compact myelin [GO:0043218]; cytoplasm [GO:0005737]; internode region of axon [GO:0033269]; myelin sheath [GO:0043209]; neuronal cell body [GO:0043025]; nucleus [GO:0005634]; plasma membrane [GO:0005886]; protein-containing complex [GO:0032991]	calmodulin binding [GO:0005516]; lipid binding [GO:0008289]; protease binding [GO:0002020]; structural constituent of myelin sheath [GO:0019911]
ENSMUST00000118110	5.0	9.68e-10	Q9QZ15	ARRD4_MOUSE	Arrestin domain-containing protein 4	Arrdc4	Arrdc4-202	protein_coding	extracellular vesicle biogenesis [GO:0140112]; positive regulation of interferon-beta production [GO:0032728]; positive regulation of ubiquitin-protein transferase activity [GO:0051443]; protein K63-linked ubiquitination [GO:0070534]; protein transport [GO:0015031]; protein ubiquitination [GO:0016567]	cytoplasm [GO:0005737]; early endosome [GO:0005769]; endosome [GO:0005768]; extracellular vesicle [GO:1903561]; intracellular membrane-bounded organelle [GO:0043231]; plasma membrane [GO:0005886]	ubiquitin ligase-substrate adaptor activity [GO:1990756]
ENSMUST00000084954	2.2	7.38e-09	Q8BH64	Q5F2D9_MOUSE	Arrestin, beta 2 (Beta-arrestin-2)	Arrb2 DN-491F10.4-006	Arrb2-202	protein_coding	signal transduction [GO:0007165]
ENSMUST00000212171	-3.3	1.38e-06	P20917	A0A1D5RLG2_MOUSE	arylamine N-acetyltransferase (EC 2.3.1.5)	Nat1	Nat1-202	protein_coding			arylamine N-acetyltransferase activity [GO:0004060]
ENSMUST00000026677	-3.11	5.6e-06	Q9D4J1	ARY1_MOUSE	Arylamine N-acetyltransferase 1 (EC 2.3.1.5) (Arylamide acetylase 1) (N-acetyltransferase type 1) (NAT-1)	Nat1 Aac1	Nat1-201	protein_coding		cytosol [GO:0005829]	arylamine N-acetyltransferase activity [GO:0004060]
ENSMUST00000048207	3.0	2.25e-09	Q6PGG2	AIPL1_MOUSE	Aryl-hydrocarbon-interacting protein-like 1	Aipl1	Aipl1-201	protein_coding	apoptotic process [GO:0006915]; negative regulation of apoptotic process [GO:0043066]; phototransduction, visible light [GO:0007603]; protein farnesylation [GO:0018343]; regulation of rhodopsin mediated signaling pathway [GO:0022400]; retina homeostasis [GO:0001895]	cytoplasm [GO:0005737]; cytosol [GO:0005829]; nuclear speck [GO:0016607]; nucleoplasm [GO:0005654]; nucleus [GO:0005634]; photoreceptor inner segment [GO:0001917]	farnesylated protein binding [GO:0001918]; peptidyl-prolyl cis-trans isomerase activity [GO:0003755]
ENSMUST00000040359	2.6	9.72e-09	P97302	ARSI_MOUSE	Arylsulfatase I (ASI) (EC 3.1.6.-)	Arsi	Arsi-201	protein_coding		endoplasmic reticulum [GO:0005783]; extracellular region [GO:0005576]	metal ion binding [GO:0046872]; sulfuric ester hydrolase activity [GO:0008484]
ENSMUST00000135452	-2.68	0.000720649500106	A0A5F8MPA4	E9Q248_MOUSE	Asc-type amino acid transporter 1	Slc7a10	Slc7a10-203	protein_coding	amino acid transport [GO:0006865]	membrane [GO:0016020]	transmembrane transporter activity [GO:0022857]
ENSMUST00000146959	-2.5	3.24e-08	B4YDY0	F6U9B9_MOUSE	Asc-type amino acid transporter 1	Slc7a10	Slc7a10-204	protein_coding
ENSMUST00000001854	-2.61	0.003924905612975	E9Q3A6	AAA1_MOUSE	Asc-type amino acid transporter 1 (Asc-1) (D-serine transporter) (Solute carrier family 7 member 10)	Slc7a10 Asc1	Slc7a10-201	protein_coding	amino acid transmembrane transport [GO:0003333]; D-alanine transport [GO:0042941]; D-serine transport [GO:0042942]; glycine transport [GO:0015816]; negative regulation of brown fat cell differentiation [GO:1903444]; neutral amino acid transport [GO:0015804]; positive regulation of synaptic transmission, glycinergic [GO:0060094]	apical dendrite [GO:0097440]; neuronal cell body [GO:0043025]; plasma membrane [GO:0005886]	L-amino acid transmembrane transporter activity [GO:0015179]; neutral L-amino acid transmembrane transporter activity [GO:0015175]
ENSMUST00000143772	6.0	4.25e-18	A0A3Q4EGX3	J3QMY0_MOUSE	Asialoglycoprotein receptor 2	Asgr2	Asgr2-203	protein_coding			carbohydrate binding [GO:0030246]
ENSMUST00000102572	5.6	4.49e-14	Q3TB92	ASGR2_MOUSE	Asialoglycoprotein receptor 2 (ASGP-R 2) (ASGPR 2) (Hepatic lectin 2) (HL-2) (mHL-2)	Asgr2 Asgr-2	Asgr2-201	protein_coding	bone mineralization [GO:0030282]; endocytosis [GO:0006897]; glycoprotein metabolic process [GO:0009100]; lipid homeostasis [GO:0055088]; regulation of protein stability [GO:0031647]	endoplasmic reticulum quality control compartment [GO:0044322]; external side of plasma membrane [GO:0009897]; perinuclear region of cytoplasm [GO:0048471]	fucose binding [GO:0042806]; mannose binding [GO:0005537]
ENSMUST00000222970	3.6	5.45e-16	P15261	A0A1Y7VK88_MOUSE	asparaginase (EC 3.5.1.1)	Aspg	Aspg-205	protein_coding	aspartate family amino acid metabolic process [GO:0009066]		asparaginase activity [GO:0004067]
ENSMUST00000131605	-3.8	1.49e-08	Q62132	A2AL71_MOUSE	Aspartyl/asparaginyl beta-hydroxylase	Asph	Asph-215	protein_coding	peptidyl-aspartic acid hydroxylation [GO:0042264]	sarcoplasmic reticulum membrane [GO:0033017]	peptidyl-aspartic acid 3-dioxygenase activity [GO:0062101]
ENSMUST00000084912	-3.1	1.17e-09	L7N246	A2AL83_MOUSE	Aspartyl/asparaginyl beta-hydroxylase	Asph	Asph-203	protein_coding	peptidyl-aspartic acid hydroxylation [GO:0042264]	sarcoplasmic reticulum membrane [GO:0033017]	peptidyl-aspartic acid 3-dioxygenase activity [GO:0062101]
ENSMUST00000152526	-2.89	0.000358856812732	D3Z5H9	A2AL77_MOUSE	Aspartyl/asparaginyl beta-hydroxylase	Asph	Asph-220	protein_coding	peptidyl-aspartic acid hydroxylation [GO:0042264]	sarcoplasmic reticulum membrane [GO:0033017]	peptidyl-aspartic acid 3-dioxygenase activity [GO:0062101]
ENSMUST00000098275	-2.87	1.57e-10	Q3UUF8	A2AL79_MOUSE	Aspartyl/asparaginyl beta-hydroxylase	Asph	Asph-205	protein_coding	peptidyl-aspartic acid hydroxylation [GO:0042264]	sarcoplasmic reticulum membrane [GO:0033017]	peptidyl-aspartic acid 3-dioxygenase activity [GO:0062101]
ENSMUST00000038564	-2.57	0.000984209180759	P52187	A2AL78_MOUSE	Aspartyl/asparaginyl beta-hydroxylase	Asph	Asph-201	protein_coding	peptidyl-aspartic acid hydroxylation [GO:0042264]	sarcoplasmic reticulum membrane [GO:0033017]	peptidyl-aspartic acid 3-dioxygenase activity [GO:0062101]
ENSMUST00000103004	-2.44	2.73e-05	F6XXX5	Q9CR06_MOUSE	Aspartyl/asparaginyl beta-hydroxylase	Asph	Asph-206	protein_coding	peptidyl-aspartic acid hydroxylation [GO:0042264]	sarcoplasmic reticulum membrane [GO:0033017]	peptidyl-aspartic acid 3-dioxygenase activity [GO:0062101]
ENSMUST00000146441	-3.03	1.35e-09	A0A1L1SVA2	ASPH_MOUSE	Aspartyl/asparaginyl beta-hydroxylase (EC 1.14.11.16) (Aspartate beta-hydroxylase) (ASP beta-hydroxylase) (Peptide-aspartate beta-dioxygenase)	Asph Bah	Asph-217	protein_coding	activation of cysteine-type endopeptidase activity [GO:0097202]; activation of store-operated calcium channel activity [GO:0032237]; calcium ion homeostasis [GO:0055074]; calcium ion transmembrane transport [GO:0070588]; cell population proliferation [GO:0008283]; cellular response to calcium ion [GO:0071277]; face morphogenesis [GO:0060325]; limb morphogenesis [GO:0035108]; negative regulation o…	cortical endoplasmic reticulum [GO:0032541]; cytoplasm [GO:0005737]; endoplasmic reticulum [GO:0005783]; endoplasmic reticulum membrane [GO:0005789]; membrane [GO:0016020]; plasma membrane [GO:0005886]; sarcoplasmic reticulum membrane [GO:0033017]	calcium ion binding [GO:0005509]; peptidyl-aspartic acid 3-dioxygenase activity [GO:0062101]
ENSMUST00000084496	-2.63	1.16e-12	A2ADF7	ASTN2_MOUSE	Astrotactin-2	Astn2 Kiaa0634	Astn2-202	protein_coding	establishment of body hair planar orientation [GO:0048105]; negative regulation of protein localization to cell surface [GO:2000009]; neuron cell-cell adhesion [GO:0007158]; neuron migration [GO:0001764]; protein localization to cell surface [GO:0034394]; protein transport [GO:0015031]	cell cortex [GO:0005938]; cell pole [GO:0060187]; clathrin-coated vesicle [GO:0030136]; early endosome [GO:0005769]; endosome [GO:0005768]; late endosome [GO:0005770]; membrane [GO:0016020]; perikaryon [GO:0043204]	calcium ion binding [GO:0005509]; inositol 1,3,4,5 tetrakisphosphate binding [GO:0043533]
ENSMUST00000068214	-2.62	2.01e-08	A0A494B912	ASTN2_MOUSE	Astrotactin-2	Astn2 Kiaa0634	Astn2-201	protein_coding	establishment of body hair planar orientation [GO:0048105]; negative regulation of protein localization to cell surface [GO:2000009]; neuron cell-cell adhesion [GO:0007158]; neuron migration [GO:0001764]; protein localization to cell surface [GO:0034394]; protein transport [GO:0015031]	cell cortex [GO:0005938]; cell pole [GO:0060187]; clathrin-coated vesicle [GO:0030136]; early endosome [GO:0005769]; endosome [GO:0005768]; late endosome [GO:0005770]; membrane [GO:0016020]; perikaryon [GO:0043204]	calcium ion binding [GO:0005509]; inositol 1,3,4,5 tetrakisphosphate binding [GO:0043533]
ENSMUST00000236299	2.4	0.000164029414474	Q9Z2G9	A0A494BAP5_MOUSE	ATPase, H+-transporting, lysosomal V0 subunit E	Atp6v0e	Atp6v0e-203	protein_coding		proton-transporting V-type ATPase, V0 domain [GO:0033179]	proton-transporting ATPase activity, rotational mechanism [GO:0046961]
ENSMUST00000236346	2.9	2.88e-08	P15306	A0A494BBK4_MOUSE	ATPase, H+-transporting, lysosomal V0 subunit E	Atp6v0e	Atp6v0e-204	protein_coding		proton-transporting V-type ATPase, V0 domain [GO:0033179]	proton-transporting ATPase activity, rotational mechanism [GO:0046961]
ENSMUST00000236867	2.9	0.002878042202551	Q0GE24	A0A494BAS1_MOUSE	ATPase, H+-transporting, lysosomal V0 subunit E	Atp6v0e	Atp6v0e-205	protein_coding		proton-transporting V-type ATPase, V0 domain [GO:0033179]	proton-transporting ATPase activity, rotational mechanism [GO:0046961]
ENSMUST00000042740	4.5	0.00049805406747	Q562E2	ABCAD_MOUSE	ATP-binding cassette sub-family A member 13 (EC 7.6.2.-)	Abca13	Abca13-201	protein_coding	ceramide transport [GO:0035627]; lipid transport [GO:0006869]; positive regulation of cholesterol transport [GO:0032376]; positive regulation of synaptic vesicle endocytosis [GO:1900244]	cytoplasmic vesicle membrane [GO:0030659]; intracellular membrane-bounded organelle [GO:0043231]; intracellular vesicle [GO:0097708]	ABC-type transporter activity [GO:0140359]; ATP binding [GO:0005524]; ATP hydrolysis activity [GO:0016887]; ATPase-coupled transmembrane transporter activity [GO:0042626]; lipid transporter activity [GO:0005319]
ENSMUST00000102919	-2.17	6.58e-09	Q3UQV5	A2AJ26_MOUSE	ATP-binding cassette sub-family A member 2	Abca2	Abca2-201	protein_coding	cholesterol homeostasis [GO:0042632]; intracellular sphingolipid homeostasis [GO:0090156]; negative regulation of cholesterol efflux [GO:0090370]; negative regulation of low-density lipoprotein receptor activity [GO:1905598]; negative regulation of phospholipid biosynthetic process [GO:0071072]; negative regulation of receptor-mediated endocytosis involved in cholesterol transport [GO:1905601]; n…	endosome [GO:0005768]; lysosome [GO:0005764]; plasma membrane [GO:0005886]	ABC-type transporter activity [GO:0140359]; ATP binding [GO:0005524]; ATP hydrolysis activity [GO:0016887]; ceramide floppase activity [GO:0099038]; endopeptidase regulator activity [GO:0061135]
ENSMUST00000044003	-2.1	0.001085206404111	F8WHB1	ABCA6_MOUSE	ATP-binding cassette sub-family A member 6 (EC 7.6.2.-)	Abca6	Abca6-201	protein_coding	lipid transport [GO:0006869]	Golgi membrane [GO:0000139]; intracellular membrane-bounded organelle [GO:0043231]; nucleoplasm [GO:0005654]; plasma membrane [GO:0005886]	ABC-type transporter activity [GO:0140359]; ATP binding [GO:0005524]; ATPase-coupled transmembrane transporter activity [GO:0042626]; lipid transporter activity [GO:0005319]
ENSMUST00000080115	-3.84	0.000638962415678	Q63ZW7	MRP9_MOUSE	ATP-binding cassette sub-family C member 12 (Multidrug resistance-associated protein 9)	Abcc12 Mrp9	Abcc12-201	protein_coding	transmembrane transport [GO:0055085]	endoplasmic reticulum [GO:0005783]; endoplasmic reticulum membrane [GO:0005789]; membrane [GO:0016020]; mitochondrion [GO:0005739]	ABC-type transporter activity [GO:0140359]; ATP binding [GO:0005524]; ATP hydrolysis activity [GO:0016887]; ATPase-coupled transmembrane transporter activity [GO:0042626]
ENSMUST00000131423	-3.65	1.75e-05	O35125	MRP9_MOUSE	ATP-binding cassette sub-family C member 12 (Multidrug resistance-associated protein 9)	Abcc12 Mrp9	Abcc12-203	protein_coding	transmembrane transport [GO:0055085]	endoplasmic reticulum [GO:0005783]; endoplasmic reticulum membrane [GO:0005789]; membrane [GO:0016020]; mitochondrion [GO:0005739]	ABC-type transporter activity [GO:0140359]; ATP binding [GO:0005524]; ATP hydrolysis activity [GO:0016887]; ATPase-coupled transmembrane transporter activity [GO:0042626]
ENSMUST00000178136	3.8	1.32e-09	P26040	MRP3_MOUSE	ATP-binding cassette sub-family C member 3 (EC 7.6.2.-) (EC 7.6.2.2) (EC 7.6.2.3) (Canalicular multispecific organic anion transporter 2) (Multidrug resistance-associated protein 3)	Abcc3 Cmoat2 Mrp3	Abcc3-206	protein_coding	bile acid and bile salt transport [GO:0015721]; canalicular bile acid transport [GO:0015722]; leukotriene transport [GO:0071716]; monoatomic anion transmembrane transport [GO:0098656]; transmembrane transport [GO:0055085]; xenobiotic transmembrane transport [GO:0006855]; xenobiotic transport [GO:0042908]	basal plasma membrane [GO:0009925]; basolateral plasma membrane [GO:0016323]; membrane [GO:0016020]; plasma membrane [GO:0005886]	ABC-type bile acid transporter activity [GO:0015432]; ABC-type glutathione S-conjugate transporter activity [GO:0015431]; ABC-type xenobiotic transporter activity [GO:0008559]; ATP binding [GO:0005524]; ATP hydrolysis activity [GO:0016887]; ATPase-coupled transmembrane transporter activity [GO:0042626]; glucuronoside transmembrane transporter activity [GO:0015164]; icosanoid transmembrane transpo…
ENSMUST00000214026	-3.56	1.43e-06	B2RUS0	RGL3_MOUSE	Ral guanine nucleotide dissociation stimulator-like 3 (RalGDS-like 3) (RalGDS-related effector protein of M-Ras) (Ras pathway modulator) (RPM)	Rgl3	Rgl3-204	nonsense_mediated_decay	positive regulation of GTPase activity [GO:0043547]; Ras protein signal transduction [GO:0007265]; small GTPase mediated signal transduction [GO:0007264]	plasma membrane [GO:0005886]	guanyl-nucleotide exchange factor activity [GO:0005085]; small GTPase binding [GO:0031267]
ENSMUST00000152039	-3.59	8.21e-06	A0A1B0GT25	TRM9B_MOUSE	Probable tRNA methyltransferase 9B (Probable tRNA methyltransferase 9-like protein) (EC 2.1.1.-)	Trmt9b Kiaa1456 Trmt9l	Trmt9b-204	nonsense_mediated_decay	tRNA methylation [GO:0030488]; tRNA wobble uridine modification [GO:0002098]	cytoplasm [GO:0005737]; nucleus [GO:0005634]	tRNA (carboxymethyluridine(34)-5-O)-methyltransferase activity [GO:0106335]; tRNA binding [GO:0000049]; tRNA methyltransferase activity [GO:0008175]
ENSMUST00000021231	3.8	5.28e-13	Q3U3F9	MRP3_MOUSE	ATP-binding cassette sub-family C member 3 (EC 7.6.2.-) (EC 7.6.2.2) (EC 7.6.2.3) (Canalicular multispecific organic anion transporter 2) (Multidrug resistance-associated protein 3)	Abcc3 Cmoat2 Mrp3	Abcc3-201	protein_coding	bile acid and bile salt transport [GO:0015721]; canalicular bile acid transport [GO:0015722]; leukotriene transport [GO:0071716]; monoatomic anion transmembrane transport [GO:0098656]; transmembrane transport [GO:0055085]; xenobiotic transmembrane transport [GO:0006855]; xenobiotic transport [GO:0042908]	basal plasma membrane [GO:0009925]; basolateral plasma membrane [GO:0016323]; membrane [GO:0016020]; plasma membrane [GO:0005886]	ABC-type bile acid transporter activity [GO:0015432]; ABC-type glutathione S-conjugate transporter activity [GO:0015431]; ABC-type xenobiotic transporter activity [GO:0008559]; ATP binding [GO:0005524]; ATP hydrolysis activity [GO:0016887]; ATPase-coupled transmembrane transporter activity [GO:0042626]; glucuronoside transmembrane transporter activity [GO:0015164]; icosanoid transmembrane transpo…
ENSMUST00000161408	-2.17	6.59e-07	E9PVW8	E0CYI8_MOUSE	ATP-binding cassette subfamily G member 4	Abcg4	Abcg4-209	protein_coding
ENSMUST00000160384	-2.0	0.000404528257413	E0CY02	E0CY02_MOUSE	ATP-binding cassette subfamily G member 4	Abcg4	Abcg4-206	protein_coding
ENSMUST00000162628	-3.58	3.98e-07	Q6P1I6	F6UGV8_MOUSE	Major facilitator superfamily domain-containing protein 4A	Mfsd4a Mfsd4	Mfsd4a-211	nonsense_mediated_decay
ENSMUST00000161354	-2.03	0.001299766022522	Q9R0K7	ABCG4_MOUSE	ATP-binding cassette subfamily G member 4 (EC 7.6.2.-) (ATP-binding cassette transporter White2)	Abcg4 White2	Abcg4-208	protein_coding	cellular response to high density lipoprotein particle stimulus [GO:0071403]; cellular response to leukemia inhibitory factor [GO:1990830]; cholesterol efflux [GO:0033344]; cholesterol homeostasis [GO:0042632]; positive regulation of cholesterol biosynthetic process [GO:0045542]; positive regulation of cholesterol efflux [GO:0010875]; regulation of DNA-templated transcription [GO:0006355]; sterol…	cytoplasmic vesicle [GO:0031410]; endosome [GO:0005768]; endosome membrane [GO:0010008]; plasma membrane [GO:0005886]	ABC-type sterol transporter activity [GO:0034041]; ATP binding [GO:0005524]; ATP hydrolysis activity [GO:0016887]; identical protein binding [GO:0042802]; protein heterodimerization activity [GO:0046982]; protein homodimerization activity [GO:0042803]
ENSMUST00000210110	-4.63	0.001276127415665	Q9JHA8	A0A1B0GRD7_MOUSE	ATP-binding cassette, sub-family C (CFTR/MRP), member 8	Abcc8	Abcc8-203	protein_coding	cellular response to organic substance [GO:0071310]; intracellular glucose homeostasis [GO:0001678]; memory [GO:0007613]; negative regulation of angiogenesis [GO:0016525]; negative regulation of blood-brain barrier permeability [GO:1905604]; negative regulation of glial cell proliferation [GO:0060253]; negative regulation of insulin secretion [GO:0046676]; negative regulation of low-density lipop…	inward rectifying potassium channel [GO:0008282]; membrane [GO:0016020]; mitochondrion [GO:0005739]; plasma membrane [GO:0005886]; sarcolemma [GO:0042383]; synaptic vesicle membrane [GO:0030672]	ADP binding [GO:0043531]; ATP binding [GO:0005524]; ATPase-coupled monoatomic cation transmembrane transporter activity [GO:0019829]; ATPase-coupled transmembrane transporter activity [GO:0042626]; inward rectifier potassium channel inhibitor activity [GO:0070320]; potassium channel activator activity [GO:0099104]; potassium channel activity [GO:0005267]; sulfonylurea receptor activity [GO:000828…
ENSMUST00000033123	-3.83	0.002380316207578	D3Z7V8	B2RUS7_MOUSE	ATP-binding cassette, sub-family C (CFTR/MRP), member 8	Abcc8	Abcc8-201	protein_coding	cellular response to organic substance [GO:0071310]; female pregnancy [GO:0007565]; intracellular glucose homeostasis [GO:0001678]; memory [GO:0007613]; negative regulation of angiogenesis [GO:0016525]; negative regulation of blood-brain barrier permeability [GO:1905604]; negative regulation of glial cell proliferation [GO:0060253]; negative regulation of insulin secretion [GO:0046676]; negative …	inward rectifying potassium channel [GO:0008282]; membrane [GO:0016020]; mitochondrion [GO:0005739]; plasma membrane [GO:0005886]; sarcolemma [GO:0042383]; synaptic vesicle membrane [GO:0030672]	ABC-type transporter activity [GO:0140359]; ADP binding [GO:0043531]; ATP binding [GO:0005524]; ATP hydrolysis activity [GO:0016887]; ATPase-coupled monoatomic cation transmembrane transporter activity [GO:0019829]; ATPase-coupled transmembrane transporter activity [GO:0042626]; inward rectifier potassium channel inhibitor activity [GO:0070320]; potassium channel activator activity [GO:0099104]; …
ENSMUST00000209432	-3.62	0.000531094999053	G3UZ89	A0A1B0GR95_MOUSE	ATP-binding cassette, sub-family C (CFTR/MRP), member 8	Abcc8	Abcc8-202	protein_coding	cellular response to organic substance [GO:0071310]; intracellular glucose homeostasis [GO:0001678]; memory [GO:0007613]; negative regulation of angiogenesis [GO:0016525]; negative regulation of blood-brain barrier permeability [GO:1905604]; negative regulation of glial cell proliferation [GO:0060253]; negative regulation of insulin secretion [GO:0046676]; negative regulation of low-density lipop…	inward rectifying potassium channel [GO:0008282]; membrane [GO:0016020]; mitochondrion [GO:0005739]; plasma membrane [GO:0005886]; sarcolemma [GO:0042383]; synaptic vesicle membrane [GO:0030672]	ADP binding [GO:0043531]; ATP binding [GO:0005524]; ATPase-coupled monoatomic cation transmembrane transporter activity [GO:0019829]; ATPase-coupled transmembrane transporter activity [GO:0042626]; inward rectifier potassium channel inhibitor activity [GO:0070320]; potassium channel activator activity [GO:0099104]; potassium channel activity [GO:0005267]; transmembrane transporter binding [GO:004…
ENSMUST00000210655	-3.55	0.001244874197705	E9PVR3	A0A1B0GT25_MOUSE	ATP-binding cassette, sub-family C (CFTR/MRP), member 8	Abcc8	Abcc8-206	protein_coding	cellular response to organic substance [GO:0071310]; intracellular glucose homeostasis [GO:0001678]; memory [GO:0007613]; negative regulation of angiogenesis [GO:0016525]; negative regulation of blood-brain barrier permeability [GO:1905604]; negative regulation of glial cell proliferation [GO:0060253]; negative regulation of insulin secretion [GO:0046676]; negative regulation of low-density lipop…	inward rectifying potassium channel [GO:0008282]; membrane [GO:0016020]; mitochondrion [GO:0005739]; plasma membrane [GO:0005886]; sarcolemma [GO:0042383]; synaptic vesicle membrane [GO:0030672]	ABC-type transporter activity [GO:0140359]; ADP binding [GO:0043531]; ATP binding [GO:0005524]; ATP hydrolysis activity [GO:0016887]; ATPase-coupled monoatomic cation transmembrane transporter activity [GO:0019829]; ATPase-coupled transmembrane transporter activity [GO:0042626]; inward rectifier potassium channel inhibitor activity [GO:0070320]; potassium channel activator activity [GO:0099104]; …
ENSMUST00000210770	-3.04	0.000106495568863	Q9D2P8	A0A1B0GSG2_MOUSE	ATP-binding cassette, sub-family C (CFTR/MRP), member 8	Abcc8	Abcc8-207	protein_coding	cellular response to organic substance [GO:0071310]; intracellular glucose homeostasis [GO:0001678]; memory [GO:0007613]; negative regulation of angiogenesis [GO:0016525]; negative regulation of blood-brain barrier permeability [GO:1905604]; negative regulation of glial cell proliferation [GO:0060253]; negative regulation of insulin secretion [GO:0046676]; negative regulation of low-density lipop…	inward rectifying potassium channel [GO:0008282]; membrane [GO:0016020]; mitochondrion [GO:0005739]; plasma membrane [GO:0005886]; sarcolemma [GO:0042383]; synaptic vesicle membrane [GO:0030672]	ADP binding [GO:0043531]; ATP binding [GO:0005524]; ATPase-coupled monoatomic cation transmembrane transporter activity [GO:0019829]; ATPase-coupled transmembrane transporter activity [GO:0042626]; inward rectifier potassium channel inhibitor activity [GO:0070320]; potassium channel activator activity [GO:0099104]; potassium channel activity [GO:0005267]; transmembrane transporter binding [GO:004…
ENSMUST00000172396	2.4	0.000119482687473	Q925P2	DX39A_MOUSE	ATP-dependent RNA helicase DDX39A (EC 3.6.4.13) (DEAD box protein 39)	Ddx39a Ddx39	Ddx39a-206	protein_coding	mRNA export from nucleus [GO:0006406]; mRNA splicing, via spliceosome [GO:0000398]	cytoplasm [GO:0005737]; nuclear speck [GO:0016607]; nucleus [GO:0005634]	ATP binding [GO:0005524]; ATP hydrolysis activity [GO:0016887]; identical protein binding [GO:0042802]; RNA binding [GO:0003723]; RNA helicase activity [GO:0003724]
ENSMUST00000017974	4.0	4.13e-10	E9Q3X0	DHX58_MOUSE	ATP-dependent RNA helicase DHX58 (EC 3.6.4.13) (ATP-dependent helicase LGP2) (Protein D11Lgp2) (RIG-I-like receptor 3) (RLR-3) (RIG-I-like receptor Lgp2) (RLR)	Dhx58 D11lgp2e Lgp2	Dhx58-201	protein_coding	antiviral innate immune response [GO:0140374]; cytosolic pattern recognition receptor signaling pathway [GO:0002753]; negative regulation of innate immune response [GO:0045824]; negative regulation of MDA-5 signaling pathway [GO:0039534]; negative regulation of RIG-I signaling pathway [GO:0039536]; negative regulation of type I interferon production [GO:0032480]; positive regulation of MDA-5 sign…	cytoplasm [GO:0005737]	ATP binding [GO:0005524]; ATP hydrolysis activity [GO:0016887]; DNA binding [GO:0003677]; double-stranded RNA binding [GO:0003725]; RNA helicase activity [GO:0003724]; single-stranded RNA binding [GO:0003727]; zinc ion binding [GO:0008270]
ENSMUST00000079009	3.4	1.6e-05	D6RIN3	TDRD9_MOUSE	ATP-dependent RNA helicase TDRD9 (EC 3.6.4.13) (Tudor domain-containing protein 9)	Tdrd9	Tdrd9-201	protein_coding	cell differentiation [GO:0030154]; DNA methylation involved in gamete generation [GO:0043046]; fertilization [GO:0009566]; male meiosis I [GO:0007141]; male meiotic nuclear division [GO:0007140]; negative regulation of transposition [GO:0010529]; piRNA processing [GO:0034587]; retrotransposon silencing [GO:0010526]; spermatogenesis [GO:0007283]	cytoplasm [GO:0005737]; cytosol [GO:0005829]; nucleoplasm [GO:0005654]; nucleus [GO:0005634]; piP-body [GO:0071547]	ATP binding [GO:0005524]; ATP hydrolysis activity [GO:0016887]; helicase activity [GO:0004386]; RNA binding [GO:0003723]; RNA helicase activity [GO:0003724]
ENSMUST00000041944	-2.48	5.97e-08	Q9QXT9	B1ATI1_MOUSE	ATP-sensitive inward rectifier potassium channel 12	Kcnj12	Kcnj12-201	protein_coding	regulation of monoatomic ion transmembrane transport [GO:0034765]	plasma membrane [GO:0005886]	inward rectifier potassium channel activity [GO:0005242]
ENSMUST00000089184	-2.54	0.001727596340291	F7D5I3	KCJ12_MOUSE	ATP-sensitive inward rectifier potassium channel 12 (Inward rectifier K(+) channel Kir2.2) (IRK-2) (Potassium channel, inwardly rectifying subfamily J member 12)	Kcnj12 Irk2	Kcnj12-202	protein_coding	potassium ion import across plasma membrane [GO:1990573]; potassium ion transport [GO:0006813]; protein homotetramerization [GO:0051289]; regulation of monoatomic ion transmembrane transport [GO:0034765]	dendrite [GO:0030425]; membrane [GO:0016020]; neuronal cell body [GO:0043025]; plasma membrane [GO:0005886]; T-tubule [GO:0030315]	inward rectifier potassium channel activity [GO:0005242]; PDZ domain binding [GO:0030165]
ENSMUST00000108717	-2.5	0.000667683110338	F6SHS0	KCJ12_MOUSE	ATP-sensitive inward rectifier potassium channel 12 (Inward rectifier K(+) channel Kir2.2) (IRK-2) (Potassium channel, inwardly rectifying subfamily J member 12)	Kcnj12 Irk2	Kcnj12-203	protein_coding	potassium ion import across plasma membrane [GO:1990573]; potassium ion transport [GO:0006813]; protein homotetramerization [GO:0051289]; regulation of monoatomic ion transmembrane transport [GO:0034765]	dendrite [GO:0030425]; membrane [GO:0016020]; neuronal cell body [GO:0043025]; plasma membrane [GO:0005886]; T-tubule [GO:0030315]	inward rectifier potassium channel activity [GO:0005242]; PDZ domain binding [GO:0030165]
ENSMUST00000113854	4.3	3.97e-11	Q3UZ87	KCJ15_MOUSE	ATP-sensitive inward rectifier potassium channel 15 (Inward rectifier K(+) channel Kir4.2) (Potassium channel, inwardly rectifying subfamily J member 15)	Kcnj15	Kcnj15-202	protein_coding	potassium ion import across plasma membrane [GO:1990573]; potassium ion transport [GO:0006813]; regulation of monoatomic ion transmembrane transport [GO:0034765]	membrane [GO:0016020]; plasma membrane [GO:0005886]	inward rectifier potassium channel activity [GO:0005242]; potassium channel activity [GO:0005267]
ENSMUST00000113855	4.6	2.14e-13	F6WLY0	KCJ15_MOUSE	ATP-sensitive inward rectifier potassium channel 15 (Inward rectifier K(+) channel Kir4.2) (Potassium channel, inwardly rectifying subfamily J member 15)	Kcnj15	Kcnj15-203	protein_coding	potassium ion import across plasma membrane [GO:1990573]; potassium ion transport [GO:0006813]; regulation of monoatomic ion transmembrane transport [GO:0034765]	membrane [GO:0016020]; plasma membrane [GO:0005886]	inward rectifier potassium channel activity [GO:0005242]; potassium channel activity [GO:0005267]
ENSMUST00000121694	-3.57	6.04e-28	P63137	G3UZ89_MOUSE	Cytochrome P450, family 2, subfamily j, polypeptide 12	Cyp2j12	Cyp2j12-202	nonsense_mediated_decay	epoxygenase P450 pathway [GO:0019373]; icosanoid metabolic process [GO:0006690]; linoleic acid metabolic process [GO:0043651]; organic acid metabolic process [GO:0006082]; xenobiotic metabolic process [GO:0006805]	cytoplasm [GO:0005737]; intracellular membrane-bounded organelle [GO:0043231]; membrane [GO:0016020]	arachidonic acid 11,12-epoxygenase activity [GO:0008405]; arachidonic acid 14,15-epoxygenase activity [GO:0008404]; arachidonic acid epoxygenase activity [GO:0008392]; heme binding [GO:0020037]; iron ion binding [GO:0005506]; isomerase activity [GO:0016853]; linoleic acid epoxygenase activity [GO:0071614]; oxidoreductase activity, acting on paired donors, with incorporation or reduction of molecu…
ENSMUST00000176472	-3.57	0.004700292711474	F8WIJ3	H3BK80_MOUSE	PH and SEC7 domain-containing protein 2	Psd2	Psd2-204	nonsense_mediated_decay	regulation of ARF protein signal transduction [GO:0032012]	ruffle membrane [GO:0032587]	guanyl-nucleotide exchange factor activity [GO:0005085]
ENSMUST00000113856	4.6	2.34e-30	P25118	KCJ15_MOUSE	ATP-sensitive inward rectifier potassium channel 15 (Inward rectifier K(+) channel Kir4.2) (Potassium channel, inwardly rectifying subfamily J member 15)	Kcnj15	Kcnj15-204	protein_coding	potassium ion import across plasma membrane [GO:1990573]; potassium ion transport [GO:0006813]; regulation of monoatomic ion transmembrane transport [GO:0034765]	membrane [GO:0016020]; plasma membrane [GO:0005886]	inward rectifier potassium channel activity [GO:0005242]; potassium channel activity [GO:0005267]
ENSMUST00000113858	5.8	4.77e-09	A0A2R8VKS7	KCJ15_MOUSE	ATP-sensitive inward rectifier potassium channel 15 (Inward rectifier K(+) channel Kir4.2) (Potassium channel, inwardly rectifying subfamily J member 15)	Kcnj15	Kcnj15-205	protein_coding	potassium ion import across plasma membrane [GO:1990573]; potassium ion transport [GO:0006813]; regulation of monoatomic ion transmembrane transport [GO:0034765]	membrane [GO:0016020]; plasma membrane [GO:0005886]	inward rectifier potassium channel activity [GO:0005242]; potassium channel activity [GO:0005267]
ENSMUST00000113861	3.8	3.1400000000000003e-26	Q3UIR3	Q3TNE6_MOUSE	ATP-sensitive inward rectifier potassium channel 15 (Potassium inwardly-rectifying channel, subfamily J, member 15)	Kcnj15	Kcnj15-207	protein_coding	regulation of monoatomic ion transmembrane transport [GO:0034765]	plasma membrane [GO:0005886]	inward rectifier potassium channel activity [GO:0005242]
ENSMUST00000113862	4.1	8.44e-05	D3YVG1	Q3TNE6_MOUSE	ATP-sensitive inward rectifier potassium channel 15 (Potassium inwardly-rectifying channel, subfamily J, member 15)	Kcnj15	Kcnj15-208	protein_coding	regulation of monoatomic ion transmembrane transport [GO:0034765]	plasma membrane [GO:0005886]	inward rectifier potassium channel activity [GO:0005242]
ENSMUST00000113859	4.6	9.12e-09	A0A494B9A3	Q3TNE6_MOUSE	ATP-sensitive inward rectifier potassium channel 15 (Potassium inwardly-rectifying channel, subfamily J, member 15)	Kcnj15	Kcnj15-206	protein_coding	regulation of monoatomic ion transmembrane transport [GO:0034765]	plasma membrane [GO:0005886]	inward rectifier potassium channel activity [GO:0005242]
ENSMUST00000037154	4.6	2.24e-14	Q9R016	Q3TNE6_MOUSE	ATP-sensitive inward rectifier potassium channel 15 (Potassium inwardly-rectifying channel, subfamily J, member 15)	Kcnj15	Kcnj15-201	protein_coding	regulation of monoatomic ion transmembrane transport [GO:0034765]	plasma membrane [GO:0005886]	inward rectifier potassium channel activity [GO:0005242]
ENSMUST00000183403	-3.55	1.53e-10	Q5SUV9	V9GXW7_MOUSE	Myelin transcription factor 1	Myt1	Myt1-211	nonsense_mediated_decay
ENSMUST00000177290	-3.4	0.000275094350173	Q6P7F1	H3BKS9_MOUSE	Atrial natriuretic peptide-converting enzyme	Corin	Corin-207	protein_coding	peptide hormone processing [GO:0016486]; regulation of blood pressure [GO:0008217]	plasma membrane [GO:0005886]	scavenger receptor activity [GO:0005044]; serine-type endopeptidase activity [GO:0004252]
ENSMUST00000175766	-3.26	1.19e-06	E0CZ87	H3BLR7_MOUSE	Atrial natriuretic peptide-converting enzyme	Corin	Corin-203	protein_coding	peptide hormone processing [GO:0016486]; regulation of blood pressure [GO:0008217]	plasma membrane [GO:0005886]	scavenger receptor activity [GO:0005044]; serine-type endopeptidase activity [GO:0004252]
ENSMUST00000176974	-3.25	0.001192210284285	E9Q3H7	H3BLB2_MOUSE	Atrial natriuretic peptide-converting enzyme	Corin	Corin-206	protein_coding	peptide hormone processing [GO:0016486]; regulation of blood pressure [GO:0008217]	plasma membrane [GO:0005886]	scavenger receptor activity [GO:0005044]; serine-type endopeptidase activity [GO:0004252]
ENSMUST00000164010	2.1	5.69e-08	Q8VD31	E9PW42_MOUSE	AT-rich interactive domain-containing protein 3B	Arid3b	Arid3b-204	protein_coding			DNA binding [GO:0003677]
ENSMUST00000171949	2.3	3.7e-09	A0A1D5RLT9	F6TCR9_MOUSE	AT-rich interactive domain-containing protein 3B	Arid3b	Arid3b-210	protein_coding
ENSMUST00000004780	2.3	2.88e-05	Q3UA72	ARI3B_MOUSE	AT-rich interactive domain-containing protein 3B (ARID domain-containing protein 3B) (Bright and dead ringer protein) (Bright-like protein)	Arid3b Bdp Dril2	Arid3b-201	protein_coding	positive regulation of transcription by RNA polymerase II [GO:0045944]; regulation of transcription by RNA polymerase II [GO:0006357]	nucleoplasm [GO:0005654]; nucleus [GO:0005634]	DNA binding [GO:0003677]
ENSMUST00000171444	2.4	0.000653002621207	D3YUV5	ARI3B_MOUSE	AT-rich interactive domain-containing protein 3B (ARID domain-containing protein 3B) (Bright and dead ringer protein) (Bright-like protein)	Arid3b Bdp Dril2	Arid3b-209	protein_coding	positive regulation of transcription by RNA polymerase II [GO:0045944]; regulation of transcription by RNA polymerase II [GO:0006357]	nucleoplasm [GO:0005654]; nucleus [GO:0005634]	DNA binding [GO:0003677]
ENSMUST00000142319	3.1	0.004424980328733	A0A140LIV7	D3Z7U1_MOUSE	AT-rich interactive domain-containing protein 5A	Arid5a	Arid5a-211	protein_coding			DNA binding [GO:0003677]
ENSMUST00000126413	3.1	8.94e-09	A0A0G2JDR2	D3Z085_MOUSE	AT-rich interactive domain-containing protein 5A	Arid5a	Arid5a-207	protein_coding		nucleus [GO:0005634]	DNA binding [GO:0003677]
ENSMUST00000097778	3.6	3.93e-06	Q14B24	D3Z0W0_MOUSE	AT-rich interactive domain-containing protein 5A	Arid5a	Arid5a-201	protein_coding		nucleus [GO:0005634]	DNA binding [GO:0003677]
ENSMUST00000115032	3.3	1.07e-09	Q8BG84	ARI5A_MOUSE	AT-rich interactive domain-containing protein 5A (ARID domain-containing protein 5A)	Arid5a	Arid5a-204	protein_coding	cellular response to estrogen stimulus [GO:0071391]; cellular response to lipopolysaccharide [GO:0071222]; chondrocyte differentiation [GO:0002062]; innate immune response [GO:0045087]; negative regulation of transcription by RNA polymerase II [GO:0000122]; positive regulation of interleukin-17 production [GO:0032740]; positive regulation of interleukin-6 production [GO:0032755]; positive regulat…	nucleolus [GO:0005730]; nucleoplasm [GO:0005654]; nucleus [GO:0005634]; transcription regulator complex [GO:0005667]	chromatin binding [GO:0003682]; identical protein binding [GO:0042802]; nuclear androgen receptor binding [GO:0050681]; nuclear estrogen receptor binding [GO:0030331]; nuclear retinoid X receptor binding [GO:0046965]; nuclear thyroid hormone receptor binding [GO:0046966]; RNA stem-loop binding [GO:0035613]; sequence-specific DNA binding [GO:0043565]; transcription cis-regulatory region binding [G…
ENSMUST00000137906	3.4	2.38e-06	E9QAN9	ARI5A_MOUSE	AT-rich interactive domain-containing protein 5A (ARID domain-containing protein 5A)	Arid5a	Arid5a-208	protein_coding	cellular response to estrogen stimulus [GO:0071391]; cellular response to lipopolysaccharide [GO:0071222]; chondrocyte differentiation [GO:0002062]; innate immune response [GO:0045087]; negative regulation of transcription by RNA polymerase II [GO:0000122]; positive regulation of interleukin-17 production [GO:0032740]; positive regulation of interleukin-6 production [GO:0032755]; positive regulat…	nucleolus [GO:0005730]; nucleoplasm [GO:0005654]; nucleus [GO:0005634]; transcription regulator complex [GO:0005667]	chromatin binding [GO:0003682]; identical protein binding [GO:0042802]; nuclear androgen receptor binding [GO:0050681]; nuclear estrogen receptor binding [GO:0030331]; nuclear retinoid X receptor binding [GO:0046965]; nuclear thyroid hormone receptor binding [GO:0046966]; RNA stem-loop binding [GO:0035613]; sequence-specific DNA binding [GO:0043565]; transcription cis-regulatory region binding [G…
ENSMUST00000115029	3.4	1.36e-06	B1AVH7	ARI5A_MOUSE	AT-rich interactive domain-containing protein 5A (ARID domain-containing protein 5A)	Arid5a	Arid5a-202	protein_coding	cellular response to estrogen stimulus [GO:0071391]; cellular response to lipopolysaccharide [GO:0071222]; chondrocyte differentiation [GO:0002062]; innate immune response [GO:0045087]; negative regulation of transcription by RNA polymerase II [GO:0000122]; positive regulation of interleukin-17 production [GO:0032740]; positive regulation of interleukin-6 production [GO:0032755]; positive regulat…	nucleolus [GO:0005730]; nucleoplasm [GO:0005654]; nucleus [GO:0005634]; transcription regulator complex [GO:0005667]	chromatin binding [GO:0003682]; identical protein binding [GO:0042802]; nuclear androgen receptor binding [GO:0050681]; nuclear estrogen receptor binding [GO:0030331]; nuclear retinoid X receptor binding [GO:0046965]; nuclear thyroid hormone receptor binding [GO:0046966]; RNA stem-loop binding [GO:0035613]; sequence-specific DNA binding [GO:0043565]; transcription cis-regulatory region binding [G…
ENSMUST00000212437	-3.52	9.84e-11	A2AJA9	A0A1D5RLA5_MOUSE	A disintegrin and metalloproteinase with thrombospondin motifs 18	Adamts18	Adamts18-202	nonsense_mediated_decay		nucleus [GO:0005634]
ENSMUST00000239325	-3.51	1.03e-06	A0A5F8MPQ2	A0A668KM74_MOUSE	Sodium channel protein type 2 subunit alpha	Scn2a	Scn2a-210	nonsense_mediated_decay		plasma membrane [GO:0005886]	monoatomic cation channel activity [GO:0005261]
ENSMUST00000115031	3.5	1.77e-13	A0A0A6YWR9	ARI5A_MOUSE	AT-rich interactive domain-containing protein 5A (ARID domain-containing protein 5A)	Arid5a	Arid5a-203	protein_coding	cellular response to estrogen stimulus [GO:0071391]; cellular response to lipopolysaccharide [GO:0071222]; chondrocyte differentiation [GO:0002062]; innate immune response [GO:0045087]; negative regulation of transcription by RNA polymerase II [GO:0000122]; positive regulation of interleukin-17 production [GO:0032740]; positive regulation of interleukin-6 production [GO:0032755]; positive regulat…	nucleolus [GO:0005730]; nucleoplasm [GO:0005654]; nucleus [GO:0005634]; transcription regulator complex [GO:0005667]	chromatin binding [GO:0003682]; identical protein binding [GO:0042802]; nuclear androgen receptor binding [GO:0050681]; nuclear estrogen receptor binding [GO:0030331]; nuclear retinoid X receptor binding [GO:0046965]; nuclear thyroid hormone receptor binding [GO:0046966]; RNA stem-loop binding [GO:0035613]; sequence-specific DNA binding [GO:0043565]; transcription cis-regulatory region binding [G…
ENSMUST00000128062	3.1	1.23e-15	E9PZC4	D3YUE0_MOUSE	ATR-interacting protein	Atrip	Atrip-202	protein_coding	DNA damage checkpoint signaling [GO:0000077]
ENSMUST00000065587	2.4	6.69e-07	Q7TS20	ACKR3_MOUSE	Atypical chemokine receptor 3 (C-X-C chemokine receptor type 7) (CXC-R7) (CXCR-7) (Chemokine orphan receptor 1) (G-protein coupled receptor RDC1 homolog) (RDC-1)	Ackr3 Cmkor1 Cxcr7 Rdc1	Ackr3-201	protein_coding	angiogenesis [GO:0001525]; cell adhesion [GO:0007155]; chemokine-mediated signaling pathway [GO:0070098]; chemotaxis [GO:0006935]; immune response [GO:0006955]; negative regulation of cell population proliferation [GO:0008285]; negative regulation of intrinsic apoptotic signaling pathway in response to DNA damage [GO:1902230]; oculomotor nerve development [GO:0021557]; positive regulation of ERK1…	cell surface [GO:0009986]; clathrin-coated pit [GO:0005905]; cytoplasm [GO:0005737]; early endosome [GO:0005769]; endosome [GO:0005768]; intracellular membrane-bounded organelle [GO:0043231]; nucleus [GO:0005634]; plasma membrane [GO:0005886]; recycling endosome [GO:0055037]	C-X-C chemokine binding [GO:0019958]; C-X-C chemokine receptor activity [GO:0016494]; coreceptor activity [GO:0015026]; scavenger receptor activity [GO:0005044]
ENSMUST00000161379	-2.23	3.4e-05	E9QN99	A0A0A6YVT9_MOUSE	Atypical kinase COQ8A, mitochondrial	Coq8a Adck3	Coq8a-210	protein_coding
ENSMUST00000100769	-2.24	0.000479223180348	D3YY69	Q6GQX8_MOUSE	AU042671 protein (HECT domain E3 ubiquitin protein ligase 4)	Hectd4 AU042671 Gm15800	Hectd4-202	protein_coding	glucose homeostasis [GO:0042593]; glucose metabolic process [GO:0006006]
ENSMUST00000105866	2.2	6.12e-06	C0HKE7	AUNIP_MOUSE	Aurora kinase A and ninein-interacting protein	Aunip	Aunip-201	protein_coding	double-strand break repair via homologous recombination [GO:0000724]; negative regulation of double-strand break repair via nonhomologous end joining [GO:2001033]; spindle organization [GO:0007051]	centrosome [GO:0005813]; cytoplasm [GO:0005737]; nucleus [GO:0005634]; site of DNA damage [GO:0090734]; spindle pole [GO:0000922]	damaged DNA binding [GO:0003684]
ENSMUST00000021277	3.4	0.00020402669153	D6RI54	AURKB_MOUSE	Aurora kinase B (EC 2.7.11.1) (Aurora 1) (Aurora- and IPL1-like midbody-associated protein 1) (Aurora/IPL1-related kinase 2) (ARK-2) (Aurora-related kinase 2) (STK-1) (Serine/threonine-protein kinase 12) (Serine/threonine-protein kinase 5) (Serine/threonine-protein kinase aurora-B)	Aurkb Aik2 Aim1 Airk2 Ark2 Stk1 Stk12 Stk5	Aurkb-201	protein_coding	abscission [GO:0009838]; cell cycle G2/M phase transition [GO:0044839]; cellular response to UV [GO:0034644]; cleavage furrow formation [GO:0036089]; mitotic cell cycle [GO:0000278]; mitotic cytokinesis [GO:0000281]; mitotic cytokinesis checkpoint signaling [GO:0044878]; mitotic spindle midzone assembly [GO:0051256]; mitotic spindle organization [GO:0007052]; negative regulation of B cell apoptot…	chromocenter [GO:0010369]; chromosome [GO:0005694]; chromosome passenger complex [GO:0032133]; chromosome, centromeric region [GO:0000775]; condensed chromosome, centromeric region [GO:0000779]; cytoplasm [GO:0005737]; kinetochore [GO:0000776]; microtubule cytoskeleton [GO:0015630]; midbody [GO:0030496]; mitotic spindle midzone [GO:1990023]; mitotic spindle pole [GO:0097431]; nucleoplasm [GO:0005…	ATP binding [GO:0005524]; histone H3S28 kinase activity [GO:0044022]; kinase binding [GO:0019900]; molecular function inhibitor activity [GO:0140678]; protein kinase activity [GO:0004672]; protein serine kinase activity [GO:0106310]; protein serine/threonine kinase activity [GO:0004674]
ENSMUST00000108666	3.7	3.2e-07	Q8C7I4	AURKB_MOUSE	Aurora kinase B (EC 2.7.11.1) (Aurora 1) (Aurora- and IPL1-like midbody-associated protein 1) (Aurora/IPL1-related kinase 2) (ARK-2) (Aurora-related kinase 2) (STK-1) (Serine/threonine-protein kinase 12) (Serine/threonine-protein kinase 5) (Serine/threonine-protein kinase aurora-B)	Aurkb Aik2 Aim1 Airk2 Ark2 Stk1 Stk12 Stk5	Aurkb-202	protein_coding	abscission [GO:0009838]; cell cycle G2/M phase transition [GO:0044839]; cellular response to UV [GO:0034644]; cleavage furrow formation [GO:0036089]; mitotic cell cycle [GO:0000278]; mitotic cytokinesis [GO:0000281]; mitotic cytokinesis checkpoint signaling [GO:0044878]; mitotic spindle midzone assembly [GO:0051256]; mitotic spindle organization [GO:0007052]; negative regulation of B cell apoptot…	chromocenter [GO:0010369]; chromosome [GO:0005694]; chromosome passenger complex [GO:0032133]; chromosome, centromeric region [GO:0000775]; condensed chromosome, centromeric region [GO:0000779]; cytoplasm [GO:0005737]; kinetochore [GO:0000776]; microtubule cytoskeleton [GO:0015630]; midbody [GO:0030496]; mitotic spindle midzone [GO:1990023]; mitotic spindle pole [GO:0097431]; nucleoplasm [GO:0005…	ATP binding [GO:0005524]; histone H3S28 kinase activity [GO:0044022]; kinase binding [GO:0019900]; molecular function inhibitor activity [GO:0140678]; protein kinase activity [GO:0004672]; protein serine kinase activity [GO:0106310]; protein serine/threonine kinase activity [GO:0004674]
ENSMUST00000177824	2.1	9.84e-05	A0A0G2JGG2	J3KMJ8_MOUSE	Axonemal dynein light chain domain-containing protein 1	Axdnd1	Axdnd1-202	protein_coding
ENSMUST00000178036	2.1	1.36e-05	D3Z2V0	J3QPL7_MOUSE	Axonemal dynein light chain domain-containing protein 1	Axdnd1	Axdnd1-204	protein_coding
ENSMUST00000213088	2.3	6.6e-05	O35305	A0A1D5RLL5_MOUSE	Axonemal dynein light chain domain-containing protein 1	Axdnd1	Axdnd1-211	protein_coding
ENSMUST00000212747	2.6	6.61e-06	A0A494BAA5	A0A1D5RM11_MOUSE	Axonemal dynein light chain domain-containing protein 1	Axdnd1	Axdnd1-210	protein_coding
ENSMUST00000036383	-2.91	3.06e-07	A0A1W2P853	IDLC_MOUSE	Axonemal dynein light intermediate polypeptide 1 (Inner dynein arm light chain, axonemal)	Dnali1	Dnali1-201	protein_coding	cilium movement [GO:0003341]	9+2 motile cilium [GO:0097729]; axoneme [GO:0005930]; ciliary base [GO:0097546]; cilium [GO:0005929]; cytoplasm [GO:0005737]; dynein axonemal particle [GO:0120293]; dynein complex [GO:0030286]; filopodium [GO:0030175]; motile cilium [GO:0031514]; sperm flagellum [GO:0036126]	dynein heavy chain binding [GO:0045504]
ENSMUST00000102802	2.6	3.82e-06	P70196	A0A0R4J1A0_MOUSE	B- and T-lymphocyte attenuator	Btla	Btla-202	protein_coding	immune response-regulating cell surface receptor signaling pathway [GO:0002768]	plasma membrane [GO:0005886]	signaling receptor activity [GO:0038023]
ENSMUST00000182899	4.3	1.18e-07	P09450	BKRB1_MOUSE	B1 bradykinin receptor (B1R) (BK-1 receptor)	Bdkrb1 Bdkrb	Bdkrb1-202	protein_coding	cell migration [GO:0016477]; G protein-coupled receptor signaling pathway [GO:0007186]; inflammatory response [GO:0006954]; negative regulation of blood pressure [GO:0045776]; negative regulation of cell growth [GO:0030308]; negative regulation of protein phosphorylation [GO:0001933]; positive regulation of leukocyte migration [GO:0002687]; positive regulation of release of sequestered calcium io…	membrane [GO:0016020]; neuron projection [GO:0043005]; plasma membrane [GO:0005886]	bradykinin receptor activity [GO:0004947]; peptide binding [GO:0042277]
ENSMUST00000041229	4.7	7.25e-14	Q9JHG7	BKRB1_MOUSE	B1 bradykinin receptor (B1R) (BK-1 receptor)	Bdkrb1 Bdkrb	Bdkrb1-201	protein_coding	cell migration [GO:0016477]; G protein-coupled receptor signaling pathway [GO:0007186]; inflammatory response [GO:0006954]; negative regulation of blood pressure [GO:0045776]; negative regulation of cell growth [GO:0030308]; negative regulation of protein phosphorylation [GO:0001933]; positive regulation of leukocyte migration [GO:0002687]; positive regulation of release of sequestered calcium io…	membrane [GO:0016020]; neuron projection [GO:0043005]; plasma membrane [GO:0005886]	bradykinin receptor activity [GO:0004947]; peptide binding [GO:0042277]
ENSMUST00000001652	3.6	4.38e-07	F6Q968	BKRB2_MOUSE	B2 bradykinin receptor (B2R) (BK-2 receptor)	Bdkrb2	Bdkrb2-201	protein_coding	acute inflammatory response to antigenic stimulus [GO:0002438]; arachidonic acid secretion [GO:0050482]; G protein-coupled receptor signaling pathway [GO:0007186]; intrinsic apoptotic signaling pathway in response to osmotic stress by p53 class mediator [GO:1990127]; maintenance of blood-brain barrier [GO:0035633]; negative regulation of blood pressure [GO:0045776]; negative regulation of cell po…	endosome [GO:0005768]; Golgi apparatus [GO:0005794]; intracellular membrane-bounded organelle [GO:0043231]; plasma membrane [GO:0005886]	beta-2 adrenergic receptor binding [GO:0031698]; bradykinin receptor activity [GO:0004947]; protease binding [GO:0002020]; protein heterodimerization activity [GO:0046982]; type 1 angiotensin receptor binding [GO:0031702]
ENSMUST00000061699	2.3	8.54e-05	P84244	Q3V1D7_MOUSE	Bactericidal permeability-increasing protein (BPI)	Bpifc Bpil2	Bpifc-201	protein_coding	defense response to Gram-negative bacterium [GO:0050829]; innate immune response [GO:0045087]	extracellular space [GO:0005615]	lipid binding [GO:0008289]
ENSMUST00000222155	3.4	9.240000000000001e-33	P42227	BIR1A_MOUSE	Baculoviral IAP repeat-containing protein 1a (Neuronal apoptosis inhibitory protein 1)	Naip1 Birc1a Naip	Naip1-204	protein_coding	apoptotic process [GO:0006915]; cellular response to estrogen stimulus [GO:0071391]; defense response to bacterium [GO:0042742]; detection of bacterium [GO:0016045]; epithelial cell apoptotic process [GO:1904019]; inflammatory response [GO:0006954]; negative regulation of apoptotic process [GO:0043066]; negative regulation of cysteine-type endopeptidase activity involved in apoptotic process [GO:…	basolateral plasma membrane [GO:0016323]; cytoplasm [GO:0005737]; IPAF inflammasome complex [GO:0072557]; neuron projection [GO:0043005]; neuronal cell body [GO:0043025]; perikaryon [GO:0043204]	ATP binding [GO:0005524]; cysteine-type endopeptidase inhibitor activity involved in apoptotic process [GO:0043027]; metal ion binding [GO:0046872]; protein serine/threonine kinase binding [GO:0120283]
ENSMUST00000182907	-3.48	0.005708783034577	Q9R1E6	S4R2E7_MOUSE	Ankyrin repeat and sterile alpha motif domain-containing protein 1B	Anks1b	Anks1b-222	nonsense_mediated_decay
ENSMUST00000022142	3.5	0.002863753103284	E9Q4A7	BIR1A_MOUSE	Baculoviral IAP repeat-containing protein 1a (Neuronal apoptosis inhibitory protein 1)	Naip1 Birc1a Naip	Naip1-201	protein_coding	apoptotic process [GO:0006915]; cellular response to estrogen stimulus [GO:0071391]; defense response to bacterium [GO:0042742]; detection of bacterium [GO:0016045]; epithelial cell apoptotic process [GO:1904019]; inflammatory response [GO:0006954]; negative regulation of apoptotic process [GO:0043066]; negative regulation of cysteine-type endopeptidase activity involved in apoptotic process [GO:…	basolateral plasma membrane [GO:0016323]; cytoplasm [GO:0005737]; IPAF inflammasome complex [GO:0072557]; neuron projection [GO:0043005]; neuronal cell body [GO:0043025]; perikaryon [GO:0043204]	ATP binding [GO:0005524]; cysteine-type endopeptidase inhibitor activity involved in apoptotic process [GO:0043027]; metal ion binding [GO:0046872]; protein serine/threonine kinase binding [GO:0120283]
ENSMUST00000167986	6.5	1.86e-23	A2AGH5	A9C471_MOUSE	Baculoviral IAP repeat-containing protein 1b	Naip2	Naip2-203	protein_coding	negative regulation of apoptotic process [GO:0043066]		cysteine-type endopeptidase inhibitor activity involved in apoptotic process [GO:0043027]; metal ion binding [GO:0046872]
ENSMUST00000117913	5.9	3.18e-11	Q5SVP4	BIR1B_MOUSE	Baculoviral IAP repeat-containing protein 1b (Neuronal apoptosis inhibitory protein 2)	Naip2 Birc1b Naip-rs6	Naip2-202	protein_coding	cellular response to estrogen stimulus [GO:0071391]; defense response to bacterium [GO:0042742]; detection of bacterium [GO:0016045]; inflammatory response [GO:0006954]; innate immune response [GO:0045087]; negative regulation of cysteine-type endopeptidase activity involved in apoptotic process [GO:0043154]; negative regulation of tumor necrosis factor-mediated signaling pathway [GO:0010804]; po…	cytoplasm [GO:0005737]; IPAF inflammasome complex [GO:0072557]; neuron projection [GO:0043005]; neuronal cell body [GO:0043025]; perikaryon [GO:0043204]	ATP binding [GO:0005524]; cysteine-type endopeptidase inhibitor activity involved in apoptotic process [GO:0043027]; metal ion binding [GO:0046872]; protein serine/threonine kinase binding [GO:0120283]
ENSMUST00000067975	5.9	2.25e-14	A0A0A6YX36	BIR1B_MOUSE	Baculoviral IAP repeat-containing protein 1b (Neuronal apoptosis inhibitory protein 2)	Naip2 Birc1b Naip-rs6	Naip2-201	protein_coding	cellular response to estrogen stimulus [GO:0071391]; defense response to bacterium [GO:0042742]; detection of bacterium [GO:0016045]; inflammatory response [GO:0006954]; innate immune response [GO:0045087]; negative regulation of cysteine-type endopeptidase activity involved in apoptotic process [GO:0043154]; negative regulation of tumor necrosis factor-mediated signaling pathway [GO:0010804]; po…	cytoplasm [GO:0005737]; IPAF inflammasome complex [GO:0072557]; neuron projection [GO:0043005]; neuronal cell body [GO:0043025]; perikaryon [GO:0043204]	ATP binding [GO:0005524]; cysteine-type endopeptidase inhibitor activity involved in apoptotic process [GO:0043027]; metal ion binding [GO:0046872]; protein serine/threonine kinase binding [GO:0120283]
ENSMUST00000049789	3.8	1.67e-10	E9PV48	BIR1E_MOUSE	Baculoviral IAP repeat-containing protein 1e (Neuronal apoptosis inhibitory protein 5)	Naip5 Birc1e Naip-rs3	Naip5-201	protein_coding	defense response to bacterium [GO:0042742]; defense response to Gram-negative bacterium [GO:0050829]; detection of bacterium [GO:0016045]; entry of bacterium into host cell [GO:0035635]; inflammatory response [GO:0006954]; innate immune response [GO:0045087]; negative regulation of cysteine-type endopeptidase activity involved in apoptotic process [GO:0043154]; negative regulation of tumor necros…	cytoplasm [GO:0005737]; IPAF inflammasome complex [GO:0072557]; neuron projection [GO:0043005]; neuronal cell body [GO:0043025]; perikaryon [GO:0043204]	ATP binding [GO:0005524]; cysteine-type endopeptidase inhibitor activity involved in apoptotic process [GO:0043027]; metal ion binding [GO:0046872]; protein serine/threonine kinase binding [GO:0120283]
ENSMUST00000042220	4.3	6.73e-09	E9QL31	BIR1F_MOUSE	Baculoviral IAP repeat-containing protein 1f (Neuronal apoptosis inhibitory protein 6)	Naip6 Birc1f Naip-rs4	Naip6-201	protein_coding	cellular response to estrogen stimulus [GO:0071391]; defense response to bacterium [GO:0042742]; detection of bacterium [GO:0016045]; inflammatory response [GO:0006954]; innate immune response [GO:0045087]; negative regulation of cysteine-type endopeptidase activity involved in apoptotic process [GO:0043154]; negative regulation of tumor necrosis factor-mediated signaling pathway [GO:0010804]; po…	cytoplasm [GO:0005737]; IPAF inflammasome complex [GO:0072557]; neuron projection [GO:0043005]; neuronal cell body [GO:0043025]; perikaryon [GO:0043204]	ATP binding [GO:0005524]; cysteine-type endopeptidase inhibitor activity involved in apoptotic process [GO:0043027]; metal ion binding [GO:0046872]; protein serine/threonine kinase binding [GO:0120283]
ENSMUST00000118574	4.3	7.6e-14	A0A1Y7VJK6	BIR1F_MOUSE	Baculoviral IAP repeat-containing protein 1f (Neuronal apoptosis inhibitory protein 6)	Naip6 Birc1f Naip-rs4	Naip6-202	protein_coding	cellular response to estrogen stimulus [GO:0071391]; defense response to bacterium [GO:0042742]; detection of bacterium [GO:0016045]; inflammatory response [GO:0006954]; innate immune response [GO:0045087]; negative regulation of cysteine-type endopeptidase activity involved in apoptotic process [GO:0043154]; negative regulation of tumor necrosis factor-mediated signaling pathway [GO:0010804]; po…	cytoplasm [GO:0005737]; IPAF inflammasome complex [GO:0072557]; neuron projection [GO:0043005]; neuronal cell body [GO:0043025]; perikaryon [GO:0043204]	ATP binding [GO:0005524]; cysteine-type endopeptidase inhibitor activity involved in apoptotic process [GO:0043027]; metal ion binding [GO:0046872]; protein serine/threonine kinase binding [GO:0120283]
ENSMUST00000115672	3.7	0.002520286973394	F7AR15	A2CGA3_MOUSE	Baculoviral IAP repeat-containing protein 3	Birc3	Birc3-202	protein_coding
ENSMUST00000115673	5.2	1.12e-13	D3Z0Q5	E0CZ20_MOUSE	Baculoviral IAP repeat-containing protein 3	Birc3	Birc3-203	protein_coding
ENSMUST00000051831	-3.35	4.46e-06	Q6URW6	CBPC2_MOUSE	Cytosolic carboxypeptidase 2 (EC 3.4.17.-) (ATP/GTP-binding protein-like 2) (Protein deglutamylase CCP2)	Agbl2 Ccp2	Agbl2-203	nonsense_mediated_decay	protein side chain deglutamylation [GO:0035610]; proteolysis [GO:0006508]	centriole [GO:0005814]; ciliary basal body [GO:0036064]; cytosol [GO:0005829]	metallocarboxypeptidase activity [GO:0004181]; zinc ion binding [GO:0008270]
ENSMUST00000144241	-3.46	1.31e-06	E9PUE6	S4R1S5_MOUSE	Disintegrin and metalloproteinase domain-containing protein 22	Adam22	Adam22-218	nonsense_mediated_decay		membrane [GO:0016020]
ENSMUST00000159323	5.2	0.000349250774636	A0A3B2W411	E0CZ68_MOUSE	Baculoviral IAP repeat-containing protein 3	Birc3	Birc3-204	protein_coding
ENSMUST00000013949	5.8	4.81e-30	A0A140LHP7	A2CGA5_MOUSE	Baculoviral IAP repeat-containing protein 3	Birc3	Birc3-201	protein_coding	positive regulation of protein ubiquitination [GO:0031398]; regulation of apoptotic process [GO:0042981]; regulation of necroptotic process [GO:0060544]; spermatogenesis [GO:0007283]	cytosol [GO:0005829]; membrane raft [GO:0045121]; nucleoplasm [GO:0005654]; protein-containing complex [GO:0032991]	metal ion binding [GO:0046872]; protein-containing complex binding [GO:0044877]; ubiquitin-protein transferase activity [GO:0004842]
ENSMUST00000093906	2.7	8.04e-10	Q8VED8	BIRC5_MOUSE	Baculoviral IAP repeat-containing protein 5 (Apoptosis inhibitor 4) (Apoptosis inhibitor survivin) (TIAP)	Birc5 Api4 Iap4	Birc5-202	protein_coding	cell division [GO:0051301]; establishment of chromosome localization [GO:0051303]; G2/M transition of mitotic cell cycle [GO:0000086]; meiosis I [GO:0007127]; microtubule cytoskeleton organization [GO:0000226]; mitotic cell cycle [GO:0000278]; mitotic cytokinesis [GO:0000281]; mitotic spindle assembly checkpoint signaling [GO:0007094]; mitotic spindle midzone assembly [GO:0051256]; mitotic spindl…	apical plasma membrane [GO:0016324]; centriole [GO:0005814]; chromosome passenger complex [GO:0032133]; chromosome, centromeric region [GO:0000775]; cytoplasm [GO:0005737]; cytoplasmic microtubule [GO:0005881]; cytosol [GO:0005829]; interphase microtubule organizing center [GO:0031021]; kinetochore [GO:0000776]; microtubule cytoskeleton [GO:0015630]; midbody [GO:0030496]; nuclear chromosome [GO:0…	cysteine-type endopeptidase inhibitor activity involved in apoptotic process [GO:0043027]; enzyme binding [GO:0019899]; identical protein binding [GO:0042802]; microtubule binding [GO:0008017]; protein heterodimerization activity [GO:0046982]; protein homodimerization activity [GO:0042803]; protein-folding chaperone binding [GO:0051087]; small GTPase binding [GO:0031267]; tubulin binding [GO:0015…
ENSMUST00000081387	3.5	5.71e-15	Q9JME2	BIRC5_MOUSE	Baculoviral IAP repeat-containing protein 5 (Apoptosis inhibitor 4) (Apoptosis inhibitor survivin) (TIAP)	Birc5 Api4 Iap4	Birc5-201	protein_coding	cell division [GO:0051301]; establishment of chromosome localization [GO:0051303]; G2/M transition of mitotic cell cycle [GO:0000086]; meiosis I [GO:0007127]; microtubule cytoskeleton organization [GO:0000226]; mitotic cell cycle [GO:0000278]; mitotic cytokinesis [GO:0000281]; mitotic spindle assembly checkpoint signaling [GO:0007094]; mitotic spindle midzone assembly [GO:0051256]; mitotic spindl…	apical plasma membrane [GO:0016324]; centriole [GO:0005814]; chromosome passenger complex [GO:0032133]; chromosome, centromeric region [GO:0000775]; cytoplasm [GO:0005737]; cytoplasmic microtubule [GO:0005881]; cytosol [GO:0005829]; interphase microtubule organizing center [GO:0031021]; kinetochore [GO:0000776]; microtubule cytoskeleton [GO:0015630]; midbody [GO:0030496]; nuclear chromosome [GO:0…	cysteine-type endopeptidase inhibitor activity involved in apoptotic process [GO:0043027]; enzyme binding [GO:0019899]; identical protein binding [GO:0042802]; microtubule binding [GO:0008017]; protein heterodimerization activity [GO:0046982]; protein homodimerization activity [GO:0042803]; protein-folding chaperone binding [GO:0051087]; small GTPase binding [GO:0031267]; tubulin binding [GO:0015…
ENSMUST00000108875	-7.23	2.59e-05	A2AGK3	BIRC7_MOUSE	Baculoviral IAP repeat-containing protein 7 (EC 2.3.2.27) (Livin) (RING-type E3 ubiquitin transferase BIRC7) [Cleaved into: Baculoviral IAP repeat-containing protein 7 30 kDa subunit (Truncated livin) (p30-Livin) (tLivin)]	Birc7 Livin	Birc7-201	protein_coding	lens development in camera-type eye [GO:0002088]; negative regulation of apoptotic process [GO:0043066]; negative regulation of peptidase activity [GO:0010466]; negative regulation of tumor necrosis factor-mediated signaling pathway [GO:0010804]; positive regulation of JNK cascade [GO:0046330]; positive regulation of protein ubiquitination [GO:0031398]; protein ubiquitination [GO:0016567]; regula…	centrosome [GO:0005813]; cytoplasm [GO:0005737]; cytosol [GO:0005829]; Golgi apparatus [GO:0005794]; nucleoplasm [GO:0005654]; nucleus [GO:0005634]	cysteine-type endopeptidase inhibitor activity involved in apoptotic process [GO:0043027]; metal ion binding [GO:0046872]; ubiquitin protein ligase activity [GO:0061630]; ubiquitin-protein transferase activity [GO:0004842]
ENSMUST00000033136	2.5	2.92e-08	A0A1C7CYU8	BAG3_MOUSE	BAG family molecular chaperone regulator 3 (BAG-3) (Bcl-2-associated athanogene 3) (Bcl-2-binding protein Bis)	Bag3 Bis MNCb-2243	Bag3-201	protein_coding	autophagosome assembly [GO:0000045]; brain development [GO:0007420]; cellular response to heat [GO:0034605]; cellular response to mechanical stimulus [GO:0071260]; cellular response to unfolded protein [GO:0034620]; chaperone-mediated autophagy [GO:0061684]; extrinsic apoptotic signaling pathway in absence of ligand [GO:0097192]; extrinsic apoptotic signaling pathway via death domain receptors [G…	cytoplasm [GO:0005737]; cytosol [GO:0005829]; membrane [GO:0016020]; neuron projection [GO:0043005]; nucleoplasm [GO:0005654]; nucleus [GO:0005634]; protein folding chaperone complex [GO:0101031]; stress fiber [GO:0001725]; Z disc [GO:0030018]	adenyl-nucleotide exchange factor activity [GO:0000774]; protein-containing complex binding [GO:0044877]; protein-folding chaperone binding [GO:0051087]
ENSMUST00000006749	-4.04	0.000748833576805	O70624	B3AT_MOUSE	Band 3 anion transport protein (Anion exchange protein 1) (AE 1) (Anion exchanger 1) (MEB3) (Solute carrier family 4 member 1) (CD antigen CD233)	Slc4a1 Ae1	Slc4a1-201	protein_coding	bicarbonate transport [GO:0015701]; blood coagulation [GO:0007596]; chloride transmembrane transport [GO:1902476]; chloride transport [GO:0006821]; erythrocyte development [GO:0048821]; negative regulation of glycolytic process through fructose-6-phosphate [GO:1904539]; negative regulation of oxidoreductase activity [GO:0051354]; negative regulation of urine volume [GO:0035811]; pH elevation [GO:…	basolateral plasma membrane [GO:0016323]; cell surface [GO:0009986]; cortical cytoskeleton [GO:0030863]; cytoplasmic side of plasma membrane [GO:0009898]; intercalated disc [GO:0014704]; membrane [GO:0016020]; plasma membrane [GO:0005886]; Z disc [GO:0030018]	actin binding [GO:0003779]; ankyrin binding [GO:0030506]; bicarbonate transmembrane transporter activity [GO:0015106]; chloride transmembrane transporter activity [GO:0015108]; chloride:bicarbonate antiporter activity [GO:0140900]; enzyme binding [GO:0019899]; hemoglobin binding [GO:0030492]; protein homodimerization activity [GO:0042803]; protein-containing complex binding [GO:0044877]; solute:i…
ENSMUST00000223610	-3.99	0.002447772936995	D3Z2V3	A0A286YDD0_MOUSE	Band 4.1-like protein 3	Epb41l3	Epb41l3-204	protein_coding		cytoskeleton [GO:0005856]
ENSMUST00000225062	-3.7	1.63e-07	S4R1G5	A0A286YD94_MOUSE	Band 4.1-like protein 3	Epb41l3	Epb41l3-209	protein_coding		cytoskeleton [GO:0005856]
ENSMUST00000149181	-3.45	0.000479201798926	Q8CDV2	F6Q7P7_MOUSE	tRNA N(3)-methylcytidine methyltransferase METTL8, mitochondrial	Mettl8	Mettl8-211	nonsense_mediated_decay	tRNA processing [GO:0008033]		RNA methyltransferase activity [GO:0008173]
ENSMUST00000225695	-2.44	3.85e-12	O88909	A0A286YCT6_MOUSE	Band 4.1-like protein 3	Epb41l3	Epb41l3-213	protein_coding
ENSMUST00000224523	-2.44	0.005971550476137	B0QZW2	A0A286YD84_MOUSE	Band 4.1-like protein 3	Epb41l3	Epb41l3-207	protein_coding	cortical actin cytoskeleton organization [GO:0030866]	cytoskeleton [GO:0005856]	actin binding [GO:0003779]; structural molecule activity [GO:0005198]
ENSMUST00000232706	-2.05	7.62e-07	E9Q1L5	A0A3B2WD96_MOUSE	Band 4.1-like protein 3	Epb41l3	Epb41l3-216	protein_coding		cytoskeleton [GO:0005856]	actin binding [GO:0003779]; structural molecule activity [GO:0005198]
ENSMUST00000233509	-2.12	0.001346497779029	C0HKD1	D0VYV6_MOUSE	Band 4.1-like protein 3 (Erythrocyte protein band 4.1-like 3 isoform B)	Epb41l3 Epb4.1l3	Epb41l3-217	protein_coding	cortical actin cytoskeleton organization [GO:0030866]	cytoskeleton [GO:0005856]	actin binding [GO:0003779]; structural molecule activity [GO:0005198]
ENSMUST00000238170	-2.11	0.001343368937743	C0HKD2	A0A494B9Z5_MOUSE	Bardet-Biedl syndrome 1 protein homolog	Bbs1	Bbs1-208	protein_coding	non-motile cilium assembly [GO:1905515]	BBSome [GO:0034464]
ENSMUST00000113849	-6.36	1.94e-07	D3YZ65	BARH1_MOUSE	BarH-like 1 homeobox protein (Bar-class homeodomain protein MBH2) (BarH-related homeobox protein 1)	Barhl1 Bhx1 Mbh2	Barhl1-203	protein_coding	midbrain development [GO:0030901]; negative regulation of neuron apoptotic process [GO:0043524]; negative regulation of outer hair cell apoptotic process [GO:1905586]; neuron apoptotic process [GO:0051402]; neuron migration [GO:0001764]; outer hair cell apoptotic process [GO:1905584]; positive regulation of transcription by RNA polymerase II [GO:0045944]; regulation of transcription by RNA polyme…	nucleus [GO:0005634]	DNA-binding transcription activator activity, RNA polymerase II-specific [GO:0001228]; DNA-binding transcription factor activity, RNA polymerase II-specific [GO:0000981]; RNA polymerase II transcription regulatory region sequence-specific DNA binding [GO:0000977]; sequence-specific double-stranded DNA binding [GO:1990837]
ENSMUST00000050776	-6.0	7.92e-08	Q924Y0	BARH1_MOUSE	BarH-like 1 homeobox protein (Bar-class homeodomain protein MBH2) (BarH-related homeobox protein 1)	Barhl1 Bhx1 Mbh2	Barhl1-201	protein_coding	midbrain development [GO:0030901]; negative regulation of neuron apoptotic process [GO:0043524]; negative regulation of outer hair cell apoptotic process [GO:1905586]; neuron apoptotic process [GO:0051402]; neuron migration [GO:0001764]; outer hair cell apoptotic process [GO:1905584]; positive regulation of transcription by RNA polymerase II [GO:0045944]; regulation of transcription by RNA polyme…	nucleus [GO:0005634]	DNA-binding transcription activator activity, RNA polymerase II-specific [GO:0001228]; DNA-binding transcription factor activity, RNA polymerase II-specific [GO:0000981]; RNA polymerase II transcription regulatory region sequence-specific DNA binding [GO:0000977]; sequence-specific double-stranded DNA binding [GO:1990837]
ENSMUST00000086795	-4.82	0.003445392301017	A0A286YCN7	BARH2_MOUSE	BarH-like 2 homeobox protein (Bar-class homeodomain protein MBH1) (Homeobox protein B-H1)	Barhl2 Barh1 Mbh1	Barhl2-201	protein_coding	amacrine cell differentiation [GO:0035881]; cell fate commitment [GO:0045165]; cell fate determination [GO:0001709]; nervous system development [GO:0007399]; neuron differentiation [GO:0030182]; neuron migration [GO:0001764]; positive regulation of transcription by RNA polymerase II [GO:0045944]; positive regulation of translation [GO:0045727]; regulation of axon extension [GO:0030516]; regulatio…	nucleus [GO:0005634]	DNA-binding transcription activator activity, RNA polymerase II-specific [GO:0001228]; DNA-binding transcription factor activity [GO:0003700]; DNA-binding transcription factor activity, RNA polymerase II-specific [GO:0000981]; RNA polymerase II transcription regulatory region sequence-specific DNA binding [GO:0000977]; sequence-specific double-stranded DNA binding [GO:1990837]
ENSMUST00000151789	-2.04	5.41e-05	A0A140LJC4	F6SSU6_MOUSE	Basal body-orientation factor 1 (Coiled-coil domain-containing protein 176)	Bbof1 2900006K08Rik Ccdc176	Bbof1-202	protein_coding
ENSMUST00000171332	3.2	3.01e-07	Q01320	E9PZ16_MOUSE	Basement membrane-specific heparan sulfate proteoglycan core protein	Hspg2	Hspg2-203	protein_coding	cell differentiation [GO:0030154]; circulatory system development [GO:0072359]	basement membrane [GO:0005604]	calcium ion binding [GO:0005509]
ENSMUST00000030547	3.2	1.14e-12	A2BES2	B1B0C7_MOUSE	Basement membrane-specific heparan sulfate proteoglycan core protein	Hspg2	Hspg2-201	protein_coding	cell differentiation [GO:0030154]; circulatory system development [GO:0072359]	basement membrane [GO:0005604]	calcium ion binding [GO:0005509]
ENSMUST00000040536	6.4	8.55e-28	Q9DCE9	BATF_MOUSE	Basic leucine zipper transcriptional factor ATF-like (B-cell-activating transcription factor) (B-ATF)	Batf	Batf-201	protein_coding	defense response to protozoan [GO:0042832]; DNA damage response [GO:0006974]; DNA damage response, signal transduction by p53 class mediator [GO:0030330]; hematopoietic stem cell differentiation [GO:0060218]; isotype switching [GO:0045190]; lymphoid progenitor cell differentiation [GO:0002320]; myeloid dendritic cell differentiation [GO:0043011]; positive regulation of cytokine production [GO:000…	cytoplasm [GO:0005737]; nucleoplasm [GO:0005654]; nucleus [GO:0005634]; RNA polymerase II transcription regulator complex [GO:0090575]	DNA-binding transcription activator activity, RNA polymerase II-specific [GO:0001228]; DNA-binding transcription factor activity [GO:0003700]; DNA-binding transcription factor activity, RNA polymerase II-specific [GO:0000981]; RNA polymerase II cis-regulatory region sequence-specific DNA binding [GO:0000978]; sequence-specific DNA binding [GO:0043565]; sequence-specific double-stranded DNA bindin…
ENSMUST00000237511	7.7	3.17e-29	P0DOV1	BATF2_MOUSE	Basic leucine zipper transcriptional factor ATF-like 2 (B-ATF-2)	Batf2	Batf2-207	protein_coding	defense response to protozoan [GO:0042832]; myeloid dendritic cell differentiation [GO:0043011]; regulation of transcription by RNA polymerase II [GO:0006357]	nucleus [GO:0005634]; RNA polymerase II transcription regulator complex [GO:0090575]	DNA-binding transcription factor activity, RNA polymerase II-specific [GO:0000981]; RNA polymerase II cis-regulatory region sequence-specific DNA binding [GO:0000978]
ENSMUST00000045042	7.7	8.57e-39	A2APF7	BATF2_MOUSE	Basic leucine zipper transcriptional factor ATF-like 2 (B-ATF-2)	Batf2	Batf2-201	protein_coding	defense response to protozoan [GO:0042832]; myeloid dendritic cell differentiation [GO:0043011]; regulation of transcription by RNA polymerase II [GO:0006357]	nucleus [GO:0005634]; RNA polymerase II transcription regulator complex [GO:0090575]	DNA-binding transcription factor activity, RNA polymerase II-specific [GO:0000981]; RNA polymerase II cis-regulatory region sequence-specific DNA binding [GO:0000978]
ENSMUST00000027943	4.3	0.000271673847364	Q80SZ6	BATF3_MOUSE	Basic leucine zipper transcriptional factor ATF-like 3 (B-ATF-3)	Batf3	Batf3-201	protein_coding	dendritic cell differentiation [GO:0097028]; myeloid dendritic cell differentiation [GO:0043011]; negative regulation of transcription by RNA polymerase II [GO:0000122]; regulation of transcription by RNA polymerase II [GO:0006357]; response to virus [GO:0009615]	cytosol [GO:0005829]; nucleolus [GO:0005730]; nucleoplasm [GO:0005654]; nucleus [GO:0005634]; RNA polymerase II transcription regulator complex [GO:0090575]	DNA-binding transcription factor activity, RNA polymerase II-specific [GO:0000981]; DNA-binding transcription repressor activity, RNA polymerase II-specific [GO:0001227]; RNA polymerase II cis-regulatory region sequence-specific DNA binding [GO:0000978]; sequence-specific double-stranded DNA binding [GO:1990837]
ENSMUST00000128970	2.3	0.001452779801358	Q3V1D7	D3YUU4_MOUSE	Battenin	Cln3	Cln3-209	protein_coding		lysosomal membrane [GO:0005765]
ENSMUST00000098036	2.6	8.41e-07	O08808	Q6PAH4_MOUSE	Battenin	Cln3	Cln3-203	protein_coding		lysosomal membrane [GO:0005765]
ENSMUST00000125508	2.9	3.75e-06	Q4VJB9	D3Z448_MOUSE	Battenin	Cln3	Cln3-206	protein_coding		lysosomal membrane [GO:0005765]
ENSMUST00000150587	3.4	0.003843620560818	Q8K5B1	D3YZN0_MOUSE	Battenin	Cln3	Cln3-217	protein_coding		membrane [GO:0016020]
ENSMUST00000147086	3.7	1.16e-13	Q8BMT4	D3YVA8_MOUSE	Battenin	Cln3	Cln3-215	protein_coding
ENSMUST00000150311	4.1	1.2200000000000002e-27	O70131	D3Z6L5_MOUSE	Battenin	Cln3	Cln3-216	protein_coding		membrane [GO:0016020]
ENSMUST00000032962	2.5	7.93e-08	D3Z4Q7	CLN3_MOUSE	Battenin (Protein CLN3)	Cln3	Cln3-201	protein_coding	actin cytoskeleton organization [GO:0030036]; action potential [GO:0001508]; amino acid transport [GO:0006865]; amyloid precursor protein catabolic process [GO:0042987]; associative learning [GO:0008306]; autophagosome maturation [GO:0097352]; autophagosome-lysosome fusion [GO:0061909]; blood vessel endothelial cell migration [GO:0043534]; endocytosis [GO:0006897]; establishment of localization i…	autolysosome [GO:0044754]; autophagosome [GO:0005776]; caveola [GO:0005901]; cytoplasm [GO:0005737]; cytoplasmic vesicle [GO:0031410]; cytosol [GO:0005829]; early endosome [GO:0005769]; early endosome membrane [GO:0031901]; endoplasmic reticulum [GO:0005783]; endoplasmic reticulum membrane [GO:0005789]; endosome [GO:0005768]; Golgi apparatus [GO:0005794]; Golgi membrane [GO:0000139]; Golgi stack …	calcium-dependent protein binding [GO:0048306]; glycolipid binding [GO:0051861]; sulfatide binding [GO:0120146]
ENSMUST00000177500	-3.41	0.00102091211679	S4R162	H3BL12_MOUSE	XK-related protein	Xkr6	Xkr6-205	nonsense_mediated_decay		membrane [GO:0016020]
ENSMUST00000116269	2.6	3.24e-15	Q8R3P2	CLN3_MOUSE	Battenin (Protein CLN3)	Cln3	Cln3-204	protein_coding	actin cytoskeleton organization [GO:0030036]; action potential [GO:0001508]; amino acid transport [GO:0006865]; amyloid precursor protein catabolic process [GO:0042987]; associative learning [GO:0008306]; autophagosome maturation [GO:0097352]; autophagosome-lysosome fusion [GO:0061909]; blood vessel endothelial cell migration [GO:0043534]; endocytosis [GO:0006897]; establishment of localization i…	autolysosome [GO:0044754]; autophagosome [GO:0005776]; caveola [GO:0005901]; cytoplasm [GO:0005737]; cytoplasmic vesicle [GO:0031410]; cytosol [GO:0005829]; early endosome [GO:0005769]; early endosome membrane [GO:0031901]; endoplasmic reticulum [GO:0005783]; endoplasmic reticulum membrane [GO:0005789]; endosome [GO:0005768]; Golgi apparatus [GO:0005794]; Golgi membrane [GO:0000139]; Golgi stack …	calcium-dependent protein binding [GO:0048306]; glycolipid binding [GO:0051861]; sulfatide binding [GO:0120146]
ENSMUST00000084589	2.9	0.003530318470127	D3YZE8	CLN3_MOUSE	Battenin (Protein CLN3)	Cln3	Cln3-202	protein_coding	actin cytoskeleton organization [GO:0030036]; action potential [GO:0001508]; amino acid transport [GO:0006865]; amyloid precursor protein catabolic process [GO:0042987]; associative learning [GO:0008306]; autophagosome maturation [GO:0097352]; autophagosome-lysosome fusion [GO:0061909]; blood vessel endothelial cell migration [GO:0043534]; endocytosis [GO:0006897]; establishment of localization i…	autolysosome [GO:0044754]; autophagosome [GO:0005776]; caveola [GO:0005901]; cytoplasm [GO:0005737]; cytoplasmic vesicle [GO:0031410]; cytosol [GO:0005829]; early endosome [GO:0005769]; early endosome membrane [GO:0031901]; endoplasmic reticulum [GO:0005783]; endoplasmic reticulum membrane [GO:0005789]; endosome [GO:0005768]; Golgi apparatus [GO:0005794]; Golgi membrane [GO:0000139]; Golgi stack …	calcium-dependent protein binding [GO:0048306]; glycolipid binding [GO:0051861]; sulfatide binding [GO:0120146]
ENSMUST00000169286	3.5	3.69e-12	P02463	Q8K192_MOUSE	BC027582 protein (Olfactomedin-like protein 3)	Olfml3 BC027582	Olfml3-204	protein_coding
ENSMUST00000216457	-3.41	0.000189083481282	A2ACT7	A0A1L1SQ39_MOUSE	Leucine-rich repeat-containing protein 36	Lrrc36	Lrrc36-205	nonsense_mediated_decay
ENSMUST00000000326	2.2	2.51e-07	C0HKE9	BCL6B_MOUSE	B-cell CLL/lymphoma 6 member B protein (Bcl6-associated zinc finger protein)	Bcl6b Bazf	Bcl6b-201	protein_coding	negative regulation of transcription by RNA polymerase II [GO:0000122]; regulation of cytokine production [GO:0001817]; regulation of immune system process [GO:0002682]	nucleus [GO:0005634]	DNA binding [GO:0003677]; DNA-binding transcription repressor activity, RNA polymerase II-specific [GO:0001227]; metal ion binding [GO:0046872]; RNA polymerase II transcription regulatory region sequence-specific DNA binding [GO:0000977]; sequence-specific double-stranded DNA binding [GO:1990837]
ENSMUST00000031391	-2.23	1.08e-05	Q8BPP5	BCL7A_MOUSE	B-cell CLL/lymphoma 7 protein family member A	Bcl7a	Bcl7a-201	protein_coding	chromatin remodeling [GO:0006338]; negative regulation of cell differentiation [GO:0045596]; positive regulation of cell population proliferation [GO:0008284]; positive regulation of double-strand break repair [GO:2000781]; positive regulation of stem cell population maintenance [GO:1902459]; regulation of G0 to G1 transition [GO:0070316]; regulation of G1/S transition of mitotic cell cycle [GO:2…	chromatin [GO:0000785]; GBAF complex [GO:0140288]; SWI/SNF complex [GO:0016514]
ENSMUST00000117971	-2.19	0.001986604030657	A0A571BD11	BCL7A_MOUSE	B-cell CLL/lymphoma 7 protein family member A	Bcl7a	Bcl7a-202	protein_coding	chromatin remodeling [GO:0006338]; negative regulation of cell differentiation [GO:0045596]; positive regulation of cell population proliferation [GO:0008284]; positive regulation of double-strand break repair [GO:2000781]; positive regulation of stem cell population maintenance [GO:1902459]; regulation of G0 to G1 transition [GO:0070316]; regulation of G1/S transition of mitotic cell cycle [GO:2…	chromatin [GO:0000785]; GBAF complex [GO:0140288]; SWI/SNF complex [GO:0016514]
ENSMUST00000107925	5.0	2.06e-09	Q9QZ25	A2AIN5_MOUSE	B-cell differentiation antigen CD72	Cd72	Cd72-204	protein_coding		plasma membrane [GO:0005886]	transmembrane signaling receptor activity [GO:0004888]
ENSMUST00000030179	5.1	1.55e-11	A0A1W2P745	Q3UZ35_MOUSE	B-cell differentiation antigen CD72	Cd72	Cd72-201	protein_coding		plasma membrane [GO:0005886]	transmembrane signaling receptor activity [GO:0004888]
ENSMUST00000098105	5.1	3.15e-22	Q8VE43	Q3UNJ0_MOUSE	B-cell differentiation antigen CD72	Cd72	Cd72-203	protein_coding		plasma membrane [GO:0005886]	transmembrane signaling receptor activity [GO:0004888]
ENSMUST00000107926	5.1	6.37e-14	Q80WM9	CD72_MOUSE	B-cell differentiation antigen CD72 (Lyb-2) (Lymphocyte antigen 32) (Ly-32) (CD antigen CD72)	Cd72 Ly-32 Ly32 Lyb-2	Cd72-205	protein_coding		plasma membrane [GO:0005886]	carbohydrate binding [GO:0030246]; transmembrane signaling receptor activity [GO:0004888]
ENSMUST00000068569	7.9	3.08e-39	A0A0R4J0Y5	Q497M6_MOUSE	B-cell leukemia/lymphoma 2 related protein A1b	Bcl2a1b	Bcl2a1b-201	protein_coding	extrinsic apoptotic signaling pathway in absence of ligand [GO:0097192]; intrinsic apoptotic signaling pathway in response to DNA damage [GO:0008630]; mitochondrial fusion [GO:0008053]; negative regulation of apoptotic process [GO:0043066]; positive regulation of apoptotic process [GO:0043065]; release of cytochrome c from mitochondria [GO:0001836]	cytoplasm [GO:0005737]; mitochondrial outer membrane [GO:0005741]	BH domain binding [GO:0051400]; channel activity [GO:0015267]; protein heterodimerization activity [GO:0046982]; protein homodimerization activity [GO:0042803]; protein-containing complex binding [GO:0044877]
ENSMUST00000117695	2.7	0.004831595390194	A0A3Q4EG42	D3YWR2_MOUSE	B-cell linker protein	Blnk	Blnk-202	protein_coding
ENSMUST00000054769	2.7	1.76e-14	Q6IR38	BLNK_MOUSE	B-cell linker protein (B-cell adapter containing a SH2 domain protein) (B-cell adapter containing a Src homology 2 domain protein) (Cytoplasmic adapter protein) (Lymphocyte antigen 57) (Src homology 2 domain-containing leukocyte protein of 65 kDa) (Slp-65)	Blnk Bash Ly57 Slp65	Blnk-201	protein_coding	B cell activation [GO:0042113]; B cell receptor signaling pathway [GO:0050853]; intracellular signal transduction [GO:0035556]; positive regulation of gene expression [GO:0010628]; transmembrane receptor protein tyrosine kinase signaling pathway [GO:0007169]	cytoplasm [GO:0005737]; cytosol [GO:0005829]; intracellular membrane-bounded organelle [GO:0043231]; membrane [GO:0016020]; plasma membrane [GO:0005886]	enzyme binding [GO:0019899]; lipid binding [GO:0008289]; phospholipase binding [GO:0043274]; protein kinase binding [GO:0019901]; protein tyrosine kinase binding [GO:1990782]; SH2 domain binding [GO:0042169]; signaling adaptor activity [GO:0035591]
ENSMUST00000135609	7.1	6.56e-26	G5E899	F6YNH8_MOUSE	B-cell lymphoma 3 protein homolog	Bcl3	Bcl3-203	protein_coding
ENSMUST00000120537	7.0	1.81e-06	E9Q1Z2	BCL3_MOUSE	B-cell lymphoma 3 protein homolog (BCL-3)	Bcl3	Bcl3-201	protein_coding	antimicrobial humoral response [GO:0019730]; defense response to bacterium [GO:0042742]; defense response to protozoan [GO:0042832]; DNA damage response [GO:0006974]; DNA damage response, signal transduction by p53 class mediator [GO:0030330]; extracellular matrix organization [GO:0030198]; follicular dendritic cell differentiation [GO:0002268]; germinal center formation [GO:0002467]; humoral imm…	Bcl3-Bcl10 complex [GO:0032996]; Bcl3/NF-kappaB2 complex [GO:0033257]; cytoplasm [GO:0005737]; cytosol [GO:0005829]; intracellular membrane-bounded organelle [GO:0043231]; midbody [GO:0030496]; nucleoplasm [GO:0005654]; nucleus [GO:0005634]; perinuclear region of cytoplasm [GO:0048471]; plasma membrane [GO:0005886]; protein-containing complex [GO:0032991]	DNA-binding transcription factor binding [GO:0140297]; histone deacetylase binding [GO:0042826]; protein-macromolecule adaptor activity [GO:0030674]; transcription coactivator activity [GO:0003713]; transcription corepressor activity [GO:0003714]
ENSMUST00000029842	2.5	4e-08	H3BKL1	BCL10_MOUSE	B-cell lymphoma/leukemia 10 (B-cell CLL/lymphoma 10) (Bcl-10) (CARD-containing molecule enhancing NF-kappa-B) (CARD-like apoptotic protein) (mCLAP) (CED-3/ICH-1 prodomain homologous E10-like regulator) (mCIPER) (Cellular homolog of vCARMEN) (cCARMEN) (Cellular-E10) (c-E10) (Mammalian CARD-containing adapter molecule E10) (mE10)	Bcl10 Ciper Clap	Bcl10-201	protein_coding	activation of cysteine-type endopeptidase activity involved in apoptotic process [GO:0006919]; adaptive immune response [GO:0002250]; antifungal innate immune response [GO:0061760]; B cell apoptotic process [GO:0001783]; cell death [GO:0008219]; cellular defense response [GO:0006968]; cellular response to lipopolysaccharide [GO:0071222]; cellular response to mechanical stimulus [GO:0071260]; I-ka…	CBM complex [GO:0032449]; cytoplasm [GO:0005737]; cytoplasmic microtubule [GO:0005881]; cytosol [GO:0005829]; immunological synapse [GO:0001772]; lysosome [GO:0005764]; membrane raft [GO:0045121]; nucleus [GO:0005634]; perinuclear region of cytoplasm [GO:0048471]; polkadots [GO:0002096]; protein-containing complex [GO:0032991]	CARD domain binding [GO:0050700]; cysteine-type endopeptidase activator activity involved in apoptotic process [GO:0008656]; general transcription initiation factor binding [GO:0140296]; identical protein binding [GO:0042802]; kinase activator activity [GO:0019209]; NF-kappaB binding [GO:0051059]; protease binding [GO:0002020]; protein heterodimerization activity [GO:0046982]; protein homodimeriz…
ENSMUST00000214289	4.8	1.57e-18	Q8CB10	A0A1L1SSS3_MOUSE	B-cell receptor CD22	Cd22	Cd22-216	protein_coding
ENSMUST00000200839	-3.38	6.92e-10	A2AJA9	A0A0J9YUJ5_MOUSE	Sodium channel protein type 1 subunit alpha	Scn1a	Scn1a-208	nonsense_mediated_decay	regulation of monoatomic ion transmembrane transport [GO:0034765]	voltage-gated sodium channel complex [GO:0001518]	voltage-gated monoatomic ion channel activity [GO:0005244]; voltage-gated sodium channel activity [GO:0005248]
ENSMUST00000149712	-3.38	9.08e-07	Q8CG80	D6RDT8_MOUSE	Ankyrin repeat and EF-hand domain-containing protein 1	Ankef1 Ankrd5	Ankef1-206	nonsense_mediated_decay
ENSMUST00000019248	2.7	9.25e-10	Q9CQI6	CD22_MOUSE	B-cell receptor CD22 (B-lymphocyte cell adhesion molecule) (BL-CAM) (Sialic acid-binding Ig-like lectin 2) (Siglec-2) (T-cell surface antigen Leu-14) (CD antigen CD22)	Cd22 Lyb-8 Siglec2	Cd22-201	protein_coding	B cell activation [GO:0042113]; cell adhesion [GO:0007155]; cell surface receptor signaling pathway [GO:0007166]; negative regulation of B cell receptor signaling pathway [GO:0050859]; negative regulation of calcium-mediated signaling [GO:0050849]; negative regulation of immunoglobulin production [GO:0002638]; regulation of B cell proliferation [GO:0030888]; regulation of endocytosis [GO:0030100]…	cell surface [GO:0009986]; early endosome [GO:0005769]; external side of plasma membrane [GO:0009897]; neuronal cell body membrane [GO:0032809]; plasma membrane [GO:0005886]; recycling endosome [GO:0055037]	carbohydrate binding [GO:0030246]; CD4 receptor binding [GO:0042609]; coreceptor activity [GO:0015026]; protein phosphatase binding [GO:0019903]; sialic acid binding [GO:0033691]
ENSMUST00000189718	4.8	2.64e-13	Q3TE85	CD22_MOUSE	B-cell receptor CD22 (B-lymphocyte cell adhesion molecule) (BL-CAM) (Sialic acid-binding Ig-like lectin 2) (Siglec-2) (T-cell surface antigen Leu-14) (CD antigen CD22)	Cd22 Lyb-8 Siglec2	Cd22-210	protein_coding	B cell activation [GO:0042113]; cell adhesion [GO:0007155]; cell surface receptor signaling pathway [GO:0007166]; negative regulation of B cell receptor signaling pathway [GO:0050859]; negative regulation of calcium-mediated signaling [GO:0050849]; negative regulation of immunoglobulin production [GO:0002638]; regulation of B cell proliferation [GO:0030888]; regulation of endocytosis [GO:0030100]…	cell surface [GO:0009986]; early endosome [GO:0005769]; external side of plasma membrane [GO:0009897]; neuronal cell body membrane [GO:0032809]; plasma membrane [GO:0005886]; recycling endosome [GO:0055037]	carbohydrate binding [GO:0030246]; CD4 receptor binding [GO:0042609]; coreceptor activity [GO:0015026]; protein phosphatase binding [GO:0019903]; sialic acid binding [GO:0033691]
ENSMUST00000190617	5.1	3.45e-05	Q8K4K2	CD22_MOUSE	B-cell receptor CD22 (B-lymphocyte cell adhesion molecule) (BL-CAM) (Sialic acid-binding Ig-like lectin 2) (Siglec-2) (T-cell surface antigen Leu-14) (CD antigen CD22)	Cd22 Lyb-8 Siglec2	Cd22-213	protein_coding	B cell activation [GO:0042113]; cell adhesion [GO:0007155]; cell surface receptor signaling pathway [GO:0007166]; negative regulation of B cell receptor signaling pathway [GO:0050859]; negative regulation of calcium-mediated signaling [GO:0050849]; negative regulation of immunoglobulin production [GO:0002638]; regulation of B cell proliferation [GO:0030888]; regulation of endocytosis [GO:0030100]…	cell surface [GO:0009986]; early endosome [GO:0005769]; external side of plasma membrane [GO:0009897]; neuronal cell body membrane [GO:0032809]; plasma membrane [GO:0005886]; recycling endosome [GO:0055037]	carbohydrate binding [GO:0030246]; CD4 receptor binding [GO:0042609]; coreceptor activity [GO:0015026]; protein phosphatase binding [GO:0019903]; sialic acid binding [GO:0033691]
ENSMUST00000186154	5.4	7.01e-06	Q8R1N3	CD22_MOUSE	B-cell receptor CD22 (B-lymphocyte cell adhesion molecule) (BL-CAM) (Sialic acid-binding Ig-like lectin 2) (Siglec-2) (T-cell surface antigen Leu-14) (CD antigen CD22)	Cd22 Lyb-8 Siglec2	Cd22-203	protein_coding	B cell activation [GO:0042113]; cell adhesion [GO:0007155]; cell surface receptor signaling pathway [GO:0007166]; negative regulation of B cell receptor signaling pathway [GO:0050859]; negative regulation of calcium-mediated signaling [GO:0050849]; negative regulation of immunoglobulin production [GO:0002638]; regulation of B cell proliferation [GO:0030888]; regulation of endocytosis [GO:0030100]…	cell surface [GO:0009986]; early endosome [GO:0005769]; external side of plasma membrane [GO:0009897]; neuronal cell body membrane [GO:0032809]; plasma membrane [GO:0005886]; recycling endosome [GO:0055037]	carbohydrate binding [GO:0030246]; CD4 receptor binding [GO:0042609]; coreceptor activity [GO:0015026]; protein phosphatase binding [GO:0019903]; sialic acid binding [GO:0033691]
ENSMUST00000108125	5.5	1.76e-11	Q8BND5	CD22_MOUSE	B-cell receptor CD22 (B-lymphocyte cell adhesion molecule) (BL-CAM) (Sialic acid-binding Ig-like lectin 2) (Siglec-2) (T-cell surface antigen Leu-14) (CD antigen CD22)	Cd22 Lyb-8 Siglec2	Cd22-202	protein_coding	B cell activation [GO:0042113]; cell adhesion [GO:0007155]; cell surface receptor signaling pathway [GO:0007166]; negative regulation of B cell receptor signaling pathway [GO:0050859]; negative regulation of calcium-mediated signaling [GO:0050849]; negative regulation of immunoglobulin production [GO:0002638]; regulation of B cell proliferation [GO:0030888]; regulation of endocytosis [GO:0030100]…	cell surface [GO:0009986]; early endosome [GO:0005769]; external side of plasma membrane [GO:0009897]; neuronal cell body membrane [GO:0032809]; plasma membrane [GO:0005886]; recycling endosome [GO:0055037]	carbohydrate binding [GO:0030246]; CD4 receptor binding [GO:0042609]; coreceptor activity [GO:0015026]; protein phosphatase binding [GO:0019903]; sialic acid binding [GO:0033691]
ENSMUST00000143158	2.3	5.87e-08	E0CXS2	F7CUQ1_MOUSE	Bcl-2 homologous antagonist/killer	Bak1	Bak1-203	protein_coding	extrinsic apoptotic signaling pathway in absence of ligand [GO:0097192]; intrinsic apoptotic signaling pathway in response to DNA damage [GO:0008630]; regulation of apoptotic process [GO:0042981]	cytosol [GO:0005829]; mitochondrion [GO:0005739]
ENSMUST00000078691	2.8	0.001931242565119	Q8R284	BAK_MOUSE	Bcl-2 homologous antagonist/killer (Apoptosis regulator BAK)	Bak1 Bak	Bak1-202	protein_coding	activation of cysteine-type endopeptidase activity [GO:0097202]; activation of cysteine-type endopeptidase activity involved in apoptotic process [GO:0006919]; activation of cysteine-type endopeptidase activity involved in apoptotic process by cytochrome c [GO:0008635]; aging [GO:0007568]; animal organ regeneration [GO:0031100]; apoptotic process [GO:0006915]; apoptotic process involved in blood …	BAK complex [GO:0097145]; Bcl-2 family protein complex [GO:0097136]; cytosol [GO:0005829]; endoplasmic reticulum [GO:0005783]; membrane [GO:0016020]; mitochondrial membrane [GO:0031966]; mitochondrial outer membrane [GO:0005741]; mitochondrion [GO:0005739]; pore complex [GO:0046930]	BH domain binding [GO:0051400]; heat shock protein binding [GO:0031072]; identical protein binding [GO:0042802]; metal ion binding [GO:0046872]; porin activity [GO:0015288]; protein heterodimerization activity [GO:0046982]; protein homodimerization activity [GO:0042803]; protein-containing complex binding [GO:0044877]; protein-folding chaperone binding [GO:0051087]; transmembrane transporter bind…
ENSMUST00000229165	7.3	1.78e-16	E0CY92	A0A2R8W6U8_MOUSE	Bcl-2-interacting killer	Bik	Bik-202	protein_coding	apoptotic process [GO:0006915]
ENSMUST00000230912	4.8	3.56e-18	Q8BUM3	BIK_MOUSE	Bcl-2-interacting killer (Apoptosis inducer NBK) (Bik-like killer protein)	Bik Biklk Blk Nbk	Bik-204	protein_coding	apoptotic mitochondrial changes [GO:0008637]; male gonad development [GO:0008584]; positive regulation of protein-containing complex assembly [GO:0031334]; positive regulation of release of cytochrome c from mitochondria [GO:0090200]; regulation of apoptotic process [GO:0042981]; spermatogenesis [GO:0007283]	Bcl-2 family protein complex [GO:0097136]; endomembrane system [GO:0012505]; mitochondrial envelope [GO:0005740]; mitochondrial membrane [GO:0031966]	BH domain binding [GO:0051400]; protein-containing complex binding [GO:0044877]
ENSMUST00000089634	6.1	1.38e-21	P08103	Q6PEB3_MOUSE	Bcl-2-like protein 11 (Bcl2l11 protein)	Bcl2l11	Bcl2l11-202	protein_coding
ENSMUST00000110341	3.7	1.13e-14	F6TBT6	B2L11_MOUSE	Bcl-2-like protein 11 (Bcl2-L-11) (Bcl2-interacting mediator of cell death)	Bcl2l11 Bim	Bcl2l11-205	protein_coding	activation of cysteine-type endopeptidase activity involved in apoptotic process [GO:0006919]; apoptotic process involved in embryonic digit morphogenesis [GO:1902263]; B cell homeostasis [GO:0001782]; cell-matrix adhesion [GO:0007160]; developmental pigmentation [GO:0048066]; ear development [GO:0043583]; extrinsic apoptotic signaling pathway in absence of ligand [GO:0097192]; in utero embryonic…	Bcl-2 family protein complex [GO:0097136]; BIM-BCL-2 complex [GO:0097141]; BIM-BCL-xl complex [GO:0097140]; cytoplasm [GO:0005737]; cytosol [GO:0005829]; intracellular membrane-bounded organelle [GO:0043231]; membrane [GO:0016020]; microtubule [GO:0005874]; mitochondrion [GO:0005739]	microtubule binding [GO:0008017]; molecular adaptor activity [GO:0060090]; protein kinase binding [GO:0019901]
ENSMUST00000019281	3.8	4.21e-05	Q04683	B2L11_MOUSE	Bcl-2-like protein 11 (Bcl2-L-11) (Bcl2-interacting mediator of cell death)	Bcl2l11 Bim	Bcl2l11-201	protein_coding	activation of cysteine-type endopeptidase activity involved in apoptotic process [GO:0006919]; apoptotic process involved in embryonic digit morphogenesis [GO:1902263]; B cell homeostasis [GO:0001782]; cell-matrix adhesion [GO:0007160]; developmental pigmentation [GO:0048066]; ear development [GO:0043583]; extrinsic apoptotic signaling pathway in absence of ligand [GO:0097192]; in utero embryonic…	Bcl-2 family protein complex [GO:0097136]; BIM-BCL-2 complex [GO:0097141]; BIM-BCL-xl complex [GO:0097140]; cytoplasm [GO:0005737]; cytosol [GO:0005829]; intracellular membrane-bounded organelle [GO:0043231]; membrane [GO:0016020]; microtubule [GO:0005874]; mitochondrion [GO:0005739]	microtubule binding [GO:0008017]; molecular adaptor activity [GO:0060090]; protein kinase binding [GO:0019901]
ENSMUST00000103210	3.8	2.58e-10	Q62159	B2L11_MOUSE	Bcl-2-like protein 11 (Bcl2-L-11) (Bcl2-interacting mediator of cell death)	Bcl2l11 Bim	Bcl2l11-203	protein_coding	activation of cysteine-type endopeptidase activity involved in apoptotic process [GO:0006919]; apoptotic process involved in embryonic digit morphogenesis [GO:1902263]; B cell homeostasis [GO:0001782]; cell-matrix adhesion [GO:0007160]; developmental pigmentation [GO:0048066]; ear development [GO:0043583]; extrinsic apoptotic signaling pathway in absence of ligand [GO:0097192]; in utero embryonic…	Bcl-2 family protein complex [GO:0097136]; BIM-BCL-2 complex [GO:0097141]; BIM-BCL-xl complex [GO:0097140]; cytoplasm [GO:0005737]; cytosol [GO:0005829]; intracellular membrane-bounded organelle [GO:0043231]; membrane [GO:0016020]; microtubule [GO:0005874]; mitochondrion [GO:0005739]	microtubule binding [GO:0008017]; molecular adaptor activity [GO:0060090]; protein kinase binding [GO:0019901]
ENSMUST00000103211	4.5	1.81e-06	Q5SSF7	B2L11_MOUSE	Bcl-2-like protein 11 (Bcl2-L-11) (Bcl2-interacting mediator of cell death)	Bcl2l11 Bim	Bcl2l11-204	protein_coding	activation of cysteine-type endopeptidase activity involved in apoptotic process [GO:0006919]; apoptotic process involved in embryonic digit morphogenesis [GO:1902263]; B cell homeostasis [GO:0001782]; cell-matrix adhesion [GO:0007160]; developmental pigmentation [GO:0048066]; ear development [GO:0043583]; extrinsic apoptotic signaling pathway in absence of ligand [GO:0097192]; in utero embryonic…	Bcl-2 family protein complex [GO:0097136]; BIM-BCL-2 complex [GO:0097141]; BIM-BCL-xl complex [GO:0097140]; cytoplasm [GO:0005737]; cytosol [GO:0005829]; intracellular membrane-bounded organelle [GO:0043231]; membrane [GO:0016020]; microtubule [GO:0005874]; mitochondrion [GO:0005739]	microtubule binding [GO:0008017]; molecular adaptor activity [GO:0060090]; protein kinase binding [GO:0019901]
ENSMUST00000123716	-3.36	2.17e-08	P48776	D6RDF0_MOUSE	Monocarboxylate transporter 11	Slc16a11	Slc16a11-203	nonsense_mediated_decay		membrane [GO:0016020]
ENSMUST00000106822	-4.6	0.002303264791106	D3YWC7	B0V3P6_MOUSE	Bcl-2-like protein 15	Bcl2l15	Bcl2l15-202	protein_coding	regulation of apoptotic process [GO:0042981]
ENSMUST00000098485	7.7	2.23e-09	Q7TNJ0	B2LA1_MOUSE	Bcl-2-related protein A1 (A1-A) (Hemopoietic-specific early response protein) (Protein BFL-1)	Bcl2a1 A1 Bcl2a1a Bfl1	Bcl2a1a-201	protein_coding	B cell apoptotic process [GO:0001783]; B cell homeostasis [GO:0001782]; extrinsic apoptotic signaling pathway in absence of ligand [GO:0097192]; intrinsic apoptotic signaling pathway in response to DNA damage [GO:0008630]; mitochondrial fusion [GO:0008053]; negative regulation of apoptotic process [GO:0043066]; negative regulation of B cell apoptotic process [GO:0002903]; positive regulation of a…	cytoplasm [GO:0005737]; mitochondrial outer membrane [GO:0005741]	BH domain binding [GO:0051400]; channel activity [GO:0015267]; protein heterodimerization activity [GO:0046982]; protein homodimerization activity [GO:0042803]; protein-containing complex binding [GO:0044877]
[truncated: 8,398 more rows]
