# Supplementary material for: Transcriptomic profiling of “brain-eating amoeba” Naegleria fowleri infection in mice: the host and the protozoa perspectives
Source: Front Cell Infect Microbiol. 2024 Dec 16;14:1490280. doi: 10.3389/fcimb.2024.1490280 (PMC11682717; doi:10.3389/fcimb.2024.1490280)
Supplement: Supplementary Table 4 — DEGs between NF45_LV-infected and non-infected mouse brains. [file Table4.xlsx]

## Sheet: BRAIN_NF45 infect vs naive
Table S4_DEGs between NF45_LV-infected and non-infected mouse brains
Transcript ID	log2 FoldChange	pvalue (p < 0,05)	Entry/UniProtKB/Swiss-Prot ID	Entry Name	Protein names	Gene Names	Transcript name	Transcript type	Gene Ontology (biological process)	Gene Ontology (cellular component)	Gene Ontology (molecular function)	additional information
ENSMUST00000057311	2.628	0.00148403	O70456	1433S_MOUSE	14-3-3 protein sigma (Stratifin)	Sfn Mkrn3	Sfn-201	protein_coding	establishment of skin barrier [GO:0061436]; intrinsic apoptotic signaling pathway in response to DNA damage [GO:0008630]; keratinization [GO:0031424]; keratinocyte development [GO:0003334]; keratinocyte differentiation [GO:0030216]; keratinocyte proliferation [GO:0043616]; negative regulation of cysteine-type endopeptidase activity involved in apoptotic process [GO:0043154]; negative regulation o…	cytoplasm [GO:0005737]; cytosol [GO:0005829]; extracellular region [GO:0005576]; nucleus [GO:0005634]	identical protein binding [GO:0042802]; phosphoprotein binding [GO:0051219]; protein kinase binding [GO:0019901]
ENSMUST00000036653	2.35816	0.0427595	P35363	5HT2A_MOUSE	5-hydroxytryptamine receptor 2A (5-HT-2) (5-HT-2A) (Serotonin receptor 2A)	Htr2a Htr2	Htr2a-201	protein_coding	activation of phospholipase C activity [GO:0007202]; aging [GO:0007568]; artery smooth muscle contraction [GO:0014824]; behavioral response to cocaine [GO:0048148]; cell death [GO:0008219]; cellular calcium ion homeostasis [GO:0006874]; chemical synaptic transmission [GO:0007268]; detection of mechanical stimulus involved in sensory perception of pain [GO:0050966]; detection of temperature stimul…	axon [GO:0030424]; caveola [GO:0005901]; cell body fiber [GO:0070852]; cytoplasm [GO:0005737]; cytoplasmic vesicle [GO:0031410]; cytosol [GO:0005829]; dendrite [GO:0030425]; dendritic shaft [GO:0043198]; G protein-coupled serotonin receptor complex [GO:0098666]; glutamatergic synapse [GO:0098978]; neuronal cell body [GO:0043025]; plasma membrane [GO:0005886]; postsynaptic membrane [GO:0045211]; p…	1-(4-iodo-2,5-dimethoxyphenyl)propan-2-amine binding [GO:0071886]; G protein-coupled serotonin receptor activity [GO:0004993]; Gq/11-coupled serotonin receptor activity [GO:0001587]; identical protein binding [GO:0042802]; neurotransmitter receptor activity [GO:0030594]; protein-containing complex binding [GO:0044877]; serotonin binding [GO:0051378]
ENSMUST00000027431	3.34982	0.000706345	Q02152	5HT2B_MOUSE	5-hydroxytryptamine receptor 2B (5-HT-2B) (5-HT2B) (5-HT-2F) (NP75 protein) (Serotonin receptor 2B)	Htr2b	Htr2b-201	protein_coding	activation of phospholipase C activity [GO:0007202]; behavior [GO:0007610]; calcium-mediated signaling [GO:0019722]; cardiac muscle hypertrophy [GO:0003300]; cellular calcium ion homeostasis [GO:0006874]; cellular response to amine stimulus [GO:0071418]; cellular response to serotonin [GO:1904015]; cellular response to temperature stimulus [GO:0071502]; cGMP-mediated signaling [GO:0019934]; chemi…	cytoplasm [GO:0005737]; dendrite [GO:0030425]; G protein-coupled serotonin receptor complex [GO:0098666]; membrane [GO:0016020]; neuronal cell body [GO:0043025]; nucleoplasm [GO:0005654]; plasma membrane [GO:0005886]; synapse [GO:0045202]	G protein-coupled serotonin receptor activity [GO:0004993]; G-protein alpha-subunit binding [GO:0001965]; Gq/11-coupled serotonin receptor activity [GO:0001587]; GTPase activator activity [GO:0005096]; neurotransmitter receptor activity [GO:0030594]; serotonin binding [GO:0051378]
ENSMUST00000034992	2.31016	1.41806e-09	Q61503	5NTD_MOUSE	5'-nucleotidase (5'-NT) (EC 3.1.3.35) (EC 3.1.3.5) (EC 3.1.3.89) (EC 3.1.3.91) (EC 3.1.3.99) (5'-deoxynucleotidase) (Ecto-5'-nucleotidase) (IMP-specific 5'-nucleotidase) (Thymidylate 5'-phosphatase) (CD antigen CD73)	Nt5e Nt5 Nte	Nt5e-201	protein_coding	adenosine biosynthetic process [GO:0046086]; adenosine metabolic process [GO:0046085]; ADP catabolic process [GO:0046032]; AMP catabolic process [GO:0006196]; ATP metabolic process [GO:0046034]; calcium ion homeostasis [GO:0055074]; leukocyte cell-cell adhesion [GO:0007159]; negative regulation of inflammatory response [GO:0050728]; response to ATP [GO:0033198]; response to inorganic substance [G…	cell surface [GO:0009986]; cytosol [GO:0005829]; external side of plasma membrane [GO:0009897]; membrane [GO:0016020]; nucleoplasm [GO:0005654]; plasma membrane [GO:0005886]; synaptic membrane [GO:0097060]	5'-deoxynucleotidase activity [GO:0002953]; 5'-nucleotidase activity [GO:0008253]; ferrous iron binding [GO:0008198]; GMP 5'-nucleotidase activity [GO:0050484]; identical protein binding [GO:0042802]; IMP 5'-nucleotidase activity [GO:0050483]; nucleotide binding [GO:0000166]; thymidylate 5'-phosphatase activity [GO:0050340]; XMP 5'-nucleosidase activity [GO:0106411]; zinc ion binding [GO:0008270]
ENSMUST00000187546	6.16257	0.00019537	A0A087WNR4	A0A087WNR4_MOUSE	Testis-expressed protein 35	Tex35	Tex35-206	protein_coding		membrane [GO:0016020]
ENSMUST00000190188	2.09268	0.000705126	A0A087WNT7	A0A087WNT7_MOUSE	Lymphocyte antigen 6A-2/6E-1	Ly6a	Ly6a-206	protein_coding
ENSMUST00000189391	-2.42693	0.00432387	A0A087WP18	A0A087WP18_MOUSE	Meiosis-specific protein MEI4	Mei4	Mei4-202	protein_coding	DNA recombination [GO:0006310]; meiotic DNA double-strand break formation [GO:0042138]
ENSMUST00000187017	-2.63245	6.71235e-05	A0A087WP25	A0A087WP25_MOUSE	Apical junction component 1 homolog	Ajm1 Gm996	Ajm1-202	protein_coding
ENSMUST00000185920	-2.10296	0.0262308	A0A087WPR0	A0A087WPR0_MOUSE	Serine/threonine-protein kinase 17B	Stk17b	Stk17b-202	protein_coding	protein phosphorylation [GO:0006468]		ATP binding [GO:0005524]; protein kinase activity [GO:0004672]
ENSMUST00000190784	3.65684	0.0156226	A0A087WPT2	A0A087WPT2_MOUSE	Prostaglandin G/H synthase 2	Ptgs2	Ptgs2-202	protein_coding		nuclear inner membrane [GO:0005637]; nuclear outer membrane [GO:0005640]	peroxidase activity [GO:0004601]; prostaglandin-endoperoxide synthase activity [GO:0004666]
ENSMUST00000189685	-2.37413	0.00449198	A0A087WPV8	A0A087WPV8_MOUSE	Cap-specific mRNA (nucleoside-2'-O-)-methyltransferase 2	Cmtr2	Cmtr2-202	protein_coding
ENSMUST00000187382	2.47593	0.0310667	A0A087WQ93	A0A087WQ93_MOUSE	Neurosecretory protein VGF	Vgf	Vgf-203	protein_coding			neuropeptide hormone activity [GO:0005184]
ENSMUST00000188745	5.25156	0.0018964	A0A087WQM9	A0A087WQM9_MOUSE	Serpin B5	Serpinb5	Serpinb5-204	protein_coding		extracellular space [GO:0005615]	serine-type endopeptidase inhibitor activity [GO:0004867]
ENSMUST00000186477	-2.45821	0.00896568	A0A087WQU9	A0A087WQU9_MOUSE	MAGUK p55 subfamily member 4	Mpp4	Mpp4-204	protein_coding		cell periphery [GO:0071944]
ENSMUST00000188116	-4.00152	6.21046e-05	A0A087WRA8	A0A087WRA8_MOUSE	Cholesterol side-chain cleavage enzyme, mitochondrial (EC 1.14.15.6) (Cholesterol desmolase)	Cyp11a1	Cyp11a1-202	protein_coding	C21-steroid hormone metabolic process [GO:0008207]; cholesterol metabolic process [GO:0008203]; steroid biosynthetic process [GO:0006694]	mitochondrial inner membrane [GO:0005743]	cholesterol monooxygenase (side-chain-cleaving) activity [GO:0008386]; heme binding [GO:0020037]; iron ion binding [GO:0005506]
ENSMUST00000153527	3.25142	0.00143479	A0A087WRB0	A0A087WRB0_MOUSE	Regulator of G-protein signaling 2	Rgs2	Rgs2-204	protein_coding	cell cycle [GO:0007049]; regulation of translation [GO:0006417]	cytoplasm [GO:0005737]; nucleolus [GO:0005730]; plasma membrane [GO:0005886]
ENSMUST00000185873	-2.19258	0.0483213	A0A087WRK5	A0A087WRK5_MOUSE	D-glucuronyl C5-epimerase	Glce	Glce-204	protein_coding
ENSMUST00000099689	2.11665	0.0001099	A0A087WRN5	A0A087WRN5_MOUSE	Predicted gene 13889	Gm13889	Gm13889-201	protein_coding
ENSMUST00000190114	-2.64208	0.0488922	A0A087WRS7	A0A087WRS7_MOUSE	Neuromedin-B receptor	Nmbr	Nmbr-206	protein_coding		membrane [GO:0016020]	G protein-coupled receptor activity [GO:0004930]
ENSMUST00000188995	2.22317	0.00601729	A0A087WRT7	A0A087WRT7_MOUSE	Membrane-spanning 4-domains, subfamily A, member 4A	Ms4a4a	Ms4a4a-201	protein_coding		endoplasmic reticulum [GO:0005783]; Golgi apparatus [GO:0005794]; plasma membrane [GO:0005886]; plasma membrane raft [GO:0044853]
ENSMUST00000188539	-2.54964	0.0073746	A0A087WRU6	A0A087WRU6_MOUSE	Cholesterol side-chain cleavage enzyme, mitochondrial (EC 1.14.15.6) (Cholesterol desmolase)	Cyp11a1	Cyp11a1-203	protein_coding	C21-steroid hormone metabolic process [GO:0008207]; cholesterol metabolic process [GO:0008203]; steroid biosynthetic process [GO:0006694]	mitochondrial inner membrane [GO:0005743]	cholesterol monooxygenase (side-chain-cleaving) activity [GO:0008386]; heme binding [GO:0020037]; iron ion binding [GO:0005506]
ENSMUST00000188208	3.39642	0.000596954	A0A087WRZ8	A0A087WRZ8_MOUSE	Tensin 1	Tns1	Tns1-210	protein_coding			metal ion binding [GO:0046872]
ENSMUST00000191204	2.61909	0.00428316	A0A087WS32	A0A087WS32_MOUSE	Tensin 1	Tns1	Tns1-218	protein_coding			metal ion binding [GO:0046872]
ENSMUST00000160945	-2.74597	9.55343e-05	A0A087WSC7	A0A087WSC7_MOUSE	Alsin	Als2	Als2-203	protein_coding
ENSMUST00000185406	3.44833	3.21639e-05	A0A087WSG8	A0A087WSG8_MOUSE	Mucin-2	Muc2	Muc2-201	protein_coding	apoptotic process [GO:0006915]; detoxification of copper ion [GO:0010273]; glandular epithelial cell development [GO:0002068]; host-mediated regulation of intestinal microbiota composition [GO:0048874]; maintenance of gastrointestinal epithelium [GO:0030277]; negative regulation of cell migration [GO:0030336]; negative regulation of cell population proliferation [GO:0008285]; positive regulation …	collagen-containing extracellular matrix [GO:0062023]; cytoplasm [GO:0005737]; extracellular matrix [GO:0031012]; inner mucus layer [GO:0070702]; mucus layer [GO:0070701]; nucleus [GO:0005634]; outer mucus layer [GO:0070703]	cupric ion binding [GO:1903135]; cuprous ion binding [GO:1903136]; identical protein binding [GO:0042802]
ENSMUST00000148314	2.2493	5.50403e-05	A0A087WSH6	A0A087WSH6_MOUSE	Predicted gene 13889	Gm13889	Gm13889-202	protein_coding
ENSMUST00000103302	7.13771	9.11182e-10	A0A0B4J1H6	A0A0B4J1H6_MOUSE	Immunoglobulin kappa chain variable 2-137	Igkv2-137	Igkv2-137-201	IG_V_gene	immune response [GO:0006955]; response to bacterium [GO:0009617]	extracellular space [GO:0005615]
ENSMUST00000186264	2.11143	0.0295187	A0A087WSP8	A0A087WSP8_MOUSE	Predicted gene 29106	Gm29106	Gm29106-201	protein_coding	regulation of transcription by RNA polymerase II [GO:0006357]	nucleus [GO:0005634]	DNA-binding transcription activator activity, RNA polymerase II-specific [GO:0001228]; metal ion binding [GO:0046872]; RNA polymerase II cis-regulatory region sequence-specific DNA binding [GO:0000978]
ENSMUST00000186598	-2.78051	4.96402e-05	A0A087WSR3	A0A087WSR3_MOUSE	1-phosphatidylinositol 4,5-bisphosphate phosphodiesterase eta-2	Plch2	Plch2-212	protein_coding	intracellular signal transduction [GO:0035556]
ENSMUST00000187916	6.19536	0.000107492	A0A087WST1	A0A087WST1_MOUSE	Interleukin-19	Il19	Il19-204	protein_coding
ENSMUST00000103386	7.00814	0.0150062	A0A140T8N5	A0A140T8N5_MOUSE	Immunoglobulin kappa variable 6-23	Igkv6-23	Igkv6-23-201	IG_V_gene	immune response [GO:0006955]	extracellular space [GO:0005615]
ENSMUST00000027489	3.53675	2.78056e-09	A0A0A0MQ77	A0A0A0MQ77_MOUSE	G-protein-coupled receptor 35	Gpr35	Gpr35-201	protein_coding		membrane [GO:0016020]	G protein-coupled receptor activity [GO:0004930]
ENSMUST00000030677	4.50214	4.93761e-19	A0A0A0MQ82	A0A0A0MQ82_MOUSE	mitogen-activated protein kinase kinase kinase (EC 2.7.11.25)	Map3k6	Map3k6-201	protein_coding	protein phosphorylation [GO:0006468]		ATP binding [GO:0005524]; magnesium ion binding [GO:0000287]; MAP kinase kinase kinase activity [GO:0004709]
ENSMUST00000099133	3.02596	0.0257696	E9Q6X9	A0A0A0MQB4_MOUSE	Rho GTPase-activating protein 40	Arhgap40	Arhgap40-201	protein_coding	cytoplasm [GO:0005737]	GTPase activator activity [GO:0005096]
ENSMUST00000130589	2.02103	0.016456	A0A0A0MQI7	A0A0A0MQI7_MOUSE	Cbp/p300-interacting transactivator 1	Cited1	Cited1-203	protein_coding	regulation of DNA-templated transcription [GO:0006355]	nucleus [GO:0005634]
ENSMUST00000130338	-2.84806	0.0136246	A0A0A6YVU2	A0A0A6YVU2_MOUSE	Suppression of tumorigenicity 18 protein	St18	St18-202	protein_coding
ENSMUST00000193440	-2.59132	9.07995e-09	A0A0A6YW03	A0A0A6YW03_MOUSE	Zinc finger and BTB domain-containing protein 18	Zbtb18	Zbtb18-205	protein_coding
ENSMUST00000192241	4.98153	5.38289e-07	A0A0A6YW77	A0A0A6YW77_MOUSE	Neutrophil gelatinase-associated lipocalin	Lcn2	Lcn2-206	protein_coding		extracellular region [GO:0005576]	small molecule binding [GO:0036094]
ENSMUST00000143625	-2.51019	0.000342069	A0A0A6YW84	A0A0A6YW84_MOUSE	Alpha-N-acetylgalactosaminide alpha-2,6-sialyltransferase 6	St6galnac6	St6galnac6-211	protein_coding	protein glycosylation [GO:0006486]	Golgi apparatus [GO:0005794]; membrane [GO:0016020]	sialyltransferase activity [GO:0008373]
ENSMUST00000193899	2.05756	0.0355724	A0A0A6YWK0	A0A0A6YWK0_MOUSE	Protocadherin 11 X-linked	Pcdh11x	Pcdh11x-208	protein_coding	cell adhesion [GO:0007155]; homophilic cell adhesion via plasma membrane adhesion molecules [GO:0007156]	plasma membrane [GO:0005886]; sperm head [GO:0061827]; sperm midpiece [GO:0097225]	calcium ion binding [GO:0005509]
ENSMUST00000204171	6.69092	0.0424273	A0A0N4SUJ5	A0A0N4SUJ5_MOUSE	LIM/homeobox protein Lhx8	Lhx8	Lhx8-203	nonsense_mediated_decay
ENSMUST00000195275	7.67537	9.05866e-05	A0A0A6YWR5	A0A0A6YWR5_MOUSE	LIM/homeobox protein Lhx4	Lhx4	Lhx4-202	protein_coding	system development [GO:0048731]	nucleus [GO:0005634]	DNA binding [GO:0003677]; DNA-binding transcription factor activity, RNA polymerase II-specific [GO:0000981]; metal ion binding [GO:0046872]
ENSMUST00000193480	-2.30864	7.91821e-06	A0A0A6YWR6	A0A0A6YWR6_MOUSE	Zinc finger and BTB domain-containing protein 18	Zbtb18	Zbtb18-206	protein_coding
ENSMUST00000195388	-2.56679	8.53927e-09	A0A0A6YWT8	A0A0A6YWT8_MOUSE	Zinc finger and BTB domain-containing protein 18	Zbtb18	Zbtb18-210	protein_coding
ENSMUST00000159554	4.51258	0.00774821	A0A0A6YWX7	A0A0A6YWX7_MOUSE	Microsomal glutathione S-transferase 2	Mgst2	Mgst2-203	protein_coding	leukotriene biosynthetic process [GO:0019370]	endoplasmic reticulum membrane [GO:0005789]	enzyme activator activity [GO:0008047]
ENSMUST00000193633	2.11404	0.00734938	A0A0A6YX17	A0A0A6YX17_MOUSE	Putative ATP-dependent RNA helicase TDRD12	Tdrd12	Tdrd12-204	protein_coding	cell differentiation [GO:0030154]; meiotic cell cycle [GO:0051321]; RNA-mediated gene silencing [GO:0031047]; spermatogenesis [GO:0007283]		ATP binding [GO:0005524]; nucleic acid binding [GO:0003676]
ENSMUST00000191671	4.22212	1.25972e-16	A0A0A6YX83	A0A0A6YX83_MOUSE	Interleukin-1 receptor type 2	Il1r2	Il1r2-202	protein_coding	inflammatory response [GO:0006954]		interleukin-1, type II, blocking receptor activity [GO:0004910]
ENSMUST00000192460	2.11104	2.72976e-06	A0A0A6YXG6	A0A0A6YXG6_MOUSE	Transgelin-2	Tagln2	Tagln2-204	protein_coding
ENSMUST00000192382	2.36591	0.0439831	A0A0A6YXN8	A0A0A6YXN8_MOUSE	Signal-regulatory protein beta 1B	Sirpb1b	Sirpb1b-202	protein_coding	positive regulation of phagocytosis [GO:0050766]; positive regulation of T cell activation [GO:0050870]	membrane [GO:0016020]; plasma membrane [GO:0005886]
ENSMUST00000195549	-2.49165	2.71493e-08	A0A0A6YXP2	A0A0A6YXP2_MOUSE	Zinc finger and BTB domain-containing protein 18	Zbtb18	Zbtb18-211	protein_coding
ENSMUST00000192851	-2.62785	1.71862e-09	A0A0A6YY33	A0A0A6YY33_MOUSE	Zinc finger and BTB domain-containing protein 18	Zbtb18	Zbtb18-204	protein_coding
ENSMUST00000159969	2.79484	3.17141e-07	A0A0B4J1E6	A0A0B4J1E6_MOUSE	Fc receptor, IgG, low affinity IIb	Fcgr2b	Fcgr2b-204	protein_coding		membrane [GO:0016020]
ENSMUST00000064257	2.00914	0.0058979	A0A0B4J1F9	A0A0B4J1F9_MOUSE	Trichohyalin	Tchh	Tchh-201	protein_coding	intermediate filament organization [GO:0045109]		calcium ion binding [GO:0005509]; protein-macromolecule adaptor activity [GO:0030674]; transition metal ion binding [GO:0046914]
ENSMUST00000081103	2.8695	3.30463e-09	A0A0B4J1G1	A0A0B4J1G1_MOUSE	Fc receptor, IgG, low affinity IIb	Fcgr2b	Fcgr2b-202	protein_coding		membrane [GO:0016020]
ENSMUST00000086361	2.81504	1.19296e-05	Q75VT8	A0A0B4J1G2_MOUSE	cDNA sequence AB124611	AB124611	AB124611-202	protein_coding		membrane [GO:0016020]
ENSMUST00000087189	2.27971	5.06739e-06	A0A0B4J1G3	A0A0B4J1G3_MOUSE	H-2 class I histocompatibility antigen, K-K alpha chain	H2-K1	H2-K1-202	protein_coding	antigen processing and presentation [GO:0019882]; immune response [GO:0006955]	phagocytic vesicle membrane [GO:0030670]
ENSMUST00000105619	-3.14856	0.000225291	A0A0B4J1K6	A0A0B4J1K6_MOUSE	Cilia- and flagella-associated protein 74	Cfap74	Cfap74-203	protein_coding
ENSMUST00000136058	-3.48424	0.00361662	A0A0B4J1L6	A0A0B4J1L6_MOUSE	Cytosolic carboxypeptidase 2	Agbl2	Agbl2-205	protein_coding	protein side chain deglutamylation [GO:0035610]; proteolysis [GO:0006508]	cytosol [GO:0005829]	metallocarboxypeptidase activity [GO:0004181]; zinc ion binding [GO:0008270]
ENSMUST00000167086	2.3513	0.0125215	A0A0B4J1L8	A0A0B4J1L8_MOUSE	Immunoglobulin superfamily member 2	Cd101	Cd101-202	protein_coding		membrane [GO:0016020]
ENSMUST00000164044	3.07288	7.95152e-08	A0A0B4J1M6	A0A0B4J1M6_MOUSE	Low affinity immunoglobulin gamma Fc region receptor III	Fcgr3	Fcgr3-201	protein_coding		membrane [GO:0016020]
ENSMUST00000111825	-7.86036	0.000607063	A0A0G2JDD1	A0A0G2JDD1_MOUSE	Solute carrier organic anion transporter family member	Slco1a5	Slco1a5-203	protein_coding	ion transport [GO:0006811]	plasma membrane [GO:0005886]	transmembrane transporter activity [GO:0022857]
ENSMUST00000081380	-7.89105	0.000583443	A0A0G2JDD1	A0A0G2JDD1_MOUSE	Solute carrier organic anion transporter family member	Slco1a5	Slco1a5-201	protein_coding	ion transport [GO:0006811]	plasma membrane [GO:0005886]	transmembrane transporter activity [GO:0022857]
ENSMUST00000199325	2.66423	0.000809895	A0A0G2JDL1	A0A0G2JDL1_MOUSE	Guanylate-binding protein 3	Gbp3	Gbp3-207	protein_coding			GTP binding [GO:0005525]; GTPase activity [GO:0003924]
ENSMUST00000200146	-5.02526	0.000654112	A0A0G2JDS2	A0A0G2JDS2_MOUSE	Chitinase-like 5	Chil5	Chil5-203	protein_coding	carbohydrate metabolic process [GO:0005975]; chitin catabolic process [GO:0006032]; positive regulation of chemokine production [GO:0032722]; production of molecular mediator involved in inflammatory response [GO:0002532]	extracellular region [GO:0005576]; extracellular space [GO:0005615]	chitin binding [GO:0008061]; kinase binding [GO:0019900]
ENSMUST00000197799	2.95682	9.16677e-05	A0A0G2JDT5	A0A0G2JDT5_MOUSE	Guanylate-binding protein 4	Gbp4	Gbp4-204	protein_coding	cellular response to type II interferon [GO:0071346]; defense response to Gram-positive bacterium [GO:0050830]; defense response to protozoan [GO:0042832]; negative regulation of interferon-alpha production [GO:0032687]; negative regulation of protein import into nucleus [GO:0042308]; negative regulation of protein phosphorylation [GO:0001933]; negative regulation of protein ubiquitination [GO:00…	cytoplasmic vesicle [GO:0031410]	GTP binding [GO:0005525]; GTPase activity [GO:0003924]
ENSMUST00000197912	-2.6287	0.00126066	A0A0G2JE29	A0A0G2JE29_MOUSE	Procollagen C-endopeptidase enhancer 1	Pcolce	Pcolce-212	protein_coding		extracellular region [GO:0005576]
ENSMUST00000199977	3.21785	0.0338817	A0A0G2JE84	A0A0G2JE84_MOUSE	Transmembrane domain-containing protein TMIGD3	Tmigd3	Tmigd3-205	protein_coding		membrane [GO:0016020]
ENSMUST00000196677	3.14645	1.38878e-06	A0A0G2JEJ5	A0A0G2JEJ5_MOUSE	Guanylate-binding protein 4	Gbp4	Gbp4-203	protein_coding	cellular response to type II interferon [GO:0071346]; defense response to Gram-positive bacterium [GO:0050830]; defense response to protozoan [GO:0042832]; negative regulation of interferon-alpha production [GO:0032687]; negative regulation of protein import into nucleus [GO:0042308]; negative regulation of protein phosphorylation [GO:0001933]; negative regulation of protein ubiquitination [GO:00…	cytoplasmic vesicle [GO:0031410]	GTP binding [GO:0005525]; GTPase activity [GO:0003924]
ENSMUST00000198644	3.18463	0.00450129	A0A0G2JEK0	A0A0G2JEK0_MOUSE	Beta-nerve growth factor	Ngf	Ngf-204	protein_coding		extracellular region [GO:0005576]	signaling receptor binding [GO:0005102]
ENSMUST00000199247	4.47375	0.0393494	A0A0G2JEM6	A0A0G2JEM6_MOUSE	Paired immunoglobulin-like type 2 receptor beta-2	Pilrb2	Pilrb2-205	protein_coding
ENSMUST00000198029	-2.14097	9.37429e-05	A0A0G2JET2	A0A0G2JET2_MOUSE	Calcium/calmodulin-dependent protein kinase kinase 2	Camkk2	Camkk2-204	protein_coding	protein phosphorylation [GO:0006468]		ATP binding [GO:0005524]; protein kinase activity [GO:0004672]
ENSMUST00000200389	-2.81599	0.000296825	A0A0G2JF67	A0A0G2JF67_MOUSE	Phosphodiesterase (EC 3.1.4.-)	Pde5a	Pde5a-204	protein_coding	signal transduction [GO:0007165]		3',5'-cyclic-nucleotide phosphodiesterase activity [GO:0004114]; metal ion binding [GO:0046872]
ENSMUST00000196162	4.02245	0.00393151	A0A0G2JF84	A0A0G2JF84_MOUSE	Paired immunoglobulin-like type 2 receptor beta-2	Pilrb2	Pilrb2-202	protein_coding		membrane [GO:0016020]
ENSMUST00000133833	6.01297	2.29241e-08	A0A087WQQ2	A0A087WQQ2_MOUSE	Beta-crystallin A2	Cryba2	Cryba2-202	nonsense_mediated_decay	eye development [GO:0001654]
ENSMUST00000195968	2.48738	0.00348691	A0A0G2JFB5	A0A0G2JFB5_MOUSE	C-C chemokine receptor-like 2	Ccrl2	Ccrl2-202	protein_coding	chemotaxis [GO:0006935]	membrane [GO:0016020]	chemokine receptor activity [GO:0004950]
ENSMUST00000199765	3.23183	0.0156676	A0A0G2JFG1	A0A0G2JFG1_MOUSE	Interleukin-6	Il6	Il6-204	protein_coding	acute-phase response [GO:0006953]; T-helper 17 cell lineage commitment [GO:0072540]	extracellular space [GO:0005615]	cytokine activity [GO:0005125]; growth factor activity [GO:0008083]; interleukin-6 receptor binding [GO:0005138]
ENSMUST00000198257	-2.13115	9.72427e-05	A0A0G2JFG5	A0A0G2JFG5_MOUSE	Calcium/calmodulin-dependent protein kinase kinase 2	Camkk2	Camkk2-206	protein_coding	protein phosphorylation [GO:0006468]		ATP binding [GO:0005524]; protein kinase activity [GO:0004672]
ENSMUST00000144753	-2.20392	0.0223112	A0A0G2JFH6	A0A0G2JFH6_MOUSE	NHS-like protein 2	Nhsl2	Nhsl2-206	protein_coding
ENSMUST00000199183	2.89201	0.00277306	A0A0G2JFT1	A0A0G2JFT1_MOUSE	Interleukin-6	Il6	Il6-203	protein_coding	acute-phase response [GO:0006953]; T-helper 17 cell lineage commitment [GO:0072540]	extracellular space [GO:0005615]	cytokine activity [GO:0005125]; growth factor activity [GO:0008083]; interleukin-6 receptor binding [GO:0005138]
ENSMUST00000197825	-2.24993	0.0256202	A0A0G2JG41	A0A0G2JG41_MOUSE	G-protein-coupled receptor 12	Gpr12	Gpr12-204	protein_coding		plasma membrane [GO:0005886]	G protein-coupled receptor activity [GO:0004930]
ENSMUST00000195978	2.43071	0.0425242	A0A0G2JGF4	A0A0G2JGF4_MOUSE	Interleukin-6	Il6	Il6-202	protein_coding	acute-phase response [GO:0006953]; T-helper 17 cell lineage commitment [GO:0072540]	extracellular space [GO:0005615]	cytokine activity [GO:0005125]; growth factor activity [GO:0008083]; interleukin-6 receptor binding [GO:0005138]
ENSMUST00000199629	2.97906	1.80132e-05	A0A0G2JGT4	A0A0G2JGT4_MOUSE	Guanylate-binding protein 4	Gbp4	Gbp4-206	protein_coding	cellular response to type II interferon [GO:0071346]; defense response to Gram-positive bacterium [GO:0050830]; defense response to protozoan [GO:0042832]; negative regulation of interferon-alpha production [GO:0032687]; negative regulation of protein import into nucleus [GO:0042308]; negative regulation of protein phosphorylation [GO:0001933]; negative regulation of protein ubiquitination [GO:00…	cytoplasmic vesicle [GO:0031410]	GTP binding [GO:0005525]; GTPase activity [GO:0003924]
ENSMUST00000202372	-2.05234	0.00308281	A0A0J9YTS4	A0A0J9YTS4_MOUSE	Tetraspanin-9	Tspan9	Tspan9-211	protein_coding		membrane [GO:0016020]
ENSMUST00000201345	2.84176	0.00065198	A0A0J9YTT0	A0A0J9YTT0_MOUSE	Killer cell lectin-like receptor subfamily G member 2	Klrg2	Klrg2-202	protein_coding		membrane [GO:0016020]
ENSMUST00000201304	4.56224	0.000403987	A0A0J9YU87	A0A0J9YU87_MOUSE	Sodium/bile acid cotransporter 4	Slc10a4	Slc10a4-202	protein_coding		membrane [GO:0016020]	symporter activity [GO:0015293]
ENSMUST00000202174	3.39032	6.59753e-07	A0A0J9YU98	A0A0J9YU98_MOUSE	Zygote arrest protein 1	Zar1	Zar1-203	protein_coding
ENSMUST00000200928	2.23234	2.75987e-06	A0A0J9YUC8	A0A0J9YUC8_MOUSE	Arachidonate 5-lipoxygenase-activating protein	Alox5ap	Alox5ap-203	protein_coding	leukotriene metabolic process [GO:0006691]	membrane [GO:0016020]	enzyme activator activity [GO:0008047]
ENSMUST00000200861	2.02051	0.0169478	A0A0J9YUD1	A0A0J9YUD1_MOUSE	Regulator of G-protein-signaling 6	Rgs6	Rgs6-215	protein_coding	intracellular signal transduction [GO:0035556]; regulation of G protein-coupled receptor signaling pathway [GO:0008277]
ENSMUST00000198024	5.73666	0.019469	A0A0G2JFZ6	A0A0G2JFZ6_MOUSE	Paired immunoglobulin-like type 2 receptor beta-2	Pilrb2	Pilrb2-204	nonsense_mediated_decay		membrane [GO:0016020]
ENSMUST00000201632	2.61935	8.63337e-06	A0A0J9YV28	A0A0J9YV28_MOUSE	Linker for activation of T-cells family member 2	Lat2	Lat2-206	protein_coding	B cell activation [GO:0042113]; immune response-regulating signaling pathway [GO:0002764]
ENSMUST00000200806	2.25689	3.36955e-06	A0A0J9YV38	A0A0J9YV38_MOUSE	Arachidonate 5-lipoxygenase-activating protein	Alox5ap	Alox5ap-202	protein_coding	leukotriene metabolic process [GO:0006691]	membrane [GO:0016020]	enzyme activator activity [GO:0008047]
ENSMUST00000145940	-2.01218	0.00539695	A0A0J9YVG5	A0A0J9YVG5_MOUSE	Tetraspanin-9	Tspan9	Tspan9-207	protein_coding
ENSMUST00000201734	2.03313	0.0195704	A0A0J9YVH6	A0A0J9YVH6_MOUSE	RIKEN cDNA 1520401A03 gene	1520401A03Rik	1520401A03Rik-205	protein_coding
ENSMUST00000069074	-3.15626	2.28792e-08	A0A0M3HEP6	A0A0M3HEP6_MOUSE	Calcium-dependent secretion activator 2	Cadps2	Cadps2-202	protein_coding	dense core granule exocytosis [GO:1990504]; protein transport [GO:0015031]; synaptic vesicle exocytosis [GO:0016079]	cytoplasmic vesicle [GO:0031410]; presynapse [GO:0098793]
ENSMUST00000204354	3.29049	0.000841843	A0A0N4SUJ2	A0A0N4SUJ2_MOUSE	Dysferlin	Dysf	Dysf-214	protein_coding		cytoplasmic vesicle membrane [GO:0030659]; plasma membrane [GO:0005886]	metal ion binding [GO:0046872]
ENSMUST00000204987	3.96708	1.31534e-05	A0A0N4SUN3	A0A0N4SUN3_MOUSE	Dysferlin	Dysf	Dysf-216	protein_coding		cytoplasmic vesicle membrane [GO:0030659]; plasma membrane [GO:0005886]	metal ion binding [GO:0046872]
ENSMUST00000203169	-5.16929	0.023857	A0A0N4SUR4	A0A0N4SUR4_MOUSE	WD repeat domain 49	Wdr49	Wdr49-202	protein_coding			calcium ion binding [GO:0005509]
ENSMUST00000226996	5.65033	6.83573e-07	A0A2I3BRN3	A0A2I3BRN3_MOUSE	Hemicentin-2	Hmcn2	Hmcn2-206	nonsense_mediated_decay
ENSMUST00000205214	-2.24812	9.1169e-05	A0A0N4SUZ6	A0A0N4SUZ6_MOUSE	Solute carrier organic anion transporter family member	Slco1c1	Slco1c1-206	protein_coding	ion transport [GO:0006811]; transmembrane transport [GO:0055085]	plasma membrane [GO:0005886]
ENSMUST00000204591	2.47934	8.57908e-06	A0A0N4SV63	A0A0N4SV63_MOUSE	Dysferlin	Dysf	Dysf-215	protein_coding	macrophage activation involved in immune response [GO:0002281]; monocyte activation involved in immune response [GO:0002280]; negative regulation of phagocytosis [GO:0050765]	centriolar satellite [GO:0034451]; cytoplasmic vesicle membrane [GO:0030659]; early endosome [GO:0005769]; endocytic vesicle [GO:0030139]; late endosome [GO:0005770]; T-tubule [GO:0030315]	calcium ion binding [GO:0005509]; calcium-dependent phospholipid binding [GO:0005544]
ENSMUST00000204746	-4.42093	3.83591e-05	A0A0N4SV75	A0A0N4SV75_MOUSE	Beta-chimaerin	Chn2	Chn2-214	protein_coding	signal transduction [GO:0007165]		metal ion binding [GO:0046872]
ENSMUST00000203091	-4.47264	2.32654e-05	A0A0N4SV96	A0A0N4SV96_MOUSE	Beta-chimaerin	Chn2	Chn2-210	protein_coding	signal transduction [GO:0007165]		metal ion binding [GO:0046872]
ENSMUST00000203140	-2.29791	9.27061e-05	A0A0N4SVD7	A0A0N4SVD7_MOUSE	Solute carrier organic anion transporter family member	Slco1c1	Slco1c1-203	protein_coding	ion transport [GO:0006811]; transmembrane transport [GO:0055085]	plasma membrane [GO:0005886]
ENSMUST00000204555	4.02115	8.92881e-06	A0A0N4SVI9	A0A0N4SVI9_MOUSE	Protein DEPP1	Depp1 8430408G22Rik	Depp1-203	protein_coding
ENSMUST00000203262	-4.24407	2.17408e-08	A0A0N4SVN2	A0A0N4SVN2_MOUSE	Inositol 1,4,5-trisphosphate receptor type 1	Itpr1	Itpr1-202	protein_coding	calcium ion transport [GO:0006816]
ENSMUST00000203020	2.73078	0.000986336	A0A0N4SVP3	A0A0N4SVP3_MOUSE	T-cell-interacting,-activating receptor on myeloid cells protein 1	Tarm1	Tarm1-202	protein_coding
ENSMUST00000204921	-4.55311	1.91992e-05	A0A0N4SVT0	A0A0N4SVT0_MOUSE	Beta-chimaerin	Chn2	Chn2-215	protein_coding	signal transduction [GO:0007165]		metal ion binding [GO:0046872]
ENSMUST00000203695	3.85825	1.10589e-08	A0A0N4SVX9	A0A0N4SVX9_MOUSE	Dysferlin	Dysf	Dysf-212	protein_coding		cytoplasmic vesicle membrane [GO:0030659]; plasma membrane [GO:0005886]	metal ion binding [GO:0046872]
ENSMUST00000203074	-6.71677	0.00148488	A0A0N4SVZ4	A0A0N4SVZ4_MOUSE	von Willebrand factor D and EGF domain-containing protein	Vwde	Vwde-202	protein_coding			calcium ion binding [GO:0005509]
ENSMUST00000203941	-4.49385	1.98706e-05	A0A0N4SVZ7	A0A0N4SVZ7_MOUSE	Beta-chimaerin	Chn2	Chn2-211	protein_coding	signal transduction [GO:0007165]		metal ion binding [GO:0046872]
ENSMUST00000203687	-4.39967	7.5944e-09	A0A0N4SW22	A0A0N4SW22_MOUSE	Inositol 1,4,5-trisphosphate receptor type 1	Itpr1	Itpr1-207	protein_coding	calcium ion transport [GO:0006816]
ENSMUST00000204115	-4.59097	1.45862e-05	A0A0N4SWG3	A0A0N4SWG3_MOUSE	Beta-chimaerin	Chn2	Chn2-212	protein_coding	signal transduction [GO:0007165]		metal ion binding [GO:0046872]
ENSMUST00000203803	2.91094	6.85473e-08	A0A0N4SWG7	A0A0N4SWG7_MOUSE	Dysferlin	Dysf	Dysf-213	protein_coding		cytoplasmic vesicle membrane [GO:0030659]; plasma membrane [GO:0005886]	metal ion binding [GO:0046872]
ENSMUST00000234205	-2.74744	4.03762e-05	Q8BGR3	Q8BGR3_MOUSE	Calcium/calmodulin-dependent protein kinase IV (Calcium/calmodulin-dependent protein kinase type IV)	Camk4	Camk4-203	nonsense_mediated_decay	long-term memory [GO:0007616]; myeloid dendritic cell differentiation [GO:0043011]; positive regulation of DNA-templated transcription [GO:0045893]; protein phosphorylation [GO:0006468]	fibrillar center [GO:0001650]; glutamatergic synapse [GO:0098978]; nucleoplasm [GO:0005654]; postsynapse [GO:0098794]	ATP binding [GO:0005524]; calmodulin-dependent protein kinase activity [GO:0004683]
ENSMUST00000153860	2.82801	1.98226e-06	A0A0N4SWH3	A0A0N4SWH3_MOUSE	Dysferlin	Dysf	Dysf-210	protein_coding		cytoplasmic vesicle membrane [GO:0030659]; plasma membrane [GO:0005886]	metal ion binding [GO:0046872]
ENSMUST00000203638	-4.07261	8.58975e-08	A0A0N4SWH7	A0A0N4SWH7_MOUSE	Inositol 1,4,5-trisphosphate receptor type 1	Itpr1	Itpr1-206	protein_coding	calcium ion transport [GO:0006816]
ENSMUST00000203936	-3.87623	2.26095e-06	A0A0N4SWI0	A0A0N4SWI0_MOUSE	Inositol 1,4,5-trisphosphate receptor	Itpr1	Itpr1-208	protein_coding		endoplasmic reticulum membrane [GO:0005789]	inositol 1,4,5 trisphosphate binding [GO:0070679]; inositol 1,4,5-trisphosphate-sensitive calcium-release channel activity [GO:0005220]
ENSMUST00000065703	2.8357	0.000954598	A0A0R3P9C5	A0A0R3P9C5_MOUSE	T-cell-interacting,-activating receptor on myeloid cells protein 1	Tarm1	Tarm1-201	protein_coding		membrane [GO:0016020]
ENSMUST00000106581	3.06892	0.00375216	A0A0R3P9D2	A0A0R3P9D2_MOUSE	CMRF35-like molecule 7	Cd300lb	Cd300lb-201	protein_coding		membrane [GO:0016020]
ENSMUST00000142431	-7.09007	0.00121861	A0A0R4IZX8	A0A0R4IZX8_MOUSE	Purkinje cell protein 2	Pcp2	Pcp2-205	protein_coding	cell migration [GO:0016477]; positive regulation of catalytic activity [GO:0043085]; positive regulation of cell population proliferation [GO:0008284]; positive regulation of DNA biosynthetic process [GO:2000573]; positive regulation of ERK1 and ERK2 cascade [GO:0070374]; positive regulation of gene expression [GO:0010628]; positive regulation of proteolysis [GO:0045862]; protein autophosphorylat…	cell-cell junction [GO:0005911]; endoplasmic reticulum [GO:0005783]; Golgi apparatus [GO:0005794]; plasma membrane [GO:0005886]; transport vesicle [GO:0030133]	ATP binding [GO:0005524]; fibroblast growth factor binding [GO:0017134]; fibroblast growth factor receptor activity [GO:0005007]; heparin binding [GO:0008201]
ENSMUST00000004749	-7.12145	0.00146633	A0A0R4IZX8	A0A0R4IZX8_MOUSE	Purkinje cell protein 2	Pcp2	Pcp2-201	protein_coding			guanyl-nucleotide exchange factor activity [GO:0005085]
ENSMUST00000005452	2.81824	0.0011589	A0A0R4IZY3	A0A0R4IZY3_MOUSE	Fibroblast growth factor receptor (EC 2.7.10.1)	Fgfr4	Fgfr4-201	protein_coding		axon [GO:0030424]; cytoplasm [GO:0005737]; intermediate filament [GO:0005882]	structural molecule activity [GO:0005198]
ENSMUST00000022638	2.48606	0.000681721	A0A0R4J036	A0A0R4J036_MOUSE	Neurofilament medium polypeptide (160 kDa neurofilament protein) (Neurofilament 3) (Neurofilament triplet M protein)	Nefm	Nefm-201	protein_coding
ENSMUST00000027884	7.41485	1.77997e-05	A0A0R4J070	A0A0R4J070_MOUSE	Testis-expressed protein 35	Tex35	Tex35-201	protein_coding	negative regulation of endoplasmic reticulum stress-induced intrinsic apoptotic signaling pathway [GO:1902236]; negative regulation of fibroblast growth factor receptor signaling pathway [GO:0040037]; negative regulation of gene expression [GO:0010629]; negative regulation of sprouting angiogenesis [GO:1903671]; positive regulation of collagen biosynthetic process [GO:0032967]; positive regulatio…	chromatin [GO:0000785]; endoplasmic reticulum [GO:0005783]; membrane [GO:0016020]; nucleus [GO:0005634]	DNA-binding transcription repressor activity, RNA polymerase II-specific [GO:0001227]; SMAD binding [GO:0046332]; transcription cis-regulatory region binding [GO:0000976]
ENSMUST00000028663	2.03191	0.0307982	A0A0R4J082	A0A0R4J082_MOUSE	Cyclic AMP-responsive element-binding protein 3-like protein 1	Creb3l1	Creb3l1-201	protein_coding		membrane [GO:0016020]
ENSMUST00000029717	3.53119	4.91928e-09	A0A0R4J090	A0A0R4J090_MOUSE	Antigen-presenting glycoprotein CD1d1	Cd1d1	Cd1d1-201	protein_coding	lipid catabolic process [GO:0016042]	extracellular space [GO:0005615]	phospholipase activity [GO:0004620]
ENSMUST00000032336	2.00753	0.0242063	A0A0R4J0B2	A0A0R4J0B2_MOUSE	Phospholipase B-like (EC 3.1.1.-)	Plbd1	Plbd1-201	protein_coding		nucleus [GO:0005634]	metal ion binding [GO:0046872]; RNA polymerase II transcription regulatory region sequence-specific DNA binding [GO:0000977]
ENSMUST00000039118	-4.31343	7.33465e-06	A0A0R4J0E2	A0A0R4J0E2_MOUSE	Zinc finger protein ZIC 5	Zic5	Zic5-201	protein_coding
ENSMUST00000038069	3.30565	0.0269518	A0A0R4J0G1	A0A0R4J0G1_MOUSE	Carcinoembryonic antigen-related cell adhesion molecule 10	Ceacam10	Ceacam10-201	protein_coding		membrane [GO:0016020]
ENSMUST00000041142	2.7052	1.01787e-09	A0A0R4J0H1	A0A0R4J0H1_MOUSE	Mucin-1	Muc1	Muc1-201	protein_coding	proteolysis [GO:0006508]	extracellular space [GO:0005615]; interphotoreceptor matrix [GO:0033165]	retinol binding [GO:0019841]; serine-type peptidase activity [GO:0008236]
ENSMUST00000043058	5.60719	0.0317333	A0A0R4J0I1	A0A0R4J0I1_MOUSE	Serine protease inhibitor A3K	Serpina3k	Serpina3k-201	protein_coding	system development [GO:0048731]	nucleus [GO:0005634]	DNA-binding transcription factor activity, RNA polymerase II-specific [GO:0000981]; metal ion binding [GO:0046872]; sequence-specific double-stranded DNA binding [GO:1990837]
ENSMUST00000041730	2.6563	0.0266373	A0A0R4J0I7	A0A0R4J0I7_MOUSE	LIM homeobox transcription factor 1-beta	Lmx1b	Lmx1b-201	protein_coding		endoplasmic reticulum [GO:0005783]; membrane [GO:0016020]
ENSMUST00000036069	-2.84431	0.00283438	A0A0R4J0J7	A0A0R4J0J7_MOUSE	MAM domain-containing protein 2	Mamdc2	Mamdc2-201	protein_coding		endoplasmic reticulum [GO:0005783]; membrane [GO:0016020]
ENSMUST00000049197	-2.69988	0.000267503	A0A0R4J0J9	A0A0R4J0J9_MOUSE	Transmembrane 6 superfamily member 2	Tm6sf2	Tm6sf2-201	protein_coding		membrane [GO:0016020]
ENSMUST00000238970	2.58905	0.00432289	A0A0R4J0M4	A0A0R4J0M4_MOUSE	Apolipoprotein F	Apof	Apof-202	protein_coding		extracellular space [GO:0005615]
ENSMUST00000059206	2.70612	1.05431e-09	A0A0R4J0P5	A0A0R4J0P5_MOUSE	Proline-serine-threonine phosphatase-interacting protein 1	Pstpip1	Pstpip1-201	protein_coding		cytosol [GO:0005829]; plasma membrane [GO:0005886]	identical protein binding [GO:0042802]
ENSMUST00000057465	2.40561	0.0051344	A0A0R4J0P8	A0A0R4J0P8_MOUSE	RIKEN cDNA A530016L24 gene	A530016L24Rik	A530016L24Rik-201	protein_coding		membrane [GO:0016020]
ENSMUST00000160465	5.27575	3.83434e-07	F6SMH4	F6SMH4_MOUSE	Sterol O-acyltransferase 2	Soat2	Soat2-202	nonsense_mediated_decay		membrane [GO:0016020]	O-acyltransferase activity [GO:0008374]
ENSMUST00000075072	4.15345	1.49129e-05	A0A0R4J0Y2	A0A0R4J0Y2_MOUSE	Psychosine receptor	Gpr65	Gpr65-201	protein_coding	actin cytoskeleton reorganization [GO:0031532]; activation of GTPase activity [GO:0090630]; adenylate cyclase-activating G protein-coupled receptor signaling pathway [GO:0007189]; positive regulation of stress fiber assembly [GO:0051496]; response to acidic pH [GO:0010447]	plasma membrane [GO:0005886]	G protein-coupled receptor activity [GO:0004930]
ENSMUST00000079824	3.20634	6.40175e-13	A0A0R4J100	A0A0R4J100_MOUSE	G-protein-coupled receptor 84	Gpr84	Gpr84-201	protein_coding		membrane [GO:0016020]	G protein-coupled receptor activity [GO:0004930]
ENSMUST00000087012	2.09459	0.00113041	A0A0R4J122	A0A0R4J122_MOUSE	Solute carrier family 22 member 7	Slc22a7	Slc22a7-201	protein_coding		basolateral plasma membrane [GO:0016323]	organic anion transmembrane transporter activity [GO:0008514]; prostaglandin transmembrane transporter activity [GO:0015132]
ENSMUST00000098272	3.5286	0.0123792	A0A0R4J166	A0A0R4J166_MOUSE	Kelch-like protein 40	Klhl40	Klhl40-201	protein_coding		A band [GO:0031672]; I band [GO:0031674]
ENSMUST00000101237	2.10448	0.000594978	A0A0R4J190	A0A0R4J190_MOUSE	ADP-ribosyl cyclase/cyclic ADP-ribose hydrolase (EC 3.2.2.6)	Bst1	Bst1-201	protein_coding	positive regulation of cell population proliferation [GO:0008284]; regulation of actin cytoskeleton organization [GO:0032956]; regulation of calcium-mediated signaling [GO:0050848]; regulation of cell-matrix adhesion [GO:0001952]; regulation of inflammatory response [GO:0050727]; regulation of neutrophil chemotaxis [GO:0090022]; regulation of peptidyl-tyrosine phosphorylation [GO:0050730]	extrinsic component of membrane [GO:0019898]; uropod [GO:0001931]	ADP-ribosyl cyclase activity [GO:0061811]; cyclic ADP-ribose hydrolase [GO:0061812]; NAD(P)+ nucleosidase activity [GO:0050135]; NAD+ nucleotidase, cyclic ADP-ribose generating [GO:0061809]; transferase activity [GO:0016740]
ENSMUST00000101395	3.93413	0.0266931	A0A0R4J193	A0A0R4J193_MOUSE	Homeobox protein Hox-A4	Hoxa4	Hoxa4-201	protein_coding	anterior/posterior pattern specification [GO:0009952]; embryo development [GO:0009790]; skeletal system development [GO:0001501]	nuclear body [GO:0016604]	DNA-binding transcription factor activity, RNA polymerase II-specific [GO:0000981]; sequence-specific double-stranded DNA binding [GO:1990837]
ENSMUST00000181945	5.20526	0.000117931	M0QWR3	M0QWR3_MOUSE	Junctional sarcoplasmic reticulum protein 1	Jsrp1	Jsrp1-204	nonsense_mediated_decay		membrane [GO:0016020]
ENSMUST00000109222	4.57441	0.0283174	A0A0R4J1C9	A0A0R4J1C9_MOUSE	Sulfotransferase (EC 2.8.2.-)	Chst4	Chst4-201	protein_coding	carbohydrate metabolic process [GO:0005975]	Golgi membrane [GO:0000139]	sulfotransferase activity [GO:0008146]
ENSMUST00000111659	-2.42829	0.0469439	A0A0R4J1G0	A0A0R4J1G0_MOUSE	Transcription factor 7-like 2	Tcf7l2	Tcf7l2-212	protein_coding	animal organ development [GO:0048513]; cell differentiation [GO:0030154]; tissue development [GO:0009888]; Wnt signaling pathway [GO:0016055]	nucleus [GO:0005634]	DNA binding [GO:0003677]
ENSMUST00000122359	-2.57411	0.00685145	A0A0R4J1L6	A0A0R4J1L6_MOUSE	Actin filament-associated protein 1-like 2	Afap1l2	Afap1l2-203	protein_coding
ENSMUST00000118207	7.48758	8.19324e-06	A0A0R4J1P6	A0A0R4J1P6_MOUSE	Testis-expressed protein 35	Tex35	Tex35-202	protein_coding
ENSMUST00000139092	2.77622	0.000838511	A0A0R4J1R5	A0A0R4J1R5_MOUSE	Interferon-activated gene 214	Ifi214 BC094916	Ifi214-203	protein_coding	activation of innate immune response [GO:0002218]; cellular response to interferon-beta [GO:0035458]
ENSMUST00000144700	2.14681	0.000727177	A0A0R4J1S3	A0A0R4J1S3_MOUSE	Pleckstrin homology domain-containing family G member 2	Plekhg2	Plekhg2-206	protein_coding			guanyl-nucleotide exchange factor activity [GO:0005085]
ENSMUST00000127476	-2.14176	0.0460105	A0A0R4J1U9	A0A0R4J1U9_MOUSE	Chromodomain-helicase-DNA-binding protein 7	Chd7	Chd7-203	protein_coding
ENSMUST00000142094	5.09599	0.0207735	E9PXE0	E9PXE0_MOUSE	Alpha-2-antiplasmin	Serpinf2	Serpinf2-204	nonsense_mediated_decay
ENSMUST00000234654	-2.7476	4.02969e-05	Q8BGR3	Q8BGR3_MOUSE	Calcium/calmodulin-dependent protein kinase IV (Calcium/calmodulin-dependent protein kinase type IV)	Camk4	Camk4-204	nonsense_mediated_decay	long-term memory [GO:0007616]; myeloid dendritic cell differentiation [GO:0043011]; positive regulation of DNA-templated transcription [GO:0045893]; protein phosphorylation [GO:0006468]	fibrillar center [GO:0001650]; glutamatergic synapse [GO:0098978]; nucleoplasm [GO:0005654]; postsynapse [GO:0098794]	ATP binding [GO:0005524]; calmodulin-dependent protein kinase activity [GO:0004683]
ENSMUST00000159004	3.59407	0.0165724	A0A0R4J1Z0	A0A0R4J1Z0_MOUSE	MAS-related GPR, member A2A	Mrgpra2a	Mrgpra2a-201	protein_coding	G protein-coupled receptor signaling pathway [GO:0007186]	membrane [GO:0016020]	G protein-coupled receptor activity [GO:0004930]
ENSMUST00000162367	2.00905	0.0140505	A0A0R4J207	A0A0R4J207_MOUSE	Proteoglycan 4	Prg4	Prg4-207	protein_coding	immune response [GO:0006955]	cellular anatomical entity [GO:0110165]	polysaccharide binding [GO:0030247]; scavenger receptor activity [GO:0005044]
ENSMUST00000167924	3.99147	0.000383131	A0A0R4J210	A0A0R4J210_MOUSE	Tumor necrosis factor (TNF-a) (Cachectin) (TNF-alpha) (Tumor necrosis factor ligand superfamily member 2) [Cleaved into: Intracellular domain 1 (ICD1); Intracellular domain 2 (ICD2); C-domain 1; C-domain 2; Tumor necrosis factor, soluble form]	Tnf	Tnf-202	protein_coding	immune response [GO:0006955]; necroptotic signaling pathway [GO:0097527]; regulation of biological quality [GO:0065008]; regulation of developmental process [GO:0050793]; regulation of multicellular organismal process [GO:0051239]; regulation of secretion [GO:0051046]; vascular endothelial growth factor production [GO:0010573]	extracellular space [GO:0005615]; plasma membrane [GO:0005886]	cytokine activity [GO:0005125]; tumor necrosis factor receptor binding [GO:0005164]
ENSMUST00000163623	2.4012	2.27922e-05	A0A0R4J212	A0A0R4J212_MOUSE	Enhancer of filamentation 1	Nedd9	Nedd9-202	protein_coding	cell adhesion [GO:0007155]	cytoplasm [GO:0005737]; focal adhesion [GO:0005925]
ENSMUST00000163367	-6.4806	0.00056177	A0A0R4J213	A0A0R4J213_MOUSE	Urea transporter	Slc14a2	Slc14a2-202	protein_coding		plasma membrane [GO:0005886]	urea transmembrane transporter activity [GO:0015204]
ENSMUST00000171347	3.78523	1.24482e-14	A0A0R4J245	A0A0R4J245_MOUSE	Protein CTLA-2-beta	Ctla2b	Ctla2b-202	protein_coding
ENSMUST00000174576	2.05547	0.000323715	A0A0R4J256	A0A0R4J256_MOUSE	Proteasome subunit beta	Psmb9	Psmb9-204	protein_coding	immune system process [GO:0002376]; proteolysis involved in protein catabolic process [GO:0051603]; regulation of cysteine-type endopeptidase activity [GO:2000116]	cytosol [GO:0005829]; nucleus [GO:0005634]; proteasome core complex [GO:0005839]	threonine-type endopeptidase activity [GO:0004298]
ENSMUST00000176826	2.88402	1.0035e-09	A0A0R4J268	A0A0R4J268_MOUSE	Oncostatin-M-specific receptor subunit beta	Osmr	Osmr-204	protein_coding		membrane [GO:0016020]	cytokine receptor activity [GO:0004896]
ENSMUST00000177178	2.29238	0.000827718	A0A0R4J269	A0A0R4J269_MOUSE	C-type lectin domain family 5 member A	Clec5a	Clec5a-204	protein_coding		membrane [GO:0016020]
ENSMUST00000196599	4.99194	5.15689e-06	A0A0G2JFN8	A0A0G2JFN8_MOUSE	Immunoglobulin kappa variable 8-19	Igkv8-19	Igkv8-19-202	IG_V_gene	immune response [GO:0006955]	extracellular space [GO:0005615]
ENSMUST00000040746	2.4104	9.53757e-05	A0A0R4J284	A0A0R4J284_MOUSE	Dynein light chain Tctex-type 2A1 (Dynein light chain Tctex-type 2A2)	Dynlt2a1 Dynlt2a2	Dynlt2a1-201	protein_coding
ENSMUST00000208340	2.57842	3.09441e-09	A0A0R4J289	A0A0R4J289_MOUSE	P2Y purinoceptor 2	P2ry2	P2ry2-206	protein_coding	blood vessel diameter maintenance [GO:0097746]; phospholipase C-activating G protein-coupled receptor signaling pathway [GO:0007200]; positive regulation of mucus secretion [GO:0070257]	plasma membrane [GO:0005886]	G protein-coupled purinergic nucleotide receptor activity [GO:0045028]
ENSMUST00000178340	2.54239	8.85388e-11	A0A0R4J289	A0A0R4J289_MOUSE	P2Y purinoceptor 2	P2ry2	P2ry2-202	protein_coding	blood vessel diameter maintenance [GO:0097746]; phospholipase C-activating G protein-coupled receptor signaling pathway [GO:0007200]; positive regulation of mucus secretion [GO:0070257]	plasma membrane [GO:0005886]	G protein-coupled purinergic nucleotide receptor activity [GO:0045028]
ENSMUST00000207916	2.49386	7.54056e-09	A0A0R4J289	A0A0R4J289_MOUSE	P2Y purinoceptor 2	P2ry2	P2ry2-204	protein_coding	blood vessel diameter maintenance [GO:0097746]; phospholipase C-activating G protein-coupled receptor signaling pathway [GO:0007200]; positive regulation of mucus secretion [GO:0070257]	plasma membrane [GO:0005886]	G protein-coupled purinergic nucleotide receptor activity [GO:0045028]
ENSMUST00000037540	2.4867	1.14519e-08	A0A0R4J289	A0A0R4J289_MOUSE	P2Y purinoceptor 2	P2ry2	P2ry2-201	protein_coding	blood vessel diameter maintenance [GO:0097746]; phospholipase C-activating G protein-coupled receptor signaling pathway [GO:0007200]; positive regulation of mucus secretion [GO:0070257]	plasma membrane [GO:0005886]	G protein-coupled purinergic nucleotide receptor activity [GO:0045028]
ENSMUST00000002389	5.54423	7.80755e-16	A0A0R4J293	A0A0R4J293_MOUSE	Protein-glutamine gamma-glutamyltransferase K	Tgm1	Tgm1-201	protein_coding	keratinocyte differentiation [GO:0030216]; peptide cross-linking [GO:0018149]; positive regulation of cell cycle [GO:0045787]; positive regulation of keratinocyte proliferation [GO:0010838]	membrane [GO:0016020]	identical protein binding [GO:0042802]; metal ion binding [GO:0046872]; protein-glutamine gamma-glutamyltransferase activity [GO:0003810]
ENSMUST00000178034	5.52127	1.38988e-15	A0A0R4J293	A0A0R4J293_MOUSE	Protein-glutamine gamma-glutamyltransferase K	Tgm1	Tgm1-203	protein_coding	keratinocyte differentiation [GO:0030216]; peptide cross-linking [GO:0018149]; positive regulation of cell cycle [GO:0045787]; positive regulation of keratinocyte proliferation [GO:0010838]	membrane [GO:0016020]	identical protein binding [GO:0042802]; metal ion binding [GO:0046872]; protein-glutamine gamma-glutamyltransferase activity [GO:0003810]
ENSMUST00000168729	5.50343	1.42941e-15	A0A0R4J293	A0A0R4J293_MOUSE	Protein-glutamine gamma-glutamyltransferase K	Tgm1	Tgm1-202	protein_coding	keratinocyte differentiation [GO:0030216]; peptide cross-linking [GO:0018149]; positive regulation of cell cycle [GO:0045787]; positive regulation of keratinocyte proliferation [GO:0010838]	membrane [GO:0016020]	identical protein binding [GO:0042802]; metal ion binding [GO:0046872]; protein-glutamine gamma-glutamyltransferase activity [GO:0003810]
ENSMUST00000144173	2.21854	0.00282687	A0A0U1RNE8	A0A0U1RNE8_MOUSE	Apolipoprotein B receptor	Apobr	Apobr-205	protein_coding	lipid transport [GO:0006869]		lipoprotein particle receptor activity [GO:0030228]
ENSMUST00000205933	3.86272	0.000127608	A0A0U1RNG0	A0A0U1RNG0_MOUSE	Calcitonin	Calca	Calca-205	protein_coding		extracellular region [GO:0005576]	hormone activity [GO:0005179]
ENSMUST00000205714	3.55348	0.00131588	A0A0U1RNG0	A0A0U1RNG0_MOUSE	Calcitonin	Calca	Calca-204	protein_coding		extracellular region [GO:0005576]	hormone activity [GO:0005179]
ENSMUST00000206371	2.30751	5.96198e-07	A0A0U1RNJ9	A0A0U1RNJ9_MOUSE	Myeloid cell surface antigen CD33	Cd33	Cd33-205	protein_coding		membrane [GO:0016020]
ENSMUST00000205407	2.05376	0.0337575	A0A0U1RNL0	A0A0U1RNL0_MOUSE	Putative ATP-dependent RNA helicase TDRD12	Tdrd12	Tdrd12-205	protein_coding
ENSMUST00000205985	2.1003	3.27714e-05	A0A0U1RNW1	A0A0U1RNW1_MOUSE	Interleukin 4 receptor, alpha	Il4ra	Il4ra-202	protein_coding	production of molecular mediator involved in inflammatory response [GO:0002532]	membrane [GO:0016020]	cytokine receptor activity [GO:0004896]
ENSMUST00000205782	-2.52268	0.0108187	A0A0U1RNW2	A0A0U1RNW2_MOUSE	Hyaluronan and proteoglycan link protein 3	Hapln3	Hapln3-202	protein_coding	cell adhesion [GO:0007155]	extracellular region [GO:0005576]	hyaluronic acid binding [GO:0005540]
ENSMUST00000206541	-2.38604	0.0039604	A0A0U1RNY5	A0A0U1RNY5_MOUSE	Serine/threonine-protein kinase SBK1	Sbk1	Sbk1-203	protein_coding
ENSMUST00000206156	3.85705	0.000148317	A0A0U1RNZ0	A0A0U1RNZ0_MOUSE	Calcitonin	Calca	Calca-206	protein_coding		extracellular region [GO:0005576]	hormone activity [GO:0005179]
ENSMUST00000205626	2.8469	0.0134055	A0A0U1RP82	A0A0U1RP82_MOUSE	Intermediate conductance calcium-activated potassium channel protein 4	Kcnn4	Kcnn4-203	protein_coding		membrane [GO:0016020]	small conductance calcium-activated potassium channel activity [GO:0016286]
ENSMUST00000165938	6.14719	0.00026817	A0A0U1RPK0	A0A0U1RPK0_MOUSE	Transmembrane protein 275	Tmem275 6430628N08Rik	6430628N08Rik-202	protein_coding
ENSMUST00000206847	5.09049	0.00433154	A0A0U1RQ24	A0A0U1RQ24_MOUSE	Carcinoembryonic antigen-related cell adhesion molecule 10	Ceacam10	Ceacam10-203	protein_coding
ENSMUST00000139224	2.48474	0.0198629	A0A0U1RQ59	A0A0U1RQ59_MOUSE	Hypoxia-inducible factor 3-alpha	Hif3a	Hif3a-203	protein_coding
ENSMUST00000206779	4.22063	1.40501e-06	A0A0U1RQ88	A0A0U1RQ88_MOUSE	Aggrecan core protein	Acan	Acan-202	protein_coding		cellular anatomical entity [GO:0110165]	calcium ion binding [GO:0005509]; carbohydrate binding [GO:0030246]; hyaluronic acid binding [GO:0005540]
ENSMUST00000167202	3.37144	0.000927984	A0A140LHB1	A0A140LHB1_MOUSE	Splicing factor U2AF 26 kDa subunit	U2af1l4	U2af1l4-220	protein_coding	mRNA splicing, via spliceosome [GO:0000398]	U2AF complex [GO:0089701]	metal ion binding [GO:0046872]; RNA binding [GO:0003723]
ENSMUST00000144977	-6.96367	0.00161228	A0A140LHG1	A0A140LHG1_MOUSE	Purkinje cell protein 2	Pcp2	Pcp2-206	protein_coding			guanyl-nucleotide exchange factor activity [GO:0005085]
ENSMUST00000208819	2.07841	0.0262941	A0A140LHG5	A0A140LHG5_MOUSE	Pro-neuregulin-1, membrane-bound isoform	Nrg1	Nrg1-214	protein_coding	nervous system development [GO:0007399]	extracellular region [GO:0005576]; plasma membrane [GO:0005886]	growth factor activity [GO:0008083]
ENSMUST00000208478	-3.17639	0.0219124	A0A140LHK2	A0A140LHK2_MOUSE	Ras-related protein Rab	Rab38	Rab38-202	protein_coding	vesicle-mediated transport [GO:0016192]	membrane [GO:0016020]; trans-Golgi network [GO:0005802]; vesicle [GO:0031982]	GTP binding [GO:0005525]; GTPase activity [GO:0003924]
ENSMUST00000207827	-5.06793	0.019429	A0A140LHP3	A0A140LHP3_MOUSE	Epithelial cell-transforming sequence 2 oncogene-like	Ect2l	Ect2l-203	protein_coding			guanyl-nucleotide exchange factor activity [GO:0005085]
ENSMUST00000161152	4.75219	0.000896263	F6TL88	F6TL88_MOUSE	p-selectin	Selp	Selp-203	nonsense_mediated_decay
ENSMUST00000208505	5.71082	1.75327e-07	A0A140LHS3	A0A140LHS3_MOUSE	Protein FosB	Fosb	Fosb-207	protein_coding	regulation of transcription by RNA polymerase II [GO:0006357]	nucleus [GO:0005634]	DNA binding [GO:0003677]; DNA-binding transcription factor activity [GO:0003700]
ENSMUST00000208326	5.72127	2.10359e-07	A0A140LHW0	A0A140LHW0_MOUSE	Protein FosB	Fosb	Fosb-205	protein_coding	regulation of transcription by RNA polymerase II [GO:0006357]	nucleus [GO:0005634]	DNA binding [GO:0003677]; DNA-binding transcription factor activity [GO:0003700]
ENSMUST00000208072	-3.70891	0.0465364	A0A140LHZ1	A0A140LHZ1_MOUSE	WD repeat domain phosphoinositide-interacting protein 4	Wdr45	Wdr45-224	protein_coding
ENSMUST00000128566	-5.46422	3.11365e-05	A0A140LI57	A0A140LI57_MOUSE	Purkinje cell protein 2	Pcp2	Pcp2-202	protein_coding			guanyl-nucleotide exchange factor activity [GO:0005085]
ENSMUST00000206935	4.70368	3.65713e-10	A0A0U1RNF3	A0A0U1RNF3_MOUSE	Urokinase plasminogen activator surface receptor	Plaur	Plaur-206	nonsense_mediated_decay
ENSMUST00000194797	4.6928	0.00427456	Q3TAZ6	Q3TAZ6_MOUSE	CD244 molecule A	Cd244a Cd244	Cd244a-203	nonsense_mediated_decay		membrane [GO:0016020]
ENSMUST00000192602	2.66669	0.0224968	A0A140LIA9	A0A140LIA9_MOUSE	Dynein, axonemal, heavy chain 14	Dnah14	Dnah14-204	protein_coding	microtubule-based movement [GO:0007018]	dynein complex [GO:0030286]	dynein intermediate chain binding [GO:0045505]; dynein light intermediate chain binding [GO:0051959]; minus-end-directed microtubule motor activity [GO:0008569]
ENSMUST00000208910	-3.80847	0.0466801	A0A140LIB2	A0A140LIB2_MOUSE	Dynein axonemal heavy chain 3	Dnah3	Dnah3-203	protein_coding	microtubule-based movement [GO:0007018]	dynein complex [GO:0030286]	dynein intermediate chain binding [GO:0045505]; dynein light intermediate chain binding [GO:0051959]; minus-end-directed microtubule motor activity [GO:0008569]
ENSMUST00000208948	-5.13718	0.0176831	A0A140LIP2	A0A140LIP2_MOUSE	Epithelial cell-transforming sequence 2 oncogene-like	Ect2l	Ect2l-204	protein_coding			guanyl-nucleotide exchange factor activity [GO:0005085]
ENSMUST00000206705	3.04406	0.00510732	A0A140LIR9	A0A140LIR9_MOUSE	ETS repressor factor-like	Erfl Gm4881	Erfl-201	protein_coding	cell differentiation [GO:0030154]; regulation of transcription by RNA polymerase II [GO:0006357]	nucleus [GO:0005634]	DNA-binding transcription factor activity, RNA polymerase II-specific [GO:0000981]; sequence-specific DNA binding [GO:0043565]
ENSMUST00000207716	5.73587	1.87205e-07	A0A140LIT4	A0A140LIT4_MOUSE	Protein FosB	Fosb	Fosb-203	protein_coding	regulation of transcription by RNA polymerase II [GO:0006357]	nucleus [GO:0005634]	DNA binding [GO:0003677]; DNA-binding transcription factor activity [GO:0003700]
ENSMUST00000207415	-4.00191	0.000886054	A0A140LIV5	A0A140LIV5_MOUSE	Chordin-like protein 1	Chrdl1	Chrdl1-205	protein_coding
ENSMUST00000207331	2.60458	4.3593e-09	A0A140LJ20	A0A140LJ20_MOUSE	Zinc finger protein 787	Zfp787	Zfp787-203	protein_coding
ENSMUST00000208746	2.1409	5.69803e-07	A0A140LJ20	A0A140LJ20_MOUSE	Zinc finger protein 787	Zfp787	Zfp787-206	protein_coding
ENSMUST00000207334	5.70646	2.213e-07	A0A140LJH0	A0A140LJH0_MOUSE	Protein FosB	Fosb	Fosb-202	protein_coding	regulation of transcription by RNA polymerase II [GO:0006357]	nucleus [GO:0005634]	DNA binding [GO:0003677]; DNA-binding transcription factor activity [GO:0003700]
ENSMUST00000106794	2.03343	0.00390197	A0A140T8Q6	A0A140T8Q6_MOUSE	Allergin-1	Milr1	Milr1-202	protein_coding		membrane [GO:0016020]
ENSMUST00000118489	-3.61161	0.000717252	A0A140T8R6	A0A140T8R6_MOUSE	Metabotropic glutamate receptor 4	Grm4	Grm4-202	protein_coding		plasma membrane [GO:0005886]	G protein-coupled receptor activity [GO:0004930]
ENSMUST00000210272	4.81006	0.00380414	A0A1B0GQV5	A0A1B0GQV5_MOUSE	Serum amyloid A protein	Saa2	Saa2-202	protein_coding	acute-phase response [GO:0006953]	high-density lipoprotein particle [GO:0034364]
ENSMUST00000209911	4.30427	0.000281385	A0A1B0GQW9	A0A1B0GQW9_MOUSE	Cadherin-5	Cdh5	Cdh5-202	protein_coding
ENSMUST00000210086	2.83423	0.00430752	A0A1B0GR43	A0A1B0GR43_MOUSE	Tuberoinfundibular peptide of 39 residues (Parathyroid hormone 2)	Pth2	Pth2-202	protein_coding	neuropeptide signaling pathway [GO:0007218]	extracellular region [GO:0005576]
ENSMUST00000210232	4.39029	0.00216241	A0A1B0GRA9	A0A1B0GRA9_MOUSE	ATP-sensitive inward rectifier potassium channel 14	Kcnj14	Kcnj14-202	protein_coding	regulation of ion transmembrane transport [GO:0034765]	membrane [GO:0016020]	inward rectifier potassium channel activity [GO:0005242]
ENSMUST00000209598	2.03913	6.93915e-06	A0A1B0GRC0	A0A1B0GRC0_MOUSE	Collagen alpha-1(IV) chain	Col4a1	Col4a1-206	protein_coding		basement membrane [GO:0005604]; collagen trimer [GO:0005581]; membrane [GO:0016020]	extracellular matrix structural constituent [GO:0005201]
ENSMUST00000225732	4.59822	2.83938e-14	A0A286YD41	A0A286YD41_MOUSE	Protein CTLA-2-beta	Ctla2b	Ctla2b-204	nonsense_mediated_decay
ENSMUST00000211004	3.44803	5.43968e-08	A0A1B0GRI3	A0A1B0GRI3_MOUSE	Golgi-associated olfactory-signaling regulator	Gfy	Gfy-202	protein_coding
ENSMUST00000210525	4.38936	3.26566e-07	A0A1B0GRS5	A0A1B0GRS5_MOUSE	Macrophage scavenger receptor types I and II	Msr1	Msr1-203	protein_coding	receptor-mediated endocytosis [GO:0006898]	membrane [GO:0016020]	scavenger receptor activity [GO:0005044]
ENSMUST00000211569	2.19836	0.000482042	A0A1B0GRU4	A0A1B0GRU4_MOUSE	Receptor-transporting protein 4	Rtp4	Rtp4-205	protein_coding		cellular anatomical entity [GO:0110165]
ENSMUST00000210480	2.27979	0.0351109	A0A1B0GRV6	A0A1B0GRV6_MOUSE	Pleckstrin homology domain-containing family A member 4	Plekha4	Plekha4-203	protein_coding
ENSMUST00000210324	-2.15768	0.0126973	A0A1B0GRX8	A0A1B0GRX8_MOUSE	Glutamate receptor ionotropic, delta-2	Grid2	Grid2-207	protein_coding		membrane [GO:0016020]
ENSMUST00000209669	4.28636	0.0138172	A0A1B0GRY3	A0A1B0GRY3_MOUSE	Predicted gene 45861	Gm45861	Gm45861-201	protein_coding
ENSMUST00000209782	-3.52479	0.00132228	A0A1B0GS02	A0A1B0GS02_MOUSE	Cortexin-3	Ctxn3	Ctxn3-202	protein_coding
ENSMUST00000211667	2.85427	0.0403415	A0A1B0GS37	A0A1B0GS37_MOUSE	Secretin	Sct	Sct-204	protein_coding		extracellular region [GO:0005576]	hormone activity [GO:0005179]
ENSMUST00000211330	3.61858	1.26422e-05	A0A1B0GS75	A0A1B0GS75_MOUSE	Interferon-induced transmembrane protein 6	Ifitm6	Ifitm6-203	protein_coding	defense response to virus [GO:0051607]; negative regulation of viral entry into host cell [GO:0046597]; negative regulation of viral genome replication [GO:0045071]; response to interferon-alpha [GO:0035455]; response to interferon-beta [GO:0035456]; response to type II interferon [GO:0034341]; type I interferon-mediated signaling pathway [GO:0060337]	plasma membrane [GO:0005886]
ENSMUST00000211684	3.72361	0.021529	A0A1B0GSQ8	A0A1B0GSQ8_MOUSE	ERC protein 2	Erc2	Erc2-213	protein_coding
ENSMUST00000211349	2.27042	6.05797e-06	A0A1B0GSV5	A0A1B0GSV5_MOUSE	Receptor-transporting protein 4	Rtp4	Rtp4-204	protein_coding
ENSMUST00000209442	2.88906	6.7398e-05	A0A1B0GT01	A0A1B0GT01_MOUSE	C5a anaphylatoxin chemotactic receptor 1	C5ar1	C5ar1-203	protein_coding	chemotaxis [GO:0006935]	membrane [GO:0016020]	complement receptor activity [GO:0004875]; G protein-coupled receptor activity [GO:0004930]
ENSMUST00000141601	-7.20926	0.0176547	A0A1C7CYV1	A0A1C7CYV1_MOUSE	Protein canopy homolog 1	Cnpy1	Cnpy1-205	protein_coding
ENSMUST00000141196	-9.52719	0.0306633	A0A1C7ZMY8	A0A1C7ZMY8_MOUSE	Protein canopy homolog 1	Cnpy1	Cnpy1-204	protein_coding
ENSMUST00000212657	2.69192	0.0139206	A0A1D5RL98	A0A1D5RL98_MOUSE	Interleukin-12 receptor subunit beta-1	Il12rb1	Il12rb1-205	protein_coding
ENSMUST00000212806	3.36239	2.95566e-10	A0A1D5RLC3	A0A1D5RLC3_MOUSE	Metallothionein-2	Mt2	Mt2-202	protein_coding
ENSMUST00000212405	2.11149	0.00400504	A0A1D5RLK5	A0A1D5RLK5_MOUSE	Arrestin domain-containing protein 2	Arrdc2	Arrdc2-202	protein_coding
ENSMUST00000212291	2.56282	5.10171e-07	A0A1D5RLN7	A0A1D5RLN7_MOUSE	Metallothionein-1	Mt1	Mt1-203	protein_coding			metal ion binding [GO:0046872]
ENSMUST00000212134	2.3568	0.00507452	A0A1D5RLP7	A0A1D5RLP7_MOUSE	Solute carrier family 12 member 3	Slc12a3	Slc12a3-205	protein_coding	sodium ion transport [GO:0006814]	apical plasma membrane [GO:0016324]	cation:chloride symporter activity [GO:0015377]
ENSMUST00000211905	3.92018	0.00905198	A0A1D5RLX1	A0A1D5RLX1_MOUSE	Solute carrier family 12 member 3	Slc12a3	Slc12a3-202	protein_coding		membrane [GO:0016020]	cation:chloride symporter activity [GO:0015377]
ENSMUST00000182409	3.42422	7.12853e-07	A0A1D5RLX4	A0A1D5RLX4_MOUSE	Protein NLRC5	Nlrc5	Nlrc5-204	protein_coding
ENSMUST00000211807	2.63964	7.0752e-07	A0A1D5RMG1	A0A1D5RMG1_MOUSE	Metallothionein-1	Mt1	Mt1-202	protein_coding
ENSMUST00000213058	-2.20963	0.00837513	A0A1D5RMI8	A0A1D5RMI8_MOUSE	Centrosome-associated protein ALMS1	Alms1	Alms1-205	protein_coding		cytoplasm [GO:0005737]; microtubule organizing center [GO:0005815]
ENSMUST00000215711	-3.49523	0.00977617	A0A1L1SQE9	A0A1L1SQE9_MOUSE	Coiled-coil domain-containing protein 153	Ccdc153	Ccdc153-204	protein_coding
ENSMUST00000214374	-2.14474	0.0361285	A0A1L1SQG7	A0A1L1SQG7_MOUSE	Ryanodine receptor 1 (Skeletal muscle calcium release channel) (Skeletal muscle ryanodine receptor) (Skeletal muscle-type ryanodine receptor) (Type 1 ryanodine receptor)	Ryr1	Ryr1-208	protein_coding	cellular calcium ion homeostasis [GO:0006874]; cellular response to caffeine [GO:0071313]; response to hypoxia [GO:0001666]	cell cortex [GO:0005938]; I band [GO:0031674]; plasma membrane [GO:0005886]; sarcoplasmic reticulum membrane [GO:0033017]	ATP binding [GO:0005524]; calcium-induced calcium release activity [GO:0048763]; calmodulin binding [GO:0005516]; metal ion binding [GO:0046872]; ryanodine-sensitive calcium-release channel activity [GO:0005219]
ENSMUST00000214804	3.0658	0.000366134	A0A1L1SQM2	A0A1L1SQM2_MOUSE	Interferon gamma-inducible protein 47	Ifi47	Ifi47-205	protein_coding	cellular response to interferon-beta [GO:0035458]; defense response [GO:0006952]	endoplasmic reticulum [GO:0005783]; endoplasmic reticulum membrane [GO:0005789]	GTP binding [GO:0005525]; GTPase activity [GO:0003924]
ENSMUST00000214158	4.27169	0.0195179	A0A1L1SQQ1	A0A1L1SQQ1_MOUSE	Spermatogenesis-associated protein 19, mitochondrial	Spata19	Spata19-202	protein_coding
ENSMUST00000217221	-3.86169	0.00545581	A0A1L1SQQ7	A0A1L1SQQ7_MOUSE	Coiled-coil domain-containing protein 153	Ccdc153	Ccdc153-208	protein_coding
ENSMUST00000190199	-4.15968	0.0283801	A0A1L1SR31	A0A1L1SR31_MOUSE	Myoregulin	Mrln	Mrln-205	protein_coding
ENSMUST00000215968	-4.36509	0.0106584	A0A1L1SR54	A0A1L1SR54_MOUSE	Calmodulin-like protein 4	Calml4	Calml4-207	protein_coding			calcium ion binding [GO:0005509]
ENSMUST00000215440	-4.54704	0.0300294	A0A1L1SR77	A0A1L1SR77_MOUSE	WD repeat-containing protein 72	Wdr72	Wdr72-205	protein_coding
ENSMUST00000208788	-2.06765	0.0199213	A0A1L1SR87	A0A1L1SR87_MOUSE	Small integral membrane protein 38	Smim38 1810010D01Rik	Smim38-204	protein_coding		membrane [GO:0016020]
ENSMUST00000213891	-3.70166	0.00747083	A0A1L1SRN4	A0A1L1SRN4_MOUSE	Coiled-coil domain-containing protein 153	Ccdc153	Ccdc153-202	protein_coding
ENSMUST00000164373	4.46865	0.0201144	Q0VAX2	Q0VAX2_MOUSE	Insulin gene enhancer protein ISL-2 (Isl2 protein)	Isl2	Isl2-203	nonsense_mediated_decay			metal ion binding [GO:0046872]
ENSMUST00000214295	2.12714	0.00202506	A0A1L1SRP4	A0A1L1SRP4_MOUSE	Kinesin-like protein	Kif23	Kif23-204	protein_coding	microtubule-based movement [GO:0007018]	microtubule [GO:0005874]	ATP binding [GO:0005524]; microtubule binding [GO:0008017]; microtubule motor activity [GO:0003777]
ENSMUST00000213936	2.84026	7.55995e-11	A0A1L1SRU4	A0A1L1SRU4_MOUSE	Cysteine/serine-rich nuclear protein 1	Csrnp1	Csrnp1-202	protein_coding		nucleus [GO:0005634]
ENSMUST00000142405	4.4507	0.0095314	D6RFC1	D6RFC1_MOUSE	Apolipoprotein L 6	Apol6	Apol6-204	nonsense_mediated_decay			lipid binding [GO:0008289]
ENSMUST00000193727	4.44797	0.00101171	A0A0A6YXV9	A0A0A6YXV9_MOUSE	Interferon-activated gene 209	Ifi209 Pyhin1	Ifi209-202	nonsense_mediated_decay	activation of innate immune response [GO:0002218]; cellular response to interferon-beta [GO:0035458]
ENSMUST00000215467	-2.37412	0.00331783	A0A1L1SRV6	A0A1L1SRV6_MOUSE	Nesprin-1	Syne1	Syne1-206	protein_coding
ENSMUST00000216929	2.98696	5.96736e-15	A0A1L1SRY6	A0A1L1SRY6_MOUSE	Cysteine/serine-rich nuclear protein 1	Csrnp1	Csrnp1-205	protein_coding
ENSMUST00000215492	-2.15474	0.0389132	A0A1L1SS37	A0A1L1SS37_MOUSE	Transforming acidic coiled-coil-containing protein 2	Tacc2	Tacc2-218	protein_coding
ENSMUST00000214236	2.1649	0.00195462	A0A1L1SSA0	A0A1L1SSA0_MOUSE	Endonuclease domain-containing 1 protein	Endod1	Endod1-203	protein_coding
ENSMUST00000215554	-3.33712	0.0135301	A0A1L1SSU0	A0A1L1SSU0_MOUSE	Coiled-coil domain-containing protein 153	Ccdc153	Ccdc153-203	protein_coding
ENSMUST00000152914	3.35515	0.0370148	A0A1L1SSW0	A0A1L1SSW0_MOUSE	Interferon gamma-inducible protein 47	Ifi47	Ifi47-203	protein_coding	cellular response to interferon-beta [GO:0035458]; defense response [GO:0006952]	endoplasmic reticulum [GO:0005783]; endoplasmic reticulum membrane [GO:0005789]	GTPase activity [GO:0003924]
ENSMUST00000215295	-2.19446	0.0021671	A0A1L1STC6	A0A1L1STC6_MOUSE	Nesprin-1	Syne1	Syne1-205	protein_coding	Golgi organization [GO:0007030]; muscle cell differentiation [GO:0042692]; nuclear matrix anchoring at nuclear membrane [GO:0090292]	Golgi apparatus [GO:0005794]; meiotic nuclear membrane microtubule tethering complex [GO:0034993]; nuclear membrane [GO:0031965]; nucleolus [GO:0005730]; nucleoplasm [GO:0005654]; P-body [GO:0000932]; postsynaptic membrane [GO:0045211]; sarcomere [GO:0030017]	actin binding [GO:0003779]; cytoskeleton-nuclear membrane anchor activity [GO:0140444]; enzyme binding [GO:0019899]; lamin binding [GO:0005521]
ENSMUST00000217578	-2.10497	0.00521524	A0A1L1STF4	A0A1L1STF4_MOUSE	Immunoglobulin superfamily-containing leucine-rich repeat protein	Islr	Islr-203	protein_coding
ENSMUST00000216632	-3.33122	0.0150427	A0A1L1STT2	A0A1L1STT2_MOUSE	Coiled-coil domain-containing protein 153	Ccdc153	Ccdc153-206	protein_coding
ENSMUST00000214633	-4.50967	0.0306295	A0A1L1STT7	A0A1L1STT7_MOUSE	Calmodulin-like protein 4	Calml4	Calml4-204	protein_coding			calcium ion binding [GO:0005509]
ENSMUST00000213774	3.25165	9.75553e-07	A0A1L1SU63	A0A1L1SU63_MOUSE	Olfactory receptor family 5 subfamily M member 3B	Or5m3b Olfr1033	Olfr1033-201	protein_coding	G protein-coupled receptor signaling pathway [GO:0007186]; sensory perception of smell [GO:0007608]	membrane [GO:0016020]	odorant binding [GO:0005549]; olfactory receptor activity [GO:0004984]
ENSMUST00000215472	3.34204	3.35173e-05	A0A1L1SUL4	A0A1L1SUL4_MOUSE	Schlafen 4	Slfn4	Slfn4-203	protein_coding	response to bacterium [GO:0009617]	cytosol [GO:0005829]; nucleus [GO:0005634]	ribonuclease activity [GO:0004540]; ribosome binding [GO:0043022]
ENSMUST00000214592	5.01483	0.0204719	A0A1L1SUM6	A0A1L1SUM6_MOUSE	Lysozyme-like protein 4	Lyzl4	Lyzl4-205	protein_coding
ENSMUST00000217510	-3.71617	0.00643288	A0A1L1SV17	A0A1L1SV17_MOUSE	Coiled-coil domain-containing protein 153	Ccdc153	Ccdc153-209	protein_coding
ENSMUST00000213757	3.8059	0.0353534	A0A1L1SV59	A0A1L1SV59_MOUSE	Lysozyme-like protein 4	Lyzl4	Lyzl4-204	protein_coding			lysozyme activity [GO:0003796]
ENSMUST00000217705	3.18881	0.000888782	A0A1W2P6F1	A0A1W2P6F1_MOUSE	Leukocyte immunoglobulin-like receptor subfamily B member 4A	Lilrb4a	Lilrb4a-202	protein_coding		membrane [GO:0016020]
ENSMUST00000220228	2.74481	0.045156	A0A1W2P6K0	A0A1W2P6K0_MOUSE	Sterile alpha motif domain-containing protein 11	Samd11	Samd11-209	protein_coding
ENSMUST00000218407	-3.01564	0.00181795	A0A1W2P6N8	A0A1W2P6N8_MOUSE	Collagen alpha-1(XVIII) chain	Col18a1	Col18a1-205	protein_coding
ENSMUST00000140456	-4.98843	2.87602e-05	A0A1W2P6T4	A0A1W2P6T4_MOUSE	Protein TBATA	Tbata	Tbata-206	protein_coding
ENSMUST00000220246	2.26362	2.09431e-05	A0A1W2P6W4	A0A1W2P6W4_MOUSE	Growth arrest and DNA damage-inducible protein GADD45 beta	Gadd45b	Gadd45b-203	protein_coding	regulation of cell cycle [GO:0051726]	nucleus [GO:0005634]
ENSMUST00000218685	3.82678	0.0166099	A0A1W2P6Y3	A0A1W2P6Y3_MOUSE	Syntaxin-11	Stx11	Stx11-203	protein_coding	vesicle-mediated transport [GO:0016192]	membrane [GO:0016020]
ENSMUST00000217972	2.18245	8.49486e-11	A0A1W2P6Y8	A0A1W2P6Y8_MOUSE	Protein strawberry notch homolog 2	Sbno2	Sbno2-204	protein_coding	regulation of DNA-templated transcription [GO:0006355]; regulation of response to stimulus [GO:0048583]
ENSMUST00000220291	2.71799	0.00292087	A0A1W2P715	A0A1W2P715_MOUSE	protein-serine/threonine phosphatase (EC 3.1.3.16)	Dusp6	Dusp6-204	protein_coding	protein dephosphorylation [GO:0006470]		myosin phosphatase activity [GO:0017018]; protein tyrosine/serine/threonine phosphatase activity [GO:0008138]
ENSMUST00000218920	-2.20136	0.0222224	A0A1W2P723	A0A1W2P723_MOUSE	Receptor expression-enhancing protein 3	Reep3	Reep3-203	protein_coding
ENSMUST00000217900	-2.11416	0.0455989	A0A1W2P749	A0A1W2P749_MOUSE	Tetraspanin-8	Tspan8	Tspan8-204	protein_coding		membrane [GO:0016020]
ENSMUST00000217717	-3.44245	0.000442777	A0A1W2P762	A0A1W2P762_MOUSE	Amino acid transporter	Slc1a6	Slc1a6-202	protein_coding	dicarboxylic acid transport [GO:0006835]	membrane [GO:0016020]	acidic amino acid transmembrane transporter activity [GO:0015172]; L-amino acid transmembrane transporter activity [GO:0015179]; organic anion transmembrane transporter activity [GO:0008514]; symporter activity [GO:0015293]
ENSMUST00000218571	2.27394	0.00347508	A0A1W2P769	A0A1W2P769_MOUSE	Dual-specificity mitogen-activated protein kinase kinase 2	Map2k2	Map2k2-208	protein_coding
ENSMUST00000219661	3.59331	1.56574e-07	A0A1W2P7F3	A0A1W2P7F3_MOUSE	Leukocyte immunoglobulin-like receptor subfamily B member 4B	Lilrb4b Lilr4b	Lilrb4b-211	protein_coding		membrane [GO:0016020]
ENSMUST00000220287	-2.19827	3.77886e-05	A0A1W2P7G7	A0A1W2P7G7_MOUSE	cDNA sequence BC024063	BC024063	BC024063-201	protein_coding	regulation of transcription by RNA polymerase II [GO:0006357]	nucleus [GO:0005634]	DNA-binding transcription factor activity, RNA polymerase II-specific [GO:0000981]; metal ion binding [GO:0046872]; RNA polymerase II cis-regulatory region sequence-specific DNA binding [GO:0000978]
ENSMUST00000168869	4.32491	0.0326308	E9Q5D4	E9Q5D4_MOUSE	Cytochrome P450 2A5	Cyp2a5	Cyp2a5-203	nonsense_mediated_decay	membrane [GO:0016020]
ENSMUST00000143207	-2.12401	0.0162833	A0A1W2P7K0	A0A1W2P7K0_MOUSE	Protein TBATA	Tbata	Tbata-207	protein_coding
ENSMUST00000151886	-2.25288	0.0123772	A0A1W2P7P7	A0A1W2P7P7_MOUSE	Protein TBATA	Tbata	Tbata-209	protein_coding
ENSMUST00000218002	-6.56066	0.0302184	A0A1W2P7S0	A0A1W2P7S0_MOUSE	Transcription factor 21	Tcf21	Tcf21-202	protein_coding			protein dimerization activity [GO:0046983]
ENSMUST00000219393	2.69029	0.0425237	A0A1W2P7T8	A0A1W2P7T8_MOUSE	Sterile alpha motif domain-containing protein 11	Samd11	Samd11-206	protein_coding
ENSMUST00000218484	-6.87807	0.00168882	A0A1W2P7W7	A0A1W2P7W7_MOUSE	Tight junction protein ZO-3	Tjp3	Tjp3-202	protein_coding
ENSMUST00000218630	2.09437	4.63123e-09	A0A1W2P7W8	A0A1W2P7W8_MOUSE	Protein strawberry notch homolog 2	Sbno2	Sbno2-207	protein_coding	regulation of DNA-templated transcription [GO:0006355]; regulation of response to stimulus [GO:0048583]
ENSMUST00000218045	-3.74372	0.0158522	A0A1W2P7Y8	A0A1W2P7Y8_MOUSE	Transcription factor HES-3	Hes3	Hes3-202	protein_coding			DNA binding [GO:0003677]; DNA-binding transcription repressor activity, RNA polymerase II-specific [GO:0001227]; protein dimerization activity [GO:0046983]
ENSMUST00000148181	-2.40514	0.0109801	A0A1W2P839	A0A1W2P839_MOUSE	Protein TBATA	Tbata	Tbata-208	protein_coding
ENSMUST00000222546	-2.67594	0.0132027	A0A1Y7VIV0	A0A1Y7VIV0_MOUSE	Chromodomain-helicase-DNA-binding protein 7	Chd7	Chd7-208	protein_coding
ENSMUST00000223412	3.59986	9.53822e-12	A0A1Y7VIV3	A0A1Y7VIV3_MOUSE	60 kDa lysophospholipase	Aspg	Aspg-207	protein_coding			asparaginase activity [GO:0004067]
ENSMUST00000192699	-3.14606	0.0192151	A0A1Y7VJC4	A0A1Y7VJC4_MOUSE	Zinc finger and BTB domain-containing protein 18	Zbtb18	Zbtb18-203	protein_coding
ENSMUST00000222970	3.97086	2.14407e-12	A0A1Y7VK88	A0A1Y7VK88_MOUSE	asparaginase (EC 3.5.1.1)	Aspg	Aspg-205	protein_coding	aspartate family amino acid metabolic process [GO:0009066]		asparaginase activity [GO:0004067]
ENSMUST00000220558	-6.59957	0.0144486	A0A1Y7VLI3	A0A1Y7VLI3_MOUSE	Prolactin-2C2	Prl2c2	Prl2c2-202	protein_coding		extracellular region [GO:0005576]	hormone activity [GO:0005179]; metal ion binding [GO:0046872]
ENSMUST00000222216	-4.50261	0.0497656	A0A1Y7VLW2	A0A1Y7VLW2_MOUSE	Serine (or cysteine) peptidase inhibitor, clade B, member 6c	Serpinb6c	Serpinb6c-203	protein_coding	cellular response to osmotic stress [GO:0071470]; negative regulation of endopeptidase activity [GO:0010951]; sensory perception of sound [GO:0007605]	cytoplasm [GO:0005737]; extracellular space [GO:0005615]; serine protease inhibitor complex [GO:0097180]	protease binding [GO:0002020]; serine-type endopeptidase inhibitor activity [GO:0004867]
ENSMUST00000223550	2.07439	0.000863886	A0A1Y7VMF2	A0A1Y7VMF2_MOUSE	E3 ubiquitin-protein ligase HECW1	Hecw1	Hecw1-210	protein_coding
ENSMUST00000221122	-2.16057	0.0236324	A0A1Y7VNL4	A0A1Y7VNL4_MOUSE	Centrosomal protein of 72 kDa	Cep72	Cep72-203	protein_coding
ENSMUST00000224803	2.39032	0.000681126	A0A286YCE4	A0A286YCE4_MOUSE	Enhancer of filamentation 1	Nedd9	Nedd9-204	protein_coding
ENSMUST00000224966	-4.42226	0.00160358	A0A286YCK4	A0A286YCK4_MOUSE	Rho guanine nucleotide exchange factor 33	Arhgef33	Arhgef33-207	protein_coding
ENSMUST00000225658	-4.93931	0.000762262	A0A286YCN7	A0A286YCN7_MOUSE	Rho guanine nucleotide exchange factor 33	Arhgef33	Arhgef33-211	protein_coding
ENSMUST00000225548	-5.26659	0.000676612	A0A286YCR0	A0A286YCR0_MOUSE	Rho guanine nucleotide exchange factor 33	Arhgef33	Arhgef33-210	protein_coding
ENSMUST00000225859	4.04645	9.45354e-15	A0A286YD17	A0A286YD17_MOUSE	Predicted gene, 49391	Gm49391	Gm49391-203	protein_coding	proteolysis involved in protein catabolic process [GO:0051603]	extracellular space [GO:0005615]; lysosome [GO:0005764]	cysteine-type endopeptidase activity [GO:0004197]
ENSMUST00000225423	-3.71031	0.00331319	A0A286YD40	A0A286YD40_MOUSE	Sodium/hydrogen exchanger	Slc9a3	Slc9a3-204	protein_coding	regulation of pH [GO:0006885]; sodium ion import across plasma membrane [GO:0098719]	extracellular exosome [GO:0070062]; plasma membrane [GO:0005886]	sodium:proton antiporter activity [GO:0015385]
ENSMUST00000225666	-2.26084	0.039254	A0A286YD60	A0A286YD60_MOUSE	Kelch domain-containing 7B	Klhdc7b	Klhdc7b-202	protein_coding
ENSMUST00000223933	-2.61157	1.04292e-08	A0A286YD87	A0A286YD87_MOUSE	Growth arrest-specific protein 1	Gas1	Gas1-202	protein_coding	cellular response to vascular endothelial growth factor stimulus [GO:0035924]; negative regulation of mitotic cell cycle [GO:0045930]; negative regulation of protein processing [GO:0010955]; regulation of ER to Golgi vesicle-mediated transport [GO:0060628]	plasma membrane [GO:0005886]
ENSMUST00000224502	-2.20605	0.00261029	A0A286YDD1	A0A286YDD1_MOUSE	Coiled-coil domain-containing protein 120	Ccdc120	Ccdc120-209	protein_coding
ENSMUST00000223917	-2.01497	0.000362062	A0A286YDD4	A0A286YDD4_MOUSE	PH and SEC7 domain-containing protein 1	Psd	Psd-204	protein_coding
ENSMUST00000225167	4.31749	2.35469e-30	A0A286YDF0	A0A286YDF0_MOUSE	Predicted gene, 49391	Gm49391	Gm49391-201	protein_coding
ENSMUST00000225223	-4.17076	0.00229349	A0A286YDM1	A0A286YDM1_MOUSE	Rho guanine nucleotide exchange factor 33	Arhgef33	Arhgef33-209	protein_coding
ENSMUST00000224391	-4.99159	0.000373928	A0A286YDT7	A0A286YDT7_MOUSE	Rho guanine nucleotide exchange factor 33	Arhgef33	Arhgef33-204	protein_coding
ENSMUST00000227579	8.47003	0.00097153	A0A2I3BPD4	A0A2I3BPD4_MOUSE	Choline O-acetyltransferase	Chat	Chat-204	protein_coding			acyltransferase activity [GO:0016746]
ENSMUST00000228850	-2.55615	0.0182844	A0A2I3BPR3	A0A2I3BPR3_MOUSE	Predicted gene, 49394	Gm49394	Gm49394-201	protein_coding		extracellular space [GO:0005615]
ENSMUST00000224054	4.23469	1.84438e-20	A0A286YCS9	A0A286YCS9_MOUSE	Protein CTLA-2-alpha	Ctla2a	Ctla2a-203	nonsense_mediated_decay
ENSMUST00000226546	-2.19841	0.0406059	A0A2I3BPS0	A0A2I3BPS0_MOUSE	Voltage-dependent R-type calcium channel subunit alpha-1E	Cacna1e	Cacna1e-208	protein_coding		membrane [GO:0016020]
ENSMUST00000228476	3.44194	0.000271738	A0A2I3BPT3	A0A2I3BPT3_MOUSE	Receptor-interacting serine/threonine-protein kinase 3	Ripk3	Ripk3-209	protein_coding
ENSMUST00000149944	2.08484	0.00214819	A0A2I3BPU6	A0A2I3BPU6_MOUSE	Formyl peptide receptor 2	Fpr2	Fpr2-202	protein_coding
ENSMUST00000227614	4.42284	5.36753e-07	A0A2I3BPZ8	A0A2I3BPZ8_MOUSE	E3 ubiquitin-protein ligase CCNB1IP1	Ccnb1ip1	Ccnb1ip1-202	protein_coding
ENSMUST00000228111	-4.43435	0.000878015	A0A2I3BQ23	A0A2I3BQ23_MOUSE	Outer dense fiber protein 3B	Odf3b	Odf3b-207	protein_coding
ENSMUST00000226907	6.83672	4.8238e-11	A0A2I3BQN2	A0A2I3BQN2_MOUSE	Protein-glutamine gamma-glutamyltransferase K	Tgm1	Tgm1-204	protein_coding	peptide cross-linking [GO:0018149]
ENSMUST00000227834	-3.28006	0.000600744	A0A2I3BQN6	A0A2I3BQN6_MOUSE	Outer dense fiber protein 3B	Odf3b	Odf3b-204	protein_coding
ENSMUST00000114290	4.21333	0.00987824	Q0VAX2	Q0VAX2_MOUSE	Insulin gene enhancer protein ISL-2 (Isl2 protein)	Isl2	Isl2-202	nonsense_mediated_decay			metal ion binding [GO:0046872]
ENSMUST00000228546	4.07174	0.00389585	A0A2I3BQZ8	A0A2I3BQZ8_MOUSE	Protein Wnt	Wnt10b	Wnt10b-206	protein_coding	animal organ morphogenesis [GO:0009887]; Wnt signaling pathway [GO:0016055]	extracellular region [GO:0005576]	signaling receptor binding [GO:0005102]
ENSMUST00000228025	-6.73555	0.011406	A0A2I3BR02	A0A2I3BR02_MOUSE	Protein BNIP5	Bnip5 4930539E08Rik	Bnip5-202	protein_coding
ENSMUST00000226435	-2.3607	0.00975428	A0A2I3BR29	A0A2I3BR29_MOUSE	Protein FAM107B	Fam107b	Fam107b-209	protein_coding
ENSMUST00000228416	2.33165	0.0133225	A0A2I3BRQ2	A0A2I3BRQ2_MOUSE	Krueppel-like factor 10	Klf10	Klf10-204	protein_coding
ENSMUST00000228123	6.99171	1.61736e-07	A0A2I3BRW9	A0A2I3BRW9_MOUSE	Protein-glutamine gamma-glutamyltransferase K	Tgm1	Tgm1-206	protein_coding
ENSMUST00000227958	6.51466	1.46113e-10	A0A2I3BS02	A0A2I3BS02_MOUSE	Protein-glutamine gamma-glutamyltransferase K	Tgm1	Tgm1-205	protein_coding	peptide cross-linking [GO:0018149]
ENSMUST00000200482	4.18579	0.0372578	A0A0G2JEA6	A0A0G2JEA6_MOUSE	Transmembrane domain-containing protein TMIGD3	Tmigd3	Tmigd3-206	nonsense_mediated_decay
ENSMUST00000006703	4.27114	0.000660123	A0A2K6EDJ7	A0A2K6EDJ7_MOUSE	Inter alpha-trypsin inhibitor, heavy chain 4	Itih4	Itih4-201	protein_coding	hyaluronan metabolic process [GO:0030212]; negative regulation of peptidase activity [GO:0010466]	extracellular region [GO:0005576]	serine-type endopeptidase inhibitor activity [GO:0004867]
ENSMUST00000192125	4.17855	0.000416758	A0A0A6YY15	A0A0A6YY15_MOUSE	ATP-dependent RNA helicase TDRD9	Tdrd9	Tdrd9-203	nonsense_mediated_decay
ENSMUST00000081998	2.48489	0.012066	A0A2K6EDK8	A0A2K6EDK8_MOUSE	Dipeptidase 2	Dpep2	Dpep2-205	protein_coding	proteolysis [GO:0006508]	membrane [GO:0016020]	metallodipeptidase activity [GO:0070573]
ENSMUST00000230744	2.11195	0.00341833	A0A2R8VHA6	A0A2R8VHA6_MOUSE	Chymotrypsin-like elastase family member 1	Cela1	Cela1-209	protein_coding	proteolysis [GO:0006508]		serine-type endopeptidase activity [GO:0004252]
ENSMUST00000206514	4.16725	2.21526e-10	A0A0U1RNN0	A0A0U1RNN0_MOUSE	Urokinase plasminogen activator surface receptor	Plaur	Plaur-203	nonsense_mediated_decay
ENSMUST00000229869	2.03747	0.00412472	A0A2R8VHA6	A0A2R8VHA6_MOUSE	Chymotrypsin-like elastase family member 1	Cela1	Cela1-203	protein_coding	proteolysis [GO:0006508]		serine-type endopeptidase activity [GO:0004252]
ENSMUST00000229034	3.17242	0.0130561	A0A2R8VHF2	A0A2R8VHF2_MOUSE	Cytokine receptor common subunit beta	Csf2rb	Csf2rb-202	protein_coding
ENSMUST00000230740	2.07284	0.00335852	A0A2R8VHL3	A0A2R8VHL3_MOUSE	Chymotrypsin-like elastase family member 1	Cela1	Cela1-208	protein_coding	proteolysis [GO:0006508]		serine-type endopeptidase activity [GO:0004252]
ENSMUST00000230572	2.06319	0.0041982	A0A2R8VHL3	A0A2R8VHL3_MOUSE	Chymotrypsin-like elastase family member 1	Cela1	Cela1-206	protein_coding	proteolysis [GO:0006508]		serine-type endopeptidase activity [GO:0004252]
ENSMUST00000229865	-2.21124	0.00250144	A0A2R8VHP1	A0A2R8VHP1_MOUSE	Zinc finger protein 647	Zfp647	Zfp647-203	protein_coding	regulation of DNA-templated transcription [GO:0006355]
ENSMUST00000191808	4.14268	0.00126533	A0A0A6YWV8	A0A0A6YWV8_MOUSE	ATP-dependent RNA helicase TDRD9	Tdrd9	Tdrd9-202	nonsense_mediated_decay			ATP binding [GO:0005524]; helicase activity [GO:0004386]
ENSMUST00000229963	5.57877	0.0148824	A0A2R8VHP3	A0A2R8VHP3_MOUSE	Predicted pseudogene 5478	Gm5478	Gm5478-202	protein_coding	intermediate filament organization [GO:0045109]; keratinization [GO:0031424]	keratin filament [GO:0045095]	structural constituent of skin epidermis [GO:0030280]
ENSMUST00000229285	4.74838	7.15494e-17	A0A2R8VHY0	A0A2R8VHY0_MOUSE	Transcription factor MafF	Maff	Maff-204	protein_coding		nucleus [GO:0005634]	DNA binding [GO:0003677]; DNA-binding transcription factor activity [GO:0003700]
ENSMUST00000229543	-2.31407	0.0381651	A0A2R8VI13	A0A2R8VI13_MOUSE	Protein shisa-8	Shisa8	Shisa8-202	protein_coding
ENSMUST00000229678	3.08795	1.99437e-11	A0A2R8VK01	A0A2R8VK01_MOUSE	Cytokine receptor common subunit beta	Csf2rb	Csf2rb-204	protein_coding		membrane [GO:0016020]	cytokine receptor activity [GO:0004896]
ENSMUST00000229268	4.87661	0.00021104	A0A2R8VKR9	A0A2R8VKR9_MOUSE	Peripherin	Prph	Prph-203	protein_coding		intermediate filament [GO:0005882]
ENSMUST00000230742	2.05716	0.0149131	A0A2R8W6I1	A0A2R8W6I1_MOUSE	Apolipoprotein L 9b	Apol9b	Apol9b-203	protein_coding	lipid transport [GO:0006869]; lipoprotein metabolic process [GO:0042157]	extracellular space [GO:0005615]; high-density lipoprotein particle [GO:0034364]; very-low-density lipoprotein particle [GO:0034361]	chloride channel activity [GO:0005254]; lipid binding [GO:0008289]
ENSMUST00000230377	2.15417	0.0137494	A0A2R8W6N5	A0A2R8W6N5_MOUSE	Apolipoprotein L 9b	Apol9b	Apol9b-202	protein_coding	lipid transport [GO:0006869]; lipoprotein metabolic process [GO:0042157]	extracellular space [GO:0005615]; high-density lipoprotein particle [GO:0034364]; very-low-density lipoprotein particle [GO:0034361]	chloride channel activity [GO:0005254]; lipid binding [GO:0008289]
ENSMUST00000230021	4.67522	6.82346e-05	A0A2R8W6R6	A0A2R8W6R6_MOUSE	Peripherin	Prph	Prph-204	protein_coding		intermediate filament [GO:0005882]
ENSMUST00000229165	4.80738	0.0181956	A0A2R8W6U8	A0A2R8W6U8_MOUSE	Bcl-2-interacting killer	Bik	Bik-202	protein_coding	apoptotic process [GO:0006915]
ENSMUST00000230514	2.92527	0.0138076	A0A2R8W727	A0A2R8W727_MOUSE	Gasdermin-D	Gsdmd	Gsdmd-203	protein_coding
ENSMUST00000087942	3.44845	1.80787e-05	A0A2Y9CZI3	A0A2Y9CZI3_MOUSE	Ras-related protein Rab-44	Rab44	Rab44-201	protein_coding			GTP binding [GO:0005525]; GTPase activity [GO:0003924]
ENSMUST00000231433	3.86053	0.0401539	A0A338P6D5	A0A338P6D5_MOUSE	cDNA sequence BC049762	BC049762	BC049762-203	protein_coding
ENSMUST00000225439	4.10914	4.17077e-14	A0A286YE78	A0A286YE78_MOUSE	Protein CTLA-2-beta	Ctla2b	Ctla2b-203	nonsense_mediated_decay
ENSMUST00000231369	-2.22713	0.00349301	A0A338P6G2	A0A338P6G2_MOUSE	Coiled-coil domain-containing 188	Ccdc188	Ccdc188-202	protein_coding		membrane [GO:0016020]
ENSMUST00000231888	3.81346	0.00911728	A0A338P6R9	A0A338P6R9_MOUSE	Cytokine receptor common subunit beta	Csf2rb	Csf2rb-208	protein_coding
ENSMUST00000231860	-2.50768	0.00304651	A0A338P6Z0	A0A338P6Z0_MOUSE	Coiled-coil domain-containing 188	Ccdc188	Ccdc188-203	protein_coding		membrane [GO:0016020]
ENSMUST00000033830	4.08097	0.0254538	G3X906	G3X906_MOUSE	RIKEN cDNA 1700029H14 gene	1700029H14Rik	1700029H14Rik-201	nonsense_mediated_decay
ENSMUST00000231416	-3.46329	0.000904095	A0A338P783	A0A338P783_MOUSE	Metabotropic glutamate receptor 4	Grm4	Grm4-206	protein_coding		plasma membrane [GO:0005886]	G protein-coupled receptor activity [GO:0004930]
ENSMUST00000231880	3.42993	0.0093022	A0A338P7B8	A0A338P7B8_MOUSE	Fetuin-B	Fetub	Fetub-206	protein_coding		extracellular space [GO:0005615]	cysteine-type endopeptidase inhibitor activity [GO:0004869]
ENSMUST00000232540	2.15548	0.0448551	A0A338P7I8	A0A338P7I8_MOUSE	Coiled-coil domain-containing protein 116	Ccdc116	Ccdc116-205	protein_coding		centrosome [GO:0005813]
ENSMUST00000231809	-3.53327	0.000788433	A0A338P7K6	A0A338P7K6_MOUSE	Metabotropic glutamate receptor 4	Grm4	Grm4-207	protein_coding		plasma membrane [GO:0005886]	G protein-coupled receptor activity [GO:0004930]
ENSMUST00000233715	2.05278	0.000411429	A0A3B2W3Y0	A0A3B2W3Y0_MOUSE	Solute carrier family 22 member 7	Slc22a7	Slc22a7-203	protein_coding		membrane [GO:0016020]	transmembrane transporter activity [GO:0022857]
ENSMUST00000233702	3.05203	0.00205938	A0A3B2W416	A0A3B2W416_MOUSE	Thioredoxin domain-containing protein 2	Txndc2	Txndc2-202	protein_coding
ENSMUST00000225802	4.05735	2.71812e-14	A0A286YCM3	A0A286YCM3_MOUSE	Predicted gene, 49391	Gm49391	Gm49391-202	nonsense_mediated_decay
ENSMUST00000233870	2.35202	0.00558433	A0A3B2WBD2	A0A3B2WBD2_MOUSE	peptidylprolyl isomerase (EC 5.2.1.8)	Fkbp5	Fkbp5-214	protein_coding		nucleus [GO:0005634]	peptidyl-prolyl cis-trans isomerase activity [GO:0003755]
ENSMUST00000233557	-2.04983	0.00555098	A0A3B2WCG4	A0A3B2WCG4_MOUSE	Protection of telomeres 1B	Pot1b	Pot1b-203	protein_coding	cellular senescence [GO:0090398]; chromosome organization [GO:0051276]; DNA duplex unwinding [GO:0032508]; establishment of protein localization to telomere [GO:0070200]; negative regulation of DNA recombination at telomere [GO:0048239]; negative regulation of telomerase activity [GO:0051974]; negative regulation of telomere maintenance via telomerase [GO:0032211]; positive regulation of DNA heli…	chromosome, telomeric region [GO:0000781]; nuclear telomere cap complex [GO:0000783]; nucleoplasm [GO:0005654]; shelterin complex [GO:0070187]	8-hydroxy-2'-deoxyguanosine DNA binding [GO:1905773]; DEAD/H-box RNA helicase binding [GO:0017151]; G-rich single-stranded DNA binding [GO:1990955]; G-rich strand telomeric DNA binding [GO:0098505]; single-stranded telomeric DNA binding [GO:0043047]; small GTPase binding [GO:0031267]; telomerase inhibitor activity [GO:0010521]; telomeric D-loop binding [GO:0061821]; telomeric DNA binding [GO:0042…
ENSMUST00000233202	-5.64243	0.00788008	A0A3B2WCG6	A0A3B2WCG6_MOUSE	Homeobox protein aristaless-like 3	Alx3	Alx3-202	protein_coding		nucleus [GO:0005634]	DNA binding [GO:0003677]; DNA-binding transcription factor activity, RNA polymerase II-specific [GO:0000981]
ENSMUST00000233541	3.38263	0.0134659	A0A3B2WCI5	A0A3B2WCI5_MOUSE	BICD family-like cargo adapter 2	Bicdl2	Bicdl2-203	protein_coding
ENSMUST00000233291	2.14273	0.00242168	A0A3B2WCL4	A0A3B2WCL4_MOUSE	peptidylprolyl isomerase (EC 5.2.1.8)	Fkbp5	Fkbp5-210	protein_coding			peptidyl-prolyl cis-trans isomerase activity [GO:0003755]
ENSMUST00000139931	3.76848	0.00247281	A0A3B2WDC9	A0A3B2WDC9_MOUSE	Ras-related protein Rab-44	Rab44	Rab44-203	protein_coding			GTP binding [GO:0005525]; GTPase activity [GO:0003924]
ENSMUST00000114870	2.73994	4.69051e-07	A0A3F2YNL9	A0A3F2YNL9_MOUSE	SAM pointed domain-containing Ets transcription factor	Spdef	Spdef-202	protein_coding	regulation of transcription by RNA polymerase II [GO:0006357]	nucleus [GO:0005634]	DNA-binding transcription factor activity [GO:0003700]; sequence-specific DNA binding [GO:0043565]
ENSMUST00000170941	3.69907	1.19717e-09	A0A3F2YNQ7	A0A3F2YNQ7_MOUSE	Trem-like transcript 2 protein	Treml2	Treml2-201	protein_coding		membrane [GO:0016020]
ENSMUST00000234497	-2.44421	0.00261986	A0A3Q4EG50	A0A3Q4EG50_MOUSE	A disintegrin and metalloproteinase with thrombospondin motifs 10	Adamts10	Adamts10-214	protein_coding			metallopeptidase activity [GO:0008237]
ENSMUST00000234001	-2.89423	5.93907e-06	A0A3Q4EG96	A0A3Q4EG96_MOUSE	Calcium/calmodulin-dependent protein kinase type IV	Camk4	Camk4-202	protein_coding
ENSMUST00000234650	2.2738	0.000210792	A0A3Q4EGB5	A0A3Q4EGB5_MOUSE	Serine/threonine-protein kinase pim-1	Pim1	Pim1-206	protein_coding	protein phosphorylation [GO:0006468]		ATP binding [GO:0005524]; protein kinase activity [GO:0004672]
ENSMUST00000234179	2.03132	0.00675626	A0A3Q4EGC3	A0A3Q4EGC3_MOUSE	Cysteine dioxygenase (EC 1.13.11.20)	Cdo1	Cdo1-203	protein_coding	taurine biosynthetic process [GO:0042412]		cysteine dioxygenase activity [GO:0017172]; iron ion binding [GO:0005506]
ENSMUST00000234665	2.35543	0.00037595	A0A3Q4EGX3	A0A3Q4EGX3_MOUSE	Serine/threonine-protein kinase pim-1	Pim1	Pim1-207	protein_coding	protein phosphorylation [GO:0006468]		ATP binding [GO:0005524]; protein kinase activity [GO:0004672]
ENSMUST00000234270	2.26494	0.000247497	A0A3Q4EGX3	A0A3Q4EGX3_MOUSE	Serine/threonine-protein kinase pim-1	Pim1	Pim1-203	protein_coding	protein phosphorylation [GO:0006468]		ATP binding [GO:0005524]; protein kinase activity [GO:0004672]
ENSMUST00000234009	3.78122	0.00392722	A0A3Q4EHR5	A0A3Q4EHR5_MOUSE	Epithelial cell adhesion molecule (Tumor-associated calcium signal transducer 1)	Epcam	Epcam-202	protein_coding		bicellular tight junction [GO:0005923]; lateral plasma membrane [GO:0016328]
ENSMUST00000235125	3.3471	0.0201826	A0A3Q4EI36	A0A3Q4EI36_MOUSE	Epithelial cell adhesion molecule	Epcam	Epcam-205	protein_coding
ENSMUST00000148649	4.00189	0.00306713	D6RGU0	D6RGU0_MOUSE	Testis-expressed protein 35	Tex35 1700057K13Rik	Tex35-205	nonsense_mediated_decay
ENSMUST00000234819	2.05927	0.0077718	A0A3Q4L347	A0A3Q4L347_MOUSE	Cysteine dioxygenase (EC 1.13.11.20)	Cdo1	Cdo1-205	protein_coding	taurine biosynthetic process [GO:0042412]		cysteine dioxygenase activity [GO:0017172]; iron ion binding [GO:0005506]
ENSMUST00000236818	2.06446	0.00766066	A0A494B9E8	A0A494B9E8_MOUSE	Potassium channel subfamily K member 7	Kcnk7	Kcnk7-203	protein_coding		membrane [GO:0016020]	potassium channel activity [GO:0005267]
ENSMUST00000236469	2.23131	6.84229e-06	A0A494B9G2	A0A494B9G2_MOUSE	H-2 class I histocompatibility antigen, K-K alpha chain	H2-K1	H2-K1-211	protein_coding		membrane [GO:0016020]
ENSMUST00000235463	2.27788	1.464e-05	A0A494B9G8	A0A494B9G8_MOUSE	H-2 class I histocompatibility antigen, K-K alpha chain	H2-K1	H2-K1-210	protein_coding	antigen processing and presentation [GO:0019882]; immune response [GO:0006955]	phagocytic vesicle membrane [GO:0030670]
ENSMUST00000238137	2.22729	0.00717581	A0A494B9J0	A0A494B9J0_MOUSE	Ankyrin repeat domain-containing protein 2	Ankrd2	Ankrd2-202	protein_coding		intracellular membrane-bounded organelle [GO:0043231]
ENSMUST00000237866	2.0108	0.000368779	A0A494B9U2	A0A494B9U2_MOUSE	H-2 class II histocompatibility antigen, A-F beta chain	H2-Ab1	H2-Ab1-208	protein_coding		membrane [GO:0016020]
ENSMUST00000238098	2.19152	1.04897e-05	A0A494BA33	A0A494BA33_MOUSE	H-2 class I histocompatibility antigen, K-K alpha chain	H2-K1	H2-K1-216	protein_coding	antigen processing and presentation [GO:0019882]; immune response [GO:0006955]	phagocytic vesicle membrane [GO:0030670]
ENSMUST00000236331	3.02541	9.58648e-08	A0A494BAB6	A0A494BAB6_MOUSE	Proteasome subunit beta type-8	Psmb8	Psmb8-204	protein_coding	proteolysis involved in protein catabolic process [GO:0051603]	cytoplasm [GO:0005737]; nucleus [GO:0005634]; proteasome core complex [GO:0005839]	peptidase activity [GO:0008233]
ENSMUST00000236774	4.25005	1.50491e-06	A0A494BAK3	A0A494BAK3_MOUSE	Fos-related antigen 1	Fosl1	Fosl1-203	protein_coding
ENSMUST00000235389	-5.01115	0.00490782	A0A494BAL3	A0A494BAL3_MOUSE	Urea transporter 2	Slc14a2	Slc14a2-203	protein_coding		plasma membrane [GO:0005886]	urea transmembrane transporter activity [GO:0015204]
ENSMUST00000103389	3.96989	0.013738	A0A140T8M4	A0A140T8M4_MOUSE	Immunoglobulin kappa variable 8-19	Igkv8-19	Igkv8-19-201	IG_V_gene	immune response [GO:0006955]	extracellular space [GO:0005615]
ENSMUST00000236933	2.09439	2.02665e-05	A0A494BAM9	A0A494BAM9_MOUSE	Phorbol-12-myristate-13-acetate-induced protein 1	Pmaip1	Pmaip1-202	protein_coding	activation of cysteine-type endopeptidase activity involved in apoptotic process [GO:0006919]; cellular response to DNA damage stimulus [GO:0006974]; release of cytochrome c from mitochondria [GO:0001836]
ENSMUST00000236740	2.15104	1.16903e-05	A0A494BAT0	A0A494BAT0_MOUSE	H-2 class I histocompatibility antigen, K-K alpha chain	H2-K1	H2-K1-212	protein_coding		membrane [GO:0016020]
ENSMUST00000237161	2.50586	1.30396e-09	A0A494BAU0	A0A494BAU0_MOUSE	Phorbol-12-myristate-13-acetate-induced protein 1	Pmaip1	Pmaip1-203	protein_coding	activation of cysteine-type endopeptidase activity involved in apoptotic process [GO:0006919]; cellular response to DNA damage stimulus [GO:0006974]; release of cytochrome c from mitochondria [GO:0001836]
ENSMUST00000237020	2.72122	0.0144535	A0A494BAU5	A0A494BAU5_MOUSE	Transient receptor potential cation channel subfamily M member 6	Trpm6	Trpm6-203	protein_coding	protein tetramerization [GO:0051262]
ENSMUST00000237740	-6.25262	0.00311133	A0A494BB54	A0A494BB54_MOUSE	Transmembrane protease serine 3	Tmprss3	Tmprss3-204	protein_coding	proteolysis [GO:0006508]	membrane [GO:0016020]	scavenger receptor activity [GO:0005044]; serine-type endopeptidase activity [GO:0004252]
ENSMUST00000182459	-2.56664	0.00112136	A0A494BB87	A0A494BB87_MOUSE	cGMP-dependent protein kinase 1	Prkg1	Prkg1-204	protein_coding	protein phosphorylation [GO:0006468]		ATP binding [GO:0005524]; protein serine/threonine kinase activity [GO:0004674]
ENSMUST00000238070	-2.10004	7.09169e-06	A0A494BBJ3	A0A494BBJ3_MOUSE	Transmembrane protein 132A	Tmem132a	Tmem132a-204	protein_coding
ENSMUST00000237350	2.49376	0.0259404	A0A494BBL5	A0A494BBL5_MOUSE	Guanine nucleotide-binding protein subunit alpha-14	Gna14	Gna14-202	protein_coding	G protein-coupled receptor signaling pathway [GO:0007186]		G protein-coupled receptor binding [GO:0001664]; G-protein beta/gamma-subunit complex binding [GO:0031683]; GTPase activity [GO:0003924]; guanyl nucleotide binding [GO:0019001]
ENSMUST00000235232	2.78324	4.65272e-05	A0A494BBP5	A0A494BBP5_MOUSE	Tumor necrosis factor receptor superfamily member 6 (Apo-1 antigen) (Apoptosis-mediating surface antigen FAS) (FASLG receptor)	Fas	Fas-203	protein_coding	apoptotic process [GO:0006915]; immune response [GO:0006955]; signal transduction [GO:0007165]	membrane raft [GO:0045121]; plasma membrane [GO:0005886]	calmodulin binding [GO:0005516]; transmembrane signaling receptor activity [GO:0004888]
ENSMUST00000025842	5.43212	2.67534e-06	A0A498WGR4	A0A498WGR4_MOUSE	Galanin peptides	Gal	Gal-201	protein_coding	cAMP-mediated signaling [GO:0019933]; positive regulation of cortisol secretion [GO:0051464]; positive regulation of large conductance calcium-activated potassium channel activity [GO:1902608]; positive regulation of timing of catagen [GO:0051795]; positive regulation of transcription by RNA polymerase II [GO:0045944]; protein kinase A signaling [GO:0010737]	extracellular space [GO:0005615]; neuronal cell body [GO:0043025]	galanin receptor activity [GO:0004966]; neuropeptide hormone activity [GO:0005184]; type 1 galanin receptor binding [GO:0031764]; type 2 galanin receptor binding [GO:0031765]; type 3 galanin receptor binding [GO:0031766]
ENSMUST00000238521	2.9618	0.00414867	A0A571BDQ7	A0A571BDQ7_MOUSE	Riken cDNA 1810020O05 gene	1810020O05Rik	1810020O05Rik-202	protein_coding
ENSMUST00000238734	4.09513	1.37136e-06	A0A571BEC9	A0A571BEC9_MOUSE	Perilipin-4	Plin4	Plin4-203	protein_coding
ENSMUST00000238620	-2.08664	0.000353077	A0A571BED3	A0A571BED3_MOUSE	Cilia- and flagella-associated protein 74	Cfap74	Cfap74-212	protein_coding
ENSMUST00000238288	-3.18699	0.0007162	A0A571BF46	A0A571BF46_MOUSE	Nebulin	Neb	Neb-213	protein_coding	cardiac muscle thin filament assembly [GO:0071691]; regulation of actin filament length [GO:0030832]; sarcomere organization [GO:0045214]	contractile fiber [GO:0043292]; myofibril [GO:0030016]; protein-containing complex [GO:0032991]; striated muscle thin filament [GO:0005865]; Z disc [GO:0030018]	actin filament binding [GO:0051015]
ENSMUST00000238749	-3.18867	0.000734611	A0A571BF58	A0A571BF58_MOUSE	Nebulin	Neb	Neb-214	protein_coding	cardiac muscle thin filament assembly [GO:0071691]; regulation of actin filament length [GO:0030832]; sarcomere organization [GO:0045214]	contractile fiber [GO:0043292]; myofibril [GO:0030016]; protein-containing complex [GO:0032991]; striated muscle thin filament [GO:0005865]; Z disc [GO:0030018]	actin filament binding [GO:0051015]
ENSMUST00000238423	-2.07901	0.000393729	A0A571BG73	A0A571BG73_MOUSE	Cilia- and flagella-associated protein 74	Cfap74	Cfap74-211	protein_coding
ENSMUST00000239151	2.64463	0.00219957	A0A5F8MP73	A0A5F8MP73_MOUSE	Pro-neuregulin-1, membrane-bound isoform	Nrg1	Nrg1-233	protein_coding	nervous system development [GO:0007399]	extracellular region [GO:0005576]; plasma membrane [GO:0005886]	growth factor activity [GO:0008083]
ENSMUST00000238853	4.64642	2.97999e-05	A0A5F8MPE2	A0A5F8MPE2_MOUSE	Ets variant 3-like	Etv3l	Etv3l-201	protein_coding	regulation of transcription by RNA polymerase II [GO:0006357]	nucleus [GO:0005634]	DNA-binding transcription factor activity [GO:0003700]; sequence-specific DNA binding [GO:0043565]
ENSMUST00000238894	4.58426	3.34526e-05	A0A5F8MPE2	A0A5F8MPE2_MOUSE	Ets variant 3-like	Etv3l	Etv3l-202	protein_coding	regulation of transcription by RNA polymerase II [GO:0006357]	nucleus [GO:0005634]	DNA-binding transcription factor activity [GO:0003700]; sequence-specific DNA binding [GO:0043565]
ENSMUST00000239143	-2.32774	0.0390718	A0A5F8MPG4	A0A5F8MPG4_MOUSE	Phosphodiesterase (EC 3.1.4.-)	Pde1c	Pde1c-215	protein_coding	signal transduction [GO:0007165]		calmodulin binding [GO:0005516]; calmodulin-activated dual specificity 3',5'-cyclic-GMP, 3',5'-cyclic-AMP phosphodiesterase activity [GO:0004117]; metal ion binding [GO:0046872]
ENSMUST00000238826	2.0893	0.00450976	A0A5F8MPN0	A0A5F8MPN0_MOUSE	Pro-neuregulin-1, membrane-bound isoform	Nrg1	Nrg1-223	protein_coding	nervous system development [GO:0007399]	extracellular region [GO:0005576]; plasma membrane [GO:0005886]	signaling receptor binding [GO:0005102]
ENSMUST00000239081	-2.41612	0.00304133	A0A5F8MPV4	A0A5F8MPV4_MOUSE	Serine/threonine-protein kinase SBK1	Sbk1	Sbk1-204	protein_coding	brain development [GO:0007420]; peptidyl-serine phosphorylation [GO:0018105]; peptidyl-threonine phosphorylation [GO:0018107]		ATP binding [GO:0005524]; protein serine/threonine kinase activity [GO:0004674]
ENSMUST00000238996	-4.06816	6.25785e-05	A0A5F8MPV5	A0A5F8MPV5_MOUSE	Outer dense fiber protein 3B	Odf3b	Odf3b-208	protein_coding
ENSMUST00000206971	3.88616	0.000344211	A0A0U1RP73	A0A0U1RP73_MOUSE	Gastric inhibitory polypeptide receptor	Gipr	Gipr-204	nonsense_mediated_decay
ENSMUST00000238845	-2.4807	0.021226	A0A5F8MPY7	A0A5F8MPY7_MOUSE	Chloride channel protein 1	Clcn1	Clcn1-211	protein_coding		membrane [GO:0016020]	voltage-gated chloride channel activity [GO:0005247]
ENSMUST00000239080	2.16542	0.0134078	A0A5F8MQ03	A0A5F8MQ03_MOUSE	Pro-neuregulin-1, membrane-bound isoform	Nrg1	Nrg1-232	protein_coding	nervous system development [GO:0007399]	extracellular region [GO:0005576]; plasma membrane [GO:0005886]	signaling receptor binding [GO:0005102]
ENSMUST00000130822	2.50152	3.55229e-05	A0A5H1ZRL2	A0A5H1ZRL2_MOUSE	Schlafen family member 8	Slfn8	Slfn8-204	protein_coding
ENSMUST00000138797	2.31307	0.00243828	A0A5H1ZRL4	A0A5H1ZRL4_MOUSE	Schlafen family member 9	Slfn9	Slfn9-203	protein_coding
ENSMUST00000195770	3.87803	3.14273e-09	A0A0A6YX23	A0A0A6YX23_MOUSE	Interleukin-1 receptor type 2	Il1r2	Il1r2-204	nonsense_mediated_decay
ENSMUST00000156426	2.15518	0.000767166	A0A5H1ZRL5	A0A5H1ZRL5_MOUSE	Protein mono-ADP-ribosyltransferase PARP3	Parp3	Parp3-208	protein_coding
ENSMUST00000125850	2.18737	0.00082111	A0A5H1ZRL8	A0A5H1ZRL8_MOUSE	Protein mono-ADP-ribosyltransferase PARP3	Parp3	Parp3-204	protein_coding
ENSMUST00000129803	-2.25872	0.00505859	A0A5H1ZRM0	A0A5H1ZRM0_MOUSE	Chromatin-remodeling regulator CECR2	Cecr2	Cecr2-204	protein_coding	chromatin remodeling [GO:0006338]	CERF complex [GO:0090537]
ENSMUST00000131883	3.26218	1.90558e-06	A0A5H1ZRM2	A0A5H1ZRM2_MOUSE	Schlafen family member 8	Slfn8	Slfn8-205	protein_coding
ENSMUST00000143563	-2.7553	2.89822e-05	A0A5H1ZRM3	A0A5H1ZRM3_MOUSE	Chromatin-remodeling regulator CECR2	Cecr2	Cecr2-206	protein_coding	chromatin remodeling [GO:0006338]	CERF complex [GO:0090537]
ENSMUST00000128289	-2.913	3.95927e-05	A0A5H1ZRM7	A0A5H1ZRM7_MOUSE	Coiled-coil domain-containing protein 120	Ccdc120	Ccdc120-203	protein_coding
ENSMUST00000205937	2.73104	0.00082295	A0A5H1ZRN3	A0A5H1ZRN3_MOUSE	Transforming growth factor beta activator LRRC32	Lrrc32	Lrrc32-202	protein_coding
ENSMUST00000156272	-2.94223	0.0433592	A0A5H1ZRN5	A0A5H1ZRN5_MOUSE	Solute carrier family 2, facilitated glucose transporter member 9	Slc2a9	Slc2a9-212	protein_coding		membrane [GO:0016020]	transmembrane transporter activity [GO:0022857]
ENSMUST00000214682	2.21944	0.000535517	A0A5H1ZRP0	A0A5H1ZRP0_MOUSE	Poly [ADP-ribose] polymerase (PARP) (EC 2.4.2.-)	Parp3	Parp3-209	protein_coding	DNA repair [GO:0006281]	nucleus [GO:0005634]	NAD+ ADP-ribosyltransferase activity [GO:0003950]; nucleotidyltransferase activity [GO:0016779]
ENSMUST00000216139	2.03917	0.0151842	A0A668KLD3	A0A668KLD3_MOUSE	A-kinase anchor protein 12	Akap12	Akap12-203	protein_coding	positive regulation of protein kinase A signaling [GO:0010739]; regulation of protein kinase C signaling [GO:0090036]	membrane [GO:0016020]	calmodulin binding [GO:0005516]; protein kinase A binding [GO:0051018]
ENSMUST00000181515	2.40485	0.00137761	A0A668KLV5	A0A668KLV5_MOUSE	Cardiac and apoptosis-related long non-coding RNA	Carlr	Carlr-201	protein_coding
ENSMUST00000239373	2.05438	0.0145556	A0A668KLV9	A0A668KLV9_MOUSE	A-kinase anchor protein 12	Akap12	Akap12-205	protein_coding	positive regulation of protein kinase A signaling [GO:0010739]; regulation of protein kinase C signaling [GO:0090036]	membrane [GO:0016020]	calmodulin binding [GO:0005516]; protein kinase A binding [GO:0051018]
ENSMUST00000239220	2.24161	0.0150191	A0A668KM55	A0A668KM55_MOUSE	A-kinase anchor protein 12	Akap12	Akap12-204	protein_coding	positive regulation of protein kinase A signaling [GO:0010739]; regulation of protein kinase C signaling [GO:0090036]		protein kinase A binding [GO:0051018]
ENSMUST00000020527	2.97208	0.0318971	A0A6Q6PKH4	A0A6Q6PKH4_MOUSE	RIKEN cDNA 1700093K21 gene	1700093K21Rik	1700093K21Rik-201	protein_coding		membrane [GO:0016020]
ENSMUST00000239525	4.29508	3.43395e-15	A0A7N9VR94	A0A7N9VR94_MOUSE	AHNAK nucleoprotein 2	Ahnak2	Ahnak2-201	protein_coding	regulation of RNA splicing [GO:0043484]	costamere [GO:0043034]; cytoplasm [GO:0005737]; cytoplasmic vesicle membrane [GO:0030659]; cytosol [GO:0005829]; nucleus [GO:0005634]; plasma membrane [GO:0005886]; Z disc [GO:0030018]
ENSMUST00000173348	5.84399	0.000445529	G3UXB3	A0A8Q0Q4F2_MOUSE	NK1 transcription factor-related protein 1	Nkx1-1	Nkx1-1-201	protein_coding	cell differentiation [GO:0030154]; lipid metabolic process [GO:0006629]; nervous system process [GO:0050877]; regulation of generation of precursor metabolites and energy [GO:0043467]; regulation of glucose metabolic process [GO:0010906]; regulation of transcription by RNA polymerase II [GO:0006357]	nucleus [GO:0005634]	DNA-binding transcription factor activity, RNA polymerase II-specific [GO:0000981]; RNA polymerase II cis-regulatory region sequence-specific DNA binding [GO:0000978]
ENSMUST00000196520	2.6481	0.00616267	A0A8Q0QEH4	A0A8Q0QEH4_MOUSE	Guanylate-binding protein 6	Gbp6	Gbp6-201	protein_coding	cellular response to type II interferon [GO:0071346]; response to bacterium [GO:0009617]	cytoplasmic vesicle [GO:0031410]	GTP binding [GO:0005525]; GTPase activity [GO:0003924]
ENSMUST00000156216	-2.23356	0.0176223	A2A409	A2A409_MOUSE	Paired box protein Pax-6	Pax6	Pax6-224	protein_coding	DNA-templated transcription [GO:0006351]; regulation of DNA-templated transcription [GO:0006355]; tissue development [GO:0009888]	nucleus [GO:0005634]; transcription regulator complex [GO:0005667]	sequence-specific DNA binding [GO:0043565]
ENSMUST00000111088	-2.39395	0.0120641	A2A412	A2A412_MOUSE	Paired box protein Pax-6	Pax6	Pax6-208	protein_coding		nucleus [GO:0005634]	DNA binding [GO:0003677]; DNA-binding transcription factor activity, RNA polymerase II-specific [GO:0000981]
ENSMUST00000109454	-3.64865	0.00358793	A2A4B4	A2A4B4_MOUSE	EMILIN-3	Emilin3	Emilin3-202	protein_coding
ENSMUST00000132771	-2.86568	0.000419535	A2A555	A2A555_MOUSE	Growth factor receptor-bound protein 7	Grb7	Grb7-204	protein_coding	signal transduction [GO:0007165]
ENSMUST00000153494	-4.87433	0.00738899	A2A5E8	A2A5E8_MOUSE	Zinc finger protein 385C	Zfp385c	Zfp385c-204	protein_coding		nucleus [GO:0005634]	nucleic acid binding [GO:0003676]; zinc ion binding [GO:0008270]
ENSMUST00000109317	-2.73183	1.13169e-08	A2A5K2	A2A5K2_MOUSE	Phospholipid transfer protein	Pltp	Pltp-203	protein_coding		extracellular space [GO:0005615]	lipid binding [GO:0008289]
ENSMUST00000128110	-2.88857	3.95821e-09	A2A5K3	A2A5K3_MOUSE	Phospholipid transfer protein	Pltp	Pltp-204	protein_coding			lipid binding [GO:0008289]
ENSMUST00000156255	-2.65645	2.09758e-08	A2A5K4	A2A5K4_MOUSE	Phospholipid transfer protein	Pltp	Pltp-207	protein_coding			lipid binding [GO:0008289]
ENSMUST00000105049	4.56615	1.84062e-06	A2A5X6	A2A5X6_MOUSE	Keratin-associated protein 17-1	Krtap17-1	Krtap17-1-201	protein_coding
ENSMUST00000153761	2.81752	0.0110589	A2A6Q8	A2A6Q8_MOUSE	Myosin light chain 4	Myl4	Myl4-207	protein_coding			calcium ion binding [GO:0005509]
ENSMUST00000106562	3.00546	2.07542e-09	A2A6Z2	A2A6Z2_MOUSE	CMRF35-like molecule 1	Cd300lf	Cd300lf-203	protein_coding		membrane [GO:0016020]
ENSMUST00000106578	-3.14214	0.0254909	A2A7W0	A2A7W0_MOUSE	CD300 molecule-like family member D2	Cd300ld2 Gm11709	Cd300ld2-202	protein_coding		plasma membrane [GO:0005886]	transmembrane signaling receptor activity [GO:0004888]
ENSMUST00000100239	-2.76094	0.00249206	A2A7W1	A2A7W1_MOUSE	CD300 molecule-like family member D4 (CD300 molecule-like family member D5)	Cd300ld4 Cd300ld5	Cd300ld5-201	protein_coding		plasma membrane [GO:0005886]	transmembrane signaling receptor activity [GO:0004888]
ENSMUST00000100240	-3.60175	0.000205609	A2A7W1	A2A7W1_MOUSE	CD300 molecule-like family member D4 (CD300 molecule-like family member D5)	Cd300ld4 Cd300ld5	Cd300ld4-201	protein_coding		plasma membrane [GO:0005886]	transmembrane signaling receptor activity [GO:0004888]
ENSMUST00000106629	-2.24242	0.029278	A2A8Z3	A2A8Z3_MOUSE	Calreticulin 4	Calr4	Calr4-203	protein_coding	protein folding [GO:0006457]; ubiquitin-dependent ERAD pathway [GO:0030433]	endoplasmic reticulum membrane [GO:0005789]	calcium ion binding [GO:0005509]; unfolded protein binding [GO:0051082]
ENSMUST00000106631	-2.34289	0.00538233	A2A8Z3	A2A8Z3_MOUSE	Calreticulin 4	Calr4	Calr4-204	protein_coding	protein folding [GO:0006457]; ubiquitin-dependent ERAD pathway [GO:0030433]	endoplasmic reticulum membrane [GO:0005789]	calcium ion binding [GO:0005509]; unfolded protein binding [GO:0051082]
ENSMUST00000183132	3.7855	4.70666e-05	S4R1C5	S4R1C5_MOUSE	Protein NLRC5	Nlrc5	Nlrc5-205	nonsense_mediated_decay
ENSMUST00000106628	-2.45725	0.0458468	A2A8Z3	A2A8Z3_MOUSE	Calreticulin 4	Calr4	Calr4-202	protein_coding	protein folding [GO:0006457]; ubiquitin-dependent ERAD pathway [GO:0030433]	endoplasmic reticulum membrane [GO:0005789]	calcium ion binding [GO:0005509]; unfolded protein binding [GO:0051082]
ENSMUST00000132527	-2.65011	0.00441048	A2ACT7	A2ACT7_MOUSE	Collagen, type IX, alpha 3	Col9a3	Col9a3-203	protein_coding	extracellular matrix organization [GO:0030198]; female gonad development [GO:0008585]; male gonad development [GO:0008584]	basement membrane [GO:0005604]; collagen type IX trimer [GO:0005594]; collagen-containing extracellular matrix [GO:0062023]; extracellular matrix [GO:0031012]; extracellular space [GO:0005615]	extracellular matrix structural constituent [GO:0005201]
ENSMUST00000103059	-2.65529	0.00432972	A2ACT7	A2ACT7_MOUSE	Collagen, type IX, alpha 3	Col9a3	Col9a3-201	protein_coding	extracellular matrix organization [GO:0030198]; female gonad development [GO:0008585]; male gonad development [GO:0008584]	basement membrane [GO:0005604]; collagen type IX trimer [GO:0005594]; collagen-containing extracellular matrix [GO:0062023]; extracellular matrix [GO:0031012]; extracellular space [GO:0005615]	extracellular matrix structural constituent [GO:0005201]
ENSMUST00000105624	-2.88792	0.0146202	A2AD75	A2AD75_MOUSE	Protein kinase C zeta type	Prkcz	Prkcz-203	protein_coding
ENSMUST00000030674	2.14757	6.27864e-05	A2AE94	A2AE94_MOUSE	Synaptotagmin-like protein 1	Sytl1	Sytl1-201	protein_coding	exocytosis [GO:0006887]; intracellular protein transport [GO:0006886]	plasma membrane [GO:0005886]	small GTPase binding [GO:0031267]
ENSMUST00000105908	2.17617	0.000108826	A2AE95	A2AE95_MOUSE	Synaptotagmin-like protein 1	Sytl1	Sytl1-202	protein_coding	intracellular protein transport [GO:0006886]; secretion by cell [GO:0032940]		small GTPase binding [GO:0031267]
ENSMUST00000029188	2.42896	0.0161385	A2AHD1	A2AHD1_MOUSE	CCN family member 5	Ccn5 Wisp2	Ccn5-201	protein_coding	signal transduction [GO:0007165]	extracellular space [GO:0005615]; nucleus [GO:0005634]
ENSMUST00000113959	3.09509	0.0362051	A2AHY8	A2AHY8_MOUSE	DDB1 and CUL4-associated factor 8-like (Pet2 protein)	Dcaf8l Pet2	Dcaf8l-201	protein_coding	protein ubiquitination [GO:0016567]	Cul4-RING E3 ubiquitin ligase complex [GO:0080008]; cytoplasm [GO:0005737]; nucleus [GO:0005634]
ENSMUST00000113960	2.88112	0.0229034	A2AHY8	A2AHY8_MOUSE	DDB1 and CUL4-associated factor 8-like (Pet2 protein)	Dcaf8l Pet2	Dcaf8l-202	protein_coding	protein ubiquitination [GO:0016567]	Cul4-RING E3 ubiquitin ligase complex [GO:0080008]; cytoplasm [GO:0005737]; nucleus [GO:0005634]
ENSMUST00000134259	2.56605	0.0195093	A2AJ24	A2AJ24_MOUSE	Alpha-(1,3)-fucosyltransferase 7	Fut7	Fut7-204	protein_coding		Golgi apparatus [GO:0005794]; membrane [GO:0016020]
ENSMUST00000129655	-2.80846	0.0257376	A2AJK7	A2AJK7_MOUSE	Chromodomain-helicase-DNA-binding protein 7	Chd7	Chd7-204	protein_coding
ENSMUST00000127397	2.84097	0.0339537	A2AJN8	A2AJN8_MOUSE	Solute carrier family 4 member 11	Slc4a11	Slc4a11-202	protein_coding
ENSMUST00000142767	2.23727	0.000463247	A2AK37	A2AK37_MOUSE	Expressed sequence AA467197	AA467197	AA467197-203	protein_coding		membrane [GO:0016020]
ENSMUST00000152526	-2.30571	0.0169105	A2AL77	A2AL77_MOUSE	Aspartyl/asparaginyl beta-hydroxylase	Asph	Asph-220	protein_coding	peptidyl-aspartic acid hydroxylation [GO:0042264]	sarcoplasmic reticulum membrane [GO:0033017]	peptidyl-aspartic acid 3-dioxygenase activity [GO:0062101]
ENSMUST00000126068	7.94536	0.00564157	A2ALK0	A2ALK0_MOUSE	Paired box protein Pax-1	Pax1	Pax1-202	protein_coding	DNA-templated transcription [GO:0006351]; regulation of DNA-templated transcription [GO:0006355]; tissue development [GO:0009888]	nucleus [GO:0005634]; transcription regulator complex [GO:0005667]	sequence-specific DNA binding [GO:0043565]
ENSMUST00000064780	2.29253	0.0113958	A2AMW3	A2AMW3_MOUSE	Gamma-aminobutyric acid (GABA) A receptor, subunit epsilon	Gabre	Gabre-201	protein_coding	chemical synaptic transmission [GO:0007268]; chloride transmembrane transport [GO:1902476]; chloride transport [GO:0006821]; gamma-aminobutyric acid signaling pathway [GO:0007214]; ion transmembrane transport [GO:0034220]; negative regulation of chloride transport [GO:2001226]; nervous system process [GO:0050877]; regulation of membrane potential [GO:0042391]; regulation of postsynaptic membrane …	chloride channel complex [GO:0034707]; dendrite membrane [GO:0032590]; GABA-A receptor complex [GO:1902711]; GABA-ergic synapse [GO:0098982]; neuron projection [GO:0043005]; plasma membrane [GO:0005886]; postsynapse [GO:0098794]; postsynaptic membrane [GO:0045211]; synapse [GO:0045202]	excitatory extracellular ligand-gated ion channel activity [GO:0005231]; GABA-A receptor activity [GO:0004890]; GABA-gated chloride ion channel activity [GO:0022851]; inhibitory extracellular ligand-gated ion channel activity [GO:0005237]; neurotransmitter receptor activity [GO:0030594]; transmitter-gated ion channel activity involved in regulation of postsynaptic membrane potential [GO:1904315]
ENSMUST00000154270	3.72691	8.84307e-11	S4R2U4	S4R2U4_MOUSE	Epithelial membrane protein 1	Emp1	Emp1-203	nonsense_mediated_decay		membrane [GO:0016020]
ENSMUST00000043696	4.17226	1.08034e-06	Q61247	A2AP_MOUSE	Alpha-2-antiplasmin (Alpha-2-AP) (Alpha-2-plasmin inhibitor) (Alpha-2-PI) (Serpin F2)	Serpinf2 Pli	Serpinf2-201	protein_coding	acute-phase response [GO:0006953]; blood vessel morphogenesis [GO:0048514]; collagen fibril organization [GO:0030199]; maintenance of blood vessel diameter homeostasis by renin-angiotensin [GO:0002034]; negative regulation of endopeptidase activity [GO:0010951]; negative regulation of fibrinolysis [GO:0051918]; negative regulation of plasminogen activation [GO:0010757]; positive regulation of cel…	cell surface [GO:0009986]; collagen-containing extracellular matrix [GO:0062023]; extracellular space [GO:0005615]; fibrinogen complex [GO:0005577]	protease binding [GO:0002020]; protein homodimerization activity [GO:0042803]; serine-type endopeptidase inhibitor activity [GO:0004867]
ENSMUST00000108437	4.17226	1.08034e-06	Q61247	A2AP_MOUSE	Alpha-2-antiplasmin (Alpha-2-AP) (Alpha-2-plasmin inhibitor) (Alpha-2-PI) (Serpin F2)	Serpinf2 Pli	Serpinf2-202	protein_coding	acute-phase response [GO:0006953]; blood vessel morphogenesis [GO:0048514]; collagen fibril organization [GO:0030199]; maintenance of blood vessel diameter homeostasis by renin-angiotensin [GO:0002034]; negative regulation of endopeptidase activity [GO:0010951]; negative regulation of fibrinolysis [GO:0051918]; negative regulation of plasminogen activation [GO:0010757]; positive regulation of cel…	cell surface [GO:0009986]; collagen-containing extracellular matrix [GO:0062023]; extracellular space [GO:0005615]; fibrinogen complex [GO:0005577]	protease binding [GO:0002020]; protein homodimerization activity [GO:0042803]; serine-type endopeptidase inhibitor activity [GO:0004867]
ENSMUST00000138856	2.25609	0.0418531	A2AP38	A2AP38_MOUSE	Interleukin-15 receptor subunit alpha	Il15ra	Il15ra-215	protein_coding			interleukin-15 receptor activity [GO:0042010]
ENSMUST00000036248	2.37269	0.000927861	A2APF4	A2APF4_MOUSE	Protein TMEPAI	Pmepa1	Pmepa1-201	protein_coding	negative regulation of pathway-restricted SMAD protein phosphorylation [GO:0060394]; negative regulation of SMAD protein complex assembly [GO:0010991]; negative regulation of transforming growth factor beta receptor signaling pathway [GO:0030512]	early endosome membrane [GO:0031901]; Golgi membrane [GO:0000139]	R-SMAD binding [GO:0070412]; WW domain binding [GO:0050699]
ENSMUST00000139306	2.20559	0.000679508	A2APF5	A2APF5_MOUSE	Protein TMEPAI	Pmepa1	Pmepa1-203	protein_coding	negative regulation of transforming growth factor beta receptor signaling pathway [GO:0030512]	early endosome membrane [GO:0031901]	R-SMAD binding [GO:0070412]
ENSMUST00000029018	3.42724	1.25144e-10	A2APF7	A2APF7_MOUSE	Z-DNA-binding protein 1	Zbp1	Zbp1-201	protein_coding	defense response to virus [GO:0051607]; positive regulation of type I interferon-mediated signaling pathway [GO:0060340]		DNA binding [GO:0003677]; double-stranded RNA adenosine deaminase activity [GO:0003726]; RNA binding [GO:0003723]
ENSMUST00000111198	2.12142	0.00025208	A2APM1	A2APM1_MOUSE	CD44 antigen (Extracellular matrix receptor III) (GP90 lymphocyte homing/adhesion receptor) (HUTCH-I) (Hermes antigen) (Hyaluronate receptor) (Phagocytic glycoprotein 1) (Phagocytic glycoprotein I)	Cd44	Cd44-208	protein_coding	cell adhesion [GO:0007155]	microvillus [GO:0005902]; plasma membrane [GO:0005886]	hyaluronic acid binding [GO:0005540]
ENSMUST00000005218	2.60591	0.000107705	A2APM2	A2APM2_MOUSE	CD44 antigen (Extracellular matrix receptor III) (GP90 lymphocyte homing/adhesion receptor) (HUTCH-I) (Hermes antigen) (Hyaluronate receptor) (Phagocytic glycoprotein 1) (Phagocytic glycoprotein I)	Cd44	Cd44-201	protein_coding	cartilage development [GO:0051216]; cellular response to fibroblast growth factor stimulus [GO:0044344]; hyaluronan catabolic process [GO:0030214]; monocyte aggregation [GO:0070487]; negative regulation of cysteine-type endopeptidase activity involved in apoptotic process [GO:0043154]; negative regulation of DNA damage response, signal transduction by p53 class mediator [GO:0043518]; negative reg…	apical plasma membrane [GO:0016324]; cell surface [GO:0009986]; cytosol [GO:0005829]; Golgi apparatus [GO:0005794]; lamellipodium membrane [GO:0031258]; macrophage migration inhibitory factor receptor complex [GO:0035692]; microvillus [GO:0005902]	cytokine receptor activity [GO:0004896]; hyaluronic acid binding [GO:0005540]
ENSMUST00000111190	2.12749	0.000277739	A2APM3	A2APM3_MOUSE	CD44 antigen (Extracellular matrix receptor III) (GP90 lymphocyte homing/adhesion receptor) (HUTCH-I) (Hermes antigen) (Hyaluronate receptor) (Phagocytic glycoprotein 1) (Phagocytic glycoprotein I)	Cd44	Cd44-204	protein_coding	cell adhesion [GO:0007155]	microvillus [GO:0005902]; plasma membrane [GO:0005886]	hyaluronic acid binding [GO:0005540]
ENSMUST00000111191	2.11201	0.000299159	A2APM4	A2APM4_MOUSE	CD44 antigen (Extracellular matrix receptor III) (GP90 lymphocyte homing/adhesion receptor) (HUTCH-I) (Hermes antigen) (Hyaluronate receptor) (Phagocytic glycoprotein 1) (Phagocytic glycoprotein I)	Cd44	Cd44-205	protein_coding	cell adhesion [GO:0007155]	microvillus [GO:0005902]; plasma membrane [GO:0005886]	hyaluronic acid binding [GO:0005540]
ENSMUST00000111192	2.09921	0.000324444	A2APM5	A2APM5_MOUSE	CD44 antigen (Extracellular matrix receptor III) (GP90 lymphocyte homing/adhesion receptor) (HUTCH-I) (Hermes antigen) (Hyaluronate receptor) (Phagocytic glycoprotein 1) (Phagocytic glycoprotein I)	Cd44	Cd44-206	protein_coding	cell adhesion [GO:0007155]	microvillus [GO:0005902]; plasma membrane [GO:0005886]	hyaluronic acid binding [GO:0005540]
ENSMUST00000215331	3.69974	1.74134e-06	A0A1L1SQ20	A0A1L1SQ20_MOUSE	Integrin alpha-5	Itga5	Itga5-202	nonsense_mediated_decay
ENSMUST00000181518	2.48441	0.0281447	A2APU9	A2APU9_MOUSE	Predicted gene, 20878 (Predicted gene, 21586) (Predicted gene, 21953)	Gm21953 Gm20878 Gm21586	Gm20878-208	protein_coding
ENSMUST00000107988	2.48441	0.0281447	A2APU9	A2APU9_MOUSE	Predicted gene, 20878 (Predicted gene, 21586) (Predicted gene, 21953)	Gm21953 Gm20878 Gm21586	Gm21586-201	protein_coding
ENSMUST00000108002	2.48441	0.0281447	A2APU9	A2APU9_MOUSE	Predicted gene, 20878 (Predicted gene, 21586) (Predicted gene, 21953)	Gm21953 Gm20878 Gm21586	Gm21953-201	protein_coding
ENSMUST00000125826	-2.80983	3.81838e-05	A2AQ87	A2AQ87_MOUSE	SH2 domain-containing adapter protein F	Shf	Shf-206	protein_coding
ENSMUST00000110532	-2.77401	6.83333e-05	A2AQ88	A2AQ88_MOUSE	SH2 domain-containing adapter protein F	Shf	Shf-204	protein_coding
ENSMUST00000139819	-2.81431	5.20348e-05	A2AQ89	A2AQ89_MOUSE	SH2 domain-containing adapter protein F	Shf	Shf-208	protein_coding
ENSMUST00000075301	-3.17272	0.000809647	A2AQA9	A2AQA9_MOUSE	Nebulin	Neb	Neb-203	protein_coding	cardiac muscle thin filament assembly [GO:0071691]; regulation of actin filament length [GO:0030832]; sarcomere organization [GO:0045214]	contractile fiber [GO:0043292]; myofibril [GO:0030016]; protein-containing complex [GO:0032991]; striated muscle thin filament [GO:0005865]; Z disc [GO:0030018]	actin filament binding [GO:0051015]
ENSMUST00000028320	-3.30738	0.000471316	A2AQB2	A2AQB2_MOUSE	Nebulin	Neb	Neb-201	protein_coding	cardiac muscle thin filament assembly [GO:0071691]; regulation of actin filament length [GO:0030832]; sarcomere organization [GO:0045214]	contractile fiber [GO:0043292]; myofibril [GO:0030016]; protein-containing complex [GO:0032991]; striated muscle thin filament [GO:0005865]; Z disc [GO:0030018]	actin filament binding [GO:0051015]
ENSMUST00000156731	-3.15868	6.42044e-05	A2AQH0	A2AQH0_MOUSE	Ceramide kinase-like	Cerkl	Cerkl-211	protein_coding	negative regulation of apoptotic process [GO:0043066]; phosphorylation [GO:0016310]; sphingolipid biosynthetic process [GO:0030148]; sphingolipid metabolic process [GO:0006665]	cytoplasm [GO:0005737]; cytosol [GO:0005829]; endoplasmic reticulum [GO:0005783]; Golgi apparatus [GO:0005794]; nucleolus [GO:0005730]; nucleoplasm [GO:0005654]; nucleus [GO:0005634]; perinuclear region of cytoplasm [GO:0048471]; photoreceptor inner segment [GO:0001917]; photoreceptor outer segment [GO:0001750]	lipid kinase activity [GO:0001727]; sphingolipid binding [GO:0046625]
ENSMUST00000143974	-2.93053	0.00170784	A2AQH1	A2AQH1_MOUSE	Ceramide kinase-like (Ceramide kinase-like isoform 1)	Cerkl	Cerkl-205	protein_coding	negative regulation of apoptotic process [GO:0043066]; phosphorylation [GO:0016310]; sphingolipid biosynthetic process [GO:0030148]; sphingolipid metabolic process [GO:0006665]	cytoplasm [GO:0005737]; cytosol [GO:0005829]; endoplasmic reticulum [GO:0005783]; Golgi apparatus [GO:0005794]; nucleolus [GO:0005730]; nucleoplasm [GO:0005654]; nucleus [GO:0005634]; perinuclear region of cytoplasm [GO:0048471]; photoreceptor inner segment [GO:0001917]; photoreceptor outer segment [GO:0001750]	lipid kinase activity [GO:0001727]; sphingolipid binding [GO:0046625]
ENSMUST00000214636	2.26148	0.00722332	A2AT96	A2AT96_MOUSE	Olfactory receptor	Or5aq6 Olfr1109 Olfr1110	Olfr1109-202	protein_coding	G protein-coupled receptor signaling pathway [GO:0007186]; sensory perception of smell [GO:0007608]	membrane [GO:0016020]; plasma membrane [GO:0005886]	G protein-coupled receptor activity [GO:0004930]; odorant binding [GO:0005549]; olfactory receptor activity [GO:0004984]
ENSMUST00000218704	3.64767	3.24243e-06	A0A1W2P6Y5	A0A1W2P6Y5_MOUSE	Leukocyte immunoglobulin-like receptor subfamily B member 4B	Lilrb4b Lilr4b	Lilrb4b-204	nonsense_mediated_decay
ENSMUST00000217066	2.26148	0.00722332	A2AT96	A2AT96_MOUSE	Olfactory receptor	Or5aq6 Olfr1109 Olfr1110	Olfr1109-203	protein_coding	G protein-coupled receptor signaling pathway [GO:0007186]; sensory perception of smell [GO:0007608]	membrane [GO:0016020]; plasma membrane [GO:0005886]	G protein-coupled receptor activity [GO:0004930]; odorant binding [GO:0005549]; olfactory receptor activity [GO:0004984]
ENSMUST00000137687	-3.08538	0.0127865	A2AWK4	A2AWK4_MOUSE	Zinc finger protein ZIC 3	Zic3	Zic3-204	protein_coding
ENSMUST00000088631	-2.17459	0.00351767	A2AWK6	A2AWK6_MOUSE	Zinc finger protein ZIC 3	Zic3	Zic3-203	protein_coding	nucleus [GO:0005634]	metal ion binding [GO:0046872]; RNA polymerase II transcription regulatory region sequence-specific DNA binding [GO:0000977]
ENSMUST00000087285	4.32007	0.00170395	A2BDY3	A2BDY3_MOUSE	Forkhead box protein D3	Foxd3	Foxd3-201	protein_coding	chromatin [GO:0000785]; nucleus [GO:0005634]	DNA-binding transcription repressor activity, RNA polymerase II-specific [GO:0001227]; RNA polymerase II transcription regulatory region sequence-specific DNA binding [GO:0000977]
ENSMUST00000183893	3.63388	0.0336305	V9GXA3	V9GXA3_MOUSE	Dual-specificity protein phosphatase 13 isoform B	Dusp13	Dusp13-210	nonsense_mediated_decay
ENSMUST00000078775	-2.84814	0.0394934	A2BI40	A2BI40_MOUSE	X-linked lymphocyte-regulated 4A	Xlr4a	Xlr4a-201	protein_coding	synaptonemal complex [GO:0000795]
ENSMUST00000182289	3.10684	9.27262e-06	A2RSH4	A2RSH4_MOUSE	Sv2c protein (Synaptic vesicle glycoprotein 2C)	Sv2c	Sv2c-203	protein_coding	synaptic vesicle membrane [GO:0030672]	transmembrane transporter activity [GO:0022857]
ENSMUST00000128435	-6.66376	0.00791277	A3KFY1	A3KFY1_MOUSE	Collagen alpha-2(VIII) chain	Col8a2	Col8a2-202	protein_coding
ENSMUST00000135224	-7.31311	0.000968819	A3KGB5	A3KGB5_MOUSE	Claudin	Cldn2	Cldn2-202	protein_coding		bicellular tight junction [GO:0005923]; plasma membrane [GO:0005886]	structural molecule activity [GO:0005198]
ENSMUST00000102864	2.08717	2.20317e-07	A4QPD3	A4QPD3_MOUSE	Proto-oncogene c-Rel (Reticuloendotheliosis oncogene)	Rel	Rel-201	protein_coding	negative regulation of interferon-beta production [GO:0032688]; positive regulation of I-kappaB kinase/NF-kappaB signaling [GO:0043123]	cytoplasm [GO:0005737]; nucleus [GO:0005634]	DNA-binding transcription activator activity, RNA polymerase II-specific [GO:0001228]; RNA polymerase II cis-regulatory region sequence-specific DNA binding [GO:0000978]
ENSMUST00000100962	3.28146	1.01297e-12	A4UUI3	A4UUI3_MOUSE	Guanylate binding protein 4.1 (Guanylate-binding protein 4)	Gbp4	Gbp4-201	protein_coding	cellular response to type II interferon [GO:0071346]; defense response to Gram-positive bacterium [GO:0050830]; defense response to protozoan [GO:0042832]; negative regulation of interferon-alpha production [GO:0032687]; negative regulation of protein import into nucleus [GO:0042308]; negative regulation of protein phosphorylation [GO:0001933]; negative regulation of protein ubiquitination [GO:00…	cytoplasmic vesicle [GO:0031410]	GTP binding [GO:0005525]; GTPase activity [GO:0003924]
ENSMUST00000130940	3.37114	0.0100815	A6PW70	A6PW70_MOUSE	Guanine nucleotide-binding protein G(s) subunit alpha isoforms short	Gnas	Gnas-215	protein_coding	response to parathyroid hormone [GO:0071107]
ENSMUST00000126098	-3.94912	9.64472e-05	A6PWW4	A6PWW4_MOUSE	1-phosphatidylinositol 4,5-bisphosphate phosphodiesterase eta-2	Plch2	Plch2-203	protein_coding
ENSMUST00000130278	2.90864	0.0335367	A6PWZ8	A6PWZ8_MOUSE	Equilibrative nucleobase transporter 1	Slc43a3	Slc43a3-202	protein_coding		membrane [GO:0016020]
ENSMUST00000138719	3.29282	0.00116034	A6PWZ9	A6PWZ9_MOUSE	Equilibrative nucleobase transporter 1	Slc43a3	Slc43a3-203	protein_coding		membrane [GO:0016020]
ENSMUST00000080123	2.4393	0.0480214	A6ZI47	A6ZI47_MOUSE	Fructose-bisphosphate aldolase (EC 4.1.2.13)	Aldoart2	Aldoart2-201	protein_coding	fructose 1,6-bisphosphate metabolic process [GO:0030388]; glycolytic process [GO:0006096]	cytosol [GO:0005829]	fructose-bisphosphate aldolase activity [GO:0004332]
ENSMUST00000136105	-7.0538	0.00136843	A8IK50	A8IK50_MOUSE	Purkinje cell protein 2 (Retinal Purkinje cell protein 2)	Pcp2	Pcp2-204	protein_coding			guanyl-nucleotide exchange factor activity [GO:0005085]
ENSMUST00000133618	2.3328	1.71078e-06	A8XU21	A8XU21_MOUSE	Neutrophil cytosol factor 4	Ncf4	Ncf4-203	protein_coding	phagocytosis [GO:0006909]; respiratory burst [GO:0045730]	NADPH oxidase complex [GO:0043020]	phosphatidylinositol binding [GO:0035091]; superoxide-generating NADPH oxidase activator activity [GO:0016176]
ENSMUST00000140866	2.4681	4.46127e-06	A8Y5B9	A8Y5B9_MOUSE	Interferon regulatory factor 1	Irf1	Irf1-208	protein_coding		nucleus [GO:0005634]	DNA-binding transcription factor activity [GO:0003700]; transcription cis-regulatory region binding [GO:0000976]
ENSMUST00000167986	2.54761	1.87244e-06	A9C471	A9C471_MOUSE	Baculoviral IAP repeat-containing protein 1b	Naip2	Naip2-203	protein_coding	response to stimulus [GO:0050896]	cytoplasm [GO:0005737]	cysteine-type endopeptidase inhibitor activity involved in apoptotic process [GO:0043027]; metal ion binding [GO:0046872]
ENSMUST00000175752	2.24348	4.99386e-06	Q99J72	ABEC3_MOUSE	DNA dC->dU-editing enzyme APOBEC-3 (EC 3.5.4.38) (Apolipoprotein B mRNA-editing complex 3) (Arp3) (CEM-15) (CEM15)	Apobec3	Apobec3-205	protein_coding	cytidine to uridine editing [GO:0016554]; defense response to virus [GO:0051607]; DNA cytosine deamination [GO:0070383]; DNA demethylation [GO:0080111]; hematopoietic progenitor cell differentiation [GO:0002244]; innate immune response [GO:0045087]; negative regulation of single stranded viral RNA replication via double stranded DNA intermediate [GO:0045869]; negative regulation of transposition …	cytoplasm [GO:0005737]; nucleoplasm [GO:0005654]; nucleus [GO:0005634]; P-body [GO:0000932]; ribonucleoprotein complex [GO:1990904]	cytidine deaminase activity [GO:0004126]; deoxycytidine deaminase activity [GO:0047844]; identical protein binding [GO:0042802]; RNA binding [GO:0003723]; zinc ion binding [GO:0008270]
ENSMUST00000176325	2.20482	1.20115e-05	Q99J72	ABEC3_MOUSE	DNA dC->dU-editing enzyme APOBEC-3 (EC 3.5.4.38) (Apolipoprotein B mRNA-editing complex 3) (Arp3) (CEM-15) (CEM15)	Apobec3	Apobec3-209	protein_coding	cytidine to uridine editing [GO:0016554]; defense response to virus [GO:0051607]; DNA cytosine deamination [GO:0070383]; DNA demethylation [GO:0080111]; hematopoietic progenitor cell differentiation [GO:0002244]; innate immune response [GO:0045087]; negative regulation of single stranded viral RNA replication via double stranded DNA intermediate [GO:0045869]; negative regulation of transposition …	cytoplasm [GO:0005737]; nucleoplasm [GO:0005654]; nucleus [GO:0005634]; P-body [GO:0000932]; ribonucleoprotein complex [GO:1990904]	cytidine deaminase activity [GO:0004126]; deoxycytidine deaminase activity [GO:0047844]; identical protein binding [GO:0042802]; RNA binding [GO:0003723]; zinc ion binding [GO:0008270]
ENSMUST00000175714	2.07955	3.52929e-05	Q99J72	ABEC3_MOUSE	DNA dC->dU-editing enzyme APOBEC-3 (EC 3.5.4.38) (Apolipoprotein B mRNA-editing complex 3) (Arp3) (CEM-15) (CEM15)	Apobec3	Apobec3-204	protein_coding	cytidine to uridine editing [GO:0016554]; defense response to virus [GO:0051607]; DNA cytosine deamination [GO:0070383]; DNA demethylation [GO:0080111]; hematopoietic progenitor cell differentiation [GO:0002244]; innate immune response [GO:0045087]; negative regulation of single stranded viral RNA replication via double stranded DNA intermediate [GO:0045869]; negative regulation of transposition …	cytoplasm [GO:0005737]; nucleoplasm [GO:0005654]; nucleus [GO:0005634]; P-body [GO:0000932]; ribonucleoprotein complex [GO:1990904]	cytidine deaminase activity [GO:0004126]; deoxycytidine deaminase activity [GO:0047844]; identical protein binding [GO:0042802]; RNA binding [GO:0003723]; zinc ion binding [GO:0008270]
ENSMUST00000131028	3.57152	0.000721554	D6RDQ5	D6RDQ5_MOUSE	Autoimmune regulator	Aire	Aire-206	nonsense_mediated_decay	humoral immune response [GO:0006959]	cytoplasm [GO:0005737]; nucleus [GO:0005634]	DNA binding [GO:0003677]; translation regulator activity [GO:0045182]
ENSMUST00000166783	-2.22354	0.00131567	Q69ZX8	ABLM3_MOUSE	Actin-binding LIM protein 3 (abLIM-3) (Actin-binding LIM protein family member 3)	Ablim3 Kiaa0843	Ablim3-202	protein_coding
ENSMUST00000103299	3.56483	0.000226147	A0A075B5J4	A0A075B5J4_MOUSE	T cell receptor beta, constant 2	Trbc2	Trbc2-201	TR_C_gene	B cell receptor signaling pathway [GO:0050853]; complement activation, classical pathway [GO:0006958]; defense response to bacterium [GO:0042742]; innate immune response [GO:0045087]; phagocytosis, engulfment [GO:0006911]; phagocytosis, recognition [GO:0006910]; positive regulation of B cell activation [GO:0050871]	alpha-beta T cell receptor complex [GO:0042105]; external side of plasma membrane [GO:0009897]; immunoglobulin complex, circulating [GO:0042571]	antigen binding [GO:0003823]; immunoglobulin receptor binding [GO:0034987]; signaling receptor activity [GO:0038023]
ENSMUST00000049378	-2.26635	0.0010653	Q69ZX8	ABLM3_MOUSE	Actin-binding LIM protein 3 (abLIM-3) (Actin-binding LIM protein family member 3)	Ablim3 Kiaa0843	Ablim3-201	protein_coding	cilium assembly [GO:0060271]; cytoskeleton organization [GO:0007010]; lamellipodium assembly [GO:0030032]; positive regulation of transcription by RNA polymerase II [GO:0045944]; transcription by RNA polymerase II [GO:0006366]	actin cytoskeleton [GO:0015629]; cytoplasm [GO:0005737]; glutamatergic synapse [GO:0098978]; lamellipodium [GO:0030027]; stress fiber [GO:0001725]; synapse [GO:0045202]	actin filament binding [GO:0051015]; metal ion binding [GO:0046872]
ENSMUST00000084433	2.19357	0.000251996	Q8VD53	ACER2_MOUSE	Alkaline ceramidase 2 (AlkCDase 2) (Alkaline CDase 2) (maCER2) (EC 3.5.1.-) (EC 3.5.1.23) (Acylsphingosine deacylase 3-like) (Cancer-related gene liver 1 protein) (CRG-L1) (N-acylsphingosine amidohydrolase 3-like)	Acer2 Asah3l	Acer2-202	protein_coding	activation of cysteine-type endopeptidase activity involved in apoptotic process [GO:0006919]; cellular response to DNA damage stimulus [GO:0006974]; cellular response to xenobiotic stimulus [GO:0071466]; ceramide catabolic process [GO:0046514]; DNA damage response, signal transduction by p53 class mediator [GO:0030330]; negative regulation of cell adhesion mediated by integrin [GO:0033629]; nega…	Golgi apparatus [GO:0005794]; Golgi membrane [GO:0000139]	ceramidase activity [GO:0102121]; dihydroceramidase activity [GO:0071633]; metal ion binding [GO:0046872]; N-acylsphingosine amidohydrolase activity [GO:0017040]
ENSMUST00000219960	3.5624	2.06504e-06	A0A1W2P783	A0A1W2P783_MOUSE	Leukocyte immunoglobulin-like receptor subfamily B member 4B	Lilrb4b Lilr4b	Lilrb4b-213	nonsense_mediated_decay
ENSMUST00000045224	2.17092	0.000177953	Q8VD53	ACER2_MOUSE	Alkaline ceramidase 2 (AlkCDase 2) (Alkaline CDase 2) (maCER2) (EC 3.5.1.-) (EC 3.5.1.23) (Acylsphingosine deacylase 3-like) (Cancer-related gene liver 1 protein) (CRG-L1) (N-acylsphingosine amidohydrolase 3-like)	Acer2 Asah3l	Acer2-201	protein_coding	activation of cysteine-type endopeptidase activity involved in apoptotic process [GO:0006919]; cellular response to DNA damage stimulus [GO:0006974]; cellular response to xenobiotic stimulus [GO:0071466]; ceramide catabolic process [GO:0046514]; DNA damage response, signal transduction by p53 class mediator [GO:0030330]; negative regulation of cell adhesion mediated by integrin [GO:0033629]; nega…	Golgi apparatus [GO:0005794]; Golgi membrane [GO:0000139]	ceramidase activity [GO:0102121]; dihydroceramidase activity [GO:0071633]; metal ion binding [GO:0046872]; N-acylsphingosine amidohydrolase activity [GO:0017040]
ENSMUST00000104928	-2.50283	3.28738e-05	A2AKE7	ACL10_MOUSE	Actin-like protein 10	Actl10	Actl10-201	protein_coding		dynactin complex [GO:0005869]
ENSMUST00000054716	-4.53805	0.0226546	Q8BFZ3	ACTBL_MOUSE	Beta-actin-like protein 2 (Kappa-actin)	Actbl2	Actbl2-201	protein_coding	axonogenesis [GO:0007409]; cell motility [GO:0048870]	actin filament [GO:0005884]; axon [GO:0030424]; cytoplasm [GO:0005737]; glutamatergic synapse [GO:0098978]; membrane [GO:0016020]; NuA4 histone acetyltransferase complex [GO:0035267]; synapse [GO:0045202]	ATP binding [GO:0005524]; protein kinase binding [GO:0019901]; structural constituent of postsynaptic actin cytoskeleton [GO:0098973]
ENSMUST00000017841	2.30406	1.56698e-08	P03958	ADA_MOUSE	Adenosine deaminase (EC 3.5.4.4) (Adenosine aminohydrolase)	Ada	Ada-201	protein_coding	adenosine catabolic process [GO:0006154]; adenosine metabolic process [GO:0046085]; allantoin metabolic process [GO:0000255]; alpha-beta T cell differentiation [GO:0046632]; amide catabolic process [GO:0043605]; AMP catabolic process [GO:0006196]; AMP salvage [GO:0044209]; apoptotic process [GO:0006915]; B cell proliferation [GO:0042100]; calcium-mediated signaling [GO:0019722]; cell adhesion [GO…	anchoring junction [GO:0070161]; cell surface [GO:0009986]; cytoplasm [GO:0005737]; cytoplasmic vesicle lumen [GO:0060205]; cytosol [GO:0005829]; dendrite cytoplasm [GO:0032839]; external side of plasma membrane [GO:0009897]; extracellular space [GO:0005615]; lysosome [GO:0005764]; membrane [GO:0016020]; neuron projection [GO:0043005]; neuronal cell body [GO:0043025]; nucleus [GO:0005634]; plasma…	2'-deoxyadenosine deaminase activity [GO:0046936]; adenosine deaminase activity [GO:0004000]; deaminase activity [GO:0019239]; purine nucleoside binding [GO:0001883]; zinc ion binding [GO:0008270]
ENSMUST00000052104	3.20609	0.011253	Q923W9	ADA33_MOUSE	Disintegrin and metalloproteinase domain-containing protein 33 (ADAM 33) (EC 3.4.24.-)	Adam33	Adam33-201	protein_coding	proteolysis [GO:0006508]; regulation of cell population proliferation [GO:0042127]; regulation of cytokine production [GO:0001817]	membrane [GO:0016020]	metalloendopeptidase activity [GO:0004222]; zinc ion binding [GO:0008270]
ENSMUST00000110232	3.18637	0.0105628	Q923W9	ADA33_MOUSE	Disintegrin and metalloproteinase domain-containing protein 33 (ADAM 33) (EC 3.4.24.-)	Adam33	Adam33-202	protein_coding	proteolysis [GO:0006508]; regulation of cell population proliferation [GO:0042127]; regulation of cytokine production [GO:0001817]	membrane [GO:0016020]	metalloendopeptidase activity [GO:0004222]; zinc ion binding [GO:0008270]
ENSMUST00000020706	-2.6791	3.76804e-06	O88444	ADCY1_MOUSE	Adenylate cyclase type 1 (EC 4.6.1.1) (ATP pyrophosphate-lyase 1) (Adenylate cyclase type I) (Adenylyl cyclase 1) (Ca(2+)/calmodulin-activated adenylyl cyclase)	Adcy1	Adcy1-201	protein_coding	activation of adenylate cyclase activity [GO:0007190]; adenylate cyclase-activating G protein-coupled receptor signaling pathway [GO:0007189]; axonogenesis [GO:0007409]; brain development [GO:0007420]; cAMP biosynthetic process [GO:0006171]; cAMP-mediated signaling [GO:0019933]; cellular response to calcium ion [GO:0071277]; cellular response to forskolin [GO:1904322]; circadian rhythm [GO:000762…	cytoplasm [GO:0005737]; glutamatergic synapse [GO:0098978]; hippocampal mossy fiber to CA3 synapse [GO:0098686]; membrane raft [GO:0045121]; nucleus [GO:0005634]; plasma membrane [GO:0005886]; postsynaptic density [GO:0014069]; postsynaptic density membrane [GO:0098839]; presynapse [GO:0098793]; Schaffer collateral - CA1 synapse [GO:0098685]	adenylate cyclase activity [GO:0004016]; ATP binding [GO:0005524]; calcium- and calmodulin-responsive adenylate cyclase activity [GO:0008294]; calmodulin binding [GO:0005516]; metal ion binding [GO:0046872]
ENSMUST00000004232	-3.93113	0.000203858	P00329	ADH1_MOUSE	Alcohol dehydrogenase 1 (EC 1.1.1.1) (ADH-A2) (Alcohol dehydrogenase A subunit)	Adh1 Adh-1	Adh1-201	protein_coding	acetaldehyde biosynthetic process [GO:0046186]; animal organ regeneration [GO:0031100]; behavioral response to ethanol [GO:0048149]; ethanol catabolic process [GO:0006068]; ethanol oxidation [GO:0006069]; response to progesterone [GO:0032570]; response to retinoic acid [GO:0032526]; response to steroid hormone [GO:0048545]; response to testosterone [GO:0033574]; retinoic acid metabolic process [G…	cytosol [GO:0005829]; mitochondrion [GO:0005739]; nucleoplasm [GO:0005654]; plasma membrane [GO:0005886]	alcohol dehydrogenase (NAD+) activity [GO:0004022]; alcohol dehydrogenase activity, zinc-dependent [GO:0004024]; ethanol binding [GO:0035276]; identical protein binding [GO:0042802]; NAD binding [GO:0051287]; NAD-retinol dehydrogenase activity [GO:0004745]; organic cyclic compound binding [GO:0097159]; zinc ion binding [GO:0008270]
ENSMUST00000137792	3.53242	6.00571e-07	D6RJ49	D6RJ49_MOUSE	Radical S-adenosyl methionine domain-containing protein 2	Rsad2	Rsad2-202	nonsense_mediated_decay			catalytic activity [GO:0003824]; iron-sulfur cluster binding [GO:0051536]; metal ion binding [GO:0046872]
ENSMUST00000090171	-4.75893	0.024447	Q64437	ADH7_MOUSE	All-trans-retinol dehydrogenase [NAD(+)] ADH7 (EC 1.1.1.105) (ADH-C2) (Alcohol dehydrogenase 7) (Alcohol dehydrogenase class 4 mu/sigma chain) (EC 1.1.1.1) (Alcohol dehydrogenase class IV mu/sigma chain) (Gastric alcohol dehydrogenase) (Omega-hydroxydecanoate dehydrogenase ADH7) (EC 1.1.1.66) (Retinol dehydrogenase)	Adh7 Adh-3 Adh3	Adh7-201	protein_coding	ethanol catabolic process [GO:0006068]; ethanol metabolic process [GO:0006067]; ethanol oxidation [GO:0006069]; fatty acid omega-oxidation [GO:0010430]; response to bacterium [GO:0009617]; response to ethanol [GO:0045471]; retinoic acid metabolic process [GO:0042573]; retinoid metabolic process [GO:0001523]; retinol metabolic process [GO:0042572]	cytosol [GO:0005829]; plasma membrane [GO:0005886]	alcohol dehydrogenase (NAD+) activity [GO:0004022]; alcohol dehydrogenase activity, zinc-dependent [GO:0004024]; aldehyde oxidase activity [GO:0004031]; ethanol binding [GO:0035276]; identical protein binding [GO:0042802]; NAD binding [GO:0051287]; NAD-retinol dehydrogenase activity [GO:0004745]; omega-hydroxydecanoate dehydrogenase activity [GO:0050153]; oxidoreductase activity [GO:0016491]; rec…
ENSMUST00000033054	3.5184	4.09439e-09	P97297	ADML_MOUSE	Pro-adrenomedullin [Cleaved into: Adrenomedullin (AM); Proadrenomedullin N-20 terminal peptide (ProAM N-terminal 20 peptide) (PAMP) (ProAM-N20)]	Adm	Adm-201	protein_coding	adenylate cyclase-activating G protein-coupled receptor signaling pathway [GO:0007189]; adrenomedullin receptor signaling pathway [GO:1990410]; aging [GO:0007568]; amylin receptor signaling pathway [GO:0097647]; androgen metabolic process [GO:0008209]; animal organ regeneration [GO:0031100]; antibacterial humoral response [GO:0019731]; antimicrobial humoral immune response mediated by antimicrobi…	cytoplasm [GO:0005737]; extracellular space [GO:0005615]	adrenomedullin receptor binding [GO:0031700]; hormone activity [GO:0005179]
ENSMUST00000111584	-2.57034	0.00685481	Q5DTU0	AF1L2_MOUSE	Actin filament-associated protein 1-like 2 (AFAP1-like protein 2)	Afap1l2 Kiaa1914	Afap1l2-201	protein_coding	inflammatory response [GO:0006954]; positive regulation of DNA-templated transcription [GO:0045893]; positive regulation of epidermal growth factor receptor signaling pathway [GO:0045742]; positive regulation of interleukin-8 production [GO:0032757]; regulation of interleukin-6 production [GO:0032675]; regulation of mitotic cell cycle [GO:0007346]	cytoplasm [GO:0005737]; cytosol [GO:0005829]; plasma membrane [GO:0005886]	protein tyrosine kinase activator activity [GO:0030296]; SH2 domain binding [GO:0042169]; SH3 domain binding [GO:0017124]
ENSMUST00000118800	-2.58559	0.00653628	Q5DTU0	AF1L2_MOUSE	Actin filament-associated protein 1-like 2 (AFAP1-like protein 2)	Afap1l2 Kiaa1914	Afap1l2-202	protein_coding	inflammatory response [GO:0006954]; positive regulation of DNA-templated transcription [GO:0045893]; positive regulation of epidermal growth factor receptor signaling pathway [GO:0045742]; positive regulation of interleukin-8 production [GO:0032757]; regulation of interleukin-6 production [GO:0032675]; regulation of mitotic cell cycle [GO:0007346]	cytoplasm [GO:0005737]; cytosol [GO:0005829]; plasma membrane [GO:0005886]	protein tyrosine kinase activator activity [GO:0030296]; SH2 domain binding [GO:0042169]; SH3 domain binding [GO:0017124]
ENSMUST00000056617	2.62105	0.00840559	Q80T32	AGRD1_MOUSE	Adhesion G-protein coupled receptor D1 (G-protein coupled receptor 133) (G-protein coupled receptor PGR25)	Adgrd1 Gpr133 Pgr25	Adgrd1-201	protein_coding	adenylate cyclase-activating G protein-coupled receptor signaling pathway [GO:0007189]; cell surface receptor signaling pathway [GO:0007166]; G protein-coupled receptor signaling pathway [GO:0007186]; neurogenesis [GO:0022008]	nucleoplasm [GO:0005654]; plasma membrane [GO:0005886]	G protein-coupled receptor activity [GO:0004930]
ENSMUST00000051259	2.31918	0.000470883	Q8R0T6	AGRG3_MOUSE	Adhesion G protein-coupled receptor G3 (G-protein coupled receptor 97)	Adgrg3 Gpr97	Adgrg3-201	protein_coding	adenylate cyclase-activating G protein-coupled receptor signaling pathway [GO:0007189]; B cell differentiation [GO:0030183]; cell surface receptor signaling pathway [GO:0007166]; G protein-coupled receptor signaling pathway [GO:0007186]; negative regulation of CREB transcription factor activity [GO:0032792]; negative regulation of NIK/NF-kappaB signaling [GO:1901223]; regulation of cell migration…	plasma membrane [GO:0005886]	G protein-coupled receptor activity [GO:0004930]
ENSMUST00000154374	2.99556	0.0478356	Q9Z0E3	AIRE_MOUSE	Autoimmune regulator (Autoimmune polyendocrinopathy candidiasis ectodermal dystrophy protein homolog) (APECED protein homolog)	Aire	Aire-214	protein_coding	central tolerance induction to self antigen [GO:0002509]; humoral immune response [GO:0006959]; negative thymic T cell selection [GO:0045060]; peripheral T cell tolerance induction [GO:0002458]; positive regulation of chemokine production [GO:0032722]; positive regulation of DNA-templated transcription [GO:0045893]; positive regulation of transcription by RNA polymerase II [GO:0045944]; regulatio…	cytoplasm [GO:0005737]; female germ cell nucleus [GO:0001674]; male germ cell nucleus [GO:0001673]; nuclear body [GO:0016604]; nucleus [GO:0005634]	chromatin binding [GO:0003682]; histone binding [GO:0042393]; identical protein binding [GO:0042802]; RNA polymerase II transcription regulatory region sequence-specific DNA binding [GO:0000977]; translation regulator activity [GO:0045182]; zinc ion binding [GO:0008270]
ENSMUST00000114217	-2.009	0.000201986	A2AJA9	AJM1_MOUSE	Apical junction component 1 homolog	Ajm1 Gm996	Ajm1-201	protein_coding	cell-cell junction organization [GO:0045216]	adherens junction [GO:0005912]; apical junction complex [GO:0043296]; apical plasma membrane [GO:0016324]; cilium [GO:0005929]; plasma membrane [GO:0005886]
ENSMUST00000202997	3.52114	0.0120896	A0A0J9YTW5	A0A0J9YTW5_MOUSE	Transcription factor EC	Tfec	Tfec-205	nonsense_mediated_decay
ENSMUST00000188161	-2.15148	3.58323e-05	A2AJA9	AJM1_MOUSE	Apical junction component 1 homolog	Ajm1 Gm996	Ajm1-203	protein_coding	cell-cell junction organization [GO:0045216]	adherens junction [GO:0005912]; apical junction complex [GO:0043296]; apical plasma membrane [GO:0016324]; cilium [GO:0005929]; plasma membrane [GO:0005886]
ENSMUST00000215696	2.03966	0.0151326	Q9WTQ5	AKA12_MOUSE	A-kinase anchor protein 12 (AKAP-12) (Germ cell lineage protein gercelin) (Src-suppressed C kinase substrate) (SSeCKS)	Akap12 Gag12 Ssecks	Akap12-202	protein_coding	adenylate cyclase-inhibiting G protein-coupled receptor signaling pathway [GO:0007193]; cellular response to interleukin-1 [GO:0071347]; cellular response to tumor necrosis factor [GO:0071356]; hepatic stellate cell activation [GO:0035733]; modulation of chemical synaptic transmission [GO:0050804]; negative regulation of vascular permeability [GO:0043116]; positive regulation of ERK1 and ERK2 cas…	cytoplasm [GO:0005737]; cytoskeleton [GO:0005856]; cytosol [GO:0005829]; neuronal cell body [GO:0043025]; plasma membrane [GO:0005886]; Schaffer collateral - CA1 synapse [GO:0098685]	adenylate cyclase binding [GO:0008179]; calmodulin binding [GO:0005516]; protein kinase A binding [GO:0051018]; signaling receptor complex adaptor activity [GO:0030159]
ENSMUST00000045730	2.00862	0.0170654	Q9WTQ5	AKA12_MOUSE	A-kinase anchor protein 12 (AKAP-12) (Germ cell lineage protein gercelin) (Src-suppressed C kinase substrate) (SSeCKS)	Akap12 Gag12 Ssecks	Akap12-201	protein_coding	adenylate cyclase-inhibiting G protein-coupled receptor signaling pathway [GO:0007193]; cellular response to interleukin-1 [GO:0071347]; cellular response to tumor necrosis factor [GO:0071356]; hepatic stellate cell activation [GO:0035733]; modulation of chemical synaptic transmission [GO:0050804]; negative regulation of vascular permeability [GO:0043116]; positive regulation of ERK1 and ERK2 cas…	cytoplasm [GO:0005737]; cytoskeleton [GO:0005856]; cytosol [GO:0005829]; neuronal cell body [GO:0043025]; plasma membrane [GO:0005886]; Schaffer collateral - CA1 synapse [GO:0098685]	adenylate cyclase binding [GO:0008179]; calmodulin binding [GO:0005516]; protein kinase A binding [GO:0051018]; signaling receptor complex adaptor activity [GO:0030159]
ENSMUST00000038406	2.49168	0.000206003	P45377	ALD2_MOUSE	Aldose reductase-related protein 2 (AR) (EC 1.1.1.21) (Aldehyde reductase) (Fibroblast growth factor-regulated protein) (Protein FR-1)	Akr1b8 Fgfrp	Akr1b8-201	protein_coding	polyol metabolic process [GO:0019751]; retinal metabolic process [GO:0042574]	cytosol [GO:0005829]; extracellular region [GO:0005576]; lysosome [GO:0005764]; mitochondrion [GO:0005739]	alcohol dehydrogenase (NADP+) activity [GO:0008106]; alditol:NADP+ 1-oxidoreductase activity [GO:0004032]; estradiol 17-beta-dehydrogenase activity [GO:0004303]; geranylgeranyl reductase activity [GO:0045550]; indanol dehydrogenase activity [GO:0047718]; NADP+ binding [GO:0070401]; NADP-retinol dehydrogenase activity [GO:0052650]; NADPH binding [GO:0070402]; oxidoreductase activity, acting on the…
ENSMUST00000109088	3.04616	0.0100365	Q6R0H6	ALEX_MOUSE	Protein ALEX (Alternative gene product encoded by XL-exon)	Gnas Gnas1	Gnas-209	protein_coding	adenylate cyclase-activating adrenergic receptor signaling pathway [GO:0071880]; adenylate cyclase-activating dopamine receptor signaling pathway [GO:0007191]; adenylate cyclase-activating G protein-coupled receptor signaling pathway [GO:0007189]; adenylate cyclase-modulating G protein-coupled receptor signaling pathway [GO:0007188]; bone development [GO:0060348]; calcium ion homeostasis [GO:0055…	COPI-coated Golgi to ER transport vesicle [GO:0030142]; cytoplasm [GO:0005737]; cytosol [GO:0005829]; dendrite [GO:0030425]; endosome [GO:0005768]; Golgi apparatus [GO:0005794]; heterotrimeric G-protein complex [GO:0005834]; membrane [GO:0016020]; membrane raft [GO:0045121]; neuronal cell body [GO:0043025]; nucleus [GO:0005634]; perinuclear region of cytoplasm [GO:0048471]; plasma membrane [GO:00…	adenylate cyclase activator activity [GO:0010856]; alkylglycerophosphoethanolamine phosphodiesterase activity [GO:0047391]; alpha-tubulin binding [GO:0043014]; beta-2 adrenergic receptor binding [GO:0031698]; cAMP-dependent protein kinase inhibitor activity [GO:0004862]; corticotropin-releasing hormone receptor 1 binding [GO:0051430]; D1 dopamine receptor binding [GO:0031748]; G protein-coupled r…
ENSMUST00000186907	3.04616	0.0100365	Q6R0H6	ALEX_MOUSE	Protein ALEX (Alternative gene product encoded by XL-exon)	Gnas Gnas1	Gnas-224	protein_coding	adenylate cyclase-activating adrenergic receptor signaling pathway [GO:0071880]; adenylate cyclase-activating dopamine receptor signaling pathway [GO:0007191]; adenylate cyclase-activating G protein-coupled receptor signaling pathway [GO:0007189]; adenylate cyclase-modulating G protein-coupled receptor signaling pathway [GO:0007188]; bone development [GO:0060348]; calcium ion homeostasis [GO:0055…	COPI-coated Golgi to ER transport vesicle [GO:0030142]; cytoplasm [GO:0005737]; cytosol [GO:0005829]; dendrite [GO:0030425]; endosome [GO:0005768]; Golgi apparatus [GO:0005794]; heterotrimeric G-protein complex [GO:0005834]; membrane [GO:0016020]; membrane raft [GO:0045121]; neuronal cell body [GO:0043025]; nucleus [GO:0005634]; perinuclear region of cytoplasm [GO:0048471]; plasma membrane [GO:00…	adenylate cyclase activator activity [GO:0010856]; alkylglycerophosphoethanolamine phosphodiesterase activity [GO:0047391]; alpha-tubulin binding [GO:0043014]; beta-2 adrenergic receptor binding [GO:0031698]; cAMP-dependent protein kinase inhibitor activity [GO:0004862]; corticotropin-releasing hormone receptor 1 binding [GO:0051430]; D1 dopamine receptor binding [GO:0031748]; G protein-coupled r…
ENSMUST00000072018	-2.21004	0.00800207	Q8K4E0	ALMS1_MOUSE	Centrosome-associated protein ALMS1 (Alstrom syndrome protein 1 homolog)	Alms1 Kiaa0328	Alms1-201	protein_coding	apoptotic process [GO:0006915]; calcium-mediated signaling [GO:0019722]; cellular glucose homeostasis [GO:0001678]; cholesterol homeostasis [GO:0042632]; cilium assembly [GO:0060271]; endosomal transport [GO:0016197]; epithelial cell apoptotic process [GO:1904019]; epithelial cell proliferation [GO:0050673]; establishment of planar polarity [GO:0001736]; glucose homeostasis [GO:0042593]; inner ea…	centriole [GO:0005814]; centrosome [GO:0005813]; ciliary basal body [GO:0036064]; cytosol [GO:0005829]; spindle pole [GO:0000922]	alpha-actinin binding [GO:0051393]; microtubule binding [GO:0008017]; protein C-terminus binding [GO:0008022]
ENSMUST00000027178	-2.68656	4.51187e-05	Q920R0	ALS2_MOUSE	Alsin (Amyotrophic lateral sclerosis 2 protein homolog)	Als2	Als2-201	protein_coding	axonogenesis [GO:0007409]; behavioral fear response [GO:0001662]; cell death [GO:0008219]; endosomal transport [GO:0016197]; endosome organization [GO:0007032]; in utero embryonic development [GO:0001701]; locomotory behavior [GO:0007626]; lysosomal transport [GO:0007041]; neuromuscular junction development [GO:0007528]; neuron projection morphogenesis [GO:0048812]; positive regulation of GTPase …	axon [GO:0030424]; centrosome [GO:0005813]; cytoplasm [GO:0005737]; cytosol [GO:0005829]; dendrite [GO:0030425]; dendritic spine [GO:0043197]; early endosome [GO:0005769]; growth cone [GO:0030426]; intracellular membrane-bounded organelle [GO:0043231]; lamellipodium [GO:0030027]; membrane [GO:0016020]; neuron projection [GO:0043005]; neuronal cell body [GO:0043025]; nucleus [GO:0005634]; postsyna…	GTPase activator activity [GO:0005096]; guanyl-nucleotide exchange factor activity [GO:0005085]; identical protein binding [GO:0042802]; protein homodimerization activity [GO:0042803]; protein serine/threonine kinase activator activity [GO:0043539]; small GTPase binding [GO:0031267]
ENSMUST00000163058	-2.75467	3.2432e-05	Q920R0	ALS2_MOUSE	Alsin (Amyotrophic lateral sclerosis 2 protein homolog)	Als2	Als2-204	protein_coding	axonogenesis [GO:0007409]; behavioral fear response [GO:0001662]; cell death [GO:0008219]; endosomal transport [GO:0016197]; endosome organization [GO:0007032]; in utero embryonic development [GO:0001701]; locomotory behavior [GO:0007626]; lysosomal transport [GO:0007041]; neuromuscular junction development [GO:0007528]; neuron projection morphogenesis [GO:0048812]; positive regulation of GTPase …	axon [GO:0030424]; centrosome [GO:0005813]; cytoplasm [GO:0005737]; cytosol [GO:0005829]; dendrite [GO:0030425]; dendritic spine [GO:0043197]; early endosome [GO:0005769]; growth cone [GO:0030426]; intracellular membrane-bounded organelle [GO:0043231]; lamellipodium [GO:0030027]; membrane [GO:0016020]; neuron projection [GO:0043005]; neuronal cell body [GO:0043025]; nucleus [GO:0005634]; postsyna…	GTPase activator activity [GO:0005096]; guanyl-nucleotide exchange factor activity [GO:0005085]; identical protein binding [GO:0042802]; protein homodimerization activity [GO:0042803]; protein serine/threonine kinase activator activity [GO:0043539]; small GTPase binding [GO:0031267]
ENSMUST00000030280	3.94961	0.0225373	Q9R182	ANGL3_MOUSE	Angiopoietin-related protein 3 (Angiopoietin-like protein 3) [Cleaved into: ANGPTL3(17-224)]	Angptl3	Angptl3-201	protein_coding	acylglycerol homeostasis [GO:0055090]; angiogenesis [GO:0001525]; artery morphogenesis [GO:0048844]; cell-matrix adhesion [GO:0007160]; cholesterol homeostasis [GO:0042632]; cholesterol metabolic process [GO:0008203]; fatty acid metabolic process [GO:0006631]; glycerol metabolic process [GO:0006071]; lipid homeostasis [GO:0055088]; lipid storage [GO:0019915]; negative regulation of lipoprotein li…	cell surface [GO:0009986]; collagen-containing extracellular matrix [GO:0062023]; early endosome [GO:0005769]; extracellular region [GO:0005576]; extracellular space [GO:0005615]; Golgi apparatus [GO:0005794]; lamellipodium [GO:0030027]	enzyme inhibitor activity [GO:0004857]; growth factor activity [GO:0008083]; heparin binding [GO:0008201]; integrin binding [GO:0005178]; phospholipase inhibitor activity [GO:0004859]; signaling receptor binding [GO:0005102]
ENSMUST00000002360	2.62818	5.91114e-08	Q9Z1P8	ANGL4_MOUSE	Angiopoietin-related protein 4 (425O18-1) (Angiopoietin-like protein 4) (Fasting-induced adipose factor) (Hepatic fibrinogen/angiopoietin-related protein) (HFARP) (Secreted protein Bk89) [Cleaved into: ANGPTL4 N-terminal chain; ANGPTL4 C-terminal chain]	Angptl4 Farp Fiaf Ng27	Angptl4-201	protein_coding	angiogenesis [GO:0001525]; cellular response to starvation [GO:0009267]; endothelial cell apoptotic process [GO:0072577]; lipid metabolic process [GO:0006629]; negative regulation of apoptotic process [GO:0043066]; negative regulation of endothelial cell apoptotic process [GO:2000352]; negative regulation of lipoprotein lipase activity [GO:0051005]; positive regulation of lipid metabolic process …	collagen-containing extracellular matrix [GO:0062023]; extracellular region [GO:0005576]; extracellular space [GO:0005615]	enzyme inhibitor activity [GO:0004857]; identical protein binding [GO:0042802]; signaling receptor binding [GO:0005102]
ENSMUST00000033846	2.03617	0.00224256	O35608	ANGP2_MOUSE	Angiopoietin-2 (ANG-2)	Angpt2 Agpt2	Angpt2-201	protein_coding	angiogenesis [GO:0001525]; animal organ regeneration [GO:0031100]; blood vessel morphogenesis [GO:0048514]; blood vessel remodeling [GO:0001974]; cellular response to growth factor stimulus [GO:0071363]; endoderm development [GO:0007492]; gene expression [GO:0010467]; germ cell development [GO:0007281]; glomerulus vasculature development [GO:0072012]; hemopoiesis [GO:0030097]; maternal process in…	cell projection [GO:0042995]; collagen-containing extracellular matrix [GO:0062023]; extracellular space [GO:0005615]; nucleus [GO:0005634]; plasma membrane [GO:0005886]	metal ion binding [GO:0046872]; receptor antagonist activity [GO:0048019]; receptor tyrosine kinase binding [GO:0030971]; signaling receptor binding [GO:0005102]; vascular endothelial growth factor receptor binding [GO:0005172]
ENSMUST00000016031	3.49152	0.0231998	F8WH73	F8WH73_MOUSE	Histidine ammonia-lyase	Hal	Hal-201	nonsense_mediated_decay	small molecule metabolic process [GO:0044281]
ENSMUST00000026172	2.20167	0.00814186	Q9WV06	ANKR2_MOUSE	Ankyrin repeat domain-containing protein 2 (Skeletal muscle ankyrin repeat protein) (mArpp)	Ankrd2 Arpp	Ankrd2-201	protein_coding	myotube differentiation [GO:0014902]; negative regulation of myoblast differentiation [GO:0045662]; negative regulation of myotube differentiation [GO:0010832]; negative regulation of transcription by RNA polymerase II [GO:0000122]; regulation of cytokine production [GO:0001817]; regulation of intrinsic apoptotic signaling pathway by p53 class mediator [GO:1902253]; regulation of myoblast prolife…	cytosol [GO:0005829]; euchromatin [GO:0000791]; I band [GO:0031674]; intracellular membrane-bounded organelle [GO:0043231]; myofibril [GO:0030016]; nucleus [GO:0005634]; PML body [GO:0016605]; sarcomere [GO:0030017]; sarcoplasm [GO:0016528]	chromatin binding [GO:0003682]; protein kinase B binding [GO:0043422]; RNA polymerase II-specific DNA-binding transcription factor binding [GO:0061629]; titin binding [GO:0031432]
ENSMUST00000058682	3.34028	0.0154962	Q14AT5	ANO7_MOUSE	Anoctamin-7 (New gene expressed in prostate homolog) (Transmembrane protein 16G)	Ano7 Ngep Tmem16g	Ano7-201	protein_coding	calcium activated galactosylceramide scrambling [GO:0061591]; calcium activated phosphatidylcholine scrambling [GO:0061590]; calcium activated phosphatidylserine scrambling [GO:0061589]; calcium activated phospholipid scrambling [GO:0061588]; chloride transmembrane transport [GO:1902476]; chloride transport [GO:0006821]; establishment of localization in cell [GO:0051649]; transmembrane transport …	endoplasmic reticulum [GO:0005783]; plasma membrane [GO:0005886]	chloride channel activity [GO:0005254]; phospholipid scramblase activity [GO:0017128]; protein dimerization activity [GO:0046983]
ENSMUST00000186641	2.67527	0.017421	Q14AT5	ANO7_MOUSE	Anoctamin-7 (New gene expressed in prostate homolog) (Transmembrane protein 16G)	Ano7 Ngep Tmem16g	Ano7-202	protein_coding	calcium activated galactosylceramide scrambling [GO:0061591]; calcium activated phosphatidylcholine scrambling [GO:0061590]; calcium activated phosphatidylserine scrambling [GO:0061589]; calcium activated phospholipid scrambling [GO:0061588]; chloride transmembrane transport [GO:1902476]; chloride transport [GO:0006821]; establishment of localization in cell [GO:0051649]; transmembrane transport …	endoplasmic reticulum [GO:0005783]; plasma membrane [GO:0005886]	chloride channel activity [GO:0005254]; phospholipid scramblase activity [GO:0017128]; protein dimerization activity [GO:0046983]
ENSMUST00000034756	2.42405	9.55188e-10	P07356	ANXA2_MOUSE	Annexin A2 (Annexin II) (Annexin-2) (Calpactin I heavy chain) (Calpactin-1 heavy chain) (Chromobindin-8) (Lipocortin II) (Placental anticoagulant protein IV) (PAP-IV) (Protein I) (p36)	Anxa2 Anx2 Cal1h	Anxa2-201	protein_coding	angiogenesis [GO:0001525]; body fluid secretion [GO:0007589]; collagen fibril organization [GO:0030199]; fibrinolysis [GO:0042730]; membrane raft assembly [GO:0001765]; mRNA transcription by RNA polymerase II [GO:0042789]; negative regulation of low-density lipoprotein particle receptor catabolic process [GO:0032804]; negative regulation of receptor internalization [GO:0002091]; osteoclast develo…	AnxA2-p11 complex [GO:1990665]; basement membrane [GO:0005604]; basolateral plasma membrane [GO:0016323]; cell cortex [GO:0005938]; cell surface [GO:0009986]; collagen-containing extracellular matrix [GO:0062023]; cornified envelope [GO:0001533]; cytoplasm [GO:0005737]; cytosol [GO:0005829]; early endosome [GO:0005769]; endosome [GO:0005768]; extracellular exosome [GO:0070062]; extracellular spac…	bone sialoprotein binding [GO:0044730]; calcium channel activity [GO:0005262]; calcium ion binding [GO:0005509]; calcium-dependent phospholipid binding [GO:0005544]; calcium-dependent protein binding [GO:0048306]; cytoskeletal protein binding [GO:0008092]; identical protein binding [GO:0042802]; phosphatidylinositol-4,5-bisphosphate binding [GO:0005546]; phosphatidylserine binding [GO:0001786]; p…
ENSMUST00000022519	-2.42002	0.00558293	O35640	ANXA8_MOUSE	Annexin A8 (Annexin VIII) (Annexin-8)	Anxa8 Anx8	Anxa8-201	protein_coding	blood coagulation [GO:0007596]; endosomal transport [GO:0016197]; endosome organization [GO:0007032]; negative regulation of phospholipase A2 activity [GO:1900138]; negative regulation of serine-type endopeptidase activity [GO:1900004]	cytoplasm [GO:0005737]; cytosol [GO:0005829]; late endosome membrane [GO:0031902]; plasma membrane [GO:0005886]	actin filament binding [GO:0051015]; calcium ion binding [GO:0005509]; calcium-dependent phospholipid binding [GO:0005544]; phosphatidylinositol-3,4,5-trisphosphate binding [GO:0005547]; phosphatidylinositol-3,4-bisphosphate binding [GO:0043325]; phosphatidylinositol-4,5-bisphosphate binding [GO:0005546]
ENSMUST00000027059	-3.35933	0.011362	Q61313	AP2B_MOUSE	Transcription factor AP-2-beta (AP2-beta) (Activating enhancer-binding protein 2-beta)	Tfap2b Tcfap2b	Tfap2b-201	protein_coding	anatomical structure development [GO:0048856]; aorta morphogenesis [GO:0035909]; collecting duct development [GO:0072044]; distal tubule development [GO:0072017]; ductus arteriosus closure [GO:0097070]; fat cell differentiation [GO:0045444]; forelimb morphogenesis [GO:0035136]; gene expression [GO:0010467]; glucose metabolic process [GO:0006006]; hindlimb morphogenesis [GO:0035137]; kidney develo…	nucleus [GO:0005634]	chromatin binding [GO:0003682]; cis-regulatory region sequence-specific DNA binding [GO:0000987]; DNA-binding transcription activator activity, RNA polymerase II-specific [GO:0001228]; DNA-binding transcription factor activity [GO:0003700]; DNA-binding transcription factor activity, RNA polymerase II-specific [GO:0000981]; protein heterodimerization activity [GO:0046982]; protein homodimerization…
ENSMUST00000139389	3.4603	0.0426994	D6RI51	D6RI51_MOUSE	Trehalase (EC 3.2.1.28) (Alpha,alpha-trehalase) (Alpha,alpha-trehalose glucohydrolase)	Treh	Treh-203	nonsense_mediated_decay	trehalose metabolic process [GO:0005991]		alpha,alpha-trehalase activity [GO:0004555]
ENSMUST00000057019	-3.46152	0.000170688	Q9WV08	APJ_MOUSE	Apelin receptor (Angiotensin receptor-like 1) (G-protein coupled receptor APJ) (MSR)	Aplnr Agtrl1 Apj	Aplnr-201	protein_coding	adult heart development [GO:0007512]; angiogenesis [GO:0001525]; aorta development [GO:0035904]; apelin receptor signaling pathway [GO:0060183]; atrioventricular valve development [GO:0003171]; blood vessel development [GO:0001568]; coronary vasculature development [GO:0060976]; endocardial cushion formation [GO:0003272]; G protein-coupled receptor signaling pathway [GO:0007186]; gastrulation [GO…	membrane [GO:0016020]; plasma membrane [GO:0005886]	apelin receptor activity [GO:0060182]; G protein-coupled receptor activity [GO:0004930]
ENSMUST00000039522	2.11521	1.12504e-06	Q8VBT6	APOBR_MOUSE	Apolipoprotein B receptor (Apolipoprotein B-100 receptor) (Apolipoprotein B48 receptor) (apoB-48R)	Apobr Apob48r	Apobr-201	protein_coding	cholesterol metabolic process [GO:0008203]; lipid transport [GO:0006869]; triglyceride metabolic process [GO:0006641]	chylomicron [GO:0042627]; low-density lipoprotein particle [GO:0034362]; plasma membrane [GO:0005886]; very-low-density lipoprotein particle [GO:0034361]	very-low-density lipoprotein particle receptor activity [GO:0030229]
ENSMUST00000127648	3.45388	0.0122806	Q05020	APOC2_MOUSE	Apolipoprotein C-II (Apo-CII) (ApoC-II) (Apolipoprotein C2)	Apoc2	Apoc2l-201	protein_coding	cholesterol efflux [GO:0033344]; chylomicron remnant clearance [GO:0034382]; high-density lipoprotein particle clearance [GO:0034384]; lipid catabolic process [GO:0016042]; lipoprotein transport [GO:0042953]; negative regulation of cholesterol transport [GO:0032375]; negative regulation of lipid metabolic process [GO:0045833]; negative regulation of receptor-mediated endocytosis [GO:0048261]; neg…	chylomicron [GO:0042627]; cytosol [GO:0005829]; extracellular region [GO:0005576]; extracellular space [GO:0005615]; intermediate-density lipoprotein particle [GO:0034363]; low-density lipoprotein particle [GO:0034362]; spherical high-density lipoprotein particle [GO:0034366]; very-low-density lipoprotein particle [GO:0034361]	identical protein binding [GO:0042802]; lipase inhibitor activity [GO:0055102]; lipid binding [GO:0008289]; lipoprotein lipase activator activity [GO:0060230]; molecular function activator activity [GO:0140677]; phospholipase activator activity [GO:0016004]; phospholipase binding [GO:0043274]
ENSMUST00000003074	3.32257	0.0172511	Q05020	APOC2_MOUSE	Apolipoprotein C-II (Apo-CII) (ApoC-II) (Apolipoprotein C2)	Apoc2	Apoc2-201	protein_coding	cholesterol efflux [GO:0033344]; chylomicron remnant clearance [GO:0034382]; high-density lipoprotein particle clearance [GO:0034384]; lipid catabolic process [GO:0016042]; lipoprotein transport [GO:0042953]; negative regulation of cholesterol transport [GO:0032375]; negative regulation of lipid metabolic process [GO:0045833]; negative regulation of receptor-mediated endocytosis [GO:0048261]; neg…	chylomicron [GO:0042627]; cytosol [GO:0005829]; extracellular region [GO:0005576]; extracellular space [GO:0005615]; intermediate-density lipoprotein particle [GO:0034363]; low-density lipoprotein particle [GO:0034362]; spherical high-density lipoprotein particle [GO:0034366]; very-low-density lipoprotein particle [GO:0034361]	identical protein binding [GO:0042802]; lipase inhibitor activity [GO:0055102]; lipid binding [GO:0008289]; lipoprotein lipase activator activity [GO:0060230]; molecular function activator activity [GO:0140677]; phospholipase activator activity [GO:0016004]; phospholipase binding [GO:0043274]
ENSMUST00000142352	3.32257	0.0172511	Q05020	APOC2_MOUSE	Apolipoprotein C-II (Apo-CII) (ApoC-II) (Apolipoprotein C2)	Apoc2	Apoc2-203	protein_coding	cholesterol efflux [GO:0033344]; chylomicron remnant clearance [GO:0034382]; high-density lipoprotein particle clearance [GO:0034384]; lipid catabolic process [GO:0016042]; lipoprotein transport [GO:0042953]; negative regulation of cholesterol transport [GO:0032375]; negative regulation of lipid metabolic process [GO:0045833]; negative regulation of receptor-mediated endocytosis [GO:0048261]; neg…	chylomicron [GO:0042627]; cytosol [GO:0005829]; extracellular region [GO:0005576]; extracellular space [GO:0005615]; intermediate-density lipoprotein particle [GO:0034363]; low-density lipoprotein particle [GO:0034362]; spherical high-density lipoprotein particle [GO:0034366]; very-low-density lipoprotein particle [GO:0034361]	identical protein binding [GO:0042802]; lipase inhibitor activity [GO:0055102]; lipid binding [GO:0008289]; lipoprotein lipase activator activity [GO:0060230]; molecular function activator activity [GO:0140677]; phospholipase activator activity [GO:0016004]; phospholipase binding [GO:0043274]
ENSMUST00000134116	3.10999	0.0289362	Q05020	APOC2_MOUSE	Apolipoprotein C-II (Apo-CII) (ApoC-II) (Apolipoprotein C2)	Apoc2	Apoc2-202	protein_coding	cholesterol efflux [GO:0033344]; chylomicron remnant clearance [GO:0034382]; high-density lipoprotein particle clearance [GO:0034384]; lipid catabolic process [GO:0016042]; lipoprotein transport [GO:0042953]; negative regulation of cholesterol transport [GO:0032375]; negative regulation of lipid metabolic process [GO:0045833]; negative regulation of receptor-mediated endocytosis [GO:0048261]; neg…	chylomicron [GO:0042627]; cytosol [GO:0005829]; extracellular region [GO:0005576]; extracellular space [GO:0005615]; intermediate-density lipoprotein particle [GO:0034363]; low-density lipoprotein particle [GO:0034362]; spherical high-density lipoprotein particle [GO:0034366]; very-low-density lipoprotein particle [GO:0034361]	identical protein binding [GO:0042802]; lipase inhibitor activity [GO:0055102]; lipid binding [GO:0008289]; lipoprotein lipase activator activity [GO:0060230]; molecular function activator activity [GO:0140677]; phospholipase activator activity [GO:0016004]; phospholipase binding [GO:0043274]
ENSMUST00000150569	3.10999	0.0289362	Q05020	APOC2_MOUSE	Apolipoprotein C-II (Apo-CII) (ApoC-II) (Apolipoprotein C2)	Apoc2	Apoc2l-202	protein_coding	cholesterol efflux [GO:0033344]; chylomicron remnant clearance [GO:0034382]; high-density lipoprotein particle clearance [GO:0034384]; lipid catabolic process [GO:0016042]; lipoprotein transport [GO:0042953]; negative regulation of cholesterol transport [GO:0032375]; negative regulation of lipid metabolic process [GO:0045833]; negative regulation of receptor-mediated endocytosis [GO:0048261]; neg…	chylomicron [GO:0042627]; cytosol [GO:0005829]; extracellular region [GO:0005576]; extracellular space [GO:0005615]; intermediate-density lipoprotein particle [GO:0034363]; low-density lipoprotein particle [GO:0034362]; spherical high-density lipoprotein particle [GO:0034366]; very-low-density lipoprotein particle [GO:0034361]	identical protein binding [GO:0042802]; lipase inhibitor activity [GO:0055102]; lipid binding [GO:0008289]; lipoprotein lipase activator activity [GO:0060230]; molecular function activator activity [GO:0140677]; phospholipase activator activity [GO:0016004]; phospholipase binding [GO:0043274]
ENSMUST00000130560	2.27945	0.0277891	P51910	APOD_MOUSE	Apolipoprotein D (Apo-D) (ApoD)	Apod	Apod-203	protein_coding	aging [GO:0007568]; brain development [GO:0007420]; glucose metabolic process [GO:0006006]; lipid metabolic process [GO:0006629]; lipid transport [GO:0006869]; negative regulation of cytokine production involved in inflammatory response [GO:1900016]; negative regulation of focal adhesion assembly [GO:0051895]; negative regulation of lipoprotein lipid oxidation [GO:0060588]; negative regulation of…	cytoplasm [GO:0005737]; cytosolic ribosome [GO:0022626]; dendrite [GO:0030425]; endoplasmic reticulum [GO:0005783]; extracellular space [GO:0005615]; neuronal cell body [GO:0043025]; perinuclear region of cytoplasm [GO:0048471]	cholesterol binding [GO:0015485]
ENSMUST00000115230	2.22096	0.0321351	P51910	APOD_MOUSE	Apolipoprotein D (Apo-D) (ApoD)	Apod	Apod-202	protein_coding	aging [GO:0007568]; brain development [GO:0007420]; glucose metabolic process [GO:0006006]; lipid metabolic process [GO:0006629]; lipid transport [GO:0006869]; negative regulation of cytokine production involved in inflammatory response [GO:1900016]; negative regulation of focal adhesion assembly [GO:0051895]; negative regulation of lipoprotein lipid oxidation [GO:0060588]; negative regulation of…	cytoplasm [GO:0005737]; cytosolic ribosome [GO:0022626]; dendrite [GO:0030425]; endoplasmic reticulum [GO:0005783]; extracellular space [GO:0005615]; neuronal cell body [GO:0043025]; perinuclear region of cytoplasm [GO:0048471]	cholesterol binding [GO:0015485]
ENSMUST00000025399	2.51472	5.09584e-10	Q9JM54	APR_MOUSE	Phorbol-12-myristate-13-acetate-induced protein 1 (Protein Noxa)	Pmaip1 Noxa	Pmaip1-201	protein_coding	activation of cysteine-type endopeptidase activity involved in apoptotic process [GO:0006919]; apoptotic process [GO:0006915]; cellular response to DNA damage stimulus [GO:0006974]; cellular response to glucose starvation [GO:0042149]; defense response to virus [GO:0051607]; fibroblast apoptotic process [GO:0044346]; intrinsic apoptotic signaling pathway [GO:0097193]; intrinsic apoptotic signalin…	Bcl-2 family protein complex [GO:0097136]; cytosol [GO:0005829]; mitochondrion [GO:0005739]; nucleus [GO:0005634]
ENSMUST00000055327	2.11339	0.0230109	Q8R2N1	AQP3_MOUSE	Aquaporin-3 (AQP-3) (Aquaglyceroporin-3)	Aqp3	Aqp3-201	protein_coding	cellular response to hypoxia [GO:0071456]; cellular response to oxygen-glucose deprivation [GO:0090650]; establishment of localization in cell [GO:0051649]; glycerol transmembrane transport [GO:0015793]; odontogenesis [GO:0042476]; polyol transmembrane transport [GO:0015791]; positive regulation of immune system process [GO:0002684]; renal water absorption [GO:0070295]; response to retinoic acid …	basolateral plasma membrane [GO:0016323]; cell-cell junction [GO:0005911]; cytoplasm [GO:0005737]; nucleoplasm [GO:0005654]; plasma membrane [GO:0005886]	glycerol channel activity [GO:0015254]; identical protein binding [GO:0042802]; polyol transmembrane transporter activity [GO:0015166]; urea transmembrane transporter activity [GO:0015204]; water channel activity [GO:0015250]
ENSMUST00000023268	2.74329	0.0155617	Q9WV31	ARC_MOUSE	Activity-regulated cytoskeleton-associated protein (mArc) (Activity-regulated gene 3.1 protein) (ARC/ARG3.1) (Arg3.1)	Arc	Arc-201	protein_coding	anterior/posterior pattern specification [GO:0009952]; cell migration [GO:0016477]; cytoskeleton organization [GO:0007010]; endocytosis [GO:0006897]; endoderm development [GO:0007492]; learning [GO:0007612]; long-term memory [GO:0007616]; modulation of chemical synaptic transmission [GO:0050804]; mRNA transport [GO:0051028]; positive regulation of AMPA receptor activity [GO:2000969]; protein homo…	acrosomal vesicle [GO:0001669]; actin cytoskeleton [GO:0015629]; cell cortex [GO:0005938]; cytoplasm [GO:0005737]; cytoskeleton [GO:0005856]; dendrite [GO:0030425]; dendritic spine [GO:0043197]; early endosome membrane [GO:0031901]; extracellular vesicle [GO:1903561]; glutamatergic synapse [GO:0098978]; membrane raft [GO:0045121]; neuronal ribonucleoprotein granule [GO:0071598]; plasma membrane […	actin binding [GO:0003779]; mRNA binding [GO:0003729]
ENSMUST00000110009	2.72365	0.0160122	Q9WV31	ARC_MOUSE	Activity-regulated cytoskeleton-associated protein (mArc) (Activity-regulated gene 3.1 protein) (ARC/ARG3.1) (Arg3.1)	Arc	Arc-202	protein_coding	anterior/posterior pattern specification [GO:0009952]; cell migration [GO:0016477]; cytoskeleton organization [GO:0007010]; endocytosis [GO:0006897]; endoderm development [GO:0007492]; learning [GO:0007612]; long-term memory [GO:0007616]; modulation of chemical synaptic transmission [GO:0050804]; mRNA transport [GO:0051028]; positive regulation of AMPA receptor activity [GO:2000969]; protein homo…	acrosomal vesicle [GO:0001669]; actin cytoskeleton [GO:0015629]; cell cortex [GO:0005938]; cytoplasm [GO:0005737]; cytoskeleton [GO:0005856]; dendrite [GO:0030425]; dendritic spine [GO:0043197]; early endosome membrane [GO:0031901]; extracellular vesicle [GO:1903561]; glutamatergic synapse [GO:0098978]; membrane raft [GO:0045121]; neuronal ribonucleoprotein granule [GO:0071598]; plasma membrane […	actin binding [GO:0003779]; mRNA binding [GO:0003729]
ENSMUST00000031325	3.83965	1.64802e-05	P31955	AREG_MOUSE	Amphiregulin (AR) (Schwannoma-derived growth factor) (SDGF)	Areg Sdgf	Areg-201	protein_coding	dichotomous subdivision of terminal units involved in mammary gland duct morphogenesis [GO:0060598]; epidermal growth factor receptor signaling pathway [GO:0007173]; epithelial cell proliferation involved in mammary gland duct elongation [GO:0060750]; ERBB2-EGFR signaling pathway [GO:0038134]; G protein-coupled receptor signaling pathway [GO:0007186]; glial cell proliferation [GO:0014009]; mammar…	cell surface [GO:0009986]; cytoplasm [GO:0005737]; extracellular space [GO:0005615]; membrane [GO:0016020]; nucleus [GO:0005634]	cytokine activity [GO:0005125]; epidermal growth factor receptor binding [GO:0005154]; growth factor activity [GO:0008083]; receptor ligand activity [GO:0048018]; transmembrane receptor protein tyrosine kinase activator activity [GO:0030297]
ENSMUST00000068175	-4.42298	0.000659482	Q8BW86	ARG33_MOUSE	Rho guanine nucleotide exchange factor 33	Arhgef33 Gm941	Arhgef33-201	protein_coding			guanyl-nucleotide exchange factor activity [GO:0005085]
ENSMUST00000223878	-4.42621	0.000672955	Q8BW86	ARG33_MOUSE	Rho guanine nucleotide exchange factor 33	Arhgef33 Gm941	Arhgef33-202	protein_coding			guanyl-nucleotide exchange factor activity [GO:0005085]
ENSMUST00000115031	2.30212	7.74996e-15	Q3U108	ARI5A_MOUSE	AT-rich interactive domain-containing protein 5A (ARID domain-containing protein 5A)	Arid5a	Arid5a-203	protein_coding	cellular response to estrogen stimulus [GO:0071391]; cellular response to lipopolysaccharide [GO:0071222]; chondrocyte differentiation [GO:0002062]; innate immune response [GO:0045087]; negative regulation of transcription by RNA polymerase II [GO:0000122]; positive regulation of histone acetylation [GO:0035066]; positive regulation of interleukin-17 production [GO:0032740]; positive regulation o…	nucleolus [GO:0005730]; nucleoplasm [GO:0005654]; nucleus [GO:0005634]; transcription regulator complex [GO:0005667]	chromatin binding [GO:0003682]; identical protein binding [GO:0042802]; nuclear androgen receptor binding [GO:0050681]; nuclear estrogen receptor binding [GO:0030331]; nuclear retinoid X receptor binding [GO:0046965]; nuclear thyroid hormone receptor binding [GO:0046966]; RNA stem-loop binding [GO:0035613]; sequence-specific DNA binding [GO:0043565]; transcription cis-regulatory region binding [G…
ENSMUST00000137906	2.21699	6.27121e-17	Q3U108	ARI5A_MOUSE	AT-rich interactive domain-containing protein 5A (ARID domain-containing protein 5A)	Arid5a	Arid5a-208	protein_coding	cellular response to estrogen stimulus [GO:0071391]; cellular response to lipopolysaccharide [GO:0071222]; chondrocyte differentiation [GO:0002062]; innate immune response [GO:0045087]; negative regulation of transcription by RNA polymerase II [GO:0000122]; positive regulation of histone acetylation [GO:0035066]; positive regulation of interleukin-17 production [GO:0032740]; positive regulation o…	nucleolus [GO:0005730]; nucleoplasm [GO:0005654]; nucleus [GO:0005634]; transcription regulator complex [GO:0005667]	chromatin binding [GO:0003682]; identical protein binding [GO:0042802]; nuclear androgen receptor binding [GO:0050681]; nuclear estrogen receptor binding [GO:0030331]; nuclear retinoid X receptor binding [GO:0046965]; nuclear thyroid hormone receptor binding [GO:0046966]; RNA stem-loop binding [GO:0035613]; sequence-specific DNA binding [GO:0043565]; transcription cis-regulatory region binding [G…
ENSMUST00000115029	2.2074	1.09999e-16	Q3U108	ARI5A_MOUSE	AT-rich interactive domain-containing protein 5A (ARID domain-containing protein 5A)	Arid5a	Arid5a-202	protein_coding	cellular response to estrogen stimulus [GO:0071391]; cellular response to lipopolysaccharide [GO:0071222]; chondrocyte differentiation [GO:0002062]; innate immune response [GO:0045087]; negative regulation of transcription by RNA polymerase II [GO:0000122]; positive regulation of histone acetylation [GO:0035066]; positive regulation of interleukin-17 production [GO:0032740]; positive regulation o…	nucleolus [GO:0005730]; nucleoplasm [GO:0005654]; nucleus [GO:0005634]; transcription regulator complex [GO:0005667]	chromatin binding [GO:0003682]; identical protein binding [GO:0042802]; nuclear androgen receptor binding [GO:0050681]; nuclear estrogen receptor binding [GO:0030331]; nuclear retinoid X receptor binding [GO:0046965]; nuclear thyroid hormone receptor binding [GO:0046966]; RNA stem-loop binding [GO:0035613]; sequence-specific DNA binding [GO:0043565]; transcription cis-regulatory region binding [G…
ENSMUST00000115032	2.18275	1.23855e-16	Q3U108	ARI5A_MOUSE	AT-rich interactive domain-containing protein 5A (ARID domain-containing protein 5A)	Arid5a	Arid5a-204	protein_coding	cellular response to estrogen stimulus [GO:0071391]; cellular response to lipopolysaccharide [GO:0071222]; chondrocyte differentiation [GO:0002062]; innate immune response [GO:0045087]; negative regulation of transcription by RNA polymerase II [GO:0000122]; positive regulation of histone acetylation [GO:0035066]; positive regulation of interleukin-17 production [GO:0032740]; positive regulation o…	nucleolus [GO:0005730]; nucleoplasm [GO:0005654]; nucleus [GO:0005634]; transcription regulator complex [GO:0005667]	chromatin binding [GO:0003682]; identical protein binding [GO:0042802]; nuclear androgen receptor binding [GO:0050681]; nuclear estrogen receptor binding [GO:0030331]; nuclear retinoid X receptor binding [GO:0046965]; nuclear thyroid hormone receptor binding [GO:0046966]; RNA stem-loop binding [GO:0035613]; sequence-specific DNA binding [GO:0043565]; transcription cis-regulatory region binding [G…
ENSMUST00000039388	3.18033	2.53171e-12	Q99PE9	ARL4D_MOUSE	ADP-ribosylation factor-like protein 4D (ADP-ribosylation factor-like protein 4L) (ADP-ribosylation factor-like protein 5)	Arl4d Arf4l Arl5	Arl4d-201	protein_coding	intracellular protein transport [GO:0006886]; vesicle-mediated transport [GO:0016192]	cytoplasm [GO:0005737]; nucleolus [GO:0005730]; nucleus [GO:0005634]; plasma membrane [GO:0005886]	GTP binding [GO:0005525]; GTPase activity [GO:0003924]
ENSMUST00000233923	5.64301	0.0241688	Q80X86	ARM12_MOUSE	Armadillo repeat-containing protein 12	Armc12	Armc12-205	protein_coding	flagellated sperm motility [GO:0030317]; positive regulation of cell growth [GO:0030307]; sperm mitochondrial sheath assembly [GO:0120317]	extrinsic component of membrane [GO:0019898]; mitochondrial outer membrane [GO:0005741]; nucleus [GO:0005634]
ENSMUST00000002989	2.14242	0.000275064	Q9D668	ARRD2_MOUSE	Arrestin domain-containing protein 2	Arrdc2	Arrdc2-201	protein_coding	protein transport [GO:0015031]	cytoplasm [GO:0005737]; cytoplasmic vesicle [GO:0031410]; plasma membrane [GO:0005886]
ENSMUST00000009392	3.67612	0.000270344	O35885	ASCL2_MOUSE	Achaete-scute homolog 2 (ASH-2) (mASH-2) (mASH2)	Ascl2 Mash2	Ascl2-201	protein_coding	cell differentiation [GO:0030154]; in utero embryonic development [GO:0001701]; negative regulation of Schwann cell proliferation [GO:0010626]; negative regulation of transcription by RNA polymerase II [GO:0000122]; neuron differentiation [GO:0030182]; placenta development [GO:0001890]; positive regulation of transcription by RNA polymerase II [GO:0045944]; regulation of neurogenesis [GO:0050767]…	cytoplasm [GO:0005737]; nucleus [GO:0005634]; RNA polymerase II transcription regulator complex [GO:0090575]	DNA-binding transcription factor activity [GO:0003700]; DNA-binding transcription factor activity, RNA polymerase II-specific [GO:0000981]; DNA-binding transcription repressor activity, RNA polymerase II-specific [GO:0001227]; E-box binding [GO:0070888]; protein dimerization activity [GO:0046983]; RNA polymerase II cis-regulatory region sequence-specific DNA binding [GO:0000978]; RNA polymerase I…
ENSMUST00000092959	-4.35123	4.16095e-06	P34927	ASGR1_MOUSE	Asialoglycoprotein receptor 1 (ASGP-R 1) (ASGPR 1) (Hepatic lectin 1) (HL-1) (mHL-1)	Asgr1 Asgr-1	Asgr1-202	protein_coding	cellular response to extracellular stimulus [GO:0031668]	external side of plasma membrane [GO:0009897]	asialoglycoprotein receptor activity [GO:0004873]; carbohydrate binding [GO:0030246]; identical protein binding [GO:0042802]; metal ion binding [GO:0046872]
ENSMUST00000146411	-4.39573	6.64769e-06	P34927	ASGR1_MOUSE	Asialoglycoprotein receptor 1 (ASGP-R 1) (ASGPR 1) (Hepatic lectin 1) (HL-1) (mHL-1)	Asgr1 Asgr-1	Asgr1-205	protein_coding	cellular response to extracellular stimulus [GO:0031668]	external side of plasma membrane [GO:0009897]	asialoglycoprotein receptor activity [GO:0004873]; carbohydrate binding [GO:0030246]; identical protein binding [GO:0042802]; metal ion binding [GO:0046872]
ENSMUST00000018699	-4.40066	6.9671e-06	P34927	ASGR1_MOUSE	Asialoglycoprotein receptor 1 (ASGP-R 1) (ASGPR 1) (Hepatic lectin 1) (HL-1) (mHL-1)	Asgr1 Asgr-1	Asgr1-201	protein_coding	cellular response to extracellular stimulus [GO:0031668]	external side of plasma membrane [GO:0009897]	asialoglycoprotein receptor activity [GO:0004873]; carbohydrate binding [GO:0030246]; identical protein binding [GO:0042802]; metal ion binding [GO:0046872]
ENSMUST00000102572	4.50733	0.0196785	P24721	ASGR2_MOUSE	Asialoglycoprotein receptor 2 (ASGP-R 2) (ASGPR 2) (Hepatic lectin 2) (HL-2) (mHL-2)	Asgr2 Asgr-2	Asgr2-201	protein_coding	bone mineralization [GO:0030282]; endocytosis [GO:0006897]; glycoprotein metabolic process [GO:0009100]; lipid homeostasis [GO:0055088]; regulation of protein stability [GO:0031647]	endoplasmic reticulum quality control compartment [GO:0044322]; external side of plasma membrane [GO:0009897]; perinuclear region of cytoplasm [GO:0048471]	carbohydrate binding [GO:0030246]
ENSMUST00000007340	4.73141	0.00238178	Q9Z1W8	AT12A_MOUSE	Potassium-transporting ATPase alpha chain 2 (HK alpha 2) (Non-gastric H(+)/K(+) ATPase subunit alpha) (EC 7.2.2.19) (Non-gastric Na(+)/K(+) ATPase subunit alpha) (EC 7.2.2.13) (Proton pump) (Sodium pump)	Atp12a Atp1al1	Atp12a-201	protein_coding	cellular potassium ion homeostasis [GO:0030007]; cellular sodium ion homeostasis [GO:0006883]; potassium ion homeostasis [GO:0055075]; potassium ion import across plasma membrane [GO:1990573]; proton transmembrane transport [GO:1902600]; regulation of pH [GO:0006885]; response to metal ion [GO:0010038]; response to organic cyclic compound [GO:0014070]; sodium ion export across plasma membrane [GO…	actin cytoskeleton [GO:0015629]; apical plasma membrane [GO:0016324]; basolateral plasma membrane [GO:0016323]; cytosol [GO:0005829]; plasma membrane [GO:0005886]	ATP binding [GO:0005524]; ATP hydrolysis activity [GO:0016887]; ATPase-coupled cation transmembrane transporter activity [GO:0019829]; metal ion binding [GO:0046872]; P-type potassium:proton transporter activity [GO:0008900]; P-type sodium:potassium-exchanging transporter activity [GO:0005391]
ENSMUST00000021142	-5.10431	2.90414e-06	Q64518	AT2A3_MOUSE	Sarcoplasmic/endoplasmic reticulum calcium ATPase 3 (SERCA3) (SR Ca(2+)-ATPase 3) (EC 7.2.2.10) (Calcium pump 3)	Atp2a3	Atp2a3-201	protein_coding	activation of cysteine-type endopeptidase activity involved in apoptotic process [GO:0006919]; calcium ion transmembrane transport [GO:0070588]; calcium ion transport from cytosol to endoplasmic reticulum [GO:1903515]; cellular calcium ion homeostasis [GO:0006874]; endoplasmic reticulum calcium ion homeostasis [GO:0032469]; intrinsic apoptotic signaling pathway in response to endoplasmic reticulu…	endoplasmic reticulum [GO:0005783]; membrane [GO:0016020]; organelle membrane [GO:0031090]; sarcoplasmic reticulum [GO:0016529]; sarcoplasmic reticulum membrane [GO:0033017]	ATP binding [GO:0005524]; ATP hydrolysis activity [GO:0016887]; calcium ion transmembrane transporter activity [GO:0015085]; calcium-dependent ATPase activity [GO:0030899]; cysteine-type endopeptidase activator activity involved in apoptotic process [GO:0008656]; metal ion binding [GO:0046872]; P-type calcium transporter activity [GO:0005388]; P-type ion transporter activity [GO:0015662]; transme…
ENSMUST00000108485	-5.17109	2.77845e-06	Q64518	AT2A3_MOUSE	Sarcoplasmic/endoplasmic reticulum calcium ATPase 3 (SERCA3) (SR Ca(2+)-ATPase 3) (EC 7.2.2.10) (Calcium pump 3)	Atp2a3	Atp2a3-203	protein_coding	activation of cysteine-type endopeptidase activity involved in apoptotic process [GO:0006919]; calcium ion transmembrane transport [GO:0070588]; calcium ion transport from cytosol to endoplasmic reticulum [GO:1903515]; cellular calcium ion homeostasis [GO:0006874]; endoplasmic reticulum calcium ion homeostasis [GO:0032469]; intrinsic apoptotic signaling pathway in response to endoplasmic reticulu…	endoplasmic reticulum [GO:0005783]; membrane [GO:0016020]; organelle membrane [GO:0031090]; sarcoplasmic reticulum [GO:0016529]; sarcoplasmic reticulum membrane [GO:0033017]	ATP binding [GO:0005524]; ATP hydrolysis activity [GO:0016887]; calcium ion transmembrane transporter activity [GO:0015085]; calcium-dependent ATPase activity [GO:0030899]; cysteine-type endopeptidase activator activity involved in apoptotic process [GO:0008656]; metal ion binding [GO:0046872]; P-type calcium transporter activity [GO:0005388]; P-type ion transporter activity [GO:0015662]; transme…
ENSMUST00000195117	3.94842	2.00692e-06	Q60765	ATF3_MOUSE	Cyclic AMP-dependent transcription factor ATF-3 (cAMP-dependent transcription factor ATF-3) (Activating transcription factor 3) (Transcription factor LRG-21)	Atf3	Atf3-203	protein_coding	cellular response to amino acid starvation [GO:0034198]; endoplasmic reticulum unfolded protein response [GO:0030968]; gluconeogenesis [GO:0006094]; negative regulation of DNA-templated transcription [GO:0045892]; negative regulation of ERK1 and ERK2 cascade [GO:0070373]; negative regulation of transcription by RNA polymerase II [GO:0000122]; positive regulation of cell population proliferation […	CHOP-ATF3 complex [GO:1990622]; nucleolus [GO:0005730]; nucleoplasm [GO:0005654]; nucleus [GO:0005634]; RNA polymerase II transcription regulator complex [GO:0090575]	DNA binding [GO:0003677]; DNA-binding transcription activator activity, RNA polymerase II-specific [GO:0001228]; DNA-binding transcription factor activity [GO:0003700]; DNA-binding transcription factor activity, RNA polymerase II-specific [GO:0000981]; DNA-binding transcription repressor activity, RNA polymerase II-specific [GO:0001227]; identical protein binding [GO:0042802]; protein heterodimer…
ENSMUST00000027941	3.91322	1.85883e-06	Q60765	ATF3_MOUSE	Cyclic AMP-dependent transcription factor ATF-3 (cAMP-dependent transcription factor ATF-3) (Activating transcription factor 3) (Transcription factor LRG-21)	Atf3	Atf3-201	protein_coding	cellular response to amino acid starvation [GO:0034198]; endoplasmic reticulum unfolded protein response [GO:0030968]; gluconeogenesis [GO:0006094]; negative regulation of DNA-templated transcription [GO:0045892]; negative regulation of ERK1 and ERK2 cascade [GO:0070373]; negative regulation of transcription by RNA polymerase II [GO:0000122]; positive regulation of cell population proliferation […	CHOP-ATF3 complex [GO:1990622]; nucleolus [GO:0005730]; nucleoplasm [GO:0005654]; nucleus [GO:0005634]; RNA polymerase II transcription regulator complex [GO:0090575]	DNA binding [GO:0003677]; DNA-binding transcription activator activity, RNA polymerase II-specific [GO:0001228]; DNA-binding transcription factor activity [GO:0003700]; DNA-binding transcription factor activity, RNA polymerase II-specific [GO:0000981]; DNA-binding transcription repressor activity, RNA polymerase II-specific [GO:0001227]; identical protein binding [GO:0042802]; protein heterodimer…
ENSMUST00000091233	2.07457	0.00717032	Q7TSK7	ATL2_MOUSE	ADAMTS-like protein 2 (ADAMTSL-2) (TSP1-repeat-containing protein 1) (TCP-1)	Adamtsl2 Kiaa0605 Tcp1	Adamtsl2-201	protein_coding	extracellular matrix organization [GO:0030198]; lobar bronchus epithelium development [GO:0060481]; negative regulation of transforming growth factor beta receptor signaling pathway [GO:0030512]	extracellular matrix [GO:0031012]; extracellular region [GO:0005576]	microfibril binding [GO:0050436]
ENSMUST00000044059	-3.18866	0.000679706	Q9Z2E5	ATOH7_MOUSE	Transcription factor Atoh7 (Atonal bHLH transcription factor 7) (Helix-loop-helix protein mATH-5) (mATH5) (Protein atonal homolog 7)	Atoh7 Ath5	Atoh7-201	protein_coding	circadian rhythm [GO:0007623]; entrainment of circadian clock [GO:0009649]; entrainment of circadian clock by photoperiod [GO:0043153]; neural retina development [GO:0003407]; neuron differentiation [GO:0030182]; optic nerve development [GO:0021554]; positive regulation of retinal ganglion cell axon guidance [GO:1902336]; positive regulation of transcription by RNA polymerase II [GO:0045944]; reg…	axon [GO:0030424]; nucleus [GO:0005634]; perikaryon [GO:0043204]	DNA-binding transcription factor activity, RNA polymerase II-specific [GO:0000981]; protein dimerization activity [GO:0046983]; RNA polymerase II cis-regulatory region sequence-specific DNA binding [GO:0000978]; sequence-specific double-stranded DNA binding [GO:1990837]; transcription cis-regulatory region binding [GO:0000976]
ENSMUST00000023610	2.48574	1.43332e-06	P97857	ATS1_MOUSE	A disintegrin and metalloproteinase with thrombospondin motifs 1 (ADAM-TS 1) (ADAM-TS1) (ADAMTS-1) (EC 3.4.24.-)	Adamts1	Adamts1-201	protein_coding	extracellular matrix organization [GO:0030198]; heart trabecula formation [GO:0060347]; kidney development [GO:0001822]; negative regulation of angiogenesis [GO:0016525]; ovulation from ovarian follicle [GO:0001542]; positive regulation of G1/S transition of mitotic cell cycle [GO:1900087]; positive regulation of neuron projection development [GO:0010976]; positive regulation of vascular associat…	basement membrane [GO:0005604]; collagen-containing extracellular matrix [GO:0062023]; cytoplasmic vesicle [GO:0031410]; extracellular matrix [GO:0031012]; extracellular region [GO:0005576]	heparin binding [GO:0008201]; metalloendopeptidase activity [GO:0004222]; zinc ion binding [GO:0008270]
ENSMUST00000218918	3.36715	0.000761953	A0A1W2P745	A0A1W2P745_MOUSE	Transmembrane protein 26	Tmem26	Tmem26-202	nonsense_mediated_decay		membrane [GO:0016020]
ENSMUST00000087623	-2.15869	0.00670157	P58459	ATS10_MOUSE	A disintegrin and metalloproteinase with thrombospondin motifs 10 (ADAM-TS 10) (ADAM-TS10) (ADAMTS-10) (EC 3.4.24.-)	Adamts10	Adamts10-201	protein_coding	extracellular matrix organization [GO:0030198]; proteolysis [GO:0006508]	collagen-containing extracellular matrix [GO:0062023]; extracellular matrix [GO:0031012]; extracellular region [GO:0005576]; microfibril [GO:0001527]	metal ion binding [GO:0046872]; metalloendopeptidase activity [GO:0004222]
ENSMUST00000234715	-2.37361	0.00437552	P58459	ATS10_MOUSE	A disintegrin and metalloproteinase with thrombospondin motifs 10 (ADAM-TS 10) (ADAM-TS10) (ADAMTS-10) (EC 3.4.24.-)	Adamts10	Adamts10-215	protein_coding	extracellular matrix organization [GO:0030198]; proteolysis [GO:0006508]	collagen-containing extracellular matrix [GO:0062023]; extracellular matrix [GO:0031012]; extracellular region [GO:0005576]; microfibril [GO:0001527]	metal ion binding [GO:0046872]; metalloendopeptidase activity [GO:0004222]
ENSMUST00000121237	-2.86639	6.91616e-05	B0R096	B0R096_MOUSE	SH2 domain-containing adapter protein F	Shf	Shf-205	protein_coding
ENSMUST00000081125	-2.31975	0.000823507	B0R0C1	B0R0C1_MOUSE	Myelin transcription factor 1	Myt1	Myt1-201	protein_coding	regulation of DNA-templated transcription [GO:0006355]	cytosol [GO:0005829]; nucleoplasm [GO:0005654]	DNA binding [GO:0003677]; zinc ion binding [GO:0008270]
ENSMUST00000135744	-3.19756	0.00114085	B0R0C6	B0R0C6_MOUSE	Myelin transcription factor 1	Myt1	Myt1-207	protein_coding	regulation of DNA-templated transcription [GO:0006355]	nucleus [GO:0005634]	zinc ion binding [GO:0008270]
ENSMUST00000136282	2.47856	1.44702e-10	B0V2N5	B0V2N5_MOUSE	Annexin	Anxa2	Anxa2-204	protein_coding		basement membrane [GO:0005604]; extracellular region [GO:0005576]; membrane [GO:0016020]	calcium ion binding [GO:0005509]; calcium-dependent phospholipid binding [GO:0005544]; cytoskeletal protein binding [GO:0008092]; phospholipase inhibitor activity [GO:0004859]
ENSMUST00000123470	2.33834	7.67562e-10	B0V2N7	B0V2N7_MOUSE	Annexin	Anxa2	Anxa2-202	protein_coding		basement membrane [GO:0005604]; extracellular region [GO:0005576]; membrane [GO:0016020]	calcium ion binding [GO:0005509]; calcium-dependent phospholipid binding [GO:0005544]; cytoskeletal protein binding [GO:0008092]; phospholipase inhibitor activity [GO:0004859]
ENSMUST00000134907	2.34278	1.87403e-09	B0V2N8	B0V2N8_MOUSE	Annexin	Anxa2	Anxa2-203	protein_coding		basement membrane [GO:0005604]; extracellular region [GO:0005576]; membrane [GO:0016020]	calcium ion binding [GO:0005509]; calcium-dependent phospholipid binding [GO:0005544]; cytoskeletal protein binding [GO:0008092]; phospholipase inhibitor activity [GO:0004859]
ENSMUST00000106822	-5.01557	0.000477496	B0V3P6	B0V3P6_MOUSE	Bcl-2-like protein 15	Bcl2l15	Bcl2l15-202	protein_coding	regulation of apoptotic process [GO:0042981]
ENSMUST00000107167	-2.21906	0.00073007	B1AQF7	B1AQF7_MOUSE	MAGUK p55 subfamily member 3	Mpp3	Mpp3-203	protein_coding
ENSMUST00000108585	-5.00104	1.61038e-07	B1AR34	B1AR34_MOUSE	Asialoglycoprotein receptor 1	Asgr1	Asgr1-203	protein_coding		membrane [GO:0016020]	carbohydrate binding [GO:0030246]
ENSMUST00000131758	2.9018	0.0318367	B1AS18	B1AS18_MOUSE	Membrane metallo-endopeptidase-like 1	Mmel1	Mmel1-206	protein_coding	proteolysis [GO:0006508]	membrane [GO:0016020]	metalloendopeptidase activity [GO:0004222]
ENSMUST00000147876	-4.28005	0.00165267	B1AS94	B1AS94_MOUSE	Zinc finger and SCAN domain-containing protein 20	Zscan20	Zscan20-205	protein_coding
ENSMUST00000141040	-3.92544	0.00576432	B1AS95	B1AS95_MOUSE	Zinc finger and SCAN domain-containing protein 20	Zscan20	Zscan20-204	protein_coding
ENSMUST00000155102	2.47197	0.000923859	B1AT85	B1AT85_MOUSE	Sphingosine kinase 1	Sphk1	Sphk1-216	protein_coding			kinase activity [GO:0016301]
ENSMUST00000154034	2.60005	6.22839e-07	B1AT89	B1AT89_MOUSE	Sphingosine kinase 1	Sphk1	Sphk1-215	protein_coding			kinase activity [GO:0016301]
ENSMUST00000041944	-2.24158	0.00376034	B1ATI1	B1ATI1_MOUSE	ATP-sensitive inward rectifier potassium channel 12	Kcnj12	Kcnj12-201	protein_coding	regulation of ion transmembrane transport [GO:0034765]	plasma membrane [GO:0005886]	inward rectifier potassium channel activity [GO:0005242]
ENSMUST00000108484	-5.16427	2.98268e-06	B1ATS4	B1ATS4_MOUSE	Calcium-transporting ATPase (EC 7.2.2.10)	Atp2a3	Atp2a3-202	protein_coding		sarcoplasmic reticulum membrane [GO:0033017]	ATP binding [GO:0005524]; ATP hydrolysis activity [GO:0016887]; P-type calcium transporter activity [GO:0005388]
ENSMUST00000108486	-5.09524	3.12028e-06	B1ATS5	B1ATS5_MOUSE	Calcium-transporting ATPase (EC 7.2.2.10)	Atp2a3	Atp2a3-204	protein_coding		sarcoplasmic reticulum membrane [GO:0033017]	ATP binding [GO:0005524]; ATP hydrolysis activity [GO:0016887]; P-type calcium transporter activity [GO:0005388]
ENSMUST00000135202	2.29567	1.66679e-05	B1AUD6	B1AUD6_MOUSE	ATP receptor (Purinergic receptor)	P2rx5	P2rx5-202	protein_coding	cation transmembrane transport [GO:0098655]; cell surface receptor signaling pathway [GO:0007166]; positive regulation of calcium ion import across plasma membrane [GO:1905665]; regulation of skeletal muscle tissue regeneration [GO:0043416]; response to ATP [GO:0033198]; response to calcium ion [GO:0051592]; response to pH [GO:0009268]; response to zinc ion [GO:0010043]	cytosol [GO:0005829]; nuclear inner membrane [GO:0005637]; plasma membrane [GO:0005886]; postsynapse [GO:0098794]	ATP binding [GO:0005524]; extracellularly ATP-gated cation channel activity [GO:0004931]; identical protein binding [GO:0042802]; purinergic nucleotide receptor activity [GO:0001614]; voltage-gated ion channel activity [GO:0005244]
ENSMUST00000184921	3.30609	0.0281123	V9GXX4	V9GXX4_MOUSE	Disintegrin and metalloproteinase domain-containing protein 33	Adam33	Adam33-213	nonsense_mediated_decay
ENSMUST00000136894	2.14066	2.05254e-05	B1AUD7	B1AUD7_MOUSE	P2X purinoceptor	P2rx5	P2rx5-203	protein_coding	cation transmembrane transport [GO:0098655]; cell surface receptor signaling pathway [GO:0007166]; positive regulation of calcium ion import across plasma membrane [GO:1905665]; regulation of skeletal muscle tissue regeneration [GO:0043416]; response to ATP [GO:0033198]; response to calcium ion [GO:0051592]; response to pH [GO:0009268]; response to zinc ion [GO:0010043]	cytosol [GO:0005829]; nuclear inner membrane [GO:0005637]; plasma membrane [GO:0005886]; postsynapse [GO:0098794]	ATP binding [GO:0005524]; extracellularly ATP-gated cation channel activity [GO:0004931]; identical protein binding [GO:0042802]; purinergic nucleotide receptor activity [GO:0001614]; voltage-gated ion channel activity [GO:0005244]
ENSMUST00000223184	3.30015	3.48959e-11	A0A1Y7VK61	A0A1Y7VK61_MOUSE	60 kDa lysophospholipase	Aspg	Aspg-206	nonsense_mediated_decay
ENSMUST00000151025	2.43963	0.000193826	B1AUM8	B1AUM8_MOUSE	G-protein-coupled receptor 3	Gpr3	Gpr3-203	protein_coding		plasma membrane [GO:0005886]	G protein-coupled receptor activity [GO:0004930]
ENSMUST00000101205	-2.08097	0.0128645	B1AVK5	B1AVK5_MOUSE	Collagen, type IV, alpha 6	Col4a6	Col4a6-201	protein_coding	cellular response to amino acid stimulus [GO:0071230]; collagen-activated tyrosine kinase receptor signaling pathway [GO:0038063]; extracellular matrix organization [GO:0030198]	basement membrane [GO:0005604]; collagen type IV trimer [GO:0005587]; collagen-containing extracellular matrix [GO:0062023]; extracellular matrix [GO:0031012]; extracellular space [GO:0005615]; membrane [GO:0016020]	extracellular matrix structural constituent [GO:0005201]
ENSMUST00000107855	2.32552	8.64215e-06	B1AWD6	B1AWD6_MOUSE	Golgi-associated plant pathogenesis-related protein 1	Glipr2	Glipr2-202	protein_coding		extracellular region [GO:0005576]
ENSMUST00000105655	-5.25087	0.0100004	B1AWP7	B1AWP7_MOUSE	Espin	Espn	Espn-209	protein_coding			actin binding [GO:0003779]
ENSMUST00000105656	-6.67617	0.00186836	B1AWP8	B1AWP8_MOUSE	Espin	Espn	Espn-210	protein_coding			actin binding [GO:0003779]
ENSMUST00000135185	-7.01234	0.00113705	B1AWQ1	B1AWQ1_MOUSE	Espin	Espn	Espn-214	protein_coding			actin binding [GO:0003779]
ENSMUST00000139634	-4.06704	0.0161774	B1AX91	B1AX91_MOUSE	Transformation-related protein 73	Trp73	Trp73-206	protein_coding	apoptotic process [GO:0006915]; cell development [GO:0048468]; regulation of signal transduction [GO:0009966]	nucleus [GO:0005634]	DNA-binding transcription factor activity [GO:0003700]; metal ion binding [GO:0046872]; transcription cis-regulatory region binding [GO:0000976]
ENSMUST00000196204	3.27867	7.40552e-13	A4UUI4	A4UUI4_MOUSE	Guanylate-binding protein 4 (Truncated guanylate binding protein 4)	Gbp4	Gbp4-202	nonsense_mediated_decay	cellular response to type II interferon [GO:0071346]; defense response to Gram-positive bacterium [GO:0050830]; defense response to protozoan [GO:0042832]; negative regulation of interferon-alpha production [GO:0032687]; negative regulation of protein import into nucleus [GO:0042308]; negative regulation of protein phosphorylation [GO:0001933]; negative regulation of protein ubiquitination [GO:00…	cytoplasmic vesicle [GO:0031410]	GTP binding [GO:0005525]; GTPase activity [GO:0003924]
ENSMUST00000124279	-4.35969	0.000219144	B1AXG8	B1AXG8_MOUSE	NHS-like protein 2	Nhsl2	Nhsl2-202	protein_coding
ENSMUST00000133567	2.09865	0.00589949	B1AZQ0	B1AZQ0_MOUSE	Proenkephalin-A	Penk	Penk-202	protein_coding	neuropeptide signaling pathway [GO:0007218]	chromaffin granule lumen [GO:0034466]; extracellular region [GO:0005576]	opioid peptide activity [GO:0001515]
ENSMUST00000113052	-6.8358	7.08239e-06	B1B0C9	B1B0C9_MOUSE	Nik-related protein kinase	Nrk	Nrk-202	protein_coding	protein phosphorylation [GO:0006468]		ATP binding [GO:0005524]; protein kinase activity [GO:0004672]
ENSMUST00000151447	-2.34186	0.00630665	B1B1D4	B1B1D4_MOUSE	Zinc finger protein 40	Zfp40	Zfp40-205	protein_coding	regulation of transcription by RNA polymerase II [GO:0006357]	nucleus [GO:0005634]	DNA-binding transcription activator activity, RNA polymerase II-specific [GO:0001228]; RNA polymerase II cis-regulatory region sequence-specific DNA binding [GO:0000978]
ENSMUST00000097491	3.23557	0.00318786	B1B507	B1B507_MOUSE	L-selectin (CD62 antigen-like family member L) (Leukocyte adhesion molecule 1) (Leukocyte-endothelial cell adhesion molecule 1) (Lymph node homing receptor)	Sell	Sell-202	protein_coding	calcium-dependent cell-cell adhesion via plasma membrane cell adhesion molecules [GO:0016339]; leukocyte tethering or rolling [GO:0050901]	plasma membrane [GO:0005886]	calcium ion binding [GO:0005509]; oligosaccharide binding [GO:0070492]; protease binding [GO:0002020]
ENSMUST00000138970	3.3126	0.00109919	B2KF87	B2KF87_MOUSE	SAM pointed domain-containing Ets transcription factor	Spdef	Spdef-204	protein_coding
ENSMUST00000169572	3.26549	4.5898e-05	E9Q2N7	E9Q2N7_MOUSE	Guanylate-binding protein 2	Gbp2	Gbp2-202	nonsense_mediated_decay		GTP binding [GO:0005525]; GTPase activity [GO:0003924]
ENSMUST00000098485	3.00001	1.54048e-05	Q07440	B2LA1_MOUSE	Bcl-2-related protein A1 (A1-A) (Hemopoietic-specific early response protein) (Protein BFL-1)	Bcl2a1 A1 Bcl2a1a Bfl1	Bcl2a1a-201	protein_coding	B cell apoptotic process [GO:0001783]; B cell homeostasis [GO:0001782]; extrinsic apoptotic signaling pathway in absence of ligand [GO:0097192]; intrinsic apoptotic signaling pathway in response to DNA damage [GO:0008630]; negative regulation of apoptotic process [GO:0043066]; negative regulation of B cell apoptotic process [GO:0002903]	cytoplasm [GO:0005737]; mitochondrial outer membrane [GO:0005741]	BH domain binding [GO:0051400]; protein heterodimerization activity [GO:0046982]; protein homodimerization activity [GO:0042803]; protein-containing complex binding [GO:0044877]
ENSMUST00000056442	3.49282	0.0126911	B2RQX9	B2RQX9_MOUSE	Transporter	Slc6a5	Slc6a5-201	protein_coding
ENSMUST00000207753	3.48805	0.0126811	B2RQX9	B2RQX9_MOUSE	Transporter	Slc6a5	Slc6a5-203	protein_coding	glycine import across plasma membrane [GO:1903804]; synaptic transmission, glycinergic [GO:0060012]	dense core granule [GO:0031045]; endosome [GO:0005768]; glycinergic synapse [GO:0098690]; presynaptic membrane [GO:0042734]	glycine:sodium symporter activity [GO:0015375]
ENSMUST00000011607	2.95731	0.0249784	B2RS76	B2RS76_MOUSE	carboxypeptidase B1 (Tissue)	Cpb1	Cpb1-201	protein_coding	proteolysis [GO:0006508]	extracellular space [GO:0005615]	carboxypeptidase activity [GO:0004180]; metallocarboxypeptidase activity [GO:0004181]; zinc ion binding [GO:0008270]
ENSMUST00000189759	-2.02565	0.03462	B2RV38	B2RV38_MOUSE	BC048943 protein (Retinal degeneration 3-like) (cDNA sequence BC048943)	Rd3l BC048943	Rd3l-203	protein_coding
ENSMUST00000190536	-2.10585	0.022634	B2RV38	B2RV38_MOUSE	BC048943 protein (Retinal degeneration 3-like) (cDNA sequence BC048943)	Rd3l BC048943	Rd3l-204	protein_coding
ENSMUST00000114858	2.64091	0.00056128	B2RV77	B2RV77_MOUSE	Cystatin domain-containing 4 (Predicted gene, EG433016)	Cstdc4 EG433016 Gm5483	Cstdc4-201	protein_coding	cell-cell adhesion [GO:0098609]; keratinocyte differentiation [GO:0030216]; negative regulation of peptidase activity [GO:0010466]; negative regulation of proteolysis [GO:0045861]; peptide cross-linking [GO:0018149]	cornified envelope [GO:0001533]; cytoplasm [GO:0005737]; cytosol [GO:0005829]; extracellular space [GO:0005615]; nucleoplasm [GO:0005654]; peptidase inhibitor complex [GO:1904090]	cysteine-type endopeptidase inhibitor activity [GO:0004869]; protease binding [GO:0002020]
ENSMUST00000164491	3.54758	0.0350134	B2RVL9	B2RVL9_MOUSE	Gene model 765, (NCBI) (MyoD family inhibitor domain-containing 2)	Mdfic2 Gm765	Mdfic2-201	protein_coding
ENSMUST00000157048	-6.27601	0.0286985	B2RWG1	B2RWG1_MOUSE	1700101E01Rik protein (Cilia and flagella-associated protein 77)	Cfap77 1700101E01Rik	Cfap77-202	protein_coding
ENSMUST00000156437	2.33596	0.0246868	B2RXV6	B2RXV6_MOUSE	Adhesion G-protein-coupled receptor D1 (Gpr133 protein)	Adgrd1 Gpr133	Adgrd1-203	protein_coding	cell surface receptor signaling pathway [GO:0007166]; neurogenesis [GO:0022008]	membrane [GO:0016020]	G protein-coupled receptor activity [GO:0004930]
ENSMUST00000006749	-5.54982	8.06233e-06	P04919	B3AT_MOUSE	Band 3 anion transport protein (Anion exchange protein 1) (AE 1) (Anion exchanger 1) (MEB3) (Solute carrier family 4 member 1) (CD antigen CD233)	Slc4a1 Ae1	Slc4a1-201	protein_coding	bicarbonate transport [GO:0015701]; blood coagulation [GO:0007596]; chloride transmembrane transport [GO:1902476]; chloride transport [GO:0006821]; erythrocyte development [GO:0048821]; ion homeostasis [GO:0050801]; negative regulation of glycolytic process through fructose-6-phosphate [GO:1904539]; negative regulation of oxidoreductase activity [GO:0051354]; negative regulation of urine volume […	basolateral plasma membrane [GO:0016323]; cell surface [GO:0009986]; cortical cytoskeleton [GO:0030863]; cytoplasmic side of plasma membrane [GO:0009898]; intercalated disc [GO:0014704]; membrane [GO:0016020]; plasma membrane [GO:0005886]; Z disc [GO:0030018]	actin binding [GO:0003779]; ankyrin binding [GO:0030506]; bicarbonate transmembrane transporter activity [GO:0015106]; chloride transmembrane transporter activity [GO:0015108]; chloride:bicarbonate antiporter activity [GO:0140900]; enzyme binding [GO:0019899]; hemoglobin binding [GO:0030492]; protein C-terminus binding [GO:0008022]; protein homodimerization activity [GO:0042803]; protein-containi…
ENSMUST00000034260	2.68219	0.000100685	Q5JCS9	B3GN3_MOUSE	N-acetyllactosaminide beta-1,3-N-acetylglucosaminyltransferase 3 (EC 2.4.1.149) (Core 1 extending beta-1,3-N-acetylglucosaminyltransferase) (EC 2.4.1.146) (Core1-beta3GlcNAcT) (UDP-GlcNAc:betaGal beta-1,3-N-acetylglucosaminyltransferase 3) (BGnT-3) (Beta-1,3-Gn-T3) (Beta-1,3-N-acetylglucosaminyltransferase 3) (Beta3Gn-T3)	B3gnt3	B3gnt3-201	protein_coding	poly-N-acetyllactosamine biosynthetic process [GO:0030311]; protein glycosylation [GO:0006486]	Golgi membrane [GO:0000139]	beta-1,3-galactosyl-O-glycosyl-glycoprotein beta-1,3-N-acetylglucosaminyltransferase activity [GO:0047223]; beta-galactosyl-N-acetylglucosaminylgalactosylglucosyl-ceramide beta-1,3-acetylglucosaminyltransferase activity [GO:0008457]; glycosyltransferase activity [GO:0016757]; N-acetyllactosaminide beta-1,3-N-acetylglucosaminyltransferase activity [GO:0008532]; UDP-glycosyltransferase activity [GO…
ENSMUST00000113306	2.33901	0.0116008	Q8K0J2	B3GN7_MOUSE	UDP-GlcNAc:betaGal beta-1,3-N-acetylglucosaminyltransferase 7 (BGnT-7) (Beta-1,3-Gn-T7) (Beta-1,3-N-acetylglucosaminyltransferase 7) (Beta3Gn-T7) (EC 2.4.1.-)	B3gnt7	B3gnt7-201	protein_coding	keratan sulfate biosynthetic process [GO:0018146]; poly-N-acetyllactosamine biosynthetic process [GO:0030311]; protein glycosylation [GO:0006486]	Golgi membrane [GO:0000139]	acetylglucosaminyltransferase activity [GO:0008375]; glycosyltransferase activity [GO:0016757]; UDP-glycosyltransferase activity [GO:0008194]
ENSMUST00000166121	2.36491	0.00932758	B4XVQ1	B4XVQ1_MOUSE	PHD finger protein 11B (Phf11-3)	Phf11b EG628705 Gm4902 Phf11-3	Phf11b-201	protein_coding		nuclear membrane [GO:0031965]; nucleoplasm [GO:0005654]; nucleus [GO:0005634]	metal ion binding [GO:0046872]
ENSMUST00000142262	-4.92956	3.47664e-06	B7FAT7	B7FAT7_MOUSE	G protein-coupled receptor, family C, group 5, member C (G-protein-coupled receptor family C group 5 member C)	Gprc5c RP23-254J18.2-007	Gprc5c-206	protein_coding		plasma membrane [GO:0005886]	G protein-coupled receptor activity [GO:0004930]
ENSMUST00000172388	3.23376	1.9032e-05	A0A0A0MQN0	A0A0A0MQN0_MOUSE	Regulator of G-protein-signaling 1	Rgs1	Rgs1-206	nonsense_mediated_decay
ENSMUST00000136785	-4.9763	1.04281e-06	B7FAT8	B7FAT8_MOUSE	G protein-coupled receptor, family C, group 5, member C (G-protein-coupled receptor family C group 5 member C)	Gprc5c RP23-254J18.2-005	Gprc5c-205	protein_coding		plasma membrane [GO:0005886]	G protein-coupled receptor activity [GO:0004930]
ENSMUST00000152314	-5.09338	9.22179e-06	B7FAT9	B7FAT9_MOUSE	G protein-coupled receptor, family C, group 5, member C (G-protein-coupled receptor family C group 5 member C)	Gprc5c RP23-254J18.2-006	Gprc5c-207	protein_coding
ENSMUST00000133245	-4.56201	3.21569e-05	B7FAU0	B7FAU0_MOUSE	G protein-coupled receptor, family C, group 5, member C (G-protein-coupled receptor family C group 5 member C)	Gprc5c RP23-254J18.2-004	Gprc5c-204	protein_coding		membrane [GO:0016020]
ENSMUST00000220719	3.22993	8.86291e-07	A0A1Y7VLT0	A0A1Y7VLT0_MOUSE	60 kDa lysophospholipase	Aspg	Aspg-202	nonsense_mediated_decay			asparaginase activity [GO:0004067]
ENSMUST00000138438	2.12094	4.32757e-17	B7ZC18	B7ZC18_MOUSE	Signal transducer and activator of transcription	Stat3	Stat3-207	protein_coding	cytokine-mediated signaling pathway [GO:0019221]	cytoplasm [GO:0005737]; nucleus [GO:0005634]	DNA binding [GO:0003677]; DNA-binding transcription factor activity [GO:0003700]
ENSMUST00000149569	4.82446	0.00145689	B7ZC54	B7ZC54_MOUSE	Apolipoprotein L 6	Apol6	Apol6-206	protein_coding	lipid transport [GO:0006869]; lipoprotein metabolic process [GO:0042157]	extracellular region [GO:0005576]	lipid binding [GO:0008289]
ENSMUST00000152949	6.01247	0.00261819	B7ZC57	B7ZC57_MOUSE	Apolipoprotein L 6	Apol6	Apol6-207	protein_coding	lipid transport [GO:0006869]; lipoprotein metabolic process [GO:0042157]	extracellular region [GO:0005576]	lipid binding [GO:0008289]
ENSMUST00000150458	-4.99477	1.63738e-11	B7ZCA6	B7ZCA6_MOUSE	Palmitoleoyl-protein carboxylesterase NOTUM	Notum	Notum-204	protein_coding			hydrolase activity [GO:0016787]
ENSMUST00000126296	-2.45369	0.000152228	B7ZCB4	B7ZCB4_MOUSE	Monocarboxylate transporter 11	Slc16a11	Slc16a11-204	protein_coding		membrane [GO:0016020]	transmembrane transporter activity [GO:0022857]
ENSMUST00000136328	-2.29423	0.00109785	B7ZCB5	B7ZCB5_MOUSE	Monocarboxylate transporter 11	Slc16a11	Slc16a11-207	protein_coding		membrane [GO:0016020]	transmembrane transporter activity [GO:0022857]
ENSMUST00000126150	-2.33047	4.21798e-05	B7ZCM8	B7ZCM8_MOUSE	Phospholipase A2 (EC 3.1.1.4)	Pla2g4b	Pla2g4b-201	protein_coding	glycerophospholipid catabolic process [GO:0046475]	cytosol [GO:0005829]	calcium ion binding [GO:0005509]; calcium-dependent phospholipase A2 activity [GO:0047498]
ENSMUST00000170855	-2.57933	0.0482276	B7ZMY3	B7ZMY3_MOUSE	Kelch-like 33	Klhl33	Klhl33-202	protein_coding
ENSMUST00000182896	2.44428	0.00703117	B7ZP19	B7ZP19_MOUSE	Allergin-1	Milr1 Gm885	Milr1-206	protein_coding
ENSMUST00000127984	-2.22433	6.51833e-09	B7ZP57	B7ZP57_MOUSE	Core-binding factor, runt domain, alpha subunit 2, translocated to, 3 (Human) (Protein CBFA2T3)	Cbfa2t3	Cbfa2t3-203	protein_coding	granulocyte differentiation [GO:0030851]; negative regulation of cell population proliferation [GO:0008285]; negative regulation of glycolytic process [GO:0045820]; positive regulation of proteasomal ubiquitin-dependent protein catabolic process [GO:0032436]; regulation of aerobic respiration [GO:1903715]; response to hypoxia [GO:0001666]	nucleoplasm [GO:0005654]	metal ion binding [GO:0046872]; transcription corepressor activity [GO:0003714]
ENSMUST00000029504	4.85634	0.000301537	B7ZWD6	B7ZWD6_MOUSE	Chymosin (Gene model 131, (NCBI)) (Gm131 protein)	Cym Gm131	Cym-201	protein_coding	proteolysis [GO:0006508]		aspartic-type endopeptidase activity [GO:0004190]
ENSMUST00000199387	5.02989	0.0121933	B7ZWH4	B7ZWH4_MOUSE	Paired immunoglobin-like type 2 receptor beta 1 (Pilrb1 protein)	Pilrb1	Pilrb1-206	protein_coding		membrane [GO:0016020]
ENSMUST00000067173	4.23886	0.0475014	B7ZWJ5	B7ZWJ5_MOUSE	2310005G13Rik protein (Transmembrane protein 45A2)	Tmem45a2 2310005G13Rik	Tmem45a2-201	protein_coding
ENSMUST00000153744	2.46519	0.00453683	B8JJC2	B8JJC2_MOUSE	peptidylprolyl isomerase (EC 5.2.1.8)	Fkbp5	Fkbp5-205	protein_coding			peptidyl-prolyl cis-trans isomerase activity [GO:0003755]
ENSMUST00000140327	-3.00196	0.00681843	B8JJH9	B8JJH9_MOUSE	Zinc finger protein DPF3	Dpf3	Dpf3-202	protein_coding		nucleus [GO:0005634]
ENSMUST00000145347	-2.32414	0.00382453	B8JJI7	B8JJI7_MOUSE	Microtubule cross-linking factor 1	Mtcl1 1110012J17Rik	Mtcl1-209	protein_coding	regulation of autophagy [GO:0010506]	extracellular space [GO:0005615]
ENSMUST00000108745	-3.74694	0.0477131	B9EJU4	B9EJU4_MOUSE	1700008F21Rik protein (Coiled-coil domain-containing 7B)	Ccdc7b 1700008F21Rik	Ccdc7b-203	protein_coding
ENSMUST00000050776	-3.80508	0.0164506	P63157	BARH1_MOUSE	BarH-like 1 homeobox protein (Bar-class homeodomain protein MBH2) (BarH-related homeobox protein 1)	Barhl1 Bhx1 Mbh2	Barhl1-201	protein_coding	midbrain development [GO:0030901]; negative regulation of neuron apoptotic process [GO:0043524]; negative regulation of outer hair cell apoptotic process [GO:1905586]; neuron apoptotic process [GO:0051402]; neuron migration [GO:0001764]; outer hair cell apoptotic process [GO:1905584]; positive regulation of transcription by RNA polymerase II [GO:0045944]; regulation of transcription by RNA polyme…	nucleus [GO:0005634]	DNA-binding transcription activator activity, RNA polymerase II-specific [GO:0001228]; DNA-binding transcription factor activity, RNA polymerase II-specific [GO:0000981]; RNA polymerase II transcription regulatory region sequence-specific DNA binding [GO:0000977]; sequence-specific double-stranded DNA binding [GO:1990837]
ENSMUST00000086795	-4.61374	0.000668833	Q8VIB5	BARH2_MOUSE	BarH-like 2 homeobox protein (Bar-class homeodomain protein MBH1) (Homeobox protein B-H1)	Barhl2 Barh1 Mbh1	Barhl2-201	protein_coding	amacrine cell differentiation [GO:0035881]; cell fate commitment [GO:0045165]; cell fate determination [GO:0001709]; nervous system development [GO:0007399]; neuron differentiation [GO:0030182]; neuron migration [GO:0001764]; positive regulation of transcription by RNA polymerase II [GO:0045944]; positive regulation of translation [GO:0045727]; regulation of axon extension [GO:0030516]; regulatio…	nucleus [GO:0005634]	DNA-binding transcription activator activity, RNA polymerase II-specific [GO:0001228]; DNA-binding transcription factor activity [GO:0003700]; DNA-binding transcription factor activity, RNA polymerase II-specific [GO:0000981]; RNA polymerase II transcription regulatory region sequence-specific DNA binding [GO:0000977]; sequence-specific double-stranded DNA binding [GO:1990837]
ENSMUST00000116615	2.64974	0.024415	O08686	BARX2_MOUSE	Homeobox protein BarH-like 2	Barx2	Barx2-201	protein_coding	cartilage condensation [GO:0001502]; myotube differentiation [GO:0014902]; negative regulation of transcription by RNA polymerase II [GO:0000122]; positive regulation of transcription by RNA polymerase II [GO:0045944]; regulation of transcription by RNA polymerase II [GO:0006357]; skeletal muscle cell differentiation [GO:0035914]; transcription by RNA polymerase II [GO:0006366]	actin cytoskeleton [GO:0015629]; cytosol [GO:0005829]; Golgi apparatus [GO:0005794]; nucleoplasm [GO:0005654]; nucleus [GO:0005634]; transcription regulator complex [GO:0005667]	chromatin binding [GO:0003682]; DNA binding [GO:0003677]; DNA-binding transcription activator activity, RNA polymerase II-specific [GO:0001228]; DNA-binding transcription factor activity [GO:0003700]; DNA-binding transcription factor activity, RNA polymerase II-specific [GO:0000981]; RNA polymerase II transcription regulatory region sequence-specific DNA binding [GO:0000977]; sequence-specific DN…
ENSMUST00000045042	3.87158	6.51397e-06	Q8R1H8	BATF2_MOUSE	Basic leucine zipper transcriptional factor ATF-like 2 (B-ATF-2)	Batf2	Batf2-201	protein_coding	defense response to protozoan [GO:0042832]; myeloid dendritic cell differentiation [GO:0043011]; regulation of transcription by RNA polymerase II [GO:0006357]	nucleus [GO:0005634]; RNA polymerase II transcription regulator complex [GO:0090575]	DNA-binding transcription factor activity, RNA polymerase II-specific [GO:0000981]; RNA polymerase II cis-regulatory region sequence-specific DNA binding [GO:0000978]
ENSMUST00000237511	3.82966	1.40626e-05	Q8R1H8	BATF2_MOUSE	Basic leucine zipper transcriptional factor ATF-like 2 (B-ATF-2)	Batf2	Batf2-207	protein_coding	defense response to protozoan [GO:0042832]; myeloid dendritic cell differentiation [GO:0043011]; regulation of transcription by RNA polymerase II [GO:0006357]	nucleus [GO:0005634]; RNA polymerase II transcription regulator complex [GO:0090575]	DNA-binding transcription factor activity, RNA polymerase II-specific [GO:0000981]; RNA polymerase II cis-regulatory region sequence-specific DNA binding [GO:0000978]
ENSMUST00000027943	2.28543	0.00606325	Q9D275	BATF3_MOUSE	Basic leucine zipper transcriptional factor ATF-like 3 (B-ATF-3)	Batf3	Batf3-201	protein_coding	dendritic cell differentiation [GO:0097028]; myeloid dendritic cell differentiation [GO:0043011]; negative regulation of transcription by RNA polymerase II [GO:0000122]; regulation of transcription by RNA polymerase II [GO:0006357]; response to virus [GO:0009615]	cytosol [GO:0005829]; nucleolus [GO:0005730]; nucleoplasm [GO:0005654]; nucleus [GO:0005634]; RNA polymerase II transcription regulator complex [GO:0090575]	DNA-binding transcription factor activity, RNA polymerase II-specific [GO:0000981]; DNA-binding transcription repressor activity, RNA polymerase II-specific [GO:0001227]; RNA polymerase II cis-regulatory region sequence-specific DNA binding [GO:0000978]; sequence-specific double-stranded DNA binding [GO:1990837]
ENSMUST00000038926	2.13289	0.0015643	O88379	BAZ1A_MOUSE	Bromodomain adjacent to zinc finger domain protein 1A (Cbp146)	Baz1a Cbp146	Baz1a-201	protein_coding	chromatin remodeling [GO:0006338]; DNA-templated DNA replication [GO:0006261]; nucleosome assembly [GO:0006334]; positive regulation of DNA replication [GO:0045740]; regulation of DNA replication [GO:0006275]; regulation of DNA-templated transcription [GO:0006355]; regulation of heterochromatin formation [GO:0031445]	ACF complex [GO:0016590]; CHRAC [GO:0008623]; nuclear chromosome [GO:0000228]; nucleus [GO:0005634]; pericentric heterochromatin [GO:0005721]	DNA binding [GO:0003677]; metal ion binding [GO:0046872]
ENSMUST00000120537	4.30949	1.1761e-14	Q9Z2F6	BCL3_MOUSE	B-cell lymphoma 3 protein homolog (BCL-3)	Bcl3	Bcl3-201	protein_coding	antimicrobial humoral response [GO:0019730]; cellular response to DNA damage stimulus [GO:0006974]; defense response to bacterium [GO:0042742]; defense response to protozoan [GO:0042832]; DNA damage response, signal transduction by p53 class mediator [GO:0030330]; extracellular matrix organization [GO:0030198]; follicular dendritic cell differentiation [GO:0002268]; germinal center formation [GO:…	Bcl3-Bcl10 complex [GO:0032996]; Bcl3/NF-kappaB2 complex [GO:0033257]; cytoplasm [GO:0005737]; cytosol [GO:0005829]; intracellular membrane-bounded organelle [GO:0043231]; midbody [GO:0030496]; nucleoplasm [GO:0005654]; nucleus [GO:0005634]; perinuclear region of cytoplasm [GO:0048471]; plasma membrane [GO:0005886]; protein-containing complex [GO:0032991]	DNA-binding transcription factor binding [GO:0140297]; histone deacetylase binding [GO:0042826]; protein-macromolecule adaptor activity [GO:0030674]; transcription coactivator activity [GO:0003713]; transcription corepressor activity [GO:0003714]
ENSMUST00000053317	5.88564	8.29387e-06	P21237	BDNF_MOUSE	Brain-derived neurotrophic factor (BDNF) [Cleaved into: BDNF precursor form (ProBDNF)]	Bdnf	Bdnf-201	protein_coding	axon extension [GO:0048675]; axon guidance [GO:0007411]; axon target recognition [GO:0007412]; behavioral fear response [GO:0001662]; behavioral response to cocaine [GO:0048148]; circadian rhythm [GO:0007623]; collateral sprouting [GO:0048668]; conditioned place preference [GO:1990708]; dendrite development [GO:0016358]; dendrite extension [GO:0097484]; excitatory postsynaptic potential [GO:00600…	axon [GO:0030424]; cytoplasm [GO:0005737]; cytoplasmic vesicle [GO:0031410]; dendrite [GO:0030425]; endoplasmic reticulum lumen [GO:0005788]; extracellular region [GO:0005576]; extracellular space [GO:0005615]; glutamatergic synapse [GO:0098978]; hippocampal mossy fiber to CA3 synapse [GO:0098686]; mitochondrial crista [GO:0030061]; mitochondrion [GO:0005739]; neuronal cell body [GO:0043025]; neu…	growth factor activity [GO:0008083]; nerve growth factor receptor binding [GO:0005163]; neurotrophin TRKB receptor binding [GO:0005169]	Brain-derived neurotrophic factor regulates glucose and energy metabolism and prevents exhaustion of β cells. Decreased levels of BDNF are associated with neurodegenerative diseases with neuronal loss, such as Parkinson's disease, Alzheimer's disease, multiple sclerosis and Huntington's disease.
ENSMUST00000111049	4.65078	0.0162388	P21237	BDNF_MOUSE	Brain-derived neurotrophic factor (BDNF) [Cleaved into: BDNF precursor form (ProBDNF)]	Bdnf	Bdnf-208	protein_coding	axon extension [GO:0048675]; axon guidance [GO:0007411]; axon target recognition [GO:0007412]; behavioral fear response [GO:0001662]; behavioral response to cocaine [GO:0048148]; circadian rhythm [GO:0007623]; collateral sprouting [GO:0048668]; conditioned place preference [GO:1990708]; dendrite development [GO:0016358]; dendrite extension [GO:0097484]; excitatory postsynaptic potential [GO:00600…	axon [GO:0030424]; cytoplasm [GO:0005737]; cytoplasmic vesicle [GO:0031410]; dendrite [GO:0030425]; endoplasmic reticulum lumen [GO:0005788]; extracellular region [GO:0005576]; extracellular space [GO:0005615]; glutamatergic synapse [GO:0098978]; hippocampal mossy fiber to CA3 synapse [GO:0098686]; mitochondrial crista [GO:0030061]; mitochondrion [GO:0005739]; neuronal cell body [GO:0043025]; neu…	growth factor activity [GO:0008083]; nerve growth factor receptor binding [GO:0005163]; neurotrophin TRKB receptor binding [GO:0005169]	Brain-derived neurotrophic factor regulates glucose and energy metabolism and prevents exhaustion of β cells. Decreased levels of BDNF are associated with neurodegenerative diseases with neuronal loss, such as Parkinson's disease, Alzheimer's disease, multiple sclerosis and Huntington's disease.
ENSMUST00000111046	3.24437	0.0454899	P21237	BDNF_MOUSE	Brain-derived neurotrophic factor (BDNF) [Cleaved into: BDNF precursor form (ProBDNF)]	Bdnf	Bdnf-206	protein_coding	axon extension [GO:0048675]; axon guidance [GO:0007411]; axon target recognition [GO:0007412]; behavioral fear response [GO:0001662]; behavioral response to cocaine [GO:0048148]; circadian rhythm [GO:0007623]; collateral sprouting [GO:0048668]; conditioned place preference [GO:1990708]; dendrite development [GO:0016358]; dendrite extension [GO:0097484]; excitatory postsynaptic potential [GO:00600…	axon [GO:0030424]; cytoplasm [GO:0005737]; cytoplasmic vesicle [GO:0031410]; dendrite [GO:0030425]; endoplasmic reticulum lumen [GO:0005788]; extracellular region [GO:0005576]; extracellular space [GO:0005615]; glutamatergic synapse [GO:0098978]; hippocampal mossy fiber to CA3 synapse [GO:0098686]; mitochondrial crista [GO:0030061]; mitochondrion [GO:0005739]; neuronal cell body [GO:0043025]; neu…	growth factor activity [GO:0008083]; nerve growth factor receptor binding [GO:0005163]; neurotrophin TRKB receptor binding [GO:0005169]	Brain-derived neurotrophic factor regulates glucose and energy metabolism and prevents exhaustion of β cells. Decreased levels of BDNF are associated with neurodegenerative diseases with neuronal loss, such as Parkinson's disease, Alzheimer's disease, multiple sclerosis and Huntington's disease.
ENSMUST00000111047	3.23374	0.0443204	P21237	BDNF_MOUSE	Brain-derived neurotrophic factor (BDNF) [Cleaved into: BDNF precursor form (ProBDNF)]	Bdnf	Bdnf-207	protein_coding	axon extension [GO:0048675]; axon guidance [GO:0007411]; axon target recognition [GO:0007412]; behavioral fear response [GO:0001662]; behavioral response to cocaine [GO:0048148]; circadian rhythm [GO:0007623]; collateral sprouting [GO:0048668]; conditioned place preference [GO:1990708]; dendrite development [GO:0016358]; dendrite extension [GO:0097484]; excitatory postsynaptic potential [GO:00600…	axon [GO:0030424]; cytoplasm [GO:0005737]; cytoplasmic vesicle [GO:0031410]; dendrite [GO:0030425]; endoplasmic reticulum lumen [GO:0005788]; extracellular region [GO:0005576]; extracellular space [GO:0005615]; glutamatergic synapse [GO:0098978]; hippocampal mossy fiber to CA3 synapse [GO:0098686]; mitochondrial crista [GO:0030061]; mitochondrion [GO:0005739]; neuronal cell body [GO:0043025]; neu…	growth factor activity [GO:0008083]; nerve growth factor receptor binding [GO:0005163]; neurotrophin TRKB receptor binding [GO:0005169]	Brain-derived neurotrophic factor regulates glucose and energy metabolism and prevents exhaustion of β cells. Decreased levels of BDNF are associated with neurodegenerative diseases with neuronal loss, such as Parkinson's disease, Alzheimer's disease, multiple sclerosis and Huntington's disease.
ENSMUST00000218617	3.17193	0.00135666	A0A1W2P7B2	A0A1W2P7B2_MOUSE	Leukocyte immunoglobulin-like receptor subfamily B member 4A	Lilrb4a	Lilrb4a-205	nonsense_mediated_decay
ENSMUST00000045173	2.12662	0.000804643	P82198	BGH3_MOUSE	Transforming growth factor-beta-induced protein ig-h3 (Beta ig-h3)	Tgfbi	Tgfbi-201	protein_coding	angiogenesis [GO:0001525]; cell adhesion [GO:0007155]; chondrocyte differentiation [GO:0002062]; extracellular matrix organization [GO:0030198]; localization [GO:0051179]	basement membrane [GO:0005604]; collagen-containing extracellular matrix [GO:0062023]; extracellular matrix [GO:0031012]; extracellular space [GO:0005615]; trans-Golgi network [GO:0005802]	cell adhesion molecule binding [GO:0050839]; collagen binding [GO:0005518]; extracellular matrix binding [GO:0050840]; identical protein binding [GO:0042802]
ENSMUST00000232760	3.75365	0.0164495	Q8CHW5	BICL2_MOUSE	BICD family-like cargo adapter 2 (Bicaudal D-related protein 2) (BICD-related protein 2) (BICDR-2) (Coiled-coil domain-containing protein 64B)	Bicdl2 Bicdr2 Ccdc64b	Bicdl2-202	protein_coding	Golgi to secretory granule transport [GO:0055107]; vesicle transport along microtubule [GO:0047496]	cytoplasm [GO:0005737]	small GTPase binding [GO:0031267]
ENSMUST00000062967	3.55236	0.0206507	Q8CHW5	BICL2_MOUSE	BICD family-like cargo adapter 2 (Bicaudal D-related protein 2) (BICD-related protein 2) (BICDR-2) (Coiled-coil domain-containing protein 64B)	Bicdl2 Bicdr2 Ccdc64b	Bicdl2-201	protein_coding	Golgi to secretory granule transport [GO:0055107]; vesicle transport along microtubule [GO:0047496]	cytoplasm [GO:0005737]	small GTPase binding [GO:0031267]
ENSMUST00000022142	2.29027	0.0284415	Q9QWK5	BIR1A_MOUSE	Baculoviral IAP repeat-containing protein 1a (Neuronal apoptosis inhibitory protein 1)	Naip1 Birc1a Naip	Naip1-201	protein_coding	apoptotic process [GO:0006915]; cellular response to estrogen stimulus [GO:0071391]; defense response to bacterium [GO:0042742]; detection of bacterium [GO:0016045]; epithelial cell apoptotic process [GO:1904019]; inflammatory response [GO:0006954]; negative regulation of apoptotic process [GO:0043066]; negative regulation of cysteine-type endopeptidase activity involved in apoptotic process [GO:…	basolateral plasma membrane [GO:0016323]; cytoplasm [GO:0005737]; IPAF inflammasome complex [GO:0072557]; neuron projection [GO:0043005]; neuronal cell body [GO:0043025]; perikaryon [GO:0043204]	ATP binding [GO:0005524]; cysteine-type endopeptidase inhibitor activity involved in apoptotic process [GO:0043027]; metal ion binding [GO:0046872]; protein serine/threonine kinase binding [GO:0120283]
ENSMUST00000222155	2.29027	0.0284415	Q9QWK5	BIR1A_MOUSE	Baculoviral IAP repeat-containing protein 1a (Neuronal apoptosis inhibitory protein 1)	Naip1 Birc1a Naip	Naip1-204	protein_coding	apoptotic process [GO:0006915]; cellular response to estrogen stimulus [GO:0071391]; defense response to bacterium [GO:0042742]; detection of bacterium [GO:0016045]; epithelial cell apoptotic process [GO:1904019]; inflammatory response [GO:0006954]; negative regulation of apoptotic process [GO:0043066]; negative regulation of cysteine-type endopeptidase activity involved in apoptotic process [GO:…	basolateral plasma membrane [GO:0016323]; cytoplasm [GO:0005737]; IPAF inflammasome complex [GO:0072557]; neuron projection [GO:0043005]; neuronal cell body [GO:0043025]; perikaryon [GO:0043204]
ENSMUST00000117913	2.03831	2.61604e-05	Q9QUK4	BIR1B_MOUSE	Baculoviral IAP repeat-containing protein 1b (Neuronal apoptosis inhibitory protein 2)	Naip2 Birc1b Naip-rs6	Naip2-202	protein_coding	cellular response to estrogen stimulus [GO:0071391]; defense response to bacterium [GO:0042742]; detection of bacterium [GO:0016045]; inflammatory response [GO:0006954]; innate immune response [GO:0045087]; negative regulation of cysteine-type endopeptidase activity involved in apoptotic process [GO:0043154]; negative regulation of tumor necrosis factor-mediated signaling pathway [GO:0010804]; po…	cytoplasm [GO:0005737]; IPAF inflammasome complex [GO:0072557]; neuron projection [GO:0043005]; neuronal cell body [GO:0043025]; perikaryon [GO:0043204]	ATP binding [GO:0005524]; cysteine-type endopeptidase inhibitor activity involved in apoptotic process [GO:0043027]; metal ion binding [GO:0046872]; protein serine/threonine kinase binding [GO:0120283]
ENSMUST00000067975	2.03397	4.63812e-05	Q9QUK4	BIR1B_MOUSE	Baculoviral IAP repeat-containing protein 1b (Neuronal apoptosis inhibitory protein 2)	Naip2 Birc1b Naip-rs6	Naip2-201	protein_coding	cellular response to estrogen stimulus [GO:0071391]; defense response to bacterium [GO:0042742]; detection of bacterium [GO:0016045]; inflammatory response [GO:0006954]; innate immune response [GO:0045087]; negative regulation of cysteine-type endopeptidase activity involved in apoptotic process [GO:0043154]; negative regulation of tumor necrosis factor-mediated signaling pathway [GO:0010804]; po…	cytoplasm [GO:0005737]; IPAF inflammasome complex [GO:0072557]; neuron projection [GO:0043005]; neuronal cell body [GO:0043025]; perikaryon [GO:0043204]	ATP binding [GO:0005524]; cysteine-type endopeptidase inhibitor activity involved in apoptotic process [GO:0043027]; metal ion binding [GO:0046872]; protein serine/threonine kinase binding [GO:0120283]
ENSMUST00000199179	-2.24202	6.84349e-05	A0A0G2JEF4	A0A0G2JEF4_MOUSE	Calcium/calmodulin-dependent protein kinase kinase 2	Camkk2	Camkk2-207	nonsense_mediated_decay
ENSMUST00000001652	2.76243	3.40899e-06	P32299	BKRB2_MOUSE	B2 bradykinin receptor (B2R) (BK-2 receptor)	Bdkrb2	Bdkrb2-201	protein_coding	acute inflammatory response to antigenic stimulus [GO:0002438]; arachidonic acid secretion [GO:0050482]; G protein-coupled receptor signaling pathway [GO:0007186]; intrinsic apoptotic signaling pathway in response to osmotic stress by p53 class mediator [GO:1990127]; maintenance of blood-brain barrier [GO:0035633]; negative regulation of blood pressure [GO:0045776]; negative regulation of cell po…	endosome [GO:0005768]; Golgi apparatus [GO:0005794]; intracellular membrane-bounded organelle [GO:0043231]; plasma membrane [GO:0005886]	beta-2 adrenergic receptor binding [GO:0031698]; bradykinin receptor activity [GO:0004947]; G protein-coupled receptor activity [GO:0004930]; protease binding [GO:0002020]; protein heterodimerization activity [GO:0046982]; type 1 angiotensin receptor binding [GO:0031702]
ENSMUST00000012281	-3.06877	0.00174249	P49003	BMP5_MOUSE	Bone morphogenetic protein 5 (BMP-5)	Bmp5 Bmp-5	Bmp5-201	protein_coding	allantois development [GO:1905069]; anterior head development [GO:0097065]; BMP signaling pathway [GO:0030509]; cardiac muscle tissue development [GO:0048738]; cardiac septum morphogenesis [GO:0060411]; cartilage development [GO:0051216]; chorio-allantoic fusion [GO:0060710]; ear development [GO:0043583]; endocardial cushion formation [GO:0003272]; heart trabecula morphogenesis [GO:0061384]; hind…	extracellular space [GO:0005615]; vesicle [GO:0031982]	BMP receptor binding [GO:0070700]; cytokine activity [GO:0005125]; growth factor activity [GO:0008083]
ENSMUST00000171970	-2.05619	0.00658108	P20722	BMP6_MOUSE	Bone morphogenetic protein 6 (BMP-6) (VG-1-related protein) (VGR-1)	Bmp6 Bmp-6 Vgr1	Bmp6-201	protein_coding	BMP signaling pathway [GO:0030509]; cartilage development [GO:0051216]; cellular iron ion homeostasis [GO:0006879]; cellular response to BMP stimulus [GO:0071773]; cellular response to extracellular stimulus [GO:0031668]; cellular response to iron ion [GO:0071281]; cellular response to mechanical stimulus [GO:0071260]; endochondral ossification [GO:0001958]; eye development [GO:0001654]; immune r…	cytoplasm [GO:0005737]; extracellular space [GO:0005615]; vesicle [GO:0031982]	BMP receptor binding [GO:0070700]; cytokine activity [GO:0005125]; growth factor activity [GO:0008083]; protein heterodimerization activity [GO:0046982]
ENSMUST00000102641	3.64205	0.0118744	P34821	BMP8A_MOUSE	Bone morphogenetic protein 8A (BMP-8A) (Osteogenic protein 2) (OP-2)	Bmp8a Bmp-8 Bmp8	Bmp8a-202	protein_coding	BMP signaling pathway [GO:0030509]; cartilage development [GO:0051216]; germ cell development [GO:0007281]; osteoblast differentiation [GO:0001649]; positive regulation of pathway-restricted SMAD protein phosphorylation [GO:0010862]; SMAD protein signal transduction [GO:0060395]; spermatogenesis [GO:0007283]; transforming growth factor beta receptor signaling pathway [GO:0007179]	extracellular space [GO:0005615]	BMP receptor binding [GO:0070700]; cytokine activity [GO:0005125]; growth factor activity [GO:0008083]
ENSMUST00000167812	3.15158	3.29729e-05	A0A087WQQ4	A0A087WQQ4_MOUSE	Regulator of G-protein-signaling 1	Rgs1	Rgs1-202	nonsense_mediated_decay
ENSMUST00000040496	3.56284	0.0121467	P34821	BMP8A_MOUSE	Bone morphogenetic protein 8A (BMP-8A) (Osteogenic protein 2) (OP-2)	Bmp8a Bmp-8 Bmp8	Bmp8a-201	protein_coding	BMP signaling pathway [GO:0030509]; cartilage development [GO:0051216]; germ cell development [GO:0007281]; osteoblast differentiation [GO:0001649]; positive regulation of pathway-restricted SMAD protein phosphorylation [GO:0010862]; SMAD protein signal transduction [GO:0060395]; spermatogenesis [GO:0007283]; transforming growth factor beta receptor signaling pathway [GO:0007179]	extracellular space [GO:0005615]	BMP receptor binding [GO:0070700]; cytokine activity [GO:0005125]; growth factor activity [GO:0008083]
ENSMUST00000028985	6.85672	0.0013814	P97361	BPIA1_MOUSE	BPI fold-containing family A member 1 (Palate lung and nasal epithelium clone protein)	Bpifa1 Plunc Splunc1	Bpifa1-201	protein_coding	antibacterial humoral response [GO:0019731]; antimicrobial humoral immune response mediated by antimicrobial peptide [GO:0061844]; immune response in nasopharyngeal-associated lymphoid tissue [GO:0002395]; innate immune response [GO:0045087]; multicellular organismal water homeostasis [GO:0050891]; negative regulation of single-species biofilm formation in or on host organism [GO:1900229]; regula…	extracellular region [GO:0005576]; extracellular space [GO:0005615]; microvillus [GO:0005902]	lipid binding [GO:0008289]
ENSMUST00000099181	2.50279	0.0323564	A2BGH0	BPIB4_MOUSE	BPI fold-containing family B member 4 (Long palate, lung and nasal epithelium carcinoma-associated protein 4)	Bpifb4 Gm1006 Lplunc4	Bpifb4-201	protein_coding	actin cytoskeleton [GO:0015629]; cytosol [GO:0005829]; extracellular region [GO:0005576]	lipid binding [GO:0008289]
ENSMUST00000075410	-2.06047	0.000226706	P58545	BTBD3_MOUSE	BTB/POZ domain-containing protein 3	Btbd3	Btbd3-201	protein_coding	cerebral cortex development [GO:0021987]; dendrite morphogenesis [GO:0048813]; neurogenesis [GO:0022008]	cytosol [GO:0005829]; nucleus [GO:0005634]	identical protein binding [GO:0042802]
ENSMUST00000105910	2.04211	8.99028e-08	Q9D6W7	C16L2_MOUSE	CD164 sialomucin-like 2 protein	Cd164l2	Cd164l2-201	protein_coding		cytoplasmic vesicle [GO:0031410]; membrane [GO:0016020]
ENSMUST00000046384	2.07829	1.88089e-05	P14106	C1QB_MOUSE	Complement C1q subcomponent subunit B	C1qb	C1qb-201	protein_coding	complement activation, classical pathway [GO:0006958]; innate immune response [GO:0045087]; inner ear development [GO:0048839]; synapse pruning [GO:0098883]	collagen trimer [GO:0005581]; complement component C1 complex [GO:0005602]; complement component C1q complex [GO:0062167]; extracellular region [GO:0005576]; extracellular space [GO:0005615]; postsynapse [GO:0098794]; synapse [GO:0045202]	identical protein binding [GO:0042802]
ENSMUST00000168100	2.28316	0.0113695	Q497N6	C295L_MOUSE	CEP295 N-terminal-like protein (Differential display clone 8) (KIAA1731 N-terminal like protein)	Cep295nl Ddc8 Kiaa1731nl	Cep295nl-202	protein_coding	regulation of centriole replication [GO:0046599]	centriole [GO:0005814]; centrosome [GO:0005813]; cytosol [GO:0005829]; motile cilium [GO:0031514]	microtubule binding [GO:0008017]
ENSMUST00000103024	2.01867	0.0117008	Q497N6	C295L_MOUSE	CEP295 N-terminal-like protein (Differential display clone 8) (KIAA1731 N-terminal like protein)	Cep295nl Ddc8 Kiaa1731nl	Cep295nl-201	protein_coding	regulation of centriole replication [GO:0046599]	centriole [GO:0005814]; centrosome [GO:0005813]; cytosol [GO:0005829]; motile cilium [GO:0031514]	microtubule binding [GO:0008017]
ENSMUST00000169409	3.13396	7.3146e-05	E9PZR4	E9PZR4_MOUSE	Regulator of G-protein-signaling 1	Rgs1	Rgs1-204	nonsense_mediated_decay
ENSMUST00000027606	3.13314	0.00126539	A0A087WPY2	A0A087WPY2_MOUSE	Regulator of G-protein-signaling 2	Rgs2	Rgs2-201	nonsense_mediated_decay		cytoplasm [GO:0005737]
ENSMUST00000126887	3.12846	3.7762e-05	S4R1R3	S4R1R3_MOUSE	NADPH oxidase 4	Nox4	Nox4-205	nonsense_mediated_decay		membrane [GO:0016020]
ENSMUST00000042081	2.04044	0.000446584	O09047	C3AR_MOUSE	C3a anaphylatoxin chemotactic receptor (C3AR) (C3a-R) (Complement component 3a receptor 1)	C3ar1 C3r1	C3ar1-201	protein_coding	plasma membrane [GO:0005886]	complement component C3a binding [GO:0001850]; complement component C3a receptor activity [GO:0004876]; complement receptor activity [GO:0004875]; G protein-coupled receptor activity [GO:0004930]
ENSMUST00000168818	3.13648	2.90121e-06	P30993	C5AR1_MOUSE	C5a anaphylatoxin chemotactic receptor 1 (C5a anaphylatoxin chemotactic receptor) (C5a-R) (C5aR) (CD antigen CD88)	C5ar1 C5ar C5r1	C5ar1-202	protein_coding	amyloid-beta clearance [GO:0097242]; apoptotic process [GO:0006915]; astrocyte activation [GO:0048143]; cell proliferation in hindbrain [GO:0021534]; cognition [GO:0050890]; complement component C5a signaling pathway [GO:0038178]; complement receptor mediated signaling pathway [GO:0002430]; defense response to Gram-positive bacterium [GO:0050830]; inflammatory response [GO:0006954]; microglial ce…	apical part of cell [GO:0045177]; basolateral plasma membrane [GO:0016323]; cell surface [GO:0009986]; cytoplasmic vesicle [GO:0031410]; plasma membrane [GO:0005886]	complement component C5a binding [GO:0001856]; complement component C5a receptor activity [GO:0004878]; complement receptor activity [GO:0004875]; G protein-coupled receptor activity [GO:0004930]
ENSMUST00000103426	3.12745	0.00888149	A0A075B5P6	A0A075B5P6_MOUSE	Immunoglobulin heavy constant mu	Ighm	Ighm-201	IG_C_gene
ENSMUST00000050770	3.13412	3.02306e-06	P30993	C5AR1_MOUSE	C5a anaphylatoxin chemotactic receptor 1 (C5a anaphylatoxin chemotactic receptor) (C5a-R) (C5aR) (CD antigen CD88)	C5ar1 C5ar C5r1	C5ar1-201	protein_coding	amyloid-beta clearance [GO:0097242]; apoptotic process [GO:0006915]; astrocyte activation [GO:0048143]; cell proliferation in hindbrain [GO:0021534]; cognition [GO:0050890]; complement component C5a signaling pathway [GO:0038178]; complement receptor mediated signaling pathway [GO:0002430]; defense response to Gram-positive bacterium [GO:0050830]; inflammatory response [GO:0006954]; microglial ce…	apical part of cell [GO:0045177]; basolateral plasma membrane [GO:0016323]; cell surface [GO:0009986]; cytoplasmic vesicle [GO:0031410]; plasma membrane [GO:0005886]	complement component C5a binding [GO:0001856]; complement component C5a receptor activity [GO:0004878]; complement receptor activity [GO:0004875]; G protein-coupled receptor activity [GO:0004930]
ENSMUST00000034443	-3.87458	0.000898642	P33146	CAD15_MOUSE	Cadherin-15 (Cadherin-14) (Muscle cadherin) (M-cadherin)	Cdh15 Cdh14	Cdh15-201	protein_coding	cell-cell adhesion via plasma-membrane adhesion molecules [GO:0098742]; homophilic cell adhesion via plasma membrane adhesion molecules [GO:0007156]	catenin complex [GO:0016342]; caveola [GO:0005901]; Golgi apparatus [GO:0005794]; neuromuscular junction [GO:0031594]; plasma membrane [GO:0005886]	cadherin binding [GO:0045296]; calcium ion binding [GO:0005509]
ENSMUST00000105461	2.63604	1.67963e-06	Q99PF4	CAD23_MOUSE	Cadherin-23 (Otocadherin)	Cdh23	Cdh23-202	protein_coding	auditory receptor cell stereocilium organization [GO:0060088]; calcium ion transport [GO:0006816]; calcium-dependent cell-cell adhesion via plasma membrane cell adhesion molecules [GO:0016339]; cell adhesion [GO:0007155]; cell-cell adhesion via plasma-membrane adhesion molecules [GO:0098742]; equilibrioception [GO:0050957]; homophilic cell adhesion via plasma membrane adhesion molecules [GO:00071…	apical part of cell [GO:0045177]; catenin complex [GO:0016342]; centrosome [GO:0005813]; cochlear hair cell ribbon synapse [GO:0098683]; kinocilium [GO:0060091]; photoreceptor inner segment [GO:0001917]; photoreceptor ribbon synapse [GO:0098684]; plasma membrane [GO:0005886]; stereocilium [GO:0032420]; stereocilium tip [GO:0032426]; synapse [GO:0045202]	cadherin binding [GO:0045296]; calcium ion binding [GO:0005509]; protein N-terminus binding [GO:0047485]
ENSMUST00000105463	2.62868	1.45561e-06	Q99PF4	CAD23_MOUSE	Cadherin-23 (Otocadherin)	Cdh23	Cdh23-204	protein_coding	auditory receptor cell stereocilium organization [GO:0060088]; calcium ion transport [GO:0006816]; calcium-dependent cell-cell adhesion via plasma membrane cell adhesion molecules [GO:0016339]; cell adhesion [GO:0007155]; cell-cell adhesion via plasma-membrane adhesion molecules [GO:0098742]; equilibrioception [GO:0050957]; homophilic cell adhesion via plasma membrane adhesion molecules [GO:00071…	apical part of cell [GO:0045177]; catenin complex [GO:0016342]; centrosome [GO:0005813]; cochlear hair cell ribbon synapse [GO:0098683]; kinocilium [GO:0060091]; photoreceptor inner segment [GO:0001917]; photoreceptor ribbon synapse [GO:0098684]; plasma membrane [GO:0005886]; stereocilium [GO:0032420]; stereocilium tip [GO:0032426]; synapse [GO:0045202]	cadherin binding [GO:0045296]; calcium ion binding [GO:0005509]; protein N-terminus binding [GO:0047485]
ENSMUST00000103194	-3.50681	3.72651e-06	Q64444	CAH4_MOUSE	Carbonic anhydrase 4 (EC 4.2.1.1) (Carbonate dehydratase IV) (Carbonic anhydrase IV) (CA-IV)	Ca4 Car4	Car4-201	protein_coding	bicarbonate transport [GO:0015701]; carbon dioxide transport [GO:0015670]; one-carbon metabolic process [GO:0006730]; regulation of pH [GO:0006885]	apical plasma membrane [GO:0016324]; brush border membrane [GO:0031526]; cell surface [GO:0009986]; endoplasmic reticulum-Golgi intermediate compartment [GO:0005793]; external side of plasma membrane [GO:0009897]; extracellular exosome [GO:0070062]; Golgi apparatus [GO:0005794]; membrane [GO:0016020]; perinuclear region of cytoplasm [GO:0048471]; plasma membrane [GO:0005886]; rough endoplasmic re…	carbonate dehydratase activity [GO:0004089]; hydro-lyase activity [GO:0016836]; zinc ion binding [GO:0008270]
ENSMUST00000066674	-6.04921	1.49446e-05	P28651	CAH8_MOUSE	Carbonic anhydrase-related protein (CARP) (Carbonic anhydrase VIII) (CA-VIII)	Ca8 Cals Cals1 Car8 Carp	Car8-201	protein_coding	one-carbon metabolic process [GO:0006730]; phosphatidylinositol-mediated signaling [GO:0048015]	cytoplasm [GO:0005737]	carbonate dehydratase activity [GO:0004089]; hydro-lyase activity [GO:0016836]; zinc ion binding [GO:0008270]
ENSMUST00000030183	-3.58682	0.00902599	Q8VHB5	CAH9_MOUSE	Carbonic anhydrase 9 (EC 4.2.1.1) (Carbonate dehydratase IX) (Carbonic anhydrase IX) (CA-IX) (CAIX) (Membrane antigen MN homolog)	Ca9 Car9	Car9-201	protein_coding	morphogenesis of an epithelium [GO:0002009]; one-carbon metabolic process [GO:0006730]; response to hypoxia [GO:0001666]; response to testosterone [GO:0033574]; response to xenobiotic stimulus [GO:0009410]; secretion [GO:0046903]	basolateral plasma membrane [GO:0016323]; microvillus membrane [GO:0031528]; nucleolus [GO:0005730]; plasma membrane [GO:0005886]	carbonate dehydratase activity [GO:0004089]; hydro-lyase activity [GO:0016836]; molecular function activator activity [GO:0140677]; zinc ion binding [GO:0008270]
ENSMUST00000029876	-2.61108	0.00752243	P12658	CALB1_MOUSE	Calbindin (Calbindin D28) (D-28K) (PCD-29) (Spot 35 protein) (Vitamin D-dependent calcium-binding protein, avian-type)	Calb1	Calb1-201	protein_coding	cellular response to organic substance [GO:0071310]; cochlea development [GO:0090102]; locomotory behavior [GO:0007626]; long-term memory [GO:0007616]; metanephric collecting duct development [GO:0072205]; metanephric connecting tubule development [GO:0072286]; metanephric distal convoluted tubule development [GO:0072221]; metanephric part of ureteric bud development [GO:0035502]; regulation of c…	axon [GO:0030424]; calyx of Held [GO:0044305]; cuticular plate [GO:0032437]; cytoplasm [GO:0005737]; cytosol [GO:0005829]; dendrite [GO:0030425]; dendritic spine [GO:0043197]; GABA-ergic synapse [GO:0098982]; glutamatergic synapse [GO:0098978]; hippocampal mossy fiber to CA3 synapse [GO:0098686]; neuron projection [GO:0043005]; neuronal cell body [GO:0043025]; nucleus [GO:0005634]; postsynapse [G…	calcium ion binding [GO:0005509]; calcium ion binding involved in regulation of postsynaptic cytosolic calcium ion concentration [GO:0099567]; calcium ion binding involved in regulation of presynaptic cytosolic calcium ion concentration [GO:0099534]; vitamin D binding [GO:0005499]; zinc ion binding [GO:0008270]
ENSMUST00000032907	3.94433	4.20205e-05	P70160	CALC_MOUSE	Calcitonin	Calca Calc	Calca-202	protein_coding	activation of adenylate cyclase activity [GO:0007190]; activation of protein kinase activity [GO:0032147]; adenylate cyclase-activating G protein-coupled receptor signaling pathway [GO:0007189]; aging [GO:0007568]; artery vasodilation involved in baroreceptor response to increased systemic arterial blood pressure [GO:0001984]; cellular calcium ion homeostasis [GO:0006874]; cellular response to ne…	axon [GO:0030424]; cytoplasm [GO:0005737]; extracellular region [GO:0005576]; extracellular space [GO:0005615]; hippocampal mossy fiber to CA3 synapse [GO:0098686]; neuron projection [GO:0043005]; neuronal cell body [GO:0043025]; neuronal dense core vesicle [GO:0098992]; nucleus [GO:0005634]; terminal bouton [GO:0043195]	calcitonin receptor binding [GO:0031716]; hormone activity [GO:0005179]; identical protein binding [GO:0042802]; protein-containing complex binding [GO:0044877]; signaling receptor binding [GO:0005102]
ENSMUST00000206853	3.87036	0.000147784	P70160	CALC_MOUSE	Calcitonin	Calca Calc	Calca-207	protein_coding	activation of adenylate cyclase activity [GO:0007190]; activation of protein kinase activity [GO:0032147]; adenylate cyclase-activating G protein-coupled receptor signaling pathway [GO:0007189]; aging [GO:0007568]; artery vasodilation involved in baroreceptor response to increased systemic arterial blood pressure [GO:0001984]; cellular calcium ion homeostasis [GO:0006874]; cellular response to ne…	axon [GO:0030424]; cytoplasm [GO:0005737]; extracellular region [GO:0005576]; extracellular space [GO:0005615]; hippocampal mossy fiber to CA3 synapse [GO:0098686]; neuron projection [GO:0043005]; neuronal cell body [GO:0043025]; neuronal dense core vesicle [GO:0098992]; nucleus [GO:0005634]; terminal bouton [GO:0043195]	calcitonin receptor binding [GO:0031716]; hormone activity [GO:0005179]; identical protein binding [GO:0042802]; protein-containing complex binding [GO:0044877]; signaling receptor binding [GO:0005102]
ENSMUST00000032906	3.99906	4.92826e-05	Q99JA0	CALCA_MOUSE	Calcitonin gene-related peptide 1 (Alpha-type CGRP) (Calcitonin gene-related peptide I) (CGRP-I)	Calca Calc	Calca-201	protein_coding	activation of adenylate cyclase activity [GO:0007190]; adenylate cyclase-activating G protein-coupled receptor signaling pathway [GO:0007189]; artery vasodilation involved in baroreceptor response to increased systemic arterial blood pressure [GO:0001984]; cellular calcium ion homeostasis [GO:0006874]; cellular response to nerve growth factor stimulus [GO:1990090]; detection of temperature stimul…	axon [GO:0030424]; cytoplasm [GO:0005737]; extracellular region [GO:0005576]; extracellular space [GO:0005615]; hippocampal mossy fiber to CA3 synapse [GO:0098686]; neuron projection [GO:0043005]; neuronal cell body [GO:0043025]; neuronal dense core vesicle [GO:0098992]; nucleus [GO:0005634]; terminal bouton [GO:0043195]	calcitonin receptor binding [GO:0031716]; hormone activity [GO:0005179]; identical protein binding [GO:0042802]; protein-containing complex binding [GO:0044877]; signaling receptor binding [GO:0005102]
ENSMUST00000213643	-4.60801	0.00528433	Q91WQ9	CALL4_MOUSE	Calmodulin-like protein 4 (Calmodulin-related) (CALM-Rel)	Calml4	Calml4-203	protein_coding			calcium ion binding [GO:0005509]; enzyme regulator activity [GO:0030234]
ENSMUST00000183552	3.09919	0.012615	Q923W9	ADA33_MOUSE	Disintegrin and metalloproteinase domain-containing protein 33 (ADAM 33) (EC 3.4.24.-)	Adam33	Adam33-212	nonsense_mediated_decay	proteolysis [GO:0006508]; regulation of cell population proliferation [GO:0042127]; regulation of cytokine production [GO:0001817]	membrane [GO:0016020]	metalloendopeptidase activity [GO:0004222]; zinc ion binding [GO:0008270]
ENSMUST00000215870	-5.23823	0.00702589	Q91WQ9	CALL4_MOUSE	Calmodulin-like protein 4 (Calmodulin-related) (CALM-Rel)	Calml4	Calml4-206	protein_coding			calcium ion binding [GO:0005509]; enzyme regulator activity [GO:0030234]
ENSMUST00000115361	-3.02069	6.97979e-08	Q8BYR5	CAPS2_MOUSE	Calcium-dependent secretion activator 2 (Calcium-dependent activator protein for secretion 2) (CAPS-2)	Cadps2 Caps2	Cadps2-206	protein_coding	cellular response to starvation [GO:0009267]; dense core granule exocytosis [GO:1990504]; exocytosis [GO:0006887]; hematopoietic stem cell homeostasis [GO:0061484]; positive regulation of exocytosis [GO:0045921]; protein transport [GO:0015031]; synaptic vesicle priming [GO:0016082]	cytoplasmic vesicle [GO:0031410]; cytoplasmic vesicle membrane [GO:0030659]; glutamatergic synapse [GO:0098978]; intracellular membrane-bounded organelle [GO:0043231]; nucleoplasm [GO:0005654]; parallel fiber to Purkinje cell synapse [GO:0098688]; postsynaptic membrane [GO:0045211]; presynapse [GO:0098793]; presynaptic membrane [GO:0042734]	lipid binding [GO:0008289]; metal ion binding [GO:0046872]
ENSMUST00000018122	-3.02917	7.183e-08	Q8BYR5	CAPS2_MOUSE	Calcium-dependent secretion activator 2 (Calcium-dependent activator protein for secretion 2) (CAPS-2)	Cadps2 Caps2	Cadps2-201	protein_coding	cellular response to starvation [GO:0009267]; dense core granule exocytosis [GO:1990504]; exocytosis [GO:0006887]; hematopoietic stem cell homeostasis [GO:0061484]; positive regulation of exocytosis [GO:0045921]; protein transport [GO:0015031]; synaptic vesicle priming [GO:0016082]	cytoplasmic vesicle [GO:0031410]; cytoplasmic vesicle membrane [GO:0030659]; glutamatergic synapse [GO:0098978]; intracellular membrane-bounded organelle [GO:0043231]; nucleoplasm [GO:0005654]; parallel fiber to Purkinje cell synapse [GO:0098688]; postsynaptic membrane [GO:0045211]; presynapse [GO:0098793]; presynaptic membrane [GO:0042734]	lipid binding [GO:0008289]; metal ion binding [GO:0046872]
ENSMUST00000167317	3.09235	8.27319e-05	E9PZR4	E9PZR4_MOUSE	Regulator of G-protein-signaling 1	Rgs1	Rgs1-201	nonsense_mediated_decay
ENSMUST00000115358	-3.03063	4.65688e-08	Q8BYR5	CAPS2_MOUSE	Calcium-dependent secretion activator 2 (Calcium-dependent activator protein for secretion 2) (CAPS-2)	Cadps2 Caps2	Cadps2-205	protein_coding	cellular response to starvation [GO:0009267]; dense core granule exocytosis [GO:1990504]; exocytosis [GO:0006887]; hematopoietic stem cell homeostasis [GO:0061484]; positive regulation of exocytosis [GO:0045921]; protein transport [GO:0015031]; synaptic vesicle priming [GO:0016082]	cytoplasmic vesicle [GO:0031410]; cytoplasmic vesicle membrane [GO:0030659]; glutamatergic synapse [GO:0098978]; intracellular membrane-bounded organelle [GO:0043231]; nucleoplasm [GO:0005654]; parallel fiber to Purkinje cell synapse [GO:0098688]; postsynaptic membrane [GO:0045211]; presynapse [GO:0098793]; presynaptic membrane [GO:0042734]	lipid binding [GO:0008289]; metal ion binding [GO:0046872]
ENSMUST00000115356	-3.37297	1.05458e-08	Q8BYR5	CAPS2_MOUSE	Calcium-dependent secretion activator 2 (Calcium-dependent activator protein for secretion 2) (CAPS-2)	Cadps2 Caps2	Cadps2-204	protein_coding	cellular response to starvation [GO:0009267]; dense core granule exocytosis [GO:1990504]; exocytosis [GO:0006887]; hematopoietic stem cell homeostasis [GO:0061484]; positive regulation of exocytosis [GO:0045921]; protein transport [GO:0015031]; synaptic vesicle priming [GO:0016082]	cytoplasmic vesicle [GO:0031410]; cytoplasmic vesicle membrane [GO:0030659]; glutamatergic synapse [GO:0098978]; intracellular membrane-bounded organelle [GO:0043231]; nucleoplasm [GO:0005654]; parallel fiber to Purkinje cell synapse [GO:0098688]; postsynaptic membrane [GO:0045211]; presynapse [GO:0098793]; presynaptic membrane [GO:0042734]	lipid binding [GO:0008289]; metal ion binding [GO:0046872]
ENSMUST00000021794	2.39593	2.82122e-05	O35177	CASL_MOUSE	Enhancer of filamentation 1 (mEF1) (CRK-associated substrate-related protein) (CAS-L) (Neural precursor cell expressed developmentally down-regulated protein 9) (NEDD-9) (p105)	Nedd9 Casl	Nedd9-201	protein_coding	actin filament reorganization [GO:0090527]; activation of GTPase activity [GO:0090630]; cell adhesion [GO:0007155]; cell cycle [GO:0007049]; cell division [GO:0051301]; cell migration [GO:0016477]; cilium disassembly [GO:0061523]; learning or memory [GO:0007611]; lymphocyte migration into lymphoid organs [GO:0097021]; negative regulation of cell migration [GO:0030336]; positive regulation of cell…	basolateral plasma membrane [GO:0016323]; cell cortex [GO:0005938]; ciliary basal body [GO:0036064]; cytoplasm [GO:0005737]; cytosol [GO:0005829]; focal adhesion [GO:0005925]; Golgi apparatus [GO:0005794]; immunological synapse [GO:0001772]; lamellipodium [GO:0030027]; mitotic spindle [GO:0072686]; nucleoplasm [GO:0005654]; nucleus [GO:0005634]; plasma membrane [GO:0005886]; spindle pole [GO:0000…	protein tyrosine kinase binding [GO:1990782]
ENSMUST00000237881	3.07857	0.0252107	A0A494BA76	A0A494BA76_MOUSE	Neuronal PAS domain-containing protein 4	Npas4	Npas4-203	nonsense_mediated_decay	regulation of DNA-templated transcription [GO:0006355]		protein dimerization activity [GO:0046983]
ENSMUST00000027012	2.89427	4.10964e-09	P70343	CASP4_MOUSE	Caspase-4 (CASP-4) (EC 3.4.22.64) (Caspase-11) (CASP-11) (Protease ICH-3) [Cleaved into: Caspase-4 subunit p10; Caspase-4 subunit p20]	Casp4 Casp11 Caspl Ich3	Casp4-201	protein_coding	actin filament organization [GO:0007015]; defense response to bacterium [GO:0042742]; defense response to Gram-positive bacterium [GO:0050830]; ectopic germ cell programmed cell death [GO:0035234]; inflammatory response [GO:0006954]; innate immune response [GO:0045087]; positive regulation of inflammatory response [GO:0050729]; positive regulation of interleukin-1 beta production [GO:0032731]; po…	AIM2 inflammasome complex [GO:0097169]; cytoplasm [GO:0005737]; cytosol [GO:0005829]; endoplasmic reticulum [GO:0005783]; endoplasmic reticulum membrane [GO:0005789]; extracellular region [GO:0005576]; IPAF inflammasome complex [GO:0072557]; mitochondrion [GO:0005739]; neuron projection [GO:0043005]; neuronal cell body [GO:0043025]; NLRP1 inflammasome complex [GO:0072558]; NLRP3 inflammasome comp…	CARD domain binding [GO:0050700]; cysteine-type endopeptidase activity [GO:0004197]; cysteine-type endopeptidase activity involved in apoptotic signaling pathway [GO:0097199]; scaffold protein binding [GO:0097110]
ENSMUST00000029454	-2.45157	0.0207516	O09161	CASQ2_MOUSE	Calsequestrin-2 (Calsequestrin, cardiac muscle isoform)	Casq2	Casq2-201	protein_coding	cardiac muscle contraction [GO:0060048]; cellular calcium ion homeostasis [GO:0006874]; cellular response to caffeine [GO:0071313]; negative regulation of potassium ion transmembrane transporter activity [GO:1901017]; negative regulation of potassium ion transport [GO:0043267]; negative regulation of ryanodine-sensitive calcium-release channel activity [GO:0060315]; protein polymerization [GO:005…	cytoplasm [GO:0005737]; junctional membrane complex [GO:0030314]; sarcoplasmic reticulum [GO:0016529]; sarcoplasmic reticulum lumen [GO:0033018]; Z disc [GO:0030018]	calcium ion binding [GO:0005509]; calcium ion sequestering activity [GO:0140314]; calcium-dependent protein binding [GO:0048306]; ion binding [GO:0043167]; protein homodimerization activity [GO:0042803]; protein kinase C binding [GO:0005080]
ENSMUST00000015664	2.60553	0.0136751	P55097	CATK_MOUSE	Cathepsin K (EC 3.4.22.38)	Ctsk	Ctsk-201	protein_coding	bone resorption [GO:0045453]; cellular response to transforming growth factor beta stimulus [GO:0071560]; cellular response to tumor necrosis factor [GO:0071356]; cellular response to zinc ion starvation [GO:0034224]; collagen catabolic process [GO:0030574]; immune response [GO:0006955]; intramembranous ossification [GO:0001957]; mononuclear cell differentiation [GO:1903131]; negative regulation …	apical plasma membrane [GO:0016324]; cytoplasm [GO:0005737]; external side of plasma membrane [GO:0009897]; extracellular space [GO:0005615]; intracellular membrane-bounded organelle [GO:0043231]; lysosome [GO:0005764]; nucleoplasm [GO:0005654]	collagen binding [GO:0005518]; cysteine-type endopeptidase activity [GO:0004197]; cysteine-type peptidase activity [GO:0008234]; fibronectin binding [GO:0001968]; proteoglycan binding [GO:0043394]
ENSMUST00000030033	2.46284	0.000163984	A2AMM0	CAVN4_MOUSE	Caveolae-associated protein 4 (Muscle-related coiled-coil protein) (Muscle-restricted coiled-coil protein)	Cavin4 Murc	Cavin4-201	protein_coding	cardiac myofibril assembly [GO:0055003]; muscle organ development [GO:0007517]; positive regulation of transcription by RNA polymerase II [GO:0045944]; regulation of gene expression [GO:0010468]; Rho protein signal transduction [GO:0007266]	caveola [GO:0005901]; cytoplasm [GO:0005737]; cytosol [GO:0005829]; plasma membrane [GO:0005886]; sarcolemma [GO:0042383]; sarcoplasm [GO:0016528]; Z disc [GO:0030018]	GTPase activator activity [GO:0005096]
ENSMUST00000169264	2.97657	0.0293255	Q810S2	CB074_MOUSE	Uncharacterized protein C2orf74 homolog		1700093K21Rik-204	protein_coding		membrane [GO:0016020]
ENSMUST00000239488	2.97208	0.0318971	Q810S2	CB074_MOUSE	Uncharacterized protein C2orf74 homolog		1700093K21Rik-205	protein_coding		membrane [GO:0016020]
ENSMUST00000169693	-3.79595	0.000644273	Q9R171	CBLN1_MOUSE	Cerebellin-1 (Brain protein D3) (Precerebellin) [Cleaved into: Cerebellin (CER); [des-Ser1]-cerebellin (des-Ser1-cerebellin)]	Cbln1	Cbln1-202	protein_coding	cerebellar granule cell differentiation [GO:0021707]; establishment of localization in cell [GO:0051649]; heterophilic cell-cell adhesion via plasma membrane cell adhesion molecules [GO:0007157]; maintenance of synapse structure [GO:0099558]; negative regulation of excitatory postsynaptic potential [GO:0090394]; negative regulation of inhibitory synapse assembly [GO:1905703]; positive regulation …	extracellular region [GO:0005576]; extracellular space [GO:0005615]; glutamatergic synapse [GO:0098978]; parallel fiber to Purkinje cell synapse [GO:0098688]; postsynaptic membrane [GO:0045211]; synapse [GO:0045202]; synaptic cleft [GO:0043083]	identical protein binding [GO:0042802]
ENSMUST00000034076	-3.86579	0.000510981	Q9R171	CBLN1_MOUSE	Cerebellin-1 (Brain protein D3) (Precerebellin) [Cleaved into: Cerebellin (CER); [des-Ser1]-cerebellin (des-Ser1-cerebellin)]	Cbln1	Cbln1-201	protein_coding	cerebellar granule cell differentiation [GO:0021707]; establishment of localization in cell [GO:0051649]; heterophilic cell-cell adhesion via plasma membrane cell adhesion molecules [GO:0007157]; maintenance of synapse structure [GO:0099558]; negative regulation of excitatory postsynaptic potential [GO:0090394]; negative regulation of inhibitory synapse assembly [GO:1905703]; positive regulation …	extracellular region [GO:0005576]; extracellular space [GO:0005615]; glutamatergic synapse [GO:0098978]; parallel fiber to Purkinje cell synapse [GO:0098688]; postsynaptic membrane [GO:0045211]; synapse [GO:0045202]; synaptic cleft [GO:0043083]	identical protein binding [GO:0042802]
ENSMUST00000063871	-6.47034	1.81019e-05	Q9JHG0	CBLN3_MOUSE	Cerebellin-3	Cbln3	Cbln3-201	protein_coding	maintenance of synapse structure [GO:0099558]	endoplasmic reticulum [GO:0005783]; extracellular space [GO:0005615]; Golgi apparatus [GO:0005794]; synapse [GO:0045202]
ENSMUST00000172378	-7.45066	0.00102238	Q9JHG0	CBLN3_MOUSE	Cerebellin-3	Cbln3	Cbln3-202	protein_coding	maintenance of synapse structure [GO:0099558]	endoplasmic reticulum [GO:0005783]; extracellular space [GO:0005615]; Golgi apparatus [GO:0005794]; synapse [GO:0045202]
ENSMUST00000049251	4.10926	2.2235e-05	Q6P8K8	CBPA4_MOUSE	Carboxypeptidase A4 (EC 3.4.17.-)	Cpa4	Cpa4-201	protein_coding	proteolysis [GO:0006508]	extracellular space [GO:0005615]	metallocarboxypeptidase activity [GO:0004181]; zinc ion binding [GO:0008270]
ENSMUST00000037206	-3.49264	0.00421362	Q8CDK2	CBPC2_MOUSE	Cytosolic carboxypeptidase 2 (EC 3.4.17.-) (ATP/GTP-binding protein-like 2) (Protein deglutamylase CCP2)	Agbl2 Ccp2	Agbl2-201	protein_coding	protein side chain deglutamylation [GO:0035610]; proteolysis [GO:0006508]	centriole [GO:0005814]; ciliary basal body [GO:0036064]; cytosol [GO:0005829]	metallocarboxypeptidase activity [GO:0004181]; zinc ion binding [GO:0008270]
ENSMUST00000111481	-3.67477	0.0015683	Q8CDK2	CBPC2_MOUSE	Cytosolic carboxypeptidase 2 (EC 3.4.17.-) (ATP/GTP-binding protein-like 2) (Protein deglutamylase CCP2)	Agbl2 Ccp2	Agbl2-204	protein_coding	protein side chain deglutamylation [GO:0035610]; proteolysis [GO:0006508]	centriole [GO:0005814]; ciliary basal body [GO:0036064]; cytosol [GO:0005829]	metallocarboxypeptidase activity [GO:0004181]; zinc ion binding [GO:0008270]
ENSMUST00000037219	-3.67598	0.00156455	Q8CDK2	CBPC2_MOUSE	Cytosolic carboxypeptidase 2 (EC 3.4.17.-) (ATP/GTP-binding protein-like 2) (Protein deglutamylase CCP2)	Agbl2 Ccp2	Agbl2-202	protein_coding	protein side chain deglutamylation [GO:0035610]; proteolysis [GO:0006508]	centriole [GO:0005814]; ciliary basal body [GO:0036064]; cytosol [GO:0005829]	metallocarboxypeptidase activity [GO:0004181]; zinc ion binding [GO:0008270]
ENSMUST00000042581	-2.80009	0.0102298	Q8BGK9	CC018_MOUSE	Uncharacterized protein C3orf18 homolog		6430571L13Rik-201	protein_coding		membrane [GO:0016020]
ENSMUST00000059318	2.80699	0.0233946	Q8CDN1	CC020_MOUSE	Uncharacterized protein C3orf20 homolog		4930590J08Rik-201	protein_coding		cytoplasm [GO:0005737]; membrane [GO:0016020]
ENSMUST00000205686	2.40443	0.0186181	Q8CDN1	CC020_MOUSE	Uncharacterized protein C3orf20 homolog		4930590J08Rik-203	protein_coding		cytoplasm [GO:0005737]; membrane [GO:0016020]
ENSMUST00000115711	2.41454	0.0319626	Q80X53	CC116_MOUSE	Coiled-coil domain-containing protein 116	Ccdc116	Ccdc116-202	protein_coding		centrosome [GO:0005813]; cytoplasm [GO:0005737]
ENSMUST00000232033	2.38006	0.037367	Q80X53	CC116_MOUSE	Coiled-coil domain-containing protein 116	Ccdc116	Ccdc116-204	protein_coding		centrosome [GO:0005813]; cytoplasm [GO:0005737]
ENSMUST00000033490	-2.54198	0.000391912	A2AEV7	CC120_MOUSE	Coiled-coil domain-containing protein 120	Ccdc120	Ccdc120-201	protein_coding	microtubule anchoring at centrosome [GO:0034454]; protein localization [GO:0008104]	centriolar subdistal appendage [GO:0120103]; centriole [GO:0005814]; endosome [GO:0005768]; growth cone [GO:0030426]
ENSMUST00000092426	-3.60013	0.000686085	P0C7Q1	CC153_MOUSE	Coiled-coil domain-containing protein 153	Ccdc153	Ccdc153-201	protein_coding			identical protein binding [GO:0042802]
ENSMUST00000071404	5.36218	0.0475843	P51676	CC1L1_MOUSE	C-C chemokine receptor 1-like protein 1 (Macrophage inflammatory protein 1 alpha receptor-like 1)	Ccr1l1 Cmkbr1l1	Ccr1l1-201	protein_coding	calcium ion transport [GO:0006816]; calcium-mediated signaling [GO:0019722]; cell chemotaxis [GO:0060326]; cell-cell signaling [GO:0007267]; cellular calcium ion homeostasis [GO:0006874]; chemokine-mediated signaling pathway [GO:0070098]; exocytosis [GO:0006887]; immune response [GO:0006955]; inflammatory response [GO:0006954]; negative regulation of bone mineralization [GO:0030502]; negative reg…	cytoplasm [GO:0005737]; external side of plasma membrane [GO:0009897]; plasma membrane [GO:0005886]	C-C chemokine binding [GO:0019957]; C-C chemokine receptor activity [GO:0016493]; chemokine (C-C motif) ligand 5 binding [GO:0071791]; chemokine (C-C motif) ligand 7 binding [GO:0035717]; chemokine receptor activity [GO:0004950]; phosphatidylinositol phospholipase C activity [GO:0004435]
ENSMUST00000042975	-2.46835	0.0183463	Q8BHG3	CC50B_MOUSE	Cell cycle control protein 50B (Transmembrane protein 30B)	Tmem30b Cdc50b	Tmem30b-201	protein_coding	aminophospholipid transport [GO:0015917]; phospholipid translocation [GO:0045332]; positive regulation of protein exit from endoplasmic reticulum [GO:0070863]	endoplasmic reticulum [GO:0005783]; Golgi apparatus [GO:0005794]; phospholipid-translocating ATPase complex [GO:1990531]; plasma membrane [GO:0005886]	aminophospholipid flippase activity [GO:0015247]
ENSMUST00000021065	4.40548	0.00432208	O70578	CCG1_MOUSE	Voltage-dependent calcium channel gamma-1 subunit (Dihydropyridine-sensitive L-type, skeletal muscle calcium channel subunit gamma)	Cacng1	Cacng1-201	protein_coding	calcium ion transmembrane transport [GO:0070588]; establishment of localization in cell [GO:0051649]; positive regulation of muscle contraction [GO:0045933]; regulation of calcium ion transmembrane transport via high voltage-gated calcium channel [GO:1902514]; sarcoplasmic reticulum calcium ion transport [GO:0070296]	L-type voltage-gated calcium channel complex [GO:1990454]; plasma membrane [GO:0005886]; sarcolemma [GO:0042383]; T-tubule [GO:0030315]	calcium channel regulator activity [GO:0005246]; voltage-gated calcium channel activity [GO:0005245]
ENSMUST00000000342	6.1274	4.76911e-07	P48298	CCL11_MOUSE	Eotaxin (C-C motif chemokine 11) (Eosinophil chemotactic protein) (Small-inducible cytokine A11)	Ccl11 Scya11	Ccl11-201	protein_coding	actin filament organization [GO:0007015]; antimicrobial humoral immune response mediated by antimicrobial peptide [GO:0061844]; branching involved in mammary gland duct morphogenesis [GO:0060444]; cellular response to interleukin-1 [GO:0071347]; cellular response to tumor necrosis factor [GO:0071356]; cellular response to type II interferon [GO:0071346]; chemokine-mediated signaling pathway [GO:0…	extracellular region [GO:0005576]; extracellular space [GO:0005615]	CCR chemokine receptor binding [GO:0048020]; CCR3 chemokine receptor binding [GO:0031728]; chemokine activity [GO:0008009]; protein dimerization activity [GO:0046983]; receptor ligand activity [GO:0048018]
ENSMUST00000000194	4.33357	4.72164e-06	Q62401	CCL12_MOUSE	C-C motif chemokine 12 (MCP-1-related chemokine) (Monocyte chemoattractant protein 5) (Monocyte chemotactic protein 5) (MCP-5) (Small-inducible cytokine A12)	Ccl12 Mcp5 Scya12	Ccl12-201	protein_coding	angiogenesis [GO:0001525]; astrocyte cell migration [GO:0043615]; cellular response to interleukin-1 [GO:0071347]; cellular response to organic cyclic compound [GO:0071407]; cellular response to tumor necrosis factor [GO:0071356]; cellular response to type II interferon [GO:0071346]; chemokine-mediated signaling pathway [GO:0070098]; cytokine-mediated signaling pathway [GO:0019221]; cytoskeleton …	extracellular region [GO:0005576]; extracellular space [GO:0005615]	CCR chemokine receptor binding [GO:0048020]; CCR2 chemokine receptor binding [GO:0031727]; chemokine activity [GO:0008009]
ENSMUST00000000193	3.74144	7.64797e-08	P10148	CCL2_MOUSE	C-C motif chemokine 2 (Monocyte chemoattractant protein 1) (Monocyte chemotactic protein 1) (MCP-1) (Platelet-derived growth factor-inducible protein JE) (Small-inducible cytokine A2)	Ccl2 Je Mcp1 Scya2	Ccl2-201	protein_coding	aging [GO:0007568]; angiogenesis [GO:0001525]; animal organ regeneration [GO:0031100]; astrocyte cell migration [GO:0043615]; cellular calcium ion homeostasis [GO:0006874]; cellular response to ATP [GO:0071318]; cellular response to dexamethasone stimulus [GO:0071549]; cellular response to estradiol stimulus [GO:0071392]; cellular response to fatty acid [GO:0071398]; cellular response to glucose …	axon terminus [GO:0043679]; C-fiber [GO:0044299]; cytoplasm [GO:0005737]; dendrite [GO:0030425]; endocytic vesicle [GO:0030139]; extracellular region [GO:0005576]; extracellular space [GO:0005615]; neuronal cell body [GO:0043025]; perikaryon [GO:0043204]; perinuclear region of cytoplasm [GO:0048471]; rough endoplasmic reticulum [GO:0005791]; synapse [GO:0045202]	CCR chemokine receptor binding [GO:0048020]; CCR2 chemokine receptor binding [GO:0031727]; chemokine activity [GO:0008009]; cytokine activity [GO:0005125]; G protein-coupled receptor binding [GO:0001664]; heparin binding [GO:0008201]
ENSMUST00000034231	2.05395	0.0304824	O88430	CCL22_MOUSE	C-C motif chemokine 22 (Activated B and dendritic cell-derived) (CC chemokine ABCD-1) (Small-inducible cytokine A22)	Ccl22 Abcd1 Scya22	Ccl22-201	protein_coding	antimicrobial humoral immune response mediated by antimicrobial peptide [GO:0061844]; cellular response to interleukin-1 [GO:0071347]; cellular response to tumor necrosis factor [GO:0071356]; cellular response to type II interferon [GO:0071346]; chemokine-mediated signaling pathway [GO:0070098]; G protein-coupled receptor signaling pathway [GO:0007186]; inflammatory response [GO:0006954]; killing…	extracellular space [GO:0005615]	CCR chemokine receptor binding [GO:0048020]; chemokine activity [GO:0008009]
ENSMUST00000201401	2.41788	0.000684278	Q9JKC0	CCL24_MOUSE	C-C motif chemokine 24 (Eosinophil chemotactic protein 2) (Eotaxin-2) (Small-inducible cytokine A24)	Ccl24 Scya24	Ccl24-202	protein_coding	cellular response to interleukin-1 [GO:0071347]; cellular response to tumor necrosis factor [GO:0071356]; cellular response to type II interferon [GO:0071346]; chemokine-mediated signaling pathway [GO:0070098]; chemotaxis [GO:0006935]; cytoskeleton organization [GO:0007010]; eosinophil chemotaxis [GO:0048245]; G protein-coupled receptor signaling pathway [GO:0007186]; inflammatory response [GO:00…	extracellular space [GO:0005615]	CCR chemokine receptor binding [GO:0048020]; CCR3 chemokine receptor binding [GO:0031728]; chemokine activity [GO:0008009]; cytokine activity [GO:0005125]; receptor ligand activity [GO:0048018]
ENSMUST00000004936	2.1387	0.00106767	Q9JKC0	CCL24_MOUSE	C-C motif chemokine 24 (Eosinophil chemotactic protein 2) (Eotaxin-2) (Small-inducible cytokine A24)	Ccl24 Scya24	Ccl24-201	protein_coding	cellular response to interleukin-1 [GO:0071347]; cellular response to tumor necrosis factor [GO:0071356]; cellular response to type II interferon [GO:0071346]; chemokine-mediated signaling pathway [GO:0070098]; chemotaxis [GO:0006935]; cytoskeleton organization [GO:0007010]; eosinophil chemotaxis [GO:0048245]; G protein-coupled receptor signaling pathway [GO:0007186]; inflammatory response [GO:00…	extracellular space [GO:0005615]	CCR chemokine receptor binding [GO:0048020]; CCR3 chemokine receptor binding [GO:0031728]; chemokine activity [GO:0008009]; cytokine activity [GO:0005125]; receptor ligand activity [GO:0048018]
ENSMUST00000001008	2.92204	3.00414e-06	P10855	CCL3_MOUSE	C-C motif chemokine 3 (Heparin-binding chemotaxis protein) (L2G25B) (Macrophage inflammatory protein 1-alpha) (MIP-1-alpha) (SIS-alpha) (Small-inducible cytokine A3) (TY-5)	Ccl3 Mip1a Scya3	Ccl3-201	protein_coding	astrocyte cell migration [GO:0043615]; calcium ion transport [GO:0006816]; calcium-mediated signaling [GO:0019722]; cell activation [GO:0001775]; cell-cell signaling [GO:0007267]; cellular calcium ion homeostasis [GO:0006874]; cellular response to interleukin-1 [GO:0071347]; cellular response to organic cyclic compound [GO:0071407]; cellular response to tumor necrosis factor [GO:0071356]; cellula…	cytoplasm [GO:0005737]; cytosol [GO:0005829]; extracellular region [GO:0005576]; extracellular space [GO:0005615]	calcium-dependent protein kinase C activity [GO:0004698]; CCR chemokine receptor binding [GO:0048020]; CCR1 chemokine receptor binding [GO:0031726]; CCR5 chemokine receptor binding [GO:0031730]; chemoattractant activity [GO:0042056]; chemokine activity [GO:0008009]; identical protein binding [GO:0042802]; kinase activity [GO:0016301]; phospholipase activator activity [GO:0016004]; protein kinase …
ENSMUST00000129825	3.02961	0.0116975	A6XA72	A6XA72_MOUSE	RIKEN cDNA B430306N03 gene (Triggering receptor expressed on myeloid cells-like 6b)	B430306N03Rik Treml6	B430306N03Rik-203	nonsense_mediated_decay		cell surface [GO:0009986]	signaling receptor activity [GO:0038023]
ENSMUST00000019074	3.33737	7.12056e-06	P14097	CCL4_MOUSE	C-C motif chemokine 4 (Immune activation protein 2) (ACT-2) (ACT2) (Macrophage inflammatory protein 1-beta) (MIP-1-beta) (Protein H400) (SIS-gamma) (Small-inducible cytokine A4)	Ccl4 Mip1b Scya4	Ccl4-201	protein_coding	cellular response to interleukin-1 [GO:0071347]; cellular response to tumor necrosis factor [GO:0071356]; cellular response to type II interferon [GO:0071346]; cellular response to xenobiotic stimulus [GO:0071466]; chemokine-mediated signaling pathway [GO:0070098]; eosinophil chemotaxis [GO:0048245]; G protein-coupled receptor signaling pathway [GO:0007186]; inflammatory response [GO:0006954]; le…	extracellular space [GO:0005615]	CCR chemokine receptor binding [GO:0048020]; CCR1 chemokine receptor binding [GO:0031726]; CCR5 chemokine receptor binding [GO:0031730]; chemokine activity [GO:0008009]; identical protein binding [GO:0042802]
ENSMUST00000035938	3.6756	0.000518062	P30882	CCL5_MOUSE	C-C motif chemokine 5 (MuRantes) (SIS-delta) (Small-inducible cytokine A5) (T-cell-specific protein RANTES)	Ccl5 Scya5	Ccl5-201	protein_coding	activation of phospholipase D activity [GO:0031584]; calcium ion transport [GO:0006816]; cell-cell signaling [GO:0007267]; cellular calcium ion homeostasis [GO:0006874]; cellular response to interleukin-1 [GO:0071347]; cellular response to organic cyclic compound [GO:0071407]; cellular response to tumor necrosis factor [GO:0071356]; cellular response to type II interferon [GO:0071346]; chemokine-…	cytoplasm [GO:0005737]; extracellular space [GO:0005615]	CCR chemokine receptor binding [GO:0048020]; CCR1 chemokine receptor binding [GO:0031726]; CCR5 chemokine receptor binding [GO:0031730]; chemoattractant activity [GO:0042056]; chemokine activity [GO:0008009]; chemokine receptor antagonist activity [GO:0046817]; chemokine receptor binding [GO:0042379]; heparin binding [GO:0008201]; identical protein binding [GO:0042802]; phosphatidylinositol phosp…
ENSMUST00000019071	2.30925	0.000499316	P27784	CCL6_MOUSE	C-C motif chemokine 6 (Protein C10) (Small-inducible cytokine A6) [Cleaved into: CCL6(22-95); CCL6(23-95)]	Ccl6 C10 Scya6	Ccl6-201	protein_coding	cell chemotaxis [GO:0060326]; cellular response to interleukin-1 [GO:0071347]; cellular response to tumor necrosis factor [GO:0071356]; cellular response to type II interferon [GO:0071346]; chemokine-mediated signaling pathway [GO:0070098]; G protein-coupled receptor signaling pathway [GO:0007186]; inflammatory response [GO:0006954]; lymphocyte chemotaxis [GO:0048247]; monocyte chemotaxis [GO:000…	extracellular space [GO:0005615]	CCR chemokine receptor binding [GO:0048020]; CCR1 chemokine receptor binding [GO:0031726]; chemoattractant activity [GO:0042056]; chemokine activity [GO:0008009]
ENSMUST00000021011	3.32864	0.000160015	Q03366	CCL7_MOUSE	C-C motif chemokine 7 (Intercrine/chemokine MARC) (Monocyte chemoattractant protein 3) (Monocyte chemotactic protein 3) (MCP-3) (Protein FIC) (Small-inducible cytokine A7)	Ccl7 Fic Mcp3 Scya7	Ccl7-201	protein_coding	cellular response to ethanol [GO:0071361]; cellular response to interleukin-1 [GO:0071347]; cellular response to tumor necrosis factor [GO:0071356]; cellular response to type II interferon [GO:0071346]; chemokine-mediated signaling pathway [GO:0070098]; cytoskeleton organization [GO:0007010]; eosinophil chemotaxis [GO:0048245]; G protein-coupled receptor signaling pathway [GO:0007186]; inflammato…	extracellular space [GO:0005615]	CCR chemokine receptor binding [GO:0048020]; CCR1 chemokine receptor binding [GO:0031726]; CCR2 chemokine receptor binding [GO:0031727]; chemokine activity [GO:0008009]; heparin binding [GO:0008201]
ENSMUST00000009329	2.83616	0.0392072	Q9Z121	CCL8_MOUSE	C-C motif chemokine 8 (Monocyte chemoattractant protein 2) (Monocyte chemotactic protein 2) (MCP-2) (Small-inducible cytokine A8)	Ccl8 Mcp2 Scya8	Ccl8-201	protein_coding	antimicrobial humoral immune response mediated by antimicrobial peptide [GO:0061844]; calcium ion transport [GO:0006816]; cell-cell signaling [GO:0007267]; cellular calcium ion homeostasis [GO:0006874]; cellular response to interleukin-1 [GO:0071347]; cellular response to tumor necrosis factor [GO:0071356]; cellular response to type II interferon [GO:0071346]; chemokine-mediated signaling pathway…	extracellular space [GO:0005615]	CCR chemokine receptor binding [GO:0048020]; chemokine activity [GO:0008009]; heparin binding [GO:0008201]; phospholipase activator activity [GO:0016004]; protein kinase activity [GO:0004672]
ENSMUST00000029846	3.70866	1.07641e-10	P18406	CCN1_MOUSE	CCN family member 1 (3CH61) (Cellular communication network factor 1) (Cysteine-rich angiogenic inducer 61) (Insulin-like growth factor-binding protein 10) (IBP-10) (IGF-binding protein 10) (IGFBP-10) (Protein CYR61)	Ccn1 Cyr61 Igfbp10	Ccn1-201	protein_coding	apoptotic process [GO:0006915]; apoptotic process involved in heart morphogenesis [GO:0003278]; atrial septum morphogenesis [GO:0060413]; atrioventricular valve morphogenesis [GO:0003181]; cell adhesion [GO:0007155]; cell-cell adhesion [GO:0098609]; chemotaxis [GO:0006935]; chondroblast differentiation [GO:0060591]; chorio-allantoic fusion [GO:0060710]; extracellular matrix organization [GO:00301…	collagen-containing extracellular matrix [GO:0062023]; extracellular matrix [GO:0031012]; extracellular region [GO:0005576]	extracellular matrix binding [GO:0050840]; growth factor binding [GO:0019838]; heparin binding [GO:0008201]; integrin binding [GO:0005178]
ENSMUST00000005255	2.61468	0.00457875	O54775	CCN4_MOUSE	CCN family member 4 (ELM-1) (WNT1-inducible-signaling pathway protein 1) (WISP-1)	Ccn4 Elm1 Wisp1	Ccn4-201	protein_coding	bone development [GO:0060348]; cell adhesion [GO:0007155]; glucose homeostasis [GO:0042593]; negative regulation of cell death [GO:0060548]; negative regulation of chondrocyte differentiation [GO:0032331]; negative regulation of fat cell differentiation [GO:0045599]; osteoblast differentiation [GO:0001649]; osteoclast differentiation [GO:0030316]; positive regulation of cell growth involved in ca…	cytoplasm [GO:0005737]; cytosol [GO:0005829]; extracellular matrix [GO:0031012]; extracellular space [GO:0005615]	heparin binding [GO:0008201]; integrin binding [GO:0005178]
ENSMUST00000050574	-2.43513	6.33499e-08	Q5SRT8	CCNJL_MOUSE	Cyclin-J-like protein	Ccnjl Gm877	Ccnjl-201	protein_coding	mitotic cell cycle phase transition [GO:0044772]; regulation of cyclin-dependent protein serine/threonine kinase activity [GO:0000079]	centrosome [GO:0005813]; cyclin-dependent protein kinase holoenzyme complex [GO:0000307]; cytoplasm [GO:0005737]; nucleus [GO:0005634]	cyclin-dependent protein serine/threonine kinase regulator activity [GO:0016538]
ENSMUST00000026911	2.68184	1.27432e-05	P51675	CCR1_MOUSE	C-C chemokine receptor type 1 (C-C CKR-1) (CC-CKR-1) (CCR-1) (CCR1) (Macrophage inflammatory protein 1-alpha receptor) (MIP-1alpha-R) (RANTES-R) (CD antigen CD191)	Ccr1 Cmkbr1	Ccr1-201	protein_coding	calcium ion transport [GO:0006816]; calcium-mediated signaling [GO:0019722]; cell chemotaxis [GO:0060326]; cell-cell signaling [GO:0007267]; cellular calcium ion homeostasis [GO:0006874]; chemokine-mediated signaling pathway [GO:0070098]; exocytosis [GO:0006887]; immune response [GO:0006955]; inflammatory response [GO:0006954]; leukocyte chemotaxis [GO:0030595]; myeloid cell differentiation [GO:0…	cytoplasm [GO:0005737]; external side of plasma membrane [GO:0009897]; neuronal cell body [GO:0043025]; plasma membrane [GO:0005886]	C-C chemokine binding [GO:0019957]; C-C chemokine receptor activity [GO:0016493]; chemokine (C-C motif) ligand 5 binding [GO:0071791]; chemokine (C-C motif) ligand 7 binding [GO:0035717]; chemokine receptor activity [GO:0004950]; phosphatidylinositol phospholipase C activity [GO:0004435]
ENSMUST00000103134	3.3582	0.0224327	P47774	CCR7_MOUSE	C-C chemokine receptor type 7 (C-C CKR-7) (CC-CKR-7) (CCR-7) (Epstein-Barr virus-induced G-protein coupled receptor 1) (EBI1) (EBV-induced G-protein coupled receptor 1) (MIP-3 beta receptor) (CD antigen CD197)	Ccr7 Cmkbr7 Ebi1 Ebi1h	Ccr7-201	protein_coding	actin cytoskeleton organization [GO:0030036]; calcium-mediated signaling [GO:0019722]; cell chemotaxis [GO:0060326]; cellular response to cytokine stimulus [GO:0071345]; chemotaxis [GO:0006935]; establishment of T cell polarity [GO:0001768]; homeostasis of number of cells [GO:0048872]; immune response [GO:0006955]; inflammatory response [GO:0006954]; lymph node development [GO:0048535]; lymphocyt…	cell surface [GO:0009986]; external side of plasma membrane [GO:0009897]; mitochondrion [GO:0005739]; plasma membrane [GO:0005886]	C-C chemokine binding [GO:0019957]; C-C chemokine receptor activity [GO:0016493]; C-C motif chemokine 19 receptor activity [GO:0038117]; C-C motif chemokine 21 receptor activity [GO:0038121]; chemokine (C-C motif) ligand 19 binding [GO:0035757]; chemokine (C-C motif) ligand 21 binding [GO:0035758]; G protein-coupled receptor activity [GO:0004930]
ENSMUST00000199839	2.60933	0.000513632	O35457	CCRL2_MOUSE	C-C chemokine receptor-like 2 (Chemokine receptor CCR11) (G-protein coupled beta chemokine receptor) (Lipopolysaccharide-inducible C-C chemokine receptor) (L-CCR)	Ccrl2 Ccr11 Lccr	Ccrl2-203	protein_coding	calcium-mediated signaling [GO:0019722]; cell chemotaxis [GO:0060326]; immune response [GO:0006955]; inflammatory response [GO:0006954]; positive regulation of cytosolic calcium ion concentration [GO:0007204]	cytoplasm [GO:0005737]; external side of plasma membrane [GO:0009897]; plasma membrane [GO:0005886]	C-C chemokine binding [GO:0019957]; C-C chemokine receptor activity [GO:0016493]; CCR chemokine receptor binding [GO:0048020]; chemokine receptor binding [GO:0042379]
ENSMUST00000111888	2.59956	0.000623227	O35457	CCRL2_MOUSE	C-C chemokine receptor-like 2 (Chemokine receptor CCR11) (G-protein coupled beta chemokine receptor) (Lipopolysaccharide-inducible C-C chemokine receptor) (L-CCR)	Ccrl2 Ccr11 Lccr	Ccrl2-201	protein_coding	calcium-mediated signaling [GO:0019722]; cell chemotaxis [GO:0060326]; immune response [GO:0006955]; inflammatory response [GO:0006954]; positive regulation of cytosolic calcium ion concentration [GO:0007204]	cytoplasm [GO:0005737]; external side of plasma membrane [GO:0009897]; plasma membrane [GO:0005886]	C-C chemokine binding [GO:0019957]; C-C chemokine receptor activity [GO:0016493]; CCR chemokine receptor binding [GO:0048020]; chemokine receptor binding [GO:0042379]
ENSMUST00000154658	3.02024	0.0145802	Q6R0H7	GNAS1_MOUSE	Guanine nucleotide-binding protein G(s) subunit alpha isoforms XLas (Adenylate cyclase-stimulating G alpha protein) (Extra large alphas protein) (XLalphas)	Gnas Gnas1	Gnas-220	nonsense_mediated_decay	adenylate cyclase-activating adrenergic receptor signaling pathway [GO:0071880]; adenylate cyclase-activating dopamine receptor signaling pathway [GO:0007191]; adenylate cyclase-activating G protein-coupled receptor signaling pathway [GO:0007189]; adenylate cyclase-modulating G protein-coupled receptor signaling pathway [GO:0007188]; bone development [GO:0060348]; calcium ion homeostasis [GO:0055…	apical plasma membrane [GO:0016324]; COPI-coated Golgi to ER transport vesicle [GO:0030142]; cytoplasm [GO:0005737]; cytosol [GO:0005829]; dendrite [GO:0030425]; endosome [GO:0005768]; Golgi apparatus [GO:0005794]; heterotrimeric G-protein complex [GO:0005834]; membrane [GO:0016020]; membrane raft [GO:0045121]; neuronal cell body [GO:0043025]; nucleus [GO:0005634]; perinuclear region of cytoplasm…	adenylate cyclase activator activity [GO:0010856]; alkylglycerophosphoethanolamine phosphodiesterase activity [GO:0047391]; alpha-tubulin binding [GO:0043014]; beta-2 adrenergic receptor binding [GO:0031698]; cAMP-dependent protein kinase inhibitor activity [GO:0004862]; corticotropin-releasing hormone receptor 1 binding [GO:0051430]; D1 dopamine receptor binding [GO:0031748]; G protein-coupled r…
ENSMUST00000119824	5.07823	0.00916325	Q9DAA3	CD036_MOUSE	Uncharacterized protein C4orf36 homolog		1700016H13Rik-202	protein_coding
ENSMUST00000061829	3.71004	3.63903e-13	P10810	CD14_MOUSE	Monocyte differentiation antigen CD14 (Myeloid cell-specific leucine-rich glycoprotein) (CD antigen CD14)	Cd14	Cd14-201	protein_coding	cellular response to diacyl bacterial lipopeptide [GO:0071726]; cellular response to lipopolysaccharide [GO:0071222]; cellular response to lipoteichoic acid [GO:0071223]; cellular response to molecule of bacterial origin [GO:0071219]; cellular response to triacyl bacterial lipopeptide [GO:0071727]; inflammatory response [GO:0006954]; innate immune response [GO:0045087]; lipopolysaccharide-mediate…	cell surface [GO:0009986]; external side of plasma membrane [GO:0009897]; extracellular space [GO:0005615]; Golgi apparatus [GO:0005794]; lipopolysaccharide receptor complex [GO:0046696]; membrane raft [GO:0045121]; plasma membrane [GO:0005886]	lipopeptide binding [GO:0071723]; lipopolysaccharide binding [GO:0001530]; lipopolysaccharide immune receptor activity [GO:0001875]; lipoteichoic acid binding [GO:0070891]
ENSMUST00000004829	3.97874	2.56721e-06	Q07763	CD244_MOUSE	Natural killer cell receptor 2B4 (NK cell type I receptor protein 2B4) (NKR2B4) (Non-MHC restricted killing associated) (SLAM family member 4) (SLAMF4) (Signaling lymphocytic activation molecule 4) (CD antigen CD244)	Cd244 2b4 Nmrk	Cd244a-201	protein_coding	adaptive immune response [GO:0002250]; innate immune response [GO:0045087]; myeloid dendritic cell activation [GO:0001773]; natural killer cell activation involved in immune response [GO:0002323]; positive regulation of CD8-positive, alpha-beta T cell proliferation [GO:2000566]; positive regulation of granzyme B production [GO:0071663]; positive regulation of inositol phosphate biosynthetic proce…	external side of plasma membrane [GO:0009897]	MHC class I protein binding [GO:0042288]
ENSMUST00000039861	2.21131	5.92416e-05	Q63994	CD33_MOUSE	Myeloid cell surface antigen CD33 (Sialic acid-binding Ig-like lectin 3) (Siglec-3) (CD antigen CD33)	Cd33 Siglec3	Cd33-202	protein_coding	cell adhesion [GO:0007155]	cell surface [GO:0009986]; cytosol [GO:0005829]; external side of plasma membrane [GO:0009897]; Golgi apparatus [GO:0005794]; nucleoplasm [GO:0005654]; peroxisome [GO:0005777]; plasma membrane [GO:0005886]	carbohydrate binding [GO:0030246]; protein phosphatase binding [GO:0019903]; sialic acid binding [GO:0033691]
ENSMUST00000004728	2.03226	0.000142013	Q63994	CD33_MOUSE	Myeloid cell surface antigen CD33 (Sialic acid-binding Ig-like lectin 3) (Siglec-3) (CD antigen CD33)	Cd33 Siglec3	Cd33-201	protein_coding	cell adhesion [GO:0007155]	cell surface [GO:0009986]; cytosol [GO:0005829]; external side of plasma membrane [GO:0009897]; Golgi apparatus [GO:0005794]; nucleoplasm [GO:0005654]; peroxisome [GO:0005777]; plasma membrane [GO:0005886]	carbohydrate binding [GO:0030246]; protein phosphatase binding [GO:0019903]; sialic acid binding [GO:0033691]
ENSMUST00000000696	2.27476	3.92883e-07	Q64389	CD52_MOUSE	CAMPATH-1 antigen (Lymphocyte differentiation antigen B7) (CD antigen CD52)	Cd52 Cdw52 Mb7	Cd52-201	protein_coding	positive regulation of cytosolic calcium ion concentration [GO:0007204]; response to bacterium [GO:0009617]	plasma membrane [GO:0005886]; sperm midpiece [GO:0097225]
ENSMUST00000038845	2.12444	2.54408e-12	Q61451	CD53_MOUSE	Leukocyte surface antigen CD53 (Cell surface glycoprotein CD53) (CD antigen CD53)	Cd53	Cd53-201	protein_coding	positive regulation of myoblast fusion [GO:1901741]	cell surface [GO:0009986]; cell-cell junction [GO:0005911]; immunological synapse [GO:0001772]; plasma membrane [GO:0005886]	identical protein binding [GO:0042802]
ENSMUST00000026159	4.57914	1.49845e-05	P50283	CD7_MOUSE	T-cell antigen CD7 (CD antigen CD7)	Cd7	Cd7-201	protein_coding	adaptive immune response [GO:0002250]; homeostasis of number of cells within a tissue [GO:0048873]	membrane [GO:0016020]	signaling receptor activity [GO:0038023]
ENSMUST00000019633	-4.62613	0.0117804	O55237	CD70_MOUSE	CD70 antigen (CD27 ligand) (CD27-L) (Tumor necrosis factor ligand superfamily member 7) (CD antigen CD70)	Cd70 Cd27l Cd27lg Tnfsf7	Cd70-201	protein_coding	B cell mediated immunity [GO:0019724]; B cell proliferation [GO:0042100]; extrinsic apoptotic signaling pathway [GO:0097191]; T cell mediated immunity [GO:0002456]; tumor necrosis factor-mediated signaling pathway [GO:0033209]	extracellular space [GO:0005615]; plasma membrane [GO:0005886]	cytokine activity [GO:0005125]; protease binding [GO:0002020]; tumor necrosis factor receptor binding [GO:0005164]
ENSMUST00000232409	3.00897	0.00107189	Q00609	CD80_MOUSE	T-lymphocyte activation antigen CD80 (Activation B7-1 antigen) (B7) (CD antigen CD80)	Cd80 B7	Cd80-203	protein_coding	cell surface receptor signaling pathway [GO:0007166]; cellular response to lipopolysaccharide [GO:0071222]; immune response [GO:0006955]; negative regulation of T cell proliferation [GO:0042130]; positive regulation of alpha-beta T cell proliferation [GO:0046641]; positive regulation of peptidyl-tyrosine phosphorylation [GO:0050731]; positive regulation of T cell proliferation [GO:0042102]; T cel…	cell surface [GO:0009986]; external side of plasma membrane [GO:0009897]; protein complex involved in cell adhesion [GO:0098636]	coreceptor activity [GO:0015026]
ENSMUST00000099816	2.1828	0.000100512	Q00609	CD80_MOUSE	T-lymphocyte activation antigen CD80 (Activation B7-1 antigen) (B7) (CD antigen CD80)	Cd80 B7	Cd80-201	protein_coding	cell surface receptor signaling pathway [GO:0007166]; cellular response to lipopolysaccharide [GO:0071222]; immune response [GO:0006955]; negative regulation of T cell proliferation [GO:0042130]; positive regulation of alpha-beta T cell proliferation [GO:0046641]; positive regulation of peptidyl-tyrosine phosphorylation [GO:0050731]; positive regulation of T cell proliferation [GO:0042102]; T cel…	cell surface [GO:0009986]; external side of plasma membrane [GO:0009897]; protein complex involved in cell adhesion [GO:0098636]	coreceptor activity [GO:0015026]
ENSMUST00000089620	2.58905	2.13957e-08	P42082	CD86_MOUSE	T-lymphocyte activation antigen CD86 (Activation B7-2 antigen) (Early T-cell costimulatory molecule 1) (ETC-1) (CD antigen CD86)	Cd86	Cd86-201	protein_coding	activation of phospholipase C activity [GO:0007202]; activation of protein kinase C activity [GO:1990051]; adaptive immune response [GO:0002250]; B cell activation [GO:0042113]; CD40 signaling pathway [GO:0023035]; cell surface receptor signaling pathway [GO:0007166]; cellular response to lipopolysaccharide [GO:0071222]; defense response to virus [GO:0051607]; immune response [GO:0006955]; negati…	cell surface [GO:0009986]; centriolar satellite [GO:0034451]; external side of plasma membrane [GO:0009897]; extracellular exosome [GO:0070062]; intracellular membrane-bounded organelle [GO:0043231]; plasma membrane [GO:0005886]	signaling receptor binding [GO:0005102]
ENSMUST00000030535	2.0734	0.00653154	P56389	CDD_MOUSE	Cytidine deaminase (EC 3.5.4.5) (Cytidine aminohydrolase)	Cda Cdd	Cda-201	protein_coding	cellular response to external biotic stimulus [GO:0071217]; CMP catabolic process [GO:0006248]; cytidine deamination [GO:0009972]; dCMP catabolic process [GO:0006249]; negative regulation of cell growth [GO:0030308]; negative regulation of nucleotide metabolic process [GO:0045980]; response to cycloheximide [GO:0046898]; UMP salvage [GO:0044206]	cytosol [GO:0005829]	cytidine deaminase activity [GO:0004126]; deaminase activity [GO:0019239]; deoxycytidine deaminase activity [GO:0047844]; identical protein binding [GO:0042802]; nucleoside binding [GO:0001882]; protein homodimerization activity [GO:0042803]; zinc ion binding [GO:0008270]
ENSMUST00000119901	4.27398	2.32727e-13	P39689	CDN1A_MOUSE	Cyclin-dependent kinase inhibitor 1 (CDK-interacting protein 1) (Melanoma differentiation-associated protein) (p21)	Cdkn1a Cip1 Waf1	Cdkn1a-202	protein_coding	cellular response to amino acid starvation [GO:0034198]; cellular response to DNA damage stimulus [GO:0006974]; cellular response to extracellular stimulus [GO:0031668]; cellular response to gamma radiation [GO:0071480]; cellular response to ionizing radiation [GO:0071479]; cellular response to UV-B [GO:0071493]; cellular senescence [GO:0090398]; DNA damage response, signal transduction by p53 cl…	cyclin-dependent protein kinase holoenzyme complex [GO:0000307]; cytoplasm [GO:0005737]; cytosol [GO:0005829]; nuclear body [GO:0016604]; nucleolus [GO:0005730]; nucleoplasm [GO:0005654]; nucleus [GO:0005634]; PCNA-p21 complex [GO:0070557]; perinuclear region of cytoplasm [GO:0048471]; protein-containing complex [GO:0032991]	cyclin binding [GO:0030332]; cyclin-dependent protein kinase activating kinase activity [GO:0019912]; cyclin-dependent protein serine/threonine kinase inhibitor activity [GO:0004861]; metal ion binding [GO:0046872]; molecular function activator activity [GO:0140677]; molecular function inhibitor activity [GO:0140678]; protein kinase binding [GO:0019901]; protein kinase inhibitor activity [GO:0004…
ENSMUST00000218123	2.98086	1.0608e-05	A0A1W2P7X1	A0A1W2P7X1_MOUSE	Predicted gene, 49339	Gm49339	Gm49339-202	nonsense_mediated_decay		membrane [GO:0016020]
ENSMUST00000233296	4.27179	1.13621e-13	P39689	CDN1A_MOUSE	Cyclin-dependent kinase inhibitor 1 (CDK-interacting protein 1) (Melanoma differentiation-associated protein) (p21)	Cdkn1a Cip1 Waf1	Cdkn1a-205	protein_coding	cellular response to amino acid starvation [GO:0034198]; cellular response to DNA damage stimulus [GO:0006974]; cellular response to extracellular stimulus [GO:0031668]; cellular response to gamma radiation [GO:0071480]; cellular response to ionizing radiation [GO:0071479]; cellular response to UV-B [GO:0071493]; cellular senescence [GO:0090398]; DNA damage response, signal transduction by p53 cl…	cyclin-dependent protein kinase holoenzyme complex [GO:0000307]; cytoplasm [GO:0005737]; cytosol [GO:0005829]; nuclear body [GO:0016604]; nucleolus [GO:0005730]; nucleoplasm [GO:0005654]; nucleus [GO:0005634]; PCNA-p21 complex [GO:0070557]; perinuclear region of cytoplasm [GO:0048471]; protein-containing complex [GO:0032991]	cyclin binding [GO:0030332]; cyclin-dependent protein kinase activating kinase activity [GO:0019912]; cyclin-dependent protein serine/threonine kinase inhibitor activity [GO:0004861]; metal ion binding [GO:0046872]; molecular function activator activity [GO:0140677]; molecular function inhibitor activity [GO:0140678]; protein kinase binding [GO:0019901]; protein kinase inhibitor activity [GO:0004…
ENSMUST00000023829	4.23807	2.3393e-13	P39689	CDN1A_MOUSE	Cyclin-dependent kinase inhibitor 1 (CDK-interacting protein 1) (Melanoma differentiation-associated protein) (p21)	Cdkn1a Cip1 Waf1	Cdkn1a-201	protein_coding	cellular response to amino acid starvation [GO:0034198]; cellular response to DNA damage stimulus [GO:0006974]; cellular response to extracellular stimulus [GO:0031668]; cellular response to gamma radiation [GO:0071480]; cellular response to ionizing radiation [GO:0071479]; cellular response to UV-B [GO:0071493]; cellular senescence [GO:0090398]; DNA damage response, signal transduction by p53 cl…	cyclin-dependent protein kinase holoenzyme complex [GO:0000307]; cytoplasm [GO:0005737]; cytosol [GO:0005829]; nuclear body [GO:0016604]; nucleolus [GO:0005730]; nucleoplasm [GO:0005654]; nucleus [GO:0005634]; PCNA-p21 complex [GO:0070557]; perinuclear region of cytoplasm [GO:0048471]; protein-containing complex [GO:0032991]	cyclin binding [GO:0030332]; cyclin-dependent protein kinase activating kinase activity [GO:0019912]; cyclin-dependent protein serine/threonine kinase inhibitor activity [GO:0004861]; metal ion binding [GO:0046872]; molecular function activator activity [GO:0140677]; molecular function inhibitor activity [GO:0140678]; protein kinase binding [GO:0019901]; protein kinase inhibitor activity [GO:0004…
ENSMUST00000122348	3.87684	1.06024e-12	P39689	CDN1A_MOUSE	Cyclin-dependent kinase inhibitor 1 (CDK-interacting protein 1) (Melanoma differentiation-associated protein) (p21)	Cdkn1a Cip1 Waf1	Cdkn1a-203	protein_coding	cellular response to amino acid starvation [GO:0034198]; cellular response to DNA damage stimulus [GO:0006974]; cellular response to extracellular stimulus [GO:0031668]; cellular response to gamma radiation [GO:0071480]; cellular response to ionizing radiation [GO:0071479]; cellular response to UV-B [GO:0071493]; cellular senescence [GO:0090398]; DNA damage response, signal transduction by p53 cl…	cyclin-dependent protein kinase holoenzyme complex [GO:0000307]; cytoplasm [GO:0005737]; cytosol [GO:0005829]; nuclear body [GO:0016604]; nucleolus [GO:0005730]; nucleoplasm [GO:0005654]; nucleus [GO:0005634]; PCNA-p21 complex [GO:0070557]; perinuclear region of cytoplasm [GO:0048471]; protein-containing complex [GO:0032991]	cyclin binding [GO:0030332]; cyclin-dependent protein kinase activating kinase activity [GO:0019912]; cyclin-dependent protein serine/threonine kinase inhibitor activity [GO:0004861]; metal ion binding [GO:0046872]; molecular function activator activity [GO:0140677]; molecular function inhibitor activity [GO:0140678]; protein kinase binding [GO:0019901]; protein kinase inhibitor activity [GO:0004…
ENSMUST00000070642	2.42677	6.13023e-08	P28033	CEBPB_MOUSE	CCAAT/enhancer-binding protein beta (C/EBP beta) (AGP/EBP) (Interleukin-6-dependent-binding protein) (IL-6DBP) (Liver-enriched transcriptional activator) (LAP)	Cebpb	Cebpb-201	protein_coding	brown fat cell differentiation [GO:0050873]; cellular response to amino acid stimulus [GO:0071230]; cellular response to interleukin-1 [GO:0071347]; cellular response to lipopolysaccharide [GO:0071222]; cellular response to organic cyclic compound [GO:0071407]; defense response to bacterium [GO:0042742]; embryonic placenta development [GO:0001892]; fat cell differentiation [GO:0045444]; granuloma…	C/EBP complex [GO:1990647]; CHOP-C/EBP complex [GO:0036488]; chromatin [GO:0000785]; condensed chromosome, centromeric region [GO:0000779]; cytoplasm [GO:0005737]; nuclear matrix [GO:0016363]; nucleoplasm [GO:0005654]; nucleus [GO:0005634]; RNA polymerase II transcription regulator complex [GO:0090575]	chromatin binding [GO:0003682]; chromatin DNA binding [GO:0031490]; DNA binding [GO:0003677]; DNA-binding transcription activator activity, RNA polymerase II-specific [GO:0001228]; DNA-binding transcription factor activity, RNA polymerase II-specific [GO:0000981]; DNA-binding transcription factor binding [GO:0140297]; DNA-binding transcription repressor activity, RNA polymerase II-specific [GO:00…
ENSMUST00000096232	3.88889	1.07436e-14	Q00322	CEBPD_MOUSE	CCAAT/enhancer-binding protein delta (C/EBP delta) (C/EBP-related protein 3)	Cebpd Crp3	Cebpd-201	protein_coding	fat cell differentiation [GO:0045444]; hematopoietic progenitor cell differentiation [GO:0002244]; inner ear development [GO:0048839]; negative regulation of DNA-templated transcription [GO:0045892]; positive regulation of osteoblast differentiation [GO:0045669]; positive regulation of transcription by RNA polymerase II [GO:0045944]; regulation of cell differentiation [GO:0045595]; regulation of …	nucleoplasm [GO:0005654]; nucleus [GO:0005634]; RNA polymerase II transcription regulator complex [GO:0090575]	DNA binding [GO:0003677]; DNA-binding transcription activator activity, RNA polymerase II-specific [GO:0001228]; DNA-binding transcription factor activity, RNA polymerase II-specific [GO:0000981]; identical protein binding [GO:0042802]; RNA polymerase II cis-regulatory region sequence-specific DNA binding [GO:0000978]; sequence-specific DNA binding [GO:0043565]; sequence-specific double-stranded …
ENSMUST00000036456	-2.03882	0.030101	Q9D3R3	CEP72_MOUSE	Centrosomal protein of 72 kDa (Cep72)	Cep72 Kiaa1519	Cep72-201	protein_coding	centriole replication [GO:0007099]; gamma-tubulin complex localization [GO:0033566]; regulation of protein localization to centrosome [GO:1904779]; spindle organization [GO:0007051]	centriolar satellite [GO:0034451]; centrosome [GO:0005813]; mitochondrion [GO:0005739]; nucleoplasm [GO:0005654]
ENSMUST00000097542	-3.14399	0.00213585	Q0VEJ0	CEP76_MOUSE	Centrosomal protein of 76 kDa (Cep76)	Cep76	Cep76-201	protein_coding	regulation of centriole replication [GO:0046599]	centriole [GO:0005814]; centrosome [GO:0005813]; cytoplasm [GO:0005737]; protein-containing complex [GO:0032991]
ENSMUST00000011298	-3.48974	0.00304641	Q6P8Y0	CF161_MOUSE	Cilia- and flagella-associated protein 161	Cfap161	Cfap161-201	protein_coding	cilium assembly [GO:0060271]	axonemal microtubule [GO:0005879]; motile cilium [GO:0031514]
ENSMUST00000021287	-3.18177	0.00624034	Q5F201	CFA52_MOUSE	Cilia- and flagella-associated protein 52 (WD repeat-containing protein 16)	Cfap52 Wdr16	Cfap52-201	protein_coding	cilium assembly [GO:0060271]; establishment of left/right asymmetry [GO:0061966]; flagellated sperm motility [GO:0030317]	9+2 motile cilium [GO:0097729]; axonemal microtubule [GO:0005879]; axoneme [GO:0005930]
ENSMUST00000151083	-2.0915	0.000358201	Q3UY96	CFA74_MOUSE	Cilia- and flagella-associated protein 74	Cfap74	Cfap74-209	protein_coding	axoneme assembly [GO:0035082]	axoneme [GO:0005930]
ENSMUST00000050562	5.42836	2.12961e-22	Q9Z0F5	CH25H_MOUSE	Cholesterol 25-hydroxylase (EC 1.14.99.38) (Cholesterol 25-monooxygenase) (m25OH)	Ch25h	Ch25h-201	protein_coding	B cell chemotaxis [GO:0035754]; cholesterol metabolic process [GO:0008203]; negative regulation of fusion of virus membrane with host plasma membrane [GO:1903914]; response to type I interferon [GO:0034340]; sterol biosynthetic process [GO:0016126]	endoplasmic reticulum membrane [GO:0005789]; membrane [GO:0016020]	C-4 methylsterol oxidase activity [GO:0000254]; cholesterol 25-hydroxylase activity [GO:0001567]; iron ion binding [GO:0005506]; oxidoreductase activity [GO:0016491]; steroid hydroxylase activity [GO:0008395]
ENSMUST00000153856	2.0127	0.014338	Q61362	CH3L1_MOUSE	Chitinase-3-like protein 1 (BRP39 protein) (Breast regression protein 39) (Cartilage glycoprotein 39) (CGP-39) (GP-39)	Chi3l1 Brp39 Chil1	Chil1-207	protein_coding	activation of NF-kappaB-inducing kinase activity [GO:0007250]; apoptotic process [GO:0006915]; carbohydrate metabolic process [GO:0005975]; cellular response to tumor necrosis factor [GO:0071356]; chitin catabolic process [GO:0006032]; inflammatory response [GO:0006954]; lung development [GO:0030324]; positive regulation of angiogenesis [GO:0045766]; positive regulation of ERK1 and ERK2 cascade […	cytoplasm [GO:0005737]; endoplasmic reticulum [GO:0005783]; extracellular region [GO:0005576]; extracellular space [GO:0005615]	chitin binding [GO:0008061]
ENSMUST00000082060	2.01006	0.0148086	Q61362	CH3L1_MOUSE	Chitinase-3-like protein 1 (BRP39 protein) (Breast regression protein 39) (Cartilage glycoprotein 39) (CGP-39) (GP-39)	Chi3l1 Brp39 Chil1	Chil1-201	protein_coding	activation of NF-kappaB-inducing kinase activity [GO:0007250]; apoptotic process [GO:0006915]; carbohydrate metabolic process [GO:0005975]; cellular response to tumor necrosis factor [GO:0071356]; chitin catabolic process [GO:0006032]; inflammatory response [GO:0006954]; lung development [GO:0030324]; positive regulation of angiogenesis [GO:0045766]; positive regulation of ERK1 and ERK2 cascade […	cytoplasm [GO:0005737]; endoplasmic reticulum [GO:0005783]; extracellular region [GO:0005576]; extracellular space [GO:0005615]	chitin binding [GO:0008061]
ENSMUST00000100681	3.02609	0.0460306	Q9D979	CHCT1_MOUSE	CHD1 helical C-terminal domain containing protein 1 (Uncharacterized protein C17orf64 homolog)	Chct1	1700125H20Rik-202	protein_coding		cytoplasm [GO:0005737]
ENSMUST00000039267	-2.09175	0.0421396	A2AJK6	CHD7_MOUSE	Chromodomain-helicase-DNA-binding protein 7 (CHD-7) (EC 3.6.4.12) (ATP-dependent helicase CHD7)	Chd7	Chd7-201	protein_coding	adult heart development [GO:0007512]; adult walking behavior [GO:0007628]; aorta development [GO:0035904]; aorta morphogenesis [GO:0035909]; artery morphogenesis [GO:0048844]; atrioventricular canal development [GO:0036302]; blood circulation [GO:0008015]; blood vessel development [GO:0001568]; blood vessel remodeling [GO:0001974]; camera-type eye development [GO:0043010]; cardiac septum morphoge…	chromatin [GO:0000785]; nucleolus [GO:0005730]; nucleoplasm [GO:0005654]; nucleus [GO:0005634]	ATP binding [GO:0005524]; ATP hydrolysis activity [GO:0016887]; ATP-dependent chromatin remodeler activity [GO:0140658]; chromatin binding [GO:0003682]; DNA binding [GO:0003677]; helicase activity [GO:0004386]; histone binding [GO:0042393]; promoter-specific chromatin binding [GO:1990841]; RNA polymerase II cis-regulatory region sequence-specific DNA binding [GO:0000978]
ENSMUST00000063062	4.14523	3.23888e-05	O35744	CHIL3_MOUSE	Chitinase-like protein 3 (EC 3.2.1.52) (Beta-N-acetylhexosaminidase Ym1) (Chitinase-3-like protein 3) (ECF-L) (Eosinophil chemotactic cytokine) (Secreted protein Ym1)	Chil3 Chi3l3 Ym1	Chil3-201	protein_coding	chitin catabolic process [GO:0006032]; inflammatory response [GO:0006954]; polysaccharide catabolic process [GO:0000272]; positive regulation of chemokine production [GO:0032722]; production of molecular mediator involved in inflammatory response [GO:0002532]	cytoplasm [GO:0005737]; cytoplasmic vesicle [GO:0031410]; extracellular region [GO:0005576]; extracellular space [GO:0005615]; nuclear envelope [GO:0005635]; rough endoplasmic reticulum lumen [GO:0048237]	beta-N-acetylhexosaminidase activity [GO:0004563]; carbohydrate binding [GO:0030246]; chitin binding [GO:0008061]; kinase binding [GO:0019900]; N-acetyl-beta-D-galactosaminidase activity [GO:0102148]
ENSMUST00000162547	2.95944	0.0124014	A0A571BED7	A0A571BED7_MOUSE	Riken cDNA 1810020O05 gene	1810020O05Rik	1810020O05Rik-201	nonsense_mediated_decay
ENSMUST00000067741	-4.4393	3.54518e-05	Q80XD1	CHIO_MOUSE	Beta-chimaerin (Beta-chimerin) (Rho GTPase-activating protein 3)	Chn2 Arhgap3 Bch	Chn2-202	protein_coding	positive regulation of GTPase activity [GO:0043547]; regulation of GTPase activity [GO:0043087]; signal transduction [GO:0007165]	membrane [GO:0016020]; synapse [GO:0045202]	GTPase activator activity [GO:0005096]; metal ion binding [GO:0046872]
ENSMUST00000114401	-4.47397	3.80163e-05	Q80XD1	CHIO_MOUSE	Beta-chimaerin (Beta-chimerin) (Rho GTPase-activating protein 3)	Chn2 Arhgap3 Bch	Chn2-203	protein_coding	positive regulation of GTPase activity [GO:0043547]; regulation of GTPase activity [GO:0043087]; signal transduction [GO:0007165]	membrane [GO:0016020]; synapse [GO:0045202]	GTPase activator activity [GO:0005096]; metal ion binding [GO:0046872]
ENSMUST00000146114	-4.51006	3.28198e-05	Q80XD1	CHIO_MOUSE	Beta-chimaerin (Beta-chimerin) (Rho GTPase-activating protein 3)	Chn2 Arhgap3 Bch	Chn2-209	protein_coding	positive regulation of GTPase activity [GO:0043547]; regulation of GTPase activity [GO:0043087]; signal transduction [GO:0007165]	membrane [GO:0016020]; synapse [GO:0045202]	GTPase activator activity [GO:0005096]; metal ion binding [GO:0046872]
ENSMUST00000023568	3.80057	0.0150194	Q9CXM0	CHODL_MOUSE	Chondrolectin (Transmembrane protein MT75)	Chodl	Chodl-201	protein_coding	nervous system development [GO:0007399]; positive regulation of axonogenesis [GO:0050772]; regulation of neuron projection development [GO:0010975]	centrosome [GO:0005813]; cytoplasm [GO:0005737]; cytosol [GO:0005829]; membrane [GO:0016020]; perinuclear region of cytoplasm [GO:0048471]	carbohydrate binding [GO:0030246]
ENSMUST00000098630	7.07036	0.00418991	Q0P523	CIB3_MOUSE	Calcium and integrin-binding family member 3	Cib3	Cib3-201	protein_coding	calcium ion homeostasis [GO:0055074]		calcium ion binding [GO:0005509]; magnesium ion binding [GO:0000287]
ENSMUST00000050551	2.29008	0.00283115	P97769	CITE1_MOUSE	Cbp/p300-interacting transactivator 1 (Melanocyte-specific protein 1)	Cited1 Msg1	Cited1-201	protein_coding	apoptotic process [GO:0006915]; brain development [GO:0007420]; embryonic axis specification [GO:0000578]; labyrinthine layer development [GO:0060711]; melanin biosynthetic process [GO:0042438]; melanocyte differentiation [GO:0030318]; negative regulation of DNA-templated transcription [GO:0045892]; negative regulation of mesenchymal to epithelial transition involved in metanephros morphogenesis …	cytoplasm [GO:0005737]; cytosol [GO:0005829]; nucleus [GO:0005634]	chromatin binding [GO:0003682]; co-SMAD binding [GO:0070410]; LBD domain binding [GO:0050693]; protein C-terminus binding [GO:0008022]; protein homodimerization activity [GO:0042803]; transcription coactivator activity [GO:0003713]
ENSMUST00000101336	2.09357	0.00310937	P97769	CITE1_MOUSE	Cbp/p300-interacting transactivator 1 (Melanocyte-specific protein 1)	Cited1 Msg1	Cited1-202	protein_coding	apoptotic process [GO:0006915]; brain development [GO:0007420]; embryonic axis specification [GO:0000578]; labyrinthine layer development [GO:0060711]; melanin biosynthetic process [GO:0042438]; melanocyte differentiation [GO:0030318]; negative regulation of DNA-templated transcription [GO:0045892]; negative regulation of mesenchymal to epithelial transition involved in metanephros morphogenesis …	cytoplasm [GO:0005737]; cytosol [GO:0005829]; nucleus [GO:0005634]	chromatin binding [GO:0003682]; co-SMAD binding [GO:0070410]; LBD domain binding [GO:0050693]; protein C-terminus binding [GO:0008022]; protein homodimerization activity [GO:0042803]; transcription coactivator activity [GO:0003713]
ENSMUST00000094814	-2.03639	2.35004e-07	Q9WUL8	CITE4_MOUSE	Cbp/p300-interacting transactivator 4 (MSG1-related protein 2) (MRG-2)	Cited4 Mrg2	Cited4-201	protein_coding	positive regulation of DNA-templated transcription [GO:0045893]; response to estrogen [GO:0043627]	cytoplasm [GO:0005737]; nucleus [GO:0005634]	transcription coactivator activity [GO:0003713]
ENSMUST00000139790	2.94603	4.46959e-06	D6RFD3	D6RFD3_MOUSE	Prolyl 4-hydroxylase subunit alpha-3	P4ha3	P4ha3-203	nonsense_mediated_decay
ENSMUST00000106735	-3.71327	0.0175576	Q9JJR6	CK016_MOUSE	Uncharacterized protein C11orf16 homolog	D7h11orf16	BC051019-202	protein_coding
ENSMUST00000234820	2.93513	0.00783957	A0A3Q4EC87	A0A3Q4EC87_MOUSE	cDNA sequence BC004004	BC004004	BC004004-218	nonsense_mediated_decay		Golgi membrane [GO:0000139]
ENSMUST00000033334	-3.77875	0.0144074	Q9JJR6	CK016_MOUSE	Uncharacterized protein C11orf16 homolog	D7h11orf16	BC051019-201	protein_coding
ENSMUST00000040374	3.45544	0.0108424	Q9D1Z2	CK091_MOUSE	Uncharacterized protein C11orf91 homolog		A930018P22Rik-201	protein_coding
ENSMUST00000032240	2.13513	0.011458	Q9Z2H6	CLC4D_MOUSE	C-type lectin domain family 4 member D (C-type lectin superfamily member 8) (Dendritic cell-associated C-type lectin 3) (DC-associated C-type lectin 3) (Dectin-3) (Macrophage-restricted C-type lectin) (CD antigen CD368)	Clec4d Clecsf8 Mcl	Clec4d-201	protein_coding	adaptive immune response [GO:0002250]; antifungal innate immune response [GO:0061760]; defense response to bacterium [GO:0042742]; Fc-gamma receptor signaling pathway [GO:0038094]; immune response [GO:0006955]; innate immune response [GO:0045087]; positive regulation of I-kappaB kinase/NF-kappaB signaling [GO:0043123]; positive regulation of myeloid dendritic cell activation [GO:0030887]; T cell …	external side of plasma membrane [GO:0009897]; plasma membrane [GO:0005886]	carbohydrate binding [GO:0030246]; immunoglobulin receptor binding [GO:0034987]; mannose binding [GO:0005537]; metal ion binding [GO:0046872]; pattern recognition receptor activity [GO:0038187]
ENSMUST00000129948	2.49082	0.000138147	Q9R007	CLC5A_MOUSE	C-type lectin domain family 5 member A (C-type lectin superfamily member 5) (Myeloid DAP12-associating lectin 1) (MDL-1)	Clec5a Clecsf5 Mdl1	Clec5a-203	protein_coding	innate immune response [GO:0045087]; myeloid cell differentiation [GO:0030099]; negative regulation of apoptotic process [GO:0043066]; negative regulation of myeloid cell apoptotic process [GO:0033033]; osteoblast development [GO:0002076]; positive regulation of cytokine production [GO:0001819]	cell surface [GO:0009986]; cytosol [GO:0005829]; plasma membrane [GO:0005886]	carbohydrate binding [GO:0030246]; virus receptor activity [GO:0001618]
ENSMUST00000101491	2.27267	4.43153e-07	Q9R007	CLC5A_MOUSE	C-type lectin domain family 5 member A (C-type lectin superfamily member 5) (Myeloid DAP12-associating lectin 1) (MDL-1)	Clec5a Clecsf5 Mdl1	Clec5a-202	protein_coding	innate immune response [GO:0045087]; myeloid cell differentiation [GO:0030099]; negative regulation of apoptotic process [GO:0043066]; negative regulation of myeloid cell apoptotic process [GO:0033033]; osteoblast development [GO:0002076]; positive regulation of cytokine production [GO:0001819]	cell surface [GO:0009986]; cytosol [GO:0005829]; plasma membrane [GO:0005886]	carbohydrate binding [GO:0030246]; virus receptor activity [GO:0001618]
ENSMUST00000046506	2.81296	0.0006569	Q9QZM3	CLCF1_MOUSE	Cardiotrophin-like cytokine factor 1 (B-cell-stimulating factor 3) (BSF-3) (Novel neurotrophin-1) (NNT-1)	Clcf1 Bsf3 Nnt1	Clcf1-201	protein_coding	B cell differentiation [GO:0030183]; cell surface receptor signaling pathway [GO:0007166]; negative regulation of motor neuron apoptotic process [GO:2000672]; negative regulation of neuron apoptotic process [GO:0043524]; positive regulation of astrocyte differentiation [GO:0048711]; positive regulation of B cell proliferation [GO:0030890]; positive regulation of cell population proliferation [GO:…	CNTFR-CLCF1 complex [GO:0097059]; CRLF-CLCF1 complex [GO:0097058]; extracellular region [GO:0005576]; extracellular space [GO:0005615]	ciliary neurotrophic factor receptor binding [GO:0005127]; cytokine activity [GO:0005125]; signaling receptor binding [GO:0005102]
ENSMUST00000051401	5.45915	0.00650243	O35054	CLD4_MOUSE	Claudin-4 (Clostridium perfringens enterotoxin receptor) (CPE-R) (CPE-receptor)	Cldn4 Cper Cpetr1	Cldn4-201	protein_coding	bicellular tight junction assembly [GO:0070830]; calcium-independent cell-cell adhesion via plasma membrane cell-adhesion molecules [GO:0016338]; cell adhesion [GO:0007155]; circadian rhythm [GO:0007623]; establishment of skin barrier [GO:0061436]; female pregnancy [GO:0007565]; positive regulation of cell migration [GO:0030335]; positive regulation of metallopeptidase activity [GO:1905050]; posi…	apical plasma membrane [GO:0016324]; apicolateral plasma membrane [GO:0016327]; basal plasma membrane [GO:0009925]; bicellular tight junction [GO:0005923]; cell-cell junction [GO:0005911]; chloride channel complex [GO:0034707]; lateral plasma membrane [GO:0016328]; membrane [GO:0016020]; plasma membrane [GO:0005886]; tight junction [GO:0070160]	chloride channel activity [GO:0005254]; identical protein binding [GO:0042802]; structural molecule activity [GO:0005198]
ENSMUST00000108597	2.89377	0.0208556	Q9Z261	CLD7_MOUSE	Claudin-7	Cldn7	Cldn7-204	protein_coding	bicellular tight junction assembly [GO:0070830]; calcium-independent cell-cell adhesion via plasma membrane cell-adhesion molecules [GO:0016338]; cell adhesion [GO:0007155]; negative regulation of apoptotic process [GO:0043066]; negative regulation of cell adhesion [GO:0007162]; negative regulation of protein-containing complex assembly [GO:0031333]; positive regulation of cell motility [GO:20001…	apicolateral plasma membrane [GO:0016327]; basolateral plasma membrane [GO:0016323]; bicellular tight junction [GO:0005923]; lateral plasma membrane [GO:0016328]; membrane [GO:0016020]; plasma membrane [GO:0005886]	cell adhesion molecule binding [GO:0050839]; identical protein binding [GO:0042802]; protein domain specific binding [GO:0019904]; structural molecule activity [GO:0005198]
ENSMUST00000023670	-5.92804	0.00584432	Q8BHB9	CLIC6_MOUSE	Chloride intracellular channel protein 6	Clic6	Clic6-201	protein_coding	regulation of ion transmembrane transport [GO:0034765]	chloride channel complex [GO:0034707]; cytoplasm [GO:0005737]; plasma membrane [GO:0005886]	chloride channel activity [GO:0005254]; D2 dopamine receptor binding [GO:0031749]; D3 dopamine receptor binding [GO:0031750]; D4 dopamine receptor binding [GO:0031751]; identical protein binding [GO:0042802]; protein C-terminus binding [GO:0008022]; voltage-gated ion channel activity [GO:0005244]
ENSMUST00000106561	3.04969	1.6455e-09	Q6SJQ7	CLM1_MOUSE	CMRF35-like molecule 1 (CLM-1) (CD300 antigen-like family member F) (Leukocyte mono-Ig-like receptor 3) (Myeloid-associated immunoglobulin-like receptor 5) (MAIR-5) (MAIR-V) (CD antigen CD300f)	Cd300lf Clm1 Lmir3	Cd300lf-202	protein_coding	interleukin-13-mediated signaling pathway [GO:0035772]; negative regulation of apoptotic cell clearance [GO:2000426]; negative regulation of mast cell activation [GO:0033004]; negative regulation of MyD88-dependent toll-like receptor signaling pathway [GO:0034125]; osteoclast differentiation [GO:0030316]; positive regulation of apoptotic cell clearance [GO:2000427]; positive regulation of interle…	plasma membrane [GO:0005886]	ceramide binding [GO:0097001]; identical protein binding [GO:0042802]; interleukin-4 receptor binding [GO:0005136]; phosphatidylserine binding [GO:0001786]; transmembrane signaling receptor activity [GO:0004888]; virus receptor activity [GO:0001618]
ENSMUST00000051264	3.02943	1.78546e-09	Q6SJQ7	CLM1_MOUSE	CMRF35-like molecule 1 (CLM-1) (CD300 antigen-like family member F) (Leukocyte mono-Ig-like receptor 3) (Myeloid-associated immunoglobulin-like receptor 5) (MAIR-5) (MAIR-V) (CD antigen CD300f)	Cd300lf Clm1 Lmir3	Cd300lf-201	protein_coding	interleukin-13-mediated signaling pathway [GO:0035772]; negative regulation of apoptotic cell clearance [GO:2000426]; negative regulation of mast cell activation [GO:0033004]; negative regulation of MyD88-dependent toll-like receptor signaling pathway [GO:0034125]; osteoclast differentiation [GO:0030316]; positive regulation of apoptotic cell clearance [GO:2000427]; positive regulation of interle…	plasma membrane [GO:0005886]	ceramide binding [GO:0097001]; identical protein binding [GO:0042802]; interleukin-4 receptor binding [GO:0005136]; phosphatidylserine binding [GO:0001786]; transmembrane signaling receptor activity [GO:0004888]; virus receptor activity [GO:0001618]
ENSMUST00000092459	-2.29737	0.0259894	Q6SJQ5	CLM3_MOUSE	CMRF35-like molecule 3 (CLM-3) (CD300 antigen-like family member H) (CD300 molecule-like family member D3)	Cd300ld3 Cd300lh Clm3 Lmir7	Cd300ld3-201	protein_coding	positive regulation of protein ubiquitination [GO:0031398]; positive regulation of toll-like receptor 9 signaling pathway [GO:0034165]; toll-like receptor 9 signaling pathway [GO:0034162]	early endosome [GO:0005769]; endosome [GO:0005768]; lysosome [GO:0005764]; plasma membrane [GO:0005886]	transmembrane signaling receptor activity [GO:0004888]
ENSMUST00000045075	2.55299	0.000223856	Q8VCH2	CLM5_MOUSE	CMRF35-like molecule 5 (CLM-5) (CD300 antigen like family member D) (Leukocyte mono-Ig-like receptor 4) (Myeloid-associated immunoglobulin-like receptor 4) (MAIR-4) (MAIR-IV)	Cd300ld Clm5 Lmir4	Cd300ld-201	protein_coding	immune system process [GO:0002376]; regulation of interleukin-6 production [GO:0032675]; regulation of tumor necrosis factor production [GO:0032680]	plasma membrane [GO:0005886]	transmembrane signaling receptor activity [GO:0004888]; virus receptor activity [GO:0001618]
ENSMUST00000239005	3.15176	0.00459097	Q3U497	CLM7_MOUSE	CMRF35-like molecule 7 (CLM-7) (CD300 antigen-like family member B) (Immune receptor expressed on myeloid cells 3) (IREM-3) (Leukocyte mono-Ig-like receptor 5) (CD antigen CD300b)	Cd300lb Irem3 Lmir5	Cd300lb-204	protein_coding	cellular response to lipopolysaccharide [GO:0071222]; neutrophil mediated immunity [GO:0002446]; positive regulation of mast cell activation [GO:0033005]	plasma membrane [GO:0005886]	identical protein binding [GO:0042802]; transmembrane signaling receptor activity [GO:0004888]
ENSMUST00000044664	2.86061	0.0017185	Q920A1	CLTR2_MOUSE	Cysteinyl leukotriene receptor 2 (CysLTR2)	Cysltr2 Cyslt2	Cysltr2-201	protein_coding	neuropeptide signaling pathway [GO:0007218]; positive regulation of angiogenesis [GO:0045766]; positive regulation of cell death [GO:0010942]; positive regulation of ERK1 and ERK2 cascade [GO:0070374]	membrane [GO:0016020]; plasma membrane [GO:0005886]	cysteinyl leukotriene receptor activity [GO:0001631]; G protein-coupled peptide receptor activity [GO:0008528]
ENSMUST00000169168	2.80284	0.000359131	Q920A1	CLTR2_MOUSE	Cysteinyl leukotriene receptor 2 (CysLTR2)	Cysltr2 Cyslt2	Cysltr2-202	protein_coding	neuropeptide signaling pathway [GO:0007218]; positive regulation of angiogenesis [GO:0045766]; positive regulation of cell death [GO:0010942]; positive regulation of ERK1 and ERK2 cascade [GO:0070374]	membrane [GO:0016020]; plasma membrane [GO:0005886]	cysteinyl leukotriene receptor activity [GO:0001631]; G protein-coupled peptide receptor activity [GO:0008528]
ENSMUST00000150282	-2.27442	0.0236395	Q8BMA3	CNKR3_MOUSE	Connector enhancer of kinase suppressor of ras 3 (Connector enhancer of KSR 3) (CNK homolog protein 3) (CNK3) (CNKSR family member 3) (Maguin-like protein)	Cnksr3	Cnksr3-202	protein_coding	negative regulation of ERK1 and ERK2 cascade [GO:0070373]; negative regulation of peptidyl-serine phosphorylation [GO:0033137]; positive regulation of sodium ion transmembrane transporter activity [GO:2000651]; positive regulation of sodium ion transport [GO:0010765]	apical plasma membrane [GO:0016324]; cytoplasm [GO:0005737]
ENSMUST00000015346	-2.4157	0.0128005	Q8BMA3	CNKR3_MOUSE	Connector enhancer of kinase suppressor of ras 3 (Connector enhancer of KSR 3) (CNK homolog protein 3) (CNK3) (CNKSR family member 3) (Maguin-like protein)	Cnksr3	Cnksr3-201	protein_coding	negative regulation of ERK1 and ERK2 cascade [GO:0070373]; negative regulation of peptidyl-serine phosphorylation [GO:0033137]; positive regulation of sodium ion transmembrane transporter activity [GO:2000651]; positive regulation of sodium ion transport [GO:0010765]	apical plasma membrane [GO:0016324]; cytoplasm [GO:0005737]
ENSMUST00000177715	2.89923	0.013299	A0A075B6A0	A0A075B6A0_MOUSE	Immunoglobulin heavy constant mu	Ighm	Ighm-202	IG_C_gene	adaptive immune response [GO:0002250]; antibacterial humoral response [GO:0019731]; defense response to Gram-negative bacterium [GO:0050829]; innate immune response [GO:0045087]	cell surface [GO:0009986]; hexameric IgM immunoglobulin complex [GO:0071757]; membrane [GO:0016020]; pentameric IgM immunoglobulin complex [GO:0071756]	immunoglobulin receptor binding [GO:0034987]; peptidoglycan binding [GO:0042834]; phosphatidylcholine binding [GO:0031210]; single-stranded DNA binding [GO:0003697]
ENSMUST00000118882	-7.24889	0.0167079	Q4VAB4	CNPY1_MOUSE	Protein canopy homolog 1	Cnpy1	Cnpy1-202	protein_coding		endoplasmic reticulum [GO:0005783]
ENSMUST00000117098	-7.53915	0.0114423	Q4VAB4	CNPY1_MOUSE	Protein canopy homolog 1	Cnpy1	Cnpy1-201	protein_coding		endoplasmic reticulum [GO:0005783]
ENSMUST00000120068	-8.12366	0.00403025	Q4VAB4	CNPY1_MOUSE	Protein canopy homolog 1	Cnpy1	Cnpy1-203	protein_coding		endoplasmic reticulum [GO:0005783]
ENSMUST00000001547	-2.16247	2.15658e-08	P11087	CO1A1_MOUSE	Collagen alpha-1(I) chain (Alpha-1 type I collagen)	Col1a1 Cola1	Col1a1-201	protein_coding	blood vessel development [GO:0001568]; bone trabecula formation [GO:0060346]; cartilage development involved in endochondral bone morphogenesis [GO:0060351]; cellular response to amino acid stimulus [GO:0071230]; cellular response to epidermal growth factor stimulus [GO:0071364]; cellular response to fibroblast growth factor stimulus [GO:0044344]; cellular response to fluoride [GO:1902618]; cellu…	collagen trimer [GO:0005581]; collagen type I trimer [GO:0005584]; collagen-containing extracellular matrix [GO:0062023]; cytoplasm [GO:0005737]; endoplasmic reticulum [GO:0005783]; extracellular matrix [GO:0031012]; extracellular region [GO:0005576]; extracellular space [GO:0005615]; Golgi apparatus [GO:0005794]; secretory granule [GO:0030141]	extracellular matrix structural constituent [GO:0005201]; identical protein binding [GO:0042802]; metal ion binding [GO:0046872]; platelet-derived growth factor binding [GO:0048407]; protease binding [GO:0002020]
ENSMUST00000024988	2.82144	0.00300189	P01027	CO3_MOUSE	Complement C3 (HSE-MSF) [Cleaved into: Complement C3 beta chain; C3-beta-c (C3bc); Complement C3 alpha chain; C3a anaphylatoxin; Acylation stimulating protein (ASP) (C3adesArg); Complement C3b alpha' chain; Complement C3c alpha' chain fragment 1; Complement C3dg fragment; Complement C3g fragment; Complement C3d fragment; Complement C3f fragment; Complement C3c alpha' chain fragment 2]	C3	C3-201	protein_coding	amyloid-beta clearance [GO:0097242]; blood coagulation [GO:0007596]; cell surface receptor signaling pathway involved in cell-cell signaling [GO:1905114]; complement activation [GO:0006956]; complement activation, alternative pathway [GO:0006957]; complement activation, classical pathway [GO:0006958]; complement-dependent cytotoxicity [GO:0097278]; complement-mediated synapse pruning [GO:0150062]…	cell surface [GO:0009986]; extracellular region [GO:0005576]; extracellular space [GO:0005615]; plasma membrane [GO:0005886]; protein-containing complex [GO:0032991]; serine-type endopeptidase complex [GO:1905370]	C5L2 anaphylatoxin chemotactic receptor binding [GO:0031715]; endopeptidase inhibitor activity [GO:0004866]; lipid binding [GO:0008289]
ENSMUST00000069507	2.48179	0.00114243	P01029	CO4B_MOUSE	Complement C4-B [Cleaved into: Complement C4 beta chain; Complement C4 alpha chain; C4a anaphylatoxin; Complement C4 gamma chain]	C4b C4	C4b-201	protein_coding	complement activation [GO:0006956]; complement activation, classical pathway [GO:0006958]; immunoglobulin mediated immune response [GO:0016064]; inflammatory response [GO:0006954]; innate immune response [GO:0045087]; positive regulation of immune response [GO:0050778]; positive regulation of opsonization [GO:1903028]	axon [GO:0030424]; classical-complement-pathway C3/C5 convertase complex [GO:0005601]; dendrite [GO:0030425]; extracellular region [GO:0005576]; extracellular space [GO:0005615]; neuronal cell body [GO:0043025]; plasma membrane [GO:0005886]; symbiont cell surface [GO:0106139]; synapse [GO:0045202]	carbohydrate binding [GO:0030246]; complement binding [GO:0001848]; complement component C1q complex binding [GO:0001849]; endopeptidase inhibitor activity [GO:0004866]
ENSMUST00000064873	6.09922	0.00620523	Q8K182	CO8A_MOUSE	Complement component C8 alpha chain (Complement component 8 subunit alpha)	C8a	C8a-202	protein_coding	complement activation [GO:0006956]; complement activation, alternative pathway [GO:0006957]; complement activation, classical pathway [GO:0006958]; cytolysis [GO:0019835]; positive regulation of immune response [GO:0050778]	extracellular region [GO:0005576]; extracellular space [GO:0005615]; membrane attack complex [GO:0005579]	complement binding [GO:0001848]; protein-containing complex binding [GO:0044877]
ENSMUST00000089332	-2.98798	0.0221006	Q00780	CO8A1_MOUSE	Collagen alpha-1(VIII) chain [Cleaved into: Vastatin]	Col8a1	Col8a1-201	protein_coding	angiogenesis [GO:0001525]; camera-type eye morphogenesis [GO:0048593]; cell adhesion [GO:0007155]; endodermal cell differentiation [GO:0035987]; epithelial cell proliferation [GO:0050673]; extracellular matrix organization [GO:0030198]; positive regulation of cell-substrate adhesion [GO:0010811]	basement membrane [GO:0005604]; collagen trimer [GO:0005581]; collagen-containing extracellular matrix [GO:0062023]; extracellular matrix [GO:0031012]; extracellular space [GO:0005615]	extracellular matrix structural constituent [GO:0005201]
ENSMUST00000070132	-5.3394	2.20526e-05	P25318	CO8A2_MOUSE	Collagen alpha-2(VIII) chain (Endothelial collagen)	Col8a2	Col8a2-201	protein_coding	angiogenesis [GO:0001525]; camera-type eye morphogenesis [GO:0048593]; cell adhesion [GO:0007155]; epithelial cell proliferation [GO:0050673]; extracellular matrix organization [GO:0030198]	basement membrane [GO:0005604]; collagen trimer [GO:0005581]; extracellular matrix [GO:0031012]; extracellular space [GO:0005615]	extracellular matrix structural constituent [GO:0005201]
ENSMUST00000237912	2.88414	6.05775e-07	A0A494B8Y7	A0A494B8Y7_MOUSE	AHNAK nucleoprotein (desmoyokin)	Ahnak	Ahnak-205	nonsense_mediated_decay	regulation of RNA splicing [GO:0043484]; regulation of voltage-gated calcium channel activity [GO:1901385]	actin cytoskeleton [GO:0015629]; cell-cell contact zone [GO:0044291]; cell-cell junction [GO:0005911]; costamere [GO:0043034]; cytoplasm [GO:0005737]; cytosol [GO:0005829]; extracellular exosome [GO:0070062]; membrane raft [GO:0045121]; nucleus [GO:0005634]; plasma membrane [GO:0005886]; plasma membrane protein complex [GO:0098797]; sarcolemma [GO:0042383]; vesicle [GO:0031982]	identical protein binding [GO:0042802]; S100 protein binding [GO:0044548]
ENSMUST00000105409	-2.6568	0.00623067	P39061	COIA1_MOUSE	Collagen alpha-1(XVIII) chain [Cleaved into: Endostatin; Non-collagenous domain 1 (NC1)]	Col18a1	Col18a1-203	protein_coding	angiogenesis [GO:0001525]; blood vessel endothelial cell migration [GO:0043534]; cell adhesion [GO:0007155]; endothelial cell apoptotic process [GO:0072577]; endothelial cell morphogenesis [GO:0001886]; extracellular matrix organization [GO:0030198]; positive regulation of blood vessel endothelial cell migration [GO:0043536]; positive regulation of endothelial cell apoptotic process [GO:2000353];…	basement membrane [GO:0005604]; collagen trimer [GO:0005581]; collagen-containing extracellular matrix [GO:0062023]; extracellular matrix [GO:0031012]; extracellular space [GO:0005615]	extracellular matrix structural constituent [GO:0005201]; identical protein binding [GO:0042802]; metal ion binding [GO:0046872]
ENSMUST00000081654	-2.70339	0.00605789	P39061	COIA1_MOUSE	Collagen alpha-1(XVIII) chain [Cleaved into: Endostatin; Non-collagenous domain 1 (NC1)]	Col18a1	Col18a1-202	protein_coding	angiogenesis [GO:0001525]; blood vessel endothelial cell migration [GO:0043534]; cell adhesion [GO:0007155]; endothelial cell apoptotic process [GO:0072577]; endothelial cell morphogenesis [GO:0001886]; extracellular matrix organization [GO:0030198]; positive regulation of blood vessel endothelial cell migration [GO:0043536]; positive regulation of endothelial cell apoptotic process [GO:2000353];…	basement membrane [GO:0005604]; collagen trimer [GO:0005581]; collagen-containing extracellular matrix [GO:0062023]; extracellular matrix [GO:0031012]; extracellular space [GO:0005615]	extracellular matrix structural constituent [GO:0005201]; identical protein binding [GO:0042802]; metal ion binding [GO:0046872]
ENSMUST00000036737	-3.9746	0.0217374	Q8CF98	COL10_MOUSE	Collectin-10 (Collectin liver protein 1) (CL-L1)	Colec10 Cll1	Colec10-201	protein_coding	complement activation, lectin pathway [GO:0001867]; cranial skeletal system development [GO:1904888]; defense response [GO:0006952]; embryo development ending in birth or egg hatching [GO:0009792]; heterophilic cell-cell adhesion via plasma membrane cell adhesion molecules [GO:0007157]; positive regulation of opsonization [GO:1903028]; proteolysis [GO:0006508]	collagen trimer [GO:0005581]; cytoplasm [GO:0005737]; cytosol [GO:0005829]; extracellular space [GO:0005615]; Golgi apparatus [GO:0005794]; nucleus [GO:0005634]	chemoattractant activity [GO:0042056]; mannose binding [GO:0005537]
ENSMUST00000036300	2.06005	0.0441732	Q5QNQ9	CORA1_MOUSE	Collagen alpha-1(XXVII) chain	Col27a1 Kiaa1870	Col27a1-201	protein_coding	extracellular matrix organization [GO:0030198]; growth plate cartilage chondrocyte development [GO:0003431]	collagen-containing extracellular matrix [GO:0062023]; extracellular matrix [GO:0031012]; extracellular space [GO:0005615]; fibrillar collagen trimer [GO:0005583]	extracellular matrix structural constituent [GO:0005201]; metal ion binding [GO:0046872]
ENSMUST00000034874	-2.50991	3.92916e-05	Q9QZ82	CP11A_MOUSE	Cholesterol side-chain cleavage enzyme, mitochondrial (EC 1.14.15.6) (CYPXIA1) (Cholesterol desmolase) (Cytochrome P450 11A1) (Cytochrome P450(scc))	Cyp11a1 Cyp11a	Cyp11a1-201	protein_coding	C21-steroid hormone biosynthetic process [GO:0006700]; cellular response to peptide hormone stimulus [GO:0071375]; cholesterol metabolic process [GO:0008203]; cortisol metabolic process [GO:0034650]; glucocorticoid biosynthetic process [GO:0006704]; mating behavior [GO:0007617]; response to hydrogen peroxide [GO:0042542]; steroid biosynthetic process [GO:0006694]	mitochondrial crista [GO:0030061]; mitochondrial inner membrane [GO:0005743]; mitochondrion [GO:0005739]; perikaryon [GO:0043204]	cholesterol binding [GO:0015485]; cholesterol monooxygenase (side-chain-cleaving) activity [GO:0008386]; heme binding [GO:0020037]; iron ion binding [GO:0005506]
ENSMUST00000098657	6.59826	0.0463206	P15392	CP2A4_MOUSE	Cytochrome P450 2A4 (EC 1.14.14.1) (CYPIIA4) (Cytochrome P450-15-alpha) (Cytochrome P450-IIA3.1) (Testosterone 15-alpha-hydroxylase)	Cyp2a4 Cyp2a-4	Cyp2a4-201	protein_coding	coumarin metabolic process [GO:0009804]; epoxygenase P450 pathway [GO:0019373]; organic acid metabolic process [GO:0006082]; response to stilbenoid [GO:0035634]; xenobiotic metabolic process [GO:0006805]	cytoplasm [GO:0005737]; cytoplasmic microtubule [GO:0005881]; endoplasmic reticulum membrane [GO:0005789]; intracellular membrane-bounded organelle [GO:0043231]	arachidonic acid epoxygenase activity [GO:0008392]; aromatase activity [GO:0070330]; coumarin 7-hydroxylase activity [GO:0008389]; enzyme binding [GO:0019899]; heme binding [GO:0020037]; iron ion binding [GO:0005506]; oxidoreductase activity, acting on paired donors, with incorporation or reduction of molecular oxygen, reduced flavin or flavoprotein as one donor, and incorporation of one atom of …
ENSMUST00000027144	-3.58566	0.000850063	Q8C196	CPSM_MOUSE	Carbamoyl-phosphate synthase [ammonia], mitochondrial (EC 6.3.4.16) (Carbamoyl-phosphate synthetase I) (CPSase I)	Cps1	Cps1-201	protein_coding	'de novo' pyrimidine nucleobase biosynthetic process [GO:0006207]; anion homeostasis [GO:0055081]; carbamoyl phosphate biosynthetic process [GO:0070409]; cellular response to ammonium ion [GO:0071242]; cellular response to cAMP [GO:0071320]; cellular response to fibroblast growth factor stimulus [GO:0044344]; cellular response to glucagon stimulus [GO:0071377]; cellular response to oleic acid [GO…	cytoplasm [GO:0005737]; mitochondrial inner membrane [GO:0005743]; mitochondrial nucleoid [GO:0042645]; mitochondrion [GO:0005739]; nucleolus [GO:0005730]; protein-containing complex [GO:0032991]	ATP binding [GO:0005524]; calcium ion binding [GO:0005509]; carbamoyl-phosphate synthase (ammonia) activity [GO:0004087]; carbamoyl-phosphate synthase (glutamine-hydrolyzing) activity [GO:0004088]; endopeptidase activity [GO:0004175]; glutamate binding [GO:0016595]; metal ion binding [GO:0046872]; modified amino acid binding [GO:0072341]; phospholipid binding [GO:0005543]; protein-containing comp…
ENSMUST00000006721	7.13784	3.21243e-11	Q9JJV1	CRBA2_MOUSE	Beta-crystallin A2 (Beta-A2 crystallin)	Cryba2	Cryba2-201	protein_coding	lens development in camera-type eye [GO:0002088]; visual perception [GO:0007601]		identical protein binding [GO:0042802]; structural constituent of eye lens [GO:0005212]
ENSMUST00000123716	-2.43278	0.000559398	D6RDF0	D6RDF0_MOUSE	Monocarboxylate transporter 11	Slc16a11	Slc16a11-203	nonsense_mediated_decay		membrane [GO:0016020]
ENSMUST00000166406	-2.01719	0.00521007	Q920C1	CRDL1_MOUSE	Chordin-like protein 1 (Neuralin-1) (Neurogenesin-1) (Ventroptin)	Chrdl1 Ng1 Nrln1	Chrdl1-204	protein_coding	AMPA glutamate receptor clustering [GO:0097113]; BMP signaling pathway [GO:0030509]; cell differentiation [GO:0030154]; cell fate determination [GO:0001709]; embryonic axis specification [GO:0000578]; excitatory chemical synaptic transmission [GO:0098976]; eye development [GO:0001654]; negative regulation of BMP signaling pathway [GO:0030514]; neuron differentiation [GO:0030182]; ossification [GO…	extracellular region [GO:0005576]; plasma membrane [GO:0005886]; synapse [GO:0045202]	BMP binding [GO:0036122]; transforming growth factor beta binding [GO:0050431]
ENSMUST00000093925	-2.15984	0.00205603	P35347	CRFR1_MOUSE	Corticotropin-releasing factor receptor 1 (CRF-R-1) (CRF-R1) (CRFR-1) (Corticotropin-releasing hormone receptor 1) (CRH-R-1) (CRH-R1)	Crhr1 Crhr	Crhr1-201	protein_coding	adenylate cyclase-activating G protein-coupled receptor signaling pathway [GO:0007189]; adenylate cyclase-modulating G protein-coupled receptor signaling pathway [GO:0007188]; adrenal gland development [GO:0030325]; behavioral response to cocaine [GO:0048148]; behavioral response to ethanol [GO:0048149]; behavioral response to pain [GO:0048266]; cell surface receptor signaling pathway [GO:0007166…	apical part of cell [GO:0045177]; dendrite [GO:0030425]; membrane [GO:0016020]; multivesicular body [GO:0005771]; neuron projection [GO:0043005]; neuronal cell body [GO:0043025]; plasma membrane [GO:0005886]; trans-Golgi network [GO:0005802]; vesicle [GO:0031982]	corticotrophin-releasing factor receptor activity [GO:0015056]; corticotropin-releasing hormone binding [GO:0051424]; corticotropin-releasing hormone receptor activity [GO:0043404]; G protein-coupled peptide receptor activity [GO:0008528]; G protein-coupled receptor activity [GO:0004930]; G-protein alpha-subunit binding [GO:0001965]; peptide binding [GO:0042277]; peptide hormone binding [GO:00170…
ENSMUST00000132583	2.77476	5.75224e-06	Q8BZQ2	CRLD2_MOUSE	Cysteine-rich secretory protein LCCL domain-containing 2 (Coffeecrisp)	Crispld2	Crispld2-203	protein_coding	extracellular matrix organization [GO:0030198]; face morphogenesis [GO:0060325]; lung development [GO:0030324]	extracellular matrix [GO:0031012]; extracellular space [GO:0005615]; transport vesicle [GO:0030133]	glycosaminoglycan binding [GO:0005539]; heparin binding [GO:0008201]
ENSMUST00000034282	2.51597	1.06483e-06	Q8BZQ2	CRLD2_MOUSE	Cysteine-rich secretory protein LCCL domain-containing 2 (Coffeecrisp)	Crispld2	Crispld2-201	protein_coding	extracellular matrix organization [GO:0030198]; face morphogenesis [GO:0060325]; lung development [GO:0030324]	extracellular matrix [GO:0031012]; extracellular space [GO:0005615]; transport vesicle [GO:0030133]	glycosaminoglycan binding [GO:0005539]; heparin binding [GO:0008201]
ENSMUST00000108972	2.51335	1.03483e-06	Q8BZQ2	CRLD2_MOUSE	Cysteine-rich secretory protein LCCL domain-containing 2 (Coffeecrisp)	Crispld2	Crispld2-202	protein_coding	extracellular matrix organization [GO:0030198]; face morphogenesis [GO:0060325]; lung development [GO:0030324]	extracellular matrix [GO:0031012]; extracellular space [GO:0005615]; transport vesicle [GO:0030133]	glycosaminoglycan binding [GO:0005539]; heparin binding [GO:0008201]
ENSMUST00000180384	-4.85696	0.0301659	Q149L7	CRTAM_MOUSE	Cytotoxic and regulatory T-cell molecule (Class-I MHC-restricted T-cell-associated molecule) (CD antigen CD355)	Crtam	Crtam-202	protein_coding	adaptive immune response [GO:0002250]; cell recognition [GO:0008037]; detection of stimulus [GO:0051606]; detection of tumor cell [GO:0002355]; establishment of T cell polarity [GO:0001768]; heterophilic cell-cell adhesion via plasma membrane cell adhesion molecules [GO:0007157]; lymphocyte migration into lymphoid organs [GO:0097021]; negative regulation of activated T cell proliferation [GO:0046…	immunological synapse [GO:0001772]; plasma membrane [GO:0005886]	identical protein binding [GO:0042802]; signaling receptor binding [GO:0005102]
ENSMUST00000188848	-4.89953	0.0284345	Q149L7	CRTAM_MOUSE	Cytotoxic and regulatory T-cell molecule (Class-I MHC-restricted T-cell-associated molecule) (CD antigen CD355)	Crtam	Crtam-204	protein_coding	adaptive immune response [GO:0002250]; cell recognition [GO:0008037]; detection of stimulus [GO:0051606]; detection of tumor cell [GO:0002355]; establishment of T cell polarity [GO:0001768]; heterophilic cell-cell adhesion via plasma membrane cell adhesion molecules [GO:0007157]; lymphocyte migration into lymphoid organs [GO:0097021]; negative regulation of activated T cell proliferation [GO:0046…	immunological synapse [GO:0001772]; plasma membrane [GO:0005886]	identical protein binding [GO:0042802]; signaling receptor binding [GO:0005102]
ENSMUST00000180872	-5.43583	0.0158683	Q149L7	CRTAM_MOUSE	Cytotoxic and regulatory T-cell molecule (Class-I MHC-restricted T-cell-associated molecule) (CD antigen CD355)	Crtam	Crtam-203	protein_coding	adaptive immune response [GO:0002250]; cell recognition [GO:0008037]; detection of stimulus [GO:0051606]; detection of tumor cell [GO:0002355]; establishment of T cell polarity [GO:0001768]; heterophilic cell-cell adhesion via plasma membrane cell adhesion molecules [GO:0007157]; lymphocyte migration into lymphoid organs [GO:0097021]; negative regulation of activated T cell proliferation [GO:0046…	immunological synapse [GO:0001772]; plasma membrane [GO:0005886]	identical protein binding [GO:0042802]; signaling receptor binding [GO:0005102]
ENSMUST00000038886	3.20279	0.00101894	P09920	CSF3_MOUSE	Granulocyte colony-stimulating factor (G-CSF)	Csf3 Csfg	Csf3-201	protein_coding	cellular response to cytokine stimulus [GO:0071345]; cellular response to lipopolysaccharide [GO:0071222]; granulocyte differentiation [GO:0030851]; immune response [GO:0006955]; negative regulation of neuron death [GO:1901215]; positive regulation of actin cytoskeleton reorganization [GO:2000251]; positive regulation of actin filament polymerization [GO:0030838]; positive regulation of cell popu…	endocytic vesicle lumen [GO:0071682]; extracellular region [GO:0005576]; extracellular space [GO:0005615]	cytokine activity [GO:0005125]; enzyme binding [GO:0019899]; granulocyte colony-stimulating factor receptor binding [GO:0005130]; growth factor activity [GO:0008083]
ENSMUST00000215916	3.28964	1.77316e-26	P59054	CSRN1_MOUSE	Cysteine/serine-rich nuclear protein 1 (CSRNP-1) (Axin-1 up-regulated gene 1 protein) (TGF-beta-induced apoptosis protein 3) (TAIP-3)	Csrnp1 Axud1 Taip3	Csrnp1-204	protein_coding	apoptotic process [GO:0006915]; face morphogenesis [GO:0060325]; platelet-derived growth factor receptor signaling pathway [GO:0048008]; positive regulation of transcription by RNA polymerase II [GO:0045944]; post-embryonic development [GO:0009791]; regulation of DNA-templated transcription [GO:0006355]; regulation of transcription by RNA polymerase II [GO:0006357]; roof of mouth development [GO:…	nucleus [GO:0005634]	DNA-binding transcription activator activity, RNA polymerase II-specific [GO:0001228]; DNA-binding transcription factor activity [GO:0003700]; DNA-binding transcription factor activity, RNA polymerase II-specific [GO:0000981]; sequence-specific DNA binding [GO:0043565]
ENSMUST00000035101	3.2883	4.35988e-26	P59054	CSRN1_MOUSE	Cysteine/serine-rich nuclear protein 1 (CSRNP-1) (Axin-1 up-regulated gene 1 protein) (TGF-beta-induced apoptosis protein 3) (TAIP-3)	Csrnp1 Axud1 Taip3	Csrnp1-201	protein_coding	apoptotic process [GO:0006915]; face morphogenesis [GO:0060325]; platelet-derived growth factor receptor signaling pathway [GO:0048008]; positive regulation of transcription by RNA polymerase II [GO:0045944]; post-embryonic development [GO:0009791]; regulation of DNA-templated transcription [GO:0006355]; regulation of transcription by RNA polymerase II [GO:0006357]; roof of mouth development [GO:…	nucleus [GO:0005634]	DNA-binding transcription activator activity, RNA polymerase II-specific [GO:0001228]; DNA-binding transcription factor activity [GO:0003700]; DNA-binding transcription factor activity, RNA polymerase II-specific [GO:0000981]; sequence-specific DNA binding [GO:0043565]
ENSMUST00000214058	3.16324	2.75634e-25	P59054	CSRN1_MOUSE	Cysteine/serine-rich nuclear protein 1 (CSRNP-1) (Axin-1 up-regulated gene 1 protein) (TGF-beta-induced apoptosis protein 3) (TAIP-3)	Csrnp1 Axud1 Taip3	Csrnp1-203	protein_coding	apoptotic process [GO:0006915]; face morphogenesis [GO:0060325]; platelet-derived growth factor receptor signaling pathway [GO:0048008]; positive regulation of transcription by RNA polymerase II [GO:0045944]; post-embryonic development [GO:0009791]; regulation of DNA-templated transcription [GO:0006355]; regulation of transcription by RNA polymerase II [GO:0006357]; roof of mouth development [GO:…	nucleus [GO:0005634]	DNA-binding transcription activator activity, RNA polymerase II-specific [GO:0001228]; DNA-binding transcription factor activity [GO:0003700]; DNA-binding transcription factor activity, RNA polymerase II-specific [GO:0000981]; sequence-specific DNA binding [GO:0043565]
ENSMUST00000207856	-2.59396	0.0250972	A0A140LIA7	CT204_MOUSE	Uncharacterized protein C20orf204 homolog	Gm29797	Gm29797-201	protein_coding
ENSMUST00000021880	3.48259	3.72299e-19	P12399	CTL2A_MOUSE	Protein CTLA-2-alpha (Cytotoxic T-lymphocyte-associated protein 2-alpha)	Ctla2a	Ctla2a-201	protein_coding	negative regulation of inflammatory response [GO:0050728]; negative regulation of protein processing [GO:0010955]; proteolysis involved in protein catabolic process [GO:0051603]; regulation of regulatory T cell differentiation [GO:0045589]	dendrite [GO:0030425]; extracellular space [GO:0005615]; lysosome [GO:0005764]	cysteine-type endopeptidase activity [GO:0004197]
ENSMUST00000021884	3.69244	2.6782e-13	P12400	CTL2B_MOUSE	Protein CTLA-2-beta (Cytotoxic T-lymphocyte-associated protein 2-beta)	Ctla2b	Ctla2b-201	protein_coding	proteolysis involved in protein catabolic process [GO:0051603]	extracellular space [GO:0005615]; lysosome [GO:0005764]	cysteine-type endopeptidase activity [GO:0004197]; cysteine-type endopeptidase inhibitor activity [GO:0004869]
ENSMUST00000209786	-2.88125	0.00821927	Q8BXZ0	CTXN3_MOUSE	Cortexin-3	Ctxn3	Ctxn3-203	protein_coding		membrane [GO:0016020]
ENSMUST00000091892	-3.14978	0.00407379	Q8BXZ0	CTXN3_MOUSE	Cortexin-3	Ctxn3	Ctxn3-201	protein_coding		membrane [GO:0016020]
ENSMUST00000182111	-2.27492	0.0115412	Q80ZN9	CX6B2_MOUSE	Cytochrome c oxidase subunit 6B2 (Cytochrome c oxidase subunit VIb isoform 2) (COX VIb-2) (Cytochrome c oxidase subunit VIb, testis-specific isoform)	Cox6b2	Cox6b2-203	protein_coding	oxidative phosphorylation [GO:0006119]	mitochondrial crista [GO:0030061]; mitochondrion [GO:0005739]; respiratory chain complex IV [GO:0045277]
ENSMUST00000138090	2.85081	0.000690928	D6RIL9	D6RIL9_MOUSE	Cardiotrophin-like cytokine factor 1	Clcf1	Clcf1-204	nonsense_mediated_decay
ENSMUST00000063324	-2.58309	0.00539054	Q80ZN9	CX6B2_MOUSE	Cytochrome c oxidase subunit 6B2 (Cytochrome c oxidase subunit VIb isoform 2) (COX VIb-2) (Cytochrome c oxidase subunit VIb, testis-specific isoform)	Cox6b2	Cox6b2-201	protein_coding	oxidative phosphorylation [GO:0006119]	mitochondrial crista [GO:0030061]; mitochondrion [GO:0005739]; respiratory chain complex IV [GO:0045277]
ENSMUST00000182048	-2.82596	0.00600952	Q80ZN9	CX6B2_MOUSE	Cytochrome c oxidase subunit 6B2 (Cytochrome c oxidase subunit VIb isoform 2) (COX VIb-2) (Cytochrome c oxidase subunit VIb, testis-specific isoform)	Cox6b2	Cox6b2-202	protein_coding	oxidative phosphorylation [GO:0006119]	mitochondrial crista [GO:0030061]; mitochondrion [GO:0005739]; respiratory chain complex IV [GO:0045277]
ENSMUST00000069417	4.2081	0.00726474	Q6S5G4	CXA6_MOUSE	Gap junction alpha-6 protein (Connexin-33) (Cx33)	Gja6	Gja6-201	protein_coding	cell-cell signaling [GO:0007267]	cell junction [GO:0030054]; cell-cell contact zone [GO:0044291]; connexin complex [GO:0005922]; cytoplasm [GO:0005737]; gap junction [GO:0005921]; intercalated disc [GO:0014704]; intracellular membrane-bounded organelle [GO:0043231]; mitochondrion [GO:0005739]; nucleoplasm [GO:0005654]; nucleus [GO:0005634]; plasma membrane [GO:0005886]; tight junction [GO:0070160]	alpha-tubulin binding [GO:0043014]; beta-catenin binding [GO:0008013]; gap junction channel activity [GO:0005243]; gap junction channel activity involved in cell communication by electrical coupling [GO:1903763]; gap junction hemi-channel activity [GO:0055077]; ion transmembrane transporter activity [GO:0015075]; tubulin binding [GO:0015631]
ENSMUST00000060419	3.12238	0.00462101	Q02738	CXB4_MOUSE	Gap junction beta-4 protein (Connexin-30.3) (Cx30.3)	Gjb4 Cxn-30.3	Gjb4-201	protein_coding	cell-cell signaling [GO:0007267]; gap junction-mediated intercellular transport [GO:1990349]; olfactory behavior [GO:0042048]; sensory perception of smell [GO:0007608]	cell junction [GO:0030054]; connexin complex [GO:0005922]; nucleolus [GO:0005730]; nucleoplasm [GO:0005654]; plasma membrane [GO:0005886]	gap junction channel activity [GO:0005243]
ENSMUST00000106090	3.09758	0.00443245	Q02738	CXB4_MOUSE	Gap junction beta-4 protein (Connexin-30.3) (Cx30.3)	Gjb4 Cxn-30.3	Gjb4-202	protein_coding	cell-cell signaling [GO:0007267]; gap junction-mediated intercellular transport [GO:1990349]; olfactory behavior [GO:0042048]; sensory perception of smell [GO:0007608]	cell junction [GO:0030054]; connexin complex [GO:0005922]; nucleolus [GO:0005730]; nucleoplasm [GO:0005654]; plasma membrane [GO:0005886]	gap junction channel activity [GO:0005243]
ENSMUST00000031318	2.0721	0.0453048	P50228	CXCL5_MOUSE	C-X-C motif chemokine 5 (Cytokine LIX) (Small-inducible cytokine B5) [Cleaved into: GCP-2(1-78); GCP-2(9-78)]	Cxcl5 Scyb5	Cxcl5-201	protein_coding	animal organ regeneration [GO:0031100]; antimicrobial humoral immune response mediated by antimicrobial peptide [GO:0061844]; cellular response to lipopolysaccharide [GO:0071222]; chemokine-mediated signaling pathway [GO:0070098]; inflammatory response [GO:0006954]; leukocyte homeostasis [GO:0001776]; neutrophil activation [GO:0042119]; neutrophil chemotaxis [GO:0030593]; positive regulation of n…	extracellular space [GO:0005615]	chemokine activity [GO:0008009]; CXCR chemokine receptor binding [GO:0045236]; identical protein binding [GO:0042802]
ENSMUST00000131860	2.84232	0.00548834	A0A0U1RNM5	A0A0U1RNM5_MOUSE	Apolipoprotein B receptor	Apobr	Apobr-202	nonsense_mediated_decay	lipid transport [GO:0006869]		lipoprotein particle receptor activity [GO:0030228]
ENSMUST00000027372	3.14262	5.59452e-05	P35343	CXCR2_MOUSE	C-X-C chemokine receptor type 2 (CXC-R2) (CXCR-2) (GRO/MGSA receptor) (High affinity interleukin-8 receptor B) (IL-8R B) (CD antigen CD182)	Cxcr2 Cmkar2 Gpcr16 Il8rb	Cxcr2-201	protein_coding	acute inflammatory response to antigenic stimulus [GO:0002438]; calcium-mediated signaling [GO:0019722]; cell chemotaxis [GO:0060326]; cell surface receptor signaling pathway [GO:0007166]; cellular defense response [GO:0006968]; chemotaxis [GO:0006935]; immune response [GO:0006955]; interleukin-8-mediated signaling pathway [GO:0038112]; metanephric tubule morphogenesis [GO:0072173]; midbrain deve…	cell surface [GO:0009986]; external side of plasma membrane [GO:0009897]; mast cell granule [GO:0042629]; membrane [GO:0016020]; microtubule cytoskeleton [GO:0015630]; mitotic spindle [GO:0072686]; nucleoplasm [GO:0005654]; plasma membrane [GO:0005886]	C-C chemokine binding [GO:0019957]; C-C chemokine receptor activity [GO:0016493]; C-X-C chemokine receptor activity [GO:0016494]; chemokine receptor activity [GO:0004950]; G protein-coupled receptor activity [GO:0004930]; interleukin-8 binding [GO:0019959]; interleukin-8 receptor activity [GO:0004918]
ENSMUST00000062931	2.33667	0.0440448	Q91YD1	CXD3_MOUSE	Gap junction delta-3 protein (Connexin-30.2) (Cx30.2) (Gap junction alpha-11 protein) (Gap junction chi-1 protein)	Gjd3 Gja11 Gjc1	Gjd3-201	protein_coding	AV node cell to bundle of His cell communication by electrical coupling [GO:0086053]; cell-cell signaling [GO:0007267]; gap junction assembly [GO:0016264]; negative regulation of cardiac conduction [GO:1903780]; negative regulation of cell communication by electrical coupling involved in cardiac conduction [GO:1901845]; negative regulation of heart rate [GO:0010459]; response to glucose [GO:00097…	cell surface [GO:0009986]; connexin complex [GO:0005922]; gap junction [GO:0005921]	gap junction channel activity [GO:0005243]; gap junction channel activity involved in AV node cell-bundle of His cell electrical coupling [GO:0086077]; ion channel activity [GO:0005216]
ENSMUST00000038816	3.92462	6.39296e-06	P17515	CXL10_MOUSE	C-X-C motif chemokine 10 (10 kDa interferon gamma-induced protein) (Gamma-IP10) (IP-10) (C7) (Interferon-gamma induced protein CRG-2) (Small-inducible cytokine B10)	Cxcl10 Crg2 Ifi10 Inp10 Scyb10	Cxcl10-201	protein_coding	adenylate cyclase-activating G protein-coupled receptor signaling pathway [GO:0007189]; antimicrobial humoral immune response mediated by antimicrobial peptide [GO:0061844]; antiviral innate immune response [GO:0140374]; cellular response to interleukin-17 [GO:0097398]; cellular response to lipopolysaccharide [GO:0071222]; cellular response to virus [GO:0098586]; chemokine-mediated signaling path…	external side of plasma membrane [GO:0009897]; extracellular region [GO:0005576]; extracellular space [GO:0005615]	chemoattractant activity [GO:0042056]; chemokine activity [GO:0008009]; CXCR chemokine receptor binding [GO:0045236]; CXCR3 chemokine receptor binding [GO:0048248]; heparin binding [GO:0008201]
ENSMUST00000023619	4.51241	0.0377187	P35174	CYT2_MOUSE	Stefin-2	Stfa2 Stf-2 Stf2	Stfa2-201	protein_coding	cell-cell adhesion [GO:0098609]; keratinocyte differentiation [GO:0030216]; negative regulation of endopeptidase activity [GO:0010951]; negative regulation of peptidase activity [GO:0010466]; negative regulation of proteolysis [GO:0045861]; peptide cross-linking [GO:0018149]	cornified envelope [GO:0001533]; cytoplasm [GO:0005737]; cytosol [GO:0005829]; extracellular space [GO:0005615]; nucleoplasm [GO:0005654]; peptidase inhibitor complex [GO:1904090]	cysteine-type endopeptidase inhibitor activity [GO:0004869]; endopeptidase inhibitor activity [GO:0004866]; protease binding [GO:0002020]
ENSMUST00000096090	-6.19957	0.022274	P56567	CYTA_MOUSE	Cystatin-A (Cystatin-A1) (Stefin-A)	Csta Csta1	Csta1-201	protein_coding	cell-cell adhesion [GO:0098609]; keratinocyte differentiation [GO:0030216]; negative regulation of peptidase activity [GO:0010466]; negative regulation of proteolysis [GO:0045861]; peptide cross-linking [GO:0018149]	cornified envelope [GO:0001533]; cytoplasm [GO:0005737]; cytosol [GO:0005829]; extracellular space [GO:0005615]; nucleoplasm [GO:0005654]; peptidase inhibitor complex [GO:1904090]	cysteine-type endopeptidase inhibitor activity [GO:0004869]; protease binding [GO:0002020]
ENSMUST00000028175	2.12129	9.58794e-07	Q91VY6	CYTIP_MOUSE	Cytohesin-interacting protein (Cytohesin-binding protein HE) (Cbp HE) (Pleckstrin homology Sec7 and coiled-coil domains-binding protein)	Cytip Pscdbp	Cytip-201	protein_coding	regulation of cell adhesion [GO:0030155]	cell cortex [GO:0005938]; cytoplasm [GO:0005737]; cytosol [GO:0005829]; early endosome [GO:0005769]; nucleoplasm [GO:0005654]
ENSMUST00000126101	2.5467	3.31999e-08	D3YTL5	D3YTL5_MOUSE	Macrophage-capping protein (Actin regulatory protein CAP-G)	Capg	Capg-204	protein_coding	actin filament severing [GO:0051014]; actin polymerization or depolymerization [GO:0008154]; barbed-end actin filament capping [GO:0051016]	lamellipodium [GO:0030027]; melanosome [GO:0042470]; nucleus [GO:0005634]; ruffle [GO:0001726]	actin filament binding [GO:0051015]
ENSMUST00000149158	-2.23816	0.0214299	D3YTM3	D3YTM3_MOUSE	Noelin-3	Olfm3	Olfm3-203	protein_coding
ENSMUST00000118215	-4.81656	0.038588	D3YTQ7	D3YTQ7_MOUSE	Lactase-like protein	Lctl	Lctl-202	protein_coding	carbohydrate metabolic process [GO:0005975]		hydrolase activity, hydrolyzing O-glycosyl compounds [GO:0004553]
ENSMUST00000117410	-2.7257	0.00200288	D3YU00	D3YU00_MOUSE	StAR-related lipid transfer protein 5	Stard5	Stard5-202	protein_coding			lipid binding [GO:0008289]
ENSMUST00000126124	2.56949	8.08712e-08	D3YU77	D3YU77_MOUSE	Macrophage-capping protein (Actin regulatory protein CAP-G)	Capg	Capg-205	protein_coding	actin filament severing [GO:0051014]; actin polymerization or depolymerization [GO:0008154]; barbed-end actin filament capping [GO:0051016]	lamellipodium [GO:0030027]; melanosome [GO:0042470]; nucleus [GO:0005634]; ruffle [GO:0001726]	actin filament binding [GO:0051015]
ENSMUST00000125075	4.68185	0.0319267	D3YUC1	D3YUC1_MOUSE	Lysozyme-like protein 4	Lyzl4	Lyzl4-203	protein_coding
ENSMUST00000149671	-3.25795	0.0116777	D3YUC3	D3YUC3_MOUSE	Cilia- and flagella-associated protein 161	Cfap161 1700026D08Rik	Cfap161-203	protein_coding
ENSMUST00000054564	-2.70128	0.00112967	D3YUE2	D3YUE2_MOUSE	Procollagen C-endopeptidase enhancer 1	Pcolce	Pcolce-202	protein_coding		extracellular region [GO:0005576]	collagen binding [GO:0005518]; heparin binding [GO:0008201]; peptidase activator activity [GO:0016504]
ENSMUST00000142060	2.57917	0.0031201	D3YUH5	D3YUH5_MOUSE	Guanylate-binding protein 3	Gbp3	Gbp3-205	protein_coding			GTP binding [GO:0005525]; GTPase activity [GO:0003924]
ENSMUST00000131825	4.47736	0.00434626	D3YUQ4	D3YUQ4_MOUSE	DNA (cytosine-5)-methyltransferase 3-like	Dnmt3l	Dnmt3l-203	protein_coding
ENSMUST00000123940	4.34105	0.00391638	D3YUQ4	D3YUQ4_MOUSE	DNA (cytosine-5)-methyltransferase 3-like	Dnmt3l	Dnmt3l-202	protein_coding
ENSMUST00000139539	4.31197	0.00414961	D3YUQ4	D3YUQ4_MOUSE	DNA (cytosine-5)-methyltransferase 3-like	Dnmt3l	Dnmt3l-206	protein_coding
ENSMUST00000148341	3.02765	0.0114411	D3YUR7	D3YUR7_MOUSE	Lipoxygenase homology domain-containing protein 1	Loxhd1	Loxhd1-205	protein_coding
ENSMUST00000138627	-2.90421	0.0106262	D3YUT5	D3YUT5_MOUSE	Unconventional myosin-VIIa	Myo7a	Myo7a-207	protein_coding		myosin complex [GO:0016459]	actin binding [GO:0003779]; ATP binding [GO:0005524]; cytoskeletal motor activity [GO:0003774]
ENSMUST00000128101	-4.21085	0.000698518	D3YUZ2	D3YUZ2_MOUSE	Coiled-coil domain-containing protein 63	Ccdc63	Ccdc63-202	protein_coding
ENSMUST00000144267	2.81238	0.00412519	S4R1R3	S4R1R3_MOUSE	NADPH oxidase 4	Nox4	Nox4-208	nonsense_mediated_decay		membrane [GO:0016020]
ENSMUST00000124350	2.57962	0.00101068	D3YV51	D3YV51_MOUSE	Serine/threonine-protein kinase Sgk1	Sgk1	Sgk1-206	protein_coding	protein phosphorylation [GO:0006468]		ATP binding [GO:0005524]; protein serine/threonine kinase activity [GO:0004674]
ENSMUST00000134786	3.01106	0.00972245	D3YVA9	D3YVA9_MOUSE	Protein FAM221A	Fam221a D330028D13Rik	Fam221a-203	protein_coding
ENSMUST00000131480	-2.01431	0.00530633	D3YVK9	D3YVK9_MOUSE	Nesprin-2	Syne2	Syne2-205	protein_coding
ENSMUST00000126976	2.8053	0.00319733	A0A0G2JG11	A0A0G2JG11_MOUSE	ADP-ribosyl cyclase/cyclic ADP-ribose hydrolase 2	Bst1	Bst1-204	nonsense_mediated_decay
ENSMUST00000141471	2.02975	0.00707726	D3YVM6	D3YVM6_MOUSE	Semaphorin-4A	Sema4a	Sema4a-208	protein_coding
ENSMUST00000058960	-4.11409	0.00102222	D3YVN4	D3YVN4_MOUSE	Coiled-coil domain-containing protein 63	Ccdc63	Ccdc63-201	protein_coding
ENSMUST00000132701	-4.11409	0.00102222	D3YVN4	D3YVN4_MOUSE	Coiled-coil domain-containing protein 63	Ccdc63	Ccdc63-203	protein_coding
ENSMUST00000119134	-3.37955	0.00405243	D3YVU5	D3YVU5_MOUSE	Cilia- and flagella-associated protein 161	Cfap161 1700026D08Rik	Cfap161-202	protein_coding
ENSMUST00000128609	2.68174	0.00364474	D3YVW6	D3YVW6_MOUSE	Guanylate-binding protein 3	Gbp3	Gbp3-204	protein_coding			GTP binding [GO:0005525]; GTPase activity [GO:0003924]
ENSMUST00000137663	-2.49886	0.00109414	D3YVX0	D3YVX0_MOUSE	Synaptotagmin-9	Syt9	Syt9-204	protein_coding
ENSMUST00000118006	3.93252	1.64724e-05	D3YW23	D3YW23_MOUSE	C-X-C motif chemokine	Cxcl10	Cxcl10-202	protein_coding	defense response [GO:0006952]; immune response [GO:0006955]	extracellular space [GO:0005615]	chemokine activity [GO:0008009]
ENSMUST00000146417	-3.88193	0.00687935	D3YWC7	D3YWC7_MOUSE	Family with sequence similarity 47, member E	Fam47e	Fam47e-203	protein_coding	positive regulation of histone methylation [GO:0031062]; protein localization to chromatin [GO:0071168]; transcription initiation-coupled chromatin remodeling [GO:0045815]	chromatin [GO:0000785]; cytoplasm [GO:0005737]; nucleus [GO:0005634]	enzyme activator activity [GO:0008047]
ENSMUST00000155320	6.44956	3.42461e-10	D3YWD4	D3YWD4_MOUSE	Fibroblast growth factor (FGF)	Fgf3	Fgf3-202	protein_coding	cell differentiation [GO:0030154]; positive regulation of cell division [GO:0051781]		growth factor activity [GO:0008083]
ENSMUST00000130588	2.79629	0.0118457	D6RFU4	D6RFU4_MOUSE	Myosin light chain 4	Myl4	Myl4-205	nonsense_mediated_decay
ENSMUST00000124693	-2.88433	0.00122428	D3YWH0	D3YWH0_MOUSE	Procollagen C-endopeptidase enhancer 1	Pcolce	Pcolce-203	protein_coding
ENSMUST00000155251	-2.92228	0.0013718	D3YWH0	D3YWH0_MOUSE	Procollagen C-endopeptidase enhancer 1	Pcolce	Pcolce-211	protein_coding
ENSMUST00000143633	-3.15929	0.0300084	D3YWI5	D3YWI5_MOUSE	Epidermal growth factor receptor kinase substrate 8-like protein 2	Eps8l2	Eps8l2-207	protein_coding
ENSMUST00000154440	2.16579	0.0133588	D3YWL7	D3YWL7_MOUSE	Rho GDP-dissociation inhibitor 2	Arhgdib	Arhgdib-204	protein_coding	Rho protein signal transduction [GO:0007266]	cytoplasm [GO:0005737]	Rho GDP-dissociation inhibitor activity [GO:0005094]
ENSMUST00000041717	-2.41368	0.0431858	D3YWT3	D3YWT3_MOUSE	Transcription factor 7-like 2	Tcf7l2	Tcf7l2-201	protein_coding	animal organ development [GO:0048513]; cell differentiation [GO:0030154]; tissue development [GO:0009888]; Wnt signaling pathway [GO:0016055]	nucleus [GO:0005634]	DNA-binding transcription activator activity, RNA polymerase II-specific [GO:0001228]; RNA polymerase II cis-regulatory region sequence-specific DNA binding [GO:0000978]
ENSMUST00000236593	2.37659	9.43362e-05	D3YWV2	D3YWV2_MOUSE	Cysteine-rich and transmembrane domain-containing protein 1	Cystm1 0610010O12Rik	Cystm1-211	protein_coding		membrane [GO:0016020]
ENSMUST00000139727	2.25312	0.00035503	D3YWV2	D3YWV2_MOUSE	Cysteine-rich and transmembrane domain-containing protein 1	Cystm1 0610010O12Rik	Cystm1-202	protein_coding		membrane [GO:0016020]
ENSMUST00000142419	-2.4399	0.0153813	D3YWZ5	D3YWZ5_MOUSE	Transporter	Slc6a13	Slc6a13-204	protein_coding		membrane [GO:0016020]	symporter activity [GO:0015293]
ENSMUST00000147482	-2.62816	0.00479021	D3YX00	D3YX00_MOUSE	Regulator of G-protein signaling 8	Rgs8	Rgs8-207	protein_coding		dendrite [GO:0030425]; nucleus [GO:0005634]; perikaryon [GO:0043204]; plasma membrane [GO:0005886]
ENSMUST00000118602	2.80234	2.18803e-05	D3YX61	D3YX61_MOUSE	Rho-related GTP-binding protein RhoJ	Rhoj	Rhoj-202	protein_coding	small GTPase mediated signal transduction [GO:0007264]		GTP binding [GO:0005525]; GTPase activity [GO:0003924]
ENSMUST00000150089	2.371	0.00322538	D3YXA3	D3YXA3_MOUSE	Serine/threonine-protein kinase Sgk1	Sgk1	Sgk1-212	protein_coding
ENSMUST00000113794	-2.21181	0.0379835	D3YXH1	D3YXH1_MOUSE	Immunoglobulin superfamily member 5	Igsf5	Igsf5-203	protein_coding	cell-cell adhesion [GO:0098609]	membrane [GO:0016020]
ENSMUST00000138112	-2.19595	0.0251477	D3YXL0	D3YXL0_MOUSE	Coiled-coil domain-containing 170	Ccdc170 Gm221	Ccdc170-202	protein_coding	microtubule cytoskeleton organization [GO:0000226]	ciliary basal body [GO:0036064]; Golgi apparatus [GO:0005794]	microtubule binding [GO:0008017]
ENSMUST00000130257	2.51821	4.0865e-07	D3YXL4	D3YXL4_MOUSE	Tumor necrosis factor receptor superfamily member 1A	Tnfrsf1a	Tnfrsf1a-203	protein_coding
ENSMUST00000123786	-2.3111	0.00143719	D3YXN7	D3YXN7_MOUSE	Tetraspanin-9	Tspan9	Tspan9-204	protein_coding		membrane [GO:0016020]
ENSMUST00000127323	-5.15482	0.000236702	D3YXQ4	D3YXQ4_MOUSE	Beta-chimaerin	Chn2	Chn2-206	protein_coding
ENSMUST00000111357	2.42425	0.0369314	D3YXR2	D3YXR2_MOUSE	Regulator of G-protein-signaling 4	Rgs4	Rgs4-202	protein_coding
ENSMUST00000146986	4.41666	0.00134702	D3YXS2	D3YXS2_MOUSE	E3 SUMO-protein ligase EGR2	Egr2	Egr2-207	protein_coding		nucleus [GO:0005634]	DNA binding [GO:0003677]; metal ion binding [GO:0046872]
ENSMUST00000132873	2.05113	0.0398362	D3YXU4	D3YXU4_MOUSE	Chitinase-like 1	Chil1 Chi3l1	Chil1-202	protein_coding	carbohydrate metabolic process [GO:0005975]
ENSMUST00000079469	2.84564	0.0079106	D3YY21	D3YY21_MOUSE	Nuclear GTPase SLIP-GC	Nuggc Gm600	Nuggc-201	protein_coding	cellular response to lipopolysaccharide [GO:0071222]; negative regulation of apoptotic process [GO:0043066]; regulation of nuclear cell cycle DNA replication [GO:0033262]		GTPase activity [GO:0003924]
ENSMUST00000157065	-2.4169	9.27359e-07	D3YY51	D3YY51_MOUSE	Amino acid transporter	Slc1a3	Slc1a3-208	protein_coding	dicarboxylic acid transport [GO:0006835]	membrane [GO:0016020]	acidic amino acid transmembrane transporter activity [GO:0015172]; L-amino acid transmembrane transporter activity [GO:0015179]; organic anion transmembrane transporter activity [GO:0008514]; symporter activity [GO:0015293]
ENSMUST00000135373	-2.29817	0.00171973	D3YYA2	D3YYA2_MOUSE	Probable tRNA methyltransferase 9B	Trmt9b	Trmt9b-202	protein_coding			S-adenosylmethionine-dependent methyltransferase activity [GO:0008757]
ENSMUST00000147700	-2.96643	0.00177608	D3YYE5	D3YYE5_MOUSE	Regulator of G-protein signaling 8	Rgs8	Rgs8-208	protein_coding		dendrite [GO:0030425]; nucleus [GO:0005634]; perikaryon [GO:0043204]; plasma membrane [GO:0005886]
ENSMUST00000130059	2.08645	0.000152994	D3YYP8	D3YYP8_MOUSE	Integrin beta	Itgb2	Itgb2-202	protein_coding	cell adhesion [GO:0007155]; integrin-mediated signaling pathway [GO:0007229]	membrane [GO:0016020]
ENSMUST00000148049	-3.16704	0.000915056	D3YYQ6	D3YYQ6_MOUSE	Actin filament-associated protein 1-like 2	Afap1l2	Afap1l2-206	protein_coding
ENSMUST00000145936	4.79295	6.75637e-05	D3YYY2	D3YYY2_MOUSE	E3 SUMO-protein ligase EGR2	Egr2	Egr2-206	protein_coding		nucleus [GO:0005634]	DNA binding [GO:0003677]; metal ion binding [GO:0046872]
ENSMUST00000079268	4.99942	0.0125741	D3YYZ0	D3YYZ0_MOUSE	Cytochrome P450 3A (EC 1.14.14.-)	Cyp3a57	Cyp3a57-201	protein_coding	oxidative demethylation [GO:0070989]; steroid metabolic process [GO:0008202]	endoplasmic reticulum membrane [GO:0005789]	aromatase activity [GO:0070330]; heme binding [GO:0020037]; iron ion binding [GO:0005506]; steroid hydroxylase activity [GO:0008395]; testosterone 16-alpha-hydroxylase activity [GO:0008390]; testosterone 6-beta-hydroxylase activity [GO:0050649]
ENSMUST00000235709	2.74949	4.54291e-06	A0A494BBE8	A0A494BBE8_MOUSE	Tumor necrosis factor receptor superfamily member 6	Fas	Fas-204	nonsense_mediated_decay
ENSMUST00000111155	5.38891	1.43893e-17	D3YZ06	D3YZ06_MOUSE	Heat shock protein beta-1	Hspb1	Hspb1-202	protein_coding		cytoplasm [GO:0005737]; nucleus [GO:0005634]
ENSMUST00000111089	2.06686	0.00579816	D3YZ35	D3YZ35_MOUSE	Neurofilament medium polypeptide	Nefm	Nefm-202	protein_coding		axon [GO:0030424]; cytoplasm [GO:0005737]; intermediate filament [GO:0005882]	structural molecule activity [GO:0005198]
ENSMUST00000139838	-2.67887	0.0272027	D3YZ65	D3YZ65_MOUSE	Suppression of tumorigenicity 18 protein	St18	St18-207	protein_coding
ENSMUST00000152018	-10.9509	0.000108133	D3YZ94	D3YZ94_MOUSE	Homeobox protein OTX2	Otx2	Otx2-208	protein_coding		nucleus [GO:0005634]	DNA binding [GO:0003677]; DNA-binding transcription factor activity, RNA polymerase II-specific [GO:0000981]
ENSMUST00000126964	-2.99678	0.00140479	D3YZD3	D3YZD3_MOUSE	Actin filament-associated protein 1-like 2	Afap1l2	Afap1l2-204	protein_coding
ENSMUST00000142675	-2.87665	0.00115079	D3YZE3	D3YZE3_MOUSE	Procollagen C-endopeptidase enhancer 1	Pcolce	Pcolce-208	protein_coding
ENSMUST00000137384	-2.05767	0.0123992	D3YZJ7	D3YZJ7_MOUSE	Arf-GAP with Rho-GAP domain, ANK repeat and PH domain-containing protein 1	Arap1	Arap1-211	protein_coding
ENSMUST00000155188	2.60689	5.73427e-08	D3YZN3	D3YZN3_MOUSE	Macrophage-capping protein (Actin regulatory protein CAP-G)	Capg	Capg-209	protein_coding	actin filament severing [GO:0051014]; actin polymerization or depolymerization [GO:0008154]; barbed-end actin filament capping [GO:0051016]	lamellipodium [GO:0030027]; melanosome [GO:0042470]; nucleus [GO:0005634]; ruffle [GO:0001726]	actin filament binding [GO:0051015]
ENSMUST00000145616	-3.43855	0.00437471	D3YZQ7	D3YZQ7_MOUSE	Retinol dehydrogenase 5	Rdh5	Rdh5-205	protein_coding
ENSMUST00000113434	2.88299	7.84209e-07	D3YZR0	D3YZR0_MOUSE	Predicted gene 15737	Gm15737	Gm15737-201	protein_coding
ENSMUST00000076326	2.73793	1.05821e-05	G8JL59	G8JL59_MOUSE	cDNA sequence AB124611	AB124611	AB124611-201	nonsense_mediated_decay
ENSMUST00000145665	2.02862	1.71699e-06	D3Z007	D3Z007_MOUSE	Interleukin-1 receptor-associated kinase 3	Irak3	Irak3-205	protein_coding	protein phosphorylation [GO:0006468]		ATP binding [GO:0005524]; protein kinase activity [GO:0004672]
ENSMUST00000134809	2.73875	8.00915e-07	D3Z014	D3Z014_MOUSE	Macrophage-capping protein (Actin regulatory protein CAP-G)	Capg	Capg-207	protein_coding	actin filament severing [GO:0051014]; actin polymerization or depolymerization [GO:0008154]; barbed-end actin filament capping [GO:0051016]	lamellipodium [GO:0030027]; melanosome [GO:0042470]; nucleus [GO:0005634]; ruffle [GO:0001726]	actin filament binding [GO:0051015]
ENSMUST00000174718	2.73589	2.19963e-05	G3UXE8	G3UXE8_MOUSE	Protein-glutamine gamma-glutamyltransferase 2	Tgm2	Tgm2-204	nonsense_mediated_decay	peptide cross-linking [GO:0018149]
ENSMUST00000126413	2.08444	2.75478e-12	D3Z085	D3Z085_MOUSE	AT-rich interactive domain-containing protein 5A	Arid5a	Arid5a-207	protein_coding		nucleus [GO:0005634]	DNA binding [GO:0003677]
ENSMUST00000142174	2.33307	0.00396763	D3Z0E8	D3Z0E8_MOUSE	Serine/threonine-protein kinase Sgk1	Sgk1	Sgk1-210	protein_coding
ENSMUST00000114275	-2.12492	0.00564953	D3Z0G8	D3Z0G8_MOUSE	MAGUK p55 subfamily member 4	Mpp4	Mpp4-203	protein_coding		actin cytoskeleton [GO:0015629]; adherens junction [GO:0005912]; cell periphery [GO:0071944]; cytosol [GO:0005829]; protein-containing complex [GO:0032991]
ENSMUST00000149961	-3.55009	0.00279605	D3Z0N7	D3Z0N7_MOUSE	Retinol dehydrogenase 5	Rdh5	Rdh5-206	protein_coding
ENSMUST00000094666	-3.37916	0.00160477	D3Z0P8	D3Z0P8_MOUSE	Transmembrane protein 200B	Tmem200b	Tmem200b-201	protein_coding		membrane [GO:0016020]
ENSMUST00000238733	-3.41317	0.00176549	D3Z0P8	D3Z0P8_MOUSE	Transmembrane protein 200B	Tmem200b	Tmem200b-202	protein_coding		membrane [GO:0016020]
ENSMUST00000097778	2.31421	3.00235e-13	D3Z0W0	D3Z0W0_MOUSE	AT-rich interactive domain-containing protein 5A	Arid5a	Arid5a-201	protein_coding		nucleus [GO:0005634]	DNA binding [GO:0003677]
ENSMUST00000131794	-4.83406	0.000536111	D3Z0X0	D3Z0X0_MOUSE	Transducin-like enhancer protein 2	Tle2	Tle2-204	protein_coding
ENSMUST00000148290	-2.00299	0.00154765	D3Z167	D3Z167_MOUSE	Predicted gene 16253	Gm16253	Gm16253-201	protein_coding
ENSMUST00000147669	-4.61015	0.00281347	D3Z182	D3Z182_MOUSE	Leucine-rich repeat-containing protein 23	Lrrc23	Lrrc23-205	protein_coding
ENSMUST00000143285	-2.25083	0.00497643	D3Z1A4	D3Z1A4_MOUSE	Transducin-like enhancer protein 2	Tle2	Tle2-211	protein_coding	regulation of DNA-templated transcription [GO:0006355]; Wnt signaling pathway [GO:0016055]	nucleus [GO:0005634]
ENSMUST00000099050	2.43128	0.0497439	D3Z1I5	D3Z1I5_MOUSE	Predicted gene 10720	Gm10720	Gm10720-201	protein_coding		membrane [GO:0016020]
ENSMUST00000099046	2.58317	0.0335004	D3Z1I7	D3Z1I7_MOUSE	Predicted gene 10718	Gm10718	Gm10718-201	protein_coding		membrane [GO:0016020]
ENSMUST00000075573	3.10613	0.0278333	D3Z1I8	D3Z1I8_MOUSE	Predicted gene 10717	Gm10717	Gm10717-201	protein_coding		membrane [GO:0016020]
ENSMUST00000098906	2.79962	0.00555251	D3Z1P9	D3Z1P9_MOUSE	Prostate and testis-expressed protein 2	Pate2	Pate2-201	protein_coding
ENSMUST00000189124	2.71411	0.035645	A0A087WS45	A0A087WS45_MOUSE	Aldehyde dehydrogenase family 3 member B3	Aldh3b3 1700055N04Rik	Aldh3b3-203	nonsense_mediated_decay	cellular aldehyde metabolic process [GO:0006081]		oxidoreductase activity [GO:0016491]
ENSMUST00000131023	2.21203	0.00256982	D3Z1S4	D3Z1S4_MOUSE	Integrin beta-2	Itgb2	Itgb2-203	protein_coding
ENSMUST00000152114	-2.92409	0.00169361	D3Z1V2	D3Z1V2_MOUSE	Regulator of G-protein signaling 8	Rgs8	Rgs8-210	protein_coding		dendrite [GO:0030425]; nucleus [GO:0005634]; perikaryon [GO:0043204]; plasma membrane [GO:0005886]
ENSMUST00000172981	2.71118	0.000117793	G3UZM2	G3UZM2_MOUSE	Rho-related GTP-binding protein RhoJ	Rhoj	Rhoj-205	nonsense_mediated_decay	small GTPase mediated signal transduction [GO:0007264]		GTP binding [GO:0005525]; GTPase activity [GO:0003924]
ENSMUST00000128418	2.84935	0.000385492	D3Z215	D3Z215_MOUSE	Coagulation factor X	F10	F10-204	protein_coding	blood coagulation [GO:0007596]; proteolysis [GO:0006508]	extracellular region [GO:0005576]	calcium ion binding [GO:0005509]; serine-type endopeptidase activity [GO:0004252]
ENSMUST00000111814	-2.74908	0.00238442	D3Z289	D3Z289_MOUSE	Regulator of G-protein signaling 8	Rgs8	Rgs8-204	protein_coding		dendrite [GO:0030425]; nucleus [GO:0005634]; perikaryon [GO:0043204]; plasma membrane [GO:0005886]
ENSMUST00000111815	-2.76224	0.00217255	D3Z289	D3Z289_MOUSE	Regulator of G-protein signaling 8	Rgs8	Rgs8-205	protein_coding		dendrite [GO:0030425]; nucleus [GO:0005634]; perikaryon [GO:0043204]; plasma membrane [GO:0005886]
ENSMUST00000127730	4.38789	2.33281e-11	D3Z2E7	D3Z2E7_MOUSE	Interferon-activated gene 207	Ifi207 AI607873	Ifi207-202	protein_coding	activation of cysteine-type endopeptidase activity [GO:0097202]; activation of innate immune response [GO:0002218]; cellular response to glucose starvation [GO:0042149]; cellular response to interferon-beta [GO:0035458]; cellular response to ionizing radiation [GO:0071479]; defense response to virus [GO:0051607]; epigenetic regulation of gene expression [GO:0040029]; intrinsic apoptotic signaling…	cytosol [GO:0005829]; nucleolus [GO:0005730]; nucleoplasm [GO:0005654]; nucleus [GO:0005634]	double-stranded DNA binding [GO:0003690]; identical protein binding [GO:0042802]
ENSMUST00000136341	-2.35647	0.00437886	D3Z2J7	D3Z2J7_MOUSE	Transducin-like enhancer protein 2	Tle2	Tle2-207	protein_coding	regulation of DNA-templated transcription [GO:0006355]; Wnt signaling pathway [GO:0016055]	nucleus [GO:0005634]
ENSMUST00000133701	2.06896	0.0285207	D3Z2Z5	D3Z2Z5_MOUSE	Chitinase-like 1	Chil1 Chi3l1	Chil1-203	protein_coding	carbohydrate metabolic process [GO:0005975]
ENSMUST00000146876	-2.34162	0.00581455	D3Z340	D3Z340_MOUSE	DCC-interacting protein 13-beta	Appl2	Appl2-206	protein_coding
ENSMUST00000146072	2.23943	0.00706415	D3Z352	D3Z352_MOUSE	2'-5'-oligoadenylate synthase-like protein 2	Oasl2	Oasl2-206	protein_coding
ENSMUST00000153833	2.42254	0.0240024	D3Z377	D3Z377_MOUSE	Hypoxia-inducible factor 3-alpha	Hif3a	Hif3a-204	protein_coding			protein dimerization activity [GO:0046983]
ENSMUST00000156553	-5.14296	0.000686275	D3Z3C7	D3Z3C7_MOUSE	Pro-interleukin-16	Il16	Il16-206	protein_coding
ENSMUST00000131916	-7.18016	1.00272e-07	D3Z3C7	D3Z3C7_MOUSE	Pro-interleukin-16	Il16	Il16-202	protein_coding
ENSMUST00000109229	2.1501	2.05763e-05	D3Z3I4	D3Z3I4_MOUSE	Hepatitis A virus cellular receptor 2 homolog	Havcr2	Havcr2-202	protein_coding		membrane [GO:0016020]
ENSMUST00000173057	2.69538	0.000735211	G3UZS2	G3UZS2_MOUSE	Complement C4-B	C4b	C4b-202	nonsense_mediated_decay			endopeptidase inhibitor activity [GO:0004866]
ENSMUST00000127820	5.22849	4.57325e-06	D3Z3K7	D3Z3K7_MOUSE	E3 SUMO-protein ligase EGR2	Egr2	Egr2-203	protein_coding		nucleus [GO:0005634]	DNA binding [GO:0003677]; metal ion binding [GO:0046872]
ENSMUST00000134045	-2.33516	9.47729e-09	D3Z3P7	D3Z3P7_MOUSE	Protein CBFA2T3	Cbfa2t3	Cbfa2t3-204	protein_coding		nucleus [GO:0005634]	transcription corepressor activity [GO:0003714]
ENSMUST00000119469	2.48422	0.000287226	D3Z3W9	D3Z3W9_MOUSE	Paired-Ig-like receptor A2	Pira2	Pira2-202	protein_coding	cytokine-mediated signaling pathway [GO:0019221]; negative regulation of osteoclast differentiation [GO:0045671]	Fc-epsilon receptor I complex [GO:0032998]; plasma membrane [GO:0005886]	coreceptor activity [GO:0015026]; IgM binding [GO:0001791]; inhibitory MHC class I receptor activity [GO:0032396]; signaling receptor binding [GO:0005102]
ENSMUST00000117718	-5.48331	1.06514e-08	D3Z3Y0	D3Z3Y0_MOUSE	Mas-related G-protein-coupled receptor member F	Mrgprf	Mrgprf-202	protein_coding
ENSMUST00000109958	5.13082	1.90734e-09	D3Z450	D3Z450_MOUSE	Serine (or cysteine) peptidase inhibitor, clade A, member 3I	Serpina3i	Serpina3i-201	protein_coding	negative regulation of endopeptidase activity [GO:0010951]; response to cytokine [GO:0034097]; response to peptide hormone [GO:0043434]	extracellular space [GO:0005615]	serine-type endopeptidase inhibitor activity [GO:0004867]
ENSMUST00000099683	3.02476	0.0156792	D3Z496	D3Z496_MOUSE	Predicted gene 10800	Gm10800	Gm10800-201	protein_coding		membrane [GO:0016020]
ENSMUST00000144465	-9.32854	0.0343179	D3Z4G2	D3Z4G2_MOUSE	Homeobox protein OTX2	Otx2	Otx2-207	protein_coding		nucleus [GO:0005634]	DNA binding [GO:0003677]
ENSMUST00000145754	4.71186	5.49515e-05	D3Z4G7	D3Z4G7_MOUSE	E3 SUMO-protein ligase EGR2	Egr2	Egr2-205	protein_coding		nucleus [GO:0005634]	DNA binding [GO:0003677]; metal ion binding [GO:0046872]
ENSMUST00000155705	2.64216	1.58435e-07	D3Z4K5	D3Z4K5_MOUSE	Macrophage-capping protein (Actin regulatory protein CAP-G)	Capg	Capg-210	protein_coding	actin filament severing [GO:0051014]; actin polymerization or depolymerization [GO:0008154]; barbed-end actin filament capping [GO:0051016]	lamellipodium [GO:0030027]; melanosome [GO:0042470]; nucleus [GO:0005634]; ruffle [GO:0001726]	actin filament binding [GO:0051015]
ENSMUST00000200045	2.68422	0.00424163	A0A0G2JF24	A0A0G2JF24_MOUSE	Guanylate-binding protein 6	Gbp6	Gbp6-203	nonsense_mediated_decay			GTP binding [GO:0005525]; GTPase activity [GO:0003924]
ENSMUST00000109792	2.03012	0.000974131	D3Z4L9	D3Z4L9_MOUSE	Tumor necrosis factor alpha-induced protein 2	Tnfaip2	Tnfaip2-202	protein_coding	exocytosis [GO:0006887]	exocyst [GO:0000145]
ENSMUST00000145896	-3.30689	0.00704064	D3Z4N4	D3Z4N4_MOUSE	Insulin-like growth factor II	Igf2	Igf2-207	protein_coding	ossification [GO:0001503]	extracellular space [GO:0005615]	growth factor activity [GO:0008083]; hormone activity [GO:0005179]
ENSMUST00000121911	7.22502	3.75754e-05	D3Z4U7	D3Z4U7_MOUSE	Testis-expressed protein 35	Tex35 1700057K13Rik	Tex35-204	protein_coding
ENSMUST00000106023	2.63908	6.08496e-08	D3Z4U9	D3Z4U9_MOUSE	Interferon regulatory factor 7	Irf7	Irf7-203	protein_coding	positive regulation of DNA-templated transcription [GO:0045893]; regulation of transcription by RNA polymerase II [GO:0006357]	nucleus [GO:0005634]	DNA-binding transcription factor activity [GO:0003700]; transcription cis-regulatory region binding [GO:0000976]
ENSMUST00000130933	4.63548	0.00376942	D3Z4X9	D3Z4X9_MOUSE	E3 SUMO-protein ligase EGR2	Egr2	Egr2-204	protein_coding
ENSMUST00000152034	2.9114	0.000329927	D3Z521	D3Z521_MOUSE	Coagulation factor X	F10	F10-205	protein_coding	blood coagulation [GO:0007596]; proteolysis [GO:0006508]	extracellular region [GO:0005576]	calcium ion binding [GO:0005509]; serine-type endopeptidase activity [GO:0004252]
ENSMUST00000156009	-2.7491	0.00544812	D3Z556	D3Z556_MOUSE	Collagen alpha-1(XVIII) chain	Col18a1	Col18a1-204	protein_coding
ENSMUST00000119739	-8.52973	0.000150583	D3Z581	D3Z581_MOUSE	Homeobox protein OTX2	Otx2	Otx2-203	protein_coding
ENSMUST00000173209	2.67626	0.0454575	G3UXF8	G3UXF8_MOUSE	Disintegrin and metalloproteinase domain-containing protein 8	Adam8	Adam8-208	nonsense_mediated_decay
ENSMUST00000118785	-6.90197	0.000770614	D3Z583	D3Z583_MOUSE	Protein FAM216B	Fam216b AU021034	Fam216b-202	protein_coding
ENSMUST00000124500	-2.95606	0.00196961	D3Z5I4	D3Z5I4_MOUSE	Regulator of G-protein signaling 8	Rgs8	Rgs8-206	protein_coding		dendrite [GO:0030425]; nucleus [GO:0005634]; perikaryon [GO:0043204]; plasma membrane [GO:0005886]
ENSMUST00000121085	2.30129	0.000826823	D3Z5N8	D3Z5N8_MOUSE	Pleckstrin homology domain-containing family G member 2	Plekhg2	Plekhg2-203	protein_coding	regulation of actin filament polymerization [GO:0030833]		guanyl-nucleotide exchange factor activity [GO:0005085]
ENSMUST00000118559	-2.01825	0.0335652	D3Z648	D3Z648_MOUSE	Cell cycle regulator of non-homologous end joining	Cyren 3110062M04Rik	Cyren-204	protein_coding	negative regulation of double-strand break repair via nonhomologous end joining [GO:2001033]
ENSMUST00000119526	6.67386	0.00119783	D3Z652	D3Z652_MOUSE	Testis-expressed protein 35	Tex35 1700057K13Rik	Tex35-203	protein_coding
ENSMUST00000161418	2.66818	0.0388654	F7CT06	F7CT06_MOUSE	UNC5C-like protein	Unc5cl	Unc5cl-202	nonsense_mediated_decay
ENSMUST00000125733	2.02768	0.00575731	D3Z6A3	D3Z6A3_MOUSE	Isthmin 2	Ism2	Ism2-202	protein_coding
ENSMUST00000114743	-3.29993	0.0133527	D3Z6F6	D3Z6F6_MOUSE	Protein FAM166C	Fam166c 1700001C02Rik	Fam166c-202	protein_coding
ENSMUST00000128697	-4.87228	0.00124368	D3Z6G0	D3Z6G0_MOUSE	Leucine-rich repeat-containing protein 23	Lrrc23	Lrrc23-203	protein_coding
ENSMUST00000113367	3.03189	0.0206724	D3Z6P9	D3Z6P9_MOUSE	RNA helicase (EC 3.6.4.13)	Ddx43	Ddx43-201	protein_coding			ATP binding [GO:0005524]; hydrolase activity [GO:0016787]; RNA binding [GO:0003723]; RNA helicase activity [GO:0003724]
ENSMUST00000159461	2.66192	1.41268e-05	F6SUE5	F6SUE5_MOUSE	Caspase-4	Casp4	Casp4-203	nonsense_mediated_decay
ENSMUST00000100184	7.48279	0.0125308	D3Z6R0	D3Z6R0_MOUSE	Predicted pseudogene 5478	Gm5478 Krt6a	Gm5478-201	protein_coding	intermediate filament organization [GO:0045109]; keratinization [GO:0031424]	keratin filament [GO:0045095]	structural constituent of skin epidermis [GO:0030280]
ENSMUST00000118823	2.34928	0.00384792	D3Z6X6	D3Z6X6_MOUSE	CCN family member 4	Ccn4 Wisp1	Ccn4-202	protein_coding		extracellular region [GO:0005576]
ENSMUST00000125833	2.10275	0.00471561	D3Z7D9	D3Z7D9_MOUSE	Plastin-2	Lcp1	Lcp1-204	protein_coding			calcium ion binding [GO:0005509]
ENSMUST00000133479	-7.79508	0.000201163	D3Z7L5	D3Z7L5_MOUSE	Homeobox protein OTX2	Otx2	Otx2-205	protein_coding		nucleus [GO:0005634]	DNA binding [GO:0003677]
ENSMUST00000121957	2.16435	0.0391895	D3Z7Q4	D3Z7Q4_MOUSE	GTPase IMAP family member 4	Gimap4	Gimap4-205	protein_coding			GTP binding [GO:0005525]
ENSMUST00000218236	-2.90477	0.0145398	D4Q8I4	D4Q8I4_MOUSE	GLI-Kruppel family member GLI1 splice variant (Zinc finger protein GLI1)	Gli1	Gli1-202	protein_coding	positive regulation of macromolecule metabolic process [GO:0010604]	nucleus [GO:0005634]	DNA binding [GO:0003677]; metal ion binding [GO:0046872]
ENSMUST00000127828	2.03453	0.0147702	D6RFA9	D6RFA9_MOUSE	Ectonucleoside triphosphate diphosphohydrolase 1	Entpd1	Entpd1-203	protein_coding			pyrophosphatase activity [GO:0016462]
ENSMUST00000209899	2.65312	7.46325e-08	A0A1B0GRH7	A0A1B0GRH7_MOUSE	Interferon regulatory factor 7	Irf7	Irf7-212	nonsense_mediated_decay		nucleus [GO:0005634]	DNA-binding transcription factor activity [GO:0003700]; transcription cis-regulatory region binding [GO:0000976]
ENSMUST00000154266	2.14955	0.000191365	D6RH72	D6RH72_MOUSE	Testin	Tes	Tes-204	protein_coding		cytoplasm [GO:0005737]	zinc ion binding [GO:0008270]
ENSMUST00000208216	2.35571	0.000232783	A0A140LIJ0	DCST2_MOUSE	DC-STAMP domain-containing protein 2	Dcst2	Dcst2-201	protein_coding	fusion of sperm to egg plasma membrane involved in single fertilization [GO:0007342]; sperm-egg recognition [GO:0035036]	acrosomal membrane [GO:0002080]
ENSMUST00000043414	2.03243	0.000132415	A2RT67	DEND3_MOUSE	DENN domain-containing protein 3	Dennd3 Kiaa0870	Dennd3-201	protein_coding	endosome to lysosome transport [GO:0008333]; protein catabolic process [GO:0030163]; regulation of Rab protein signal transduction [GO:0032483]	cytoplasmic vesicle [GO:0031410]	guanyl-nucleotide exchange factor activity [GO:0005085]
ENSMUST00000028595	-2.01152	0.0210129	Q91WS7	DEPD7_MOUSE	DEP domain-containing protein 7 (Protein TR2/D15)	Depdc7	Depdc7-201	protein_coding	intracellular signal transduction [GO:0035556]
ENSMUST00000178241	3.9991	3.67224e-20	Q8K2F3	DEPP1_MOUSE	Protein DEPP1 (Fat-specific-expressed gene protein) (Protein DEPP)	Depp1 Depp Fseg	Depp1-202	protein_coding	autophagy [GO:0006914]; regulation of autophagy [GO:0010506]	cytoplasm [GO:0005737]; intracellular membrane-bounded organelle [GO:0043231]; mitochondrion [GO:0005739]; peroxisome [GO:0005777]
ENSMUST00000067354	3.82209	7.18638e-20	Q8K2F3	DEPP1_MOUSE	Protein DEPP1 (Fat-specific-expressed gene protein) (Protein DEPP)	Depp1 Depp Fseg	Depp1-201	protein_coding	autophagy [GO:0006914]; regulation of autophagy [GO:0010506]	cytoplasm [GO:0005737]; intracellular membrane-bounded organelle [GO:0043231]; mitochondrion [GO:0005739]; peroxisome [GO:0005777]
ENSMUST00000045513	-3.01281	0.0454592	Q7M6Y5	DEUP1_MOUSE	Deuterosome assembly protein 1 (Coiled-coil domain-containing protein 67)	Deup1 Ccdc67	Deup1-201	protein_coding	cell projection organization [GO:0030030]; centriole replication [GO:0007099]; de novo centriole assembly involved in multi-ciliated epithelial cell differentiation [GO:0098535]; multi-ciliated epithelial cell differentiation [GO:1903251]	centriole [GO:0005814]; cytoplasm [GO:0005737]; deuterosome [GO:0098536]	identical protein binding [GO:0042802]
ENSMUST00000051965	-20.4166	4.30425e-09	Q8R2I7	DFB11_MOUSE	Beta-defensin 11 (BD-11) (mBD-11) (Defensin, beta 11)	Defb11	Defb11-201	protein_coding	defense response to Gram-negative bacterium [GO:0050829]; defense response to Gram-positive bacterium [GO:0050830]; innate immune response in mucosa [GO:0002227]	extracellular space [GO:0005615]	CCR6 chemokine receptor binding [GO:0031731]
ENSMUST00000019445	-3.05388	0.00576402	P51656	DHB1_MOUSE	17-beta-hydroxysteroid dehydrogenase type 1 (17-beta-HSD 1) (EC 1.1.1.51) (Estradiol 17-beta-dehydrogenase 1) (EC 1.1.1.62)	Hsd17b1 Edh17b1	Hsd17b1-201	protein_coding	bone development [GO:0060348]; cellular response to metal ion [GO:0071248]; estrogen biosynthetic process [GO:0006703]; testosterone biosynthetic process [GO:0061370]	cytoplasm [GO:0005737]; cytosol [GO:0005829]	17-beta-hydroxysteroid dehydrogenase (NAD+) activity [GO:0044594]; 17-beta-hydroxysteroid dehydrogenase (NADP+) activity [GO:0072582]; dihydrotestosterone 17-beta-dehydrogenase activity [GO:0035410]; estradiol 17-beta-dehydrogenase activity [GO:0004303]; estradiol binding [GO:1903924]; NADP binding [GO:0050661]; NADP+ binding [GO:0070401]; oxidoreductase activity [GO:0016491]; protein homodimeriz…
ENSMUST00000034304	4.29183	0.00892026	P51658	DHB2_MOUSE	Estradiol 17-beta-dehydrogenase 2 (EC 1.1.1.62) (17-beta-hydroxysteroid dehydrogenase type 2) (17-beta-HSD 2) (Testosterone 17-beta-dehydrogenase) (EC 1.1.1.239)	Hsd17b2 Edh17b2	Hsd17b2-201	protein_coding	androgen biosynthetic process [GO:0006702]; androgen metabolic process [GO:0008209]; estrogen biosynthetic process [GO:0006703]; in utero embryonic development [GO:0001701]; placenta development [GO:0001890]; response to retinoic acid [GO:0032526]; steroid metabolic process [GO:0008202]	endoplasmic reticulum membrane [GO:0005789]; intracellular membrane-bounded organelle [GO:0043231]	17-beta-hydroxysteroid dehydrogenase (NAD+) activity [GO:0044594]; estradiol 17-beta-dehydrogenase activity [GO:0004303]; oxidoreductase activity [GO:0016491]; testosterone dehydrogenase (NAD+) activity [GO:0047035]
ENSMUST00000023737	2.04289	0.028009	Q61488	DHH_MOUSE	Desert hedgehog protein (DHH) (EC 3.1.-.-) (HHG-3) [Cleaved into: Desert hedgehog protein N-product]	Dhh	Dhh-201	protein_coding	cell fate specification [GO:0001708]; cell-cell signaling [GO:0007267]; intein-mediated protein splicing [GO:0016539]; Leydig cell differentiation [GO:0033327]; male gonad development [GO:0008584]; male sex determination [GO:0030238]; myelination [GO:0042552]; osteoblast differentiation [GO:0001649]; paracrine signaling [GO:0038001]; positive regulation of smoothened signaling pathway [GO:0045880…	endoplasmic reticulum membrane [GO:0005789]; extracellular region [GO:0005576]; extracellular space [GO:0005615]; Golgi membrane [GO:0000139]; plasma membrane [GO:0005886]	calcium ion binding [GO:0005509]; cholesterol-protein transferase activity [GO:0140853]; patched binding [GO:0005113]; peptidase activity [GO:0008233]; zinc ion binding [GO:0008270]
ENSMUST00000063690	4.77488	0.000652462	Q58NB6	DHRS9_MOUSE	Dehydrogenase/reductase SDR family member 9 (EC 1.1.1.209) (EC 1.1.1.53) (3-alpha hydroxysteroid dehydrogenase) (3-alpha-HSD) (Retinol dehydrogenase) (EC 1.1.1.105) (Short-chain dehydrogenase/reductase retSDR8)	Dhrs9	Dhrs9-201	protein_coding	9-cis-retinoic acid biosynthetic process [GO:0042904]; androgen metabolic process [GO:0008209]; progesterone metabolic process [GO:0042448]; retinoic acid biosynthetic process [GO:0002138]; retinol metabolic process [GO:0042572]; steroid metabolic process [GO:0008202]	endoplasmic reticulum membrane [GO:0005789]; intracellular membrane-bounded organelle [GO:0043231]	alcohol dehydrogenase (NAD+) activity [GO:0004022]; androstan-3-alpha,17-beta-diol dehydrogenase activity [GO:0047044]; androsterone dehydrogenase activity [GO:0047023]; NAD-retinol dehydrogenase activity [GO:0004745]; oxidoreductase activity [GO:0016491]; testosterone dehydrogenase (NAD+) activity [GO:0047035]
ENSMUST00000078170	-2.49111	0.0479083	Q9DAJ5	DLRB2_MOUSE	Dynein light chain roadblock-type 2 (Dynein light chain 2B, cytoplasmic)	Dynlrb2 Dncl2b Dnlc2b	Dynlrb2-201	protein_coding	microtubule-based movement [GO:0007018]	centrosome [GO:0005813]; cytoplasm [GO:0005737]; cytoplasmic dynein complex [GO:0005868]; microtubule [GO:0005874]	dynein intermediate chain binding [GO:0045505]
ENSMUST00000222514	2.64196	0.00359031	A0A1Y7VJD8	A0A1Y7VJD8_MOUSE	NACHT, LRR and PYD domains-containing protein 4F	Nlrp4f	Nlrp4f-206	nonsense_mediated_decay
ENSMUST00000213007	-2.98184	0.0424251	Q9DAJ5	DLRB2_MOUSE	Dynein light chain roadblock-type 2 (Dynein light chain 2B, cytoplasmic)	Dynlrb2 Dncl2b Dnlc2b	Dynlrb2-202	protein_coding	microtubule-based movement [GO:0007018]	centrosome [GO:0005813]; cytoplasm [GO:0005737]; cytoplasmic dynein complex [GO:0005868]; microtubule [GO:0005874]	dynein intermediate chain binding [GO:0045505]
ENSMUST00000021241	-5.14743	0.0179603	P70436	DLX4_MOUSE	Homeobox protein DLX-4 (Homeobox protein DLX-7)	Dlx4 Dlx7	Dlx4-201	protein_coding	cell differentiation [GO:0030154]; negative regulation of transcription by RNA polymerase II [GO:0000122]; regulation of transcription by RNA polymerase II [GO:0006357]	nucleoplasm [GO:0005654]	DNA-binding transcription factor activity, RNA polymerase II-specific [GO:0000981]; DNA-binding transcription repressor activity, RNA polymerase II-specific [GO:0001227]; RNA polymerase II cis-regulatory region sequence-specific DNA binding [GO:0000978]; sequence-specific DNA binding [GO:0043565]; sequence-specific double-stranded DNA binding [GO:1990837]
ENSMUST00000041703	3.76818	0.000856607	Q6P253	DMKN_MOUSE	Dermokine (Epidermis-specific secreted protein SK30/SK89)	Dmkn	Dmkn-201	protein_coding	cell differentiation [GO:0030154]; cornified envelope assembly [GO:1903575]	extracellular space [GO:0005615]
[truncated: 1,689 more rows]
