# Supplementary material for: Transcriptomic profiling of “brain-eating amoeba” Naegleria fowleri infection in mice: the host and the protozoa perspectives
Source: Front Cell Infect Microbiol. 2024 Dec 16;14:1490280. doi: 10.3389/fcimb.2024.1490280 (PMC11682717; doi:10.3389/fcimb.2024.1490280)
Supplement: Supplementary Table 5 — GO enrichment for Biological process of DEGs in mice infected with NF1_LV or NF45_HV. [file Table5.xlsx]

## Sheet: mice_GO_BP
Table S5 - DEGs -related GO Biological process - mouse infected with NF1_LV or NF45_HV
Column1	Cluster	ID	Description	GeneRatio	BgRatio	pvalue	p.adjust	qvalue	geneID	Count
1	Common	GO:0050727	regulation of inflammatory response	67/575	411/28891	6.06193162521158e-41	2.69331622108151e-37	1.52377818115845e-37	Osm/Nt5e/Elf4/Sbno2/Ada/Cd44/Bst1/H2-Q10/Tgfb1/H2-Q6/Ghsr/Zbp1/Zfp36/Fcgr3/Nod2/Clcf1/Ccn4/Dnase1l3/Fpr2/Ncf1/Fcgr2b/Igtp/Nupr1/Socs3/Tnfsf11/Lta/Il6/Slamf8/Il17ra/Sphk1/Cebpb/Fabp4/Stat3/Pglyrp1/H2-Q4/Ptger4/H2-Q7/H2-K1/Nfkbia/Alox15/Casp4/Ccl24/Tafa3/Reg3g/S100a8/Nfkbiz/Ctss/Ido1/Ccr7/Tnf/Serpine1/Mefv/Ccl5/Nlrp3/Isl1/Ifng/Alox5/Npy/Ctla2a/Mmp8/Adora3/Ccl3/C3/Fut7/Irgm1/Ptgs2/Tnfrsf1a	67
2	Common	GO:0019221	cytokine-mediated signaling pathway	69/575	450/28891	2.27643133671009e-40	5.05709221450146e-37	2.86111475371773e-37	Lilrb4b/Il1r2/Osm/Ccl12/Iigp1/Pira12/Nlrc5/Oas1g/Lilrb4a/Trim6/Ccl11/Zbp1/Naip1/Il13ra1/Ccl22/Cxcl10/Irf7/Ccl2/Igtp/Cd300lf/Tnfsf11/Irf1/Il6/Cxcl1/Ccr1/Il17ra/Sphk1/Il1rn/Ifnlr1/Il20ra/Ifitm3/Cd74/Stat3/Oasl2/Ifitm6/Nfkbia/Ccl6/Oasl1/Casp4/Ccl24/Il15ra/Naip2/Il12rb1/Ccl8/Nfkbiz/Ccl4/Egr1/Tnf/Cxcl5/Isg15/Ccl17/Pira2/Ccl5/Csf2rb2/Ifitm1/Osmr/Ifng/Il18rap/Gpr35/Il11/Mmp8/Oas1a/Cxcr2/Ccl3/Csf2rb/Ccl7…	69
3	Common	GO:0034341	response to type II interferon	40/575	150/28891	1.3674514952453e-33	2.02519566445829e-30	1.1457804107529e-30	Gbp3/Ccl12/Irf8/Gbp4/Gbp5/Nlrc5/Ccl11/H2-Ab1/Ccl22/Ccl2/Igtp/Irf1/Capg/Gbp8/Gbp7/Stx11/Ifitm3/Cd74/Ifitm6/Tgtp1/H2-Q7/Ccl6/Ccl24/Il12rb1/Ccl8/Ccl4/Tnf/Cited1/Gbp10/Ubd/Ccl17/Mefv/Slc22a21/Ccl5/Ifitm1/Ifng/Ccl3/Gbp2/Ccl7/Irgm1	40
4	Common	GO:0045088	regulation of innate immune response	62/575	474/28891	3.05864182207994e-32	3.3973864038753e-29	1.92211491345445e-29	Gbp3/Ifi205/Trim30d/H2-Q10/Ifi207/Gbp5/Nlrc5/Scimp/Tap1/Klrk1/Oas1g/Tgfb1/Tlr7/H2-Q6/Trim6/Zbp1/Nod2/Tasl/Irf7/Fpr2/Ncf1/Ifi211/Fgr/Ifi204/Igtp/Cd300lf/Irf1/Ccr1/Cd86/Slamf8/Ifi214/Rsad2/Gbp7/Cd74/H2-Q4/Tlr13/H2-Q7/H2-K1/Nfkbia/Trim30a/Oasl1/Casp4/Reg3g/Slc15a3/Cd14/Nfkbiz/Tnf/Isg15/Mefv/Havcr2/Nlrp3/Il18rap/Gimap5/Rnf125/Oas1a/Klrb1b/Clec7a/Trim30b/Ddx60/Gbp2/Irgm1/Ifi209	62
5	Common	GO:0050900	leukocyte migration	57/575	398/28891	8.29804419726983e-32	7.37364207369397e-29	4.17173253538534e-29	Prss56/Ccl12/Ada/Bst1/Trem1/C5ar1/Tgfb1/Ch25h/Ccl11/Ccl22/Dysf/Fcgr3/Nod2/Nedd9/Cxcl10/Fpr2/Ccl2/Apod/Tnfsf11/Cxcl1/Ccr1/Slamf8/F7/Il17ra/Lyve1/Ascl2/Cd74/Myo1g/Ptger4/Ccl6/Ccl24/Sell/Ccl8/S100a8/Ccl4/Ccr7/Tnf/Cxcl5/Serpine1/Ccl17/C3ar1/Icam1/Ccl5/Ifng/Alox5/Retnlg/Itgb2/Gpr35/Mcoln2/Itga2/Adora3/Cxcr2/Ccl3/Selp/Ccl7/Fut7/Itga2b	57
6	Common	GO:0002833	positive regulation of response to biotic stimulus	57/575	413/28891	6.12943906863927e-31	4.53884963032738e-28	2.56791236770361e-28	Gbp3/Ifi205/Trim30d/H2-Q10/Ifi207/Gbp5/Nlrc5/Scimp/Klrk1/Oas1g/Tlr7/H2-Q6/Trim6/Zbp1/Nod2/Tasl/Irf7/Fpr2/Ifi211/Ifi204/Igtp/Cd300lf/Irf1/Cxcl1/Cd86/Klk7/Ifi214/Rsad2/Gbp7/Cd74/H2-Q4/Tlr13/H2-Q7/H2-K1/Nfkbia/Trim30a/Oasl1/Casp4/Reg3g/Slc15a3/Cd14/Nfkbiz/Tnf/Cd274/Mefv/Havcr2/Nlrp3/Il18rap/Gimap5/Rnf125/Oas1a/Clec7a/Trim30b/Ddx60/Gbp2/Irgm1/Ifi209	57
7	Common	GO:0050729	positive regulation of inflammatory response	39/575	167/28891	2.28921009287947e-30	1.45299434895193e-27	8.22050180721231e-28	Osm/H2-Q10/Tgfb1/H2-Q6/Zbp1/Fcgr3/Ccn4/Nupr1/Tnfsf11/Lta/Il6/Il17ra/Cebpb/Fabp4/H2-Q4/Ptger4/H2-Q7/H2-K1/Nfkbia/Casp4/Ccl24/Tafa3/S100a8/Nfkbiz/Ctss/Ido1/Ccr7/Tnf/Serpine1/Mefv/Ccl5/Nlrp3/Ifng/Mmp8/Adora3/Ccl3/C3/Ptgs2/Tnfrsf1a	39
8	Common	GO:0045089	positive regulation of innate immune response	54/575	385/28891	1.04372750916459e-29	5.79660165402282e-27	3.27950169984873e-27	Gbp3/Ifi205/Trim30d/H2-Q10/Ifi207/Gbp5/Nlrc5/Scimp/Klrk1/Oas1g/Tlr7/H2-Q6/Trim6/Zbp1/Nod2/Tasl/Irf7/Fpr2/Ifi211/Ifi204/Igtp/Cd300lf/Irf1/Cd86/Ifi214/Rsad2/Gbp7/Cd74/H2-Q4/Tlr13/H2-Q7/H2-K1/Nfkbia/Trim30a/Oasl1/Casp4/Reg3g/Slc15a3/Cd14/Nfkbiz/Tnf/Mefv/Havcr2/Nlrp3/Il18rap/Gimap5/Rnf125/Oas1a/Clec7a/Trim30b/Ddx60/Gbp2/Irgm1/Ifi209	54
9	Common	GO:0009615	response to virus	54/575	389/28891	1.7697590634864e-29	8.73671057674451e-27	4.94290601591288e-27	Gbp3/Gbp4/Trim30d/Gbp5/Oas1g/Tgfb1/Tlr7/Trim6/Zbp1/Cxcl10/Irf7/Ifit3b/Zc3h12a/Igtp/Irf1/Fgl2/Il6/Il27/Ifit3/Cd86/Il17ra/Rsad2/Gbp7/Apobec3/Mlkl/Ifnlr1/Ifitm3/Slfn9/Oasl2/Rtp4/Tlr13/Slfn8/Ifitm6/Tgtp1/Ifit1/Trim30a/Oasl1/Il12rb1/Tnf/Isg15/Mefv/Ccl5/Ifitm1/Nlrp3/Ifng/Rnf125/Bcl3/Oas1a/Lcn2/Trim30b/Ddx60/Irgm1/Batf3/Pmaip1	54
10	Common	GO:0002697	regulation of immune effector process	58/575	473/28891	1.0766855912241e-28	4.7837140818087e-26	2.70644757036122e-26	Lilrb4b/H2-Q10/Scimp/Tap1/Klrk1/Tgfb1/Lilrb4a/Tlr7/H2-Q6/Trim6/Cd244a/Arid5a/Fcgr3/Nod2/Clcf1/Dnase1l3/Ncf1/Fcgr2b/Ccl2/Fgr/Zc3h12a/Lta/Irf1/Fgl2/Il6/Cxcl1/Il27/Cd1d1/Cd86/Slamf8/Klk7/Rsad2/Ascl2/Cd74/Pglyrp1/H2-Q4/H2-Q7/H2-K1/Casp4/Nfkbiz/Ccr7/Tnf/Cxcl5/Parp3/Hmox1/Havcr2/Nlrp3/Cd80/Ifng/Il18rap/Itgb2/Gimap5/Klrb1b/Adora3/Clec7a/Ddx60/C3/Fut7	58
11	Common	GO:0042742	defense response to bacterium	54/575	430/28891	2.77458344015101e-27	1.07855488533305e-24	6.10206253758204e-25	Gbp3/Irf8/Iigp1/Krt6a/Gbp4/Trem1/H2-Q10/Gbp5/C5ar1/Klrk1/Oas1g/H2-Q6/Clec4d/Naip1/Wfdc21/Nod2/Fpr2/Ncf1/Fgr/Igtp/Lta/Slamf8/Klk7/Hp/Gbp8/Cebpb/Tnfsf8/Gbp7/Gzmb/Adm/Pglyrp1/H2-Q4/Muc5b/H2-Q7/H2-K1/Casp4/Naip2/Reg3g/Nfkbiz/Tnf/Cxcl5/Serpine1/Gbp10/Isg15/Havcr2/Nlrp3/Ifng/Npy/Bcl3/Oas1a/Lcn2/Gbp2/Irgm1/Tnfrsf1a	54
12	Common	GO:0030595	leukocyte chemotaxis	42/575	240/28891	3.12991117788303e-27	1.07855488533305e-24	6.10206253758204e-25	Prss56/Ccl12/Bst1/Trem1/C5ar1/Ch25h/Ccl11/Ccl22/Dysf/Fcgr3/Nod2/Nedd9/Cxcl10/Fpr2/Ccl2/Tnfsf11/Cxcl1/Ccr1/Slamf8/F7/Il17ra/Cd74/Ccl6/Ccl24/Sell/Ccl8/S100a8/Ccl4/Ccr7/Cxcl5/Serpine1/Ccl17/C3ar1/Ccl5/Ifng/Alox5/Retnlg/Itgb2/Gpr35/Cxcr2/Ccl3/Ccl7	42
13	Common	GO:0035456	response to interferon-beta	27/575	74/28891	3.15579867416826e-27	1.07855488533305e-24	6.10206253758204e-25	Gbp3/Iigp1/Ifi205/Ifi207/Oas1g/Trim6/Ifi47/Ifi211/Ifi204/Igtp/Ifi202b/Irf1/Ifit3/Ifi214/Gbp7/Xaf1/Ifitm3/Ifitm6/Tgtp1/Tgtp2/Ifit1/Ifitm1/Oas1a/Gbp2/Irgm1/Iigp1c/Ifi209	27
14	Common	GO:0002460	adaptive immune response based on somatic recombination of immune receptors built from immunoglobulin superfamily domains	57/575	491/28891	5.63733141957762e-27	1.78904739265595e-24	1.01217649849258e-24	Lilrb4b/Fosl2/Ada/H2-Q10/Tgfb1/Lilrb4a/H2-Q6/H2-Ab1/Arid5a/Fcgr3/Nod2/Clcf1/Irf7/Fcgr2b/Zc3h12a/Lta/Irf1/Fgl2/Il6/Il27/Fas/Cd1d1/C1qb/Il17ra/Rsad2/Stx11/Gzmb/Ascl2/Cd74/Stat3/H2-Q4/Myo1g/Slfn2/H2-Q7/H2-K1/Il12rb1/Nfkbiz/Ccr7/Tnf/Cd274/C3ar1/Parp3/Icam1/Csf2rb2/Havcr2/Nlrp3/Cd80/Ifng/Il18rap/Gimap5/Bcl3/Clec7a/Gadd45g/C3/C4b/Csf2rb/Fut7	57
15	Common	GO:0002237	response to molecule of bacterial origin	53/575	421/28891	7.59834112476995e-27	2.25062864115686e-24	1.27332200743513e-24	Fosl2/Gbp3/Irf8/Sbno2/Trim30d/Gbp5/C5ar1/Scimp/Klrk1/Lilrb4a/Trim6/Arid5a/Zfp36/Wfdc21/Nod2/Cxcl10/Fcgr2b/Ccl2/Zc3h12a/Igtp/Il6/Trib1/Cxcl1/Cd86/Cebpb/Cd300lb/Adm/Ptger4/Nfkbia/Trim30a/Casp4/Cd14/S100a8/Nfkbiz/Ido1/Ccr7/Tnf/Cxcl5/Serpine1/Cited1/Gbp10/Cd274/Havcr2/Nlrp3/Cd80/Ifng/Mmp8/Nr4a1/Trim30b/Fcgr4/Gbp2/Irgm1/Ptgs2	53
16	Common	GO:0046631	alpha-beta T cell activation	40/575	221/28891	1.43738953186675e-26	3.99145105630248e-24	2.25821460664329e-24	Lilrb4b/Fosl2/Elf4/Ada/Cd44/H2-Q10/Tgfb1/Lilrb4a/H2-Q6/Cd244a/H2-Ab1/Zc3h12a/Igtp/Myc/Irf1/Il6/Il27/Cd1d1/Rsad2/Cebpb/Tnfsf8/Ascl2/Stat3/H2-Q4/Ptger4/H2-Q7/H2-K1/Runx1/Nfkbiz/Ccr7/Cd274/Nlrp3/Cd80/Ifng/Gimap5/Bcl3/Gadd45g/Fut7/Irgm1/Tarm1	40
17	Common	GO:0007159	leukocyte cell-cell adhesion	54/575	447/28891	1.90044659810022e-26	4.96687307962309e-24	2.81007212152527e-24	Lilrb4b/Nt5e/Slfn1/Ada/Cd44/H2-Q10/Tgfb1/Lilrb4a/H2-Q6/Cd244a/H2-Ab1/Vtcn1/Ccl2/Zc3h12a/Tnfsf11/Irf1/Fgl2/Il6/Cd1d1/Cd86/Cebpb/Wnt10b/Ascl2/Itga5/Cd74/H2-Q4/Sirpb1b/H2-Q7/H2-K1/Lrg1/Sell/Il12rb1/Runx1/S100a8/Nfkbiz/Ido1/Ccr7/Tnf/Cd274/Lrrc32/Icam1/Hspb1/Ccl5/Havcr2/Nlrp3/Cd80/Ifng/Alox5/Itgb2/Gimap5/Selp/Fut7/Irgm1/Tarm1	54
18	Common	GO:0051607	defense response to virus	47/575	328/28891	2.18478043307678e-26	5.39276636897785e-24	3.05102671005108e-24	Gbp3/Gbp4/Trim30d/Gbp5/Oas1g/Tlr7/Trim6/Zbp1/Cxcl10/Irf7/Ifit3b/Zc3h12a/Igtp/Irf1/Fgl2/Il6/Il27/Ifit3/Cd86/Rsad2/Gbp7/Apobec3/Mlkl/Ifnlr1/Ifitm3/Slfn9/Oasl2/Rtp4/Slfn8/Ifitm6/Ifit1/Trim30a/Oasl1/Il12rb1/Tnf/Isg15/Mefv/Ccl5/Ifitm1/Nlrp3/Ifng/Rnf125/Oas1a/Trim30b/Ddx60/Irgm1/Pmaip1	47
19	Common	GO:0140546	defense response to symbiont	47/575	329/28891	2.50290014107993e-26	5.85283438253585e-24	3.31131608692458e-24	Gbp3/Gbp4/Trim30d/Gbp5/Oas1g/Tlr7/Trim6/Zbp1/Cxcl10/Irf7/Ifit3b/Zc3h12a/Igtp/Irf1/Fgl2/Il6/Il27/Ifit3/Cd86/Rsad2/Gbp7/Apobec3/Mlkl/Ifnlr1/Ifitm3/Slfn9/Oasl2/Rtp4/Slfn8/Ifitm6/Ifit1/Trim30a/Oasl1/Il12rb1/Tnf/Isg15/Mefv/Ccl5/Ifitm1/Nlrp3/Ifng/Rnf125/Oas1a/Trim30b/Ddx60/Irgm1/Pmaip1	47
20	Common	GO:1990266	neutrophil migration	33/575	138/28891	3.11096727463293e-26	6.91101380059705e-24	3.90999465885444e-24	Ccl12/Bst1/Trem1/C5ar1/Ccl11/Ccl22/Dysf/Fcgr3/Nod2/Cxcl10/Ccl2/Cxcl1/Slamf8/Cd74/Ptger4/Ccl6/Ccl24/Sell/Ccl8/S100a8/Ccl4/Ccr7/Cxcl5/Ccl17/C3ar1/Ccl5/Ifng/Itgb2/Mcoln2/Cxcr2/Ccl3/Ccl7/Fut7	33
21	Common	GO:0060326	cell chemotaxis	47/575	331/28891	3.27988015440268e-26	6.93928929810053e-24	3.92599188406697e-24	Prss56/Ccl12/Bst1/Trem1/C5ar1/Ch25h/Ccl11/Ccl22/Dysf/Fcgr3/Nod2/Nedd9/Cxcl10/Fpr2/Ccl2/Tnfsf11/Cxcl1/Ccr1/Slamf8/F7/Il17ra/Fgf2/Cd74/Saa3/Ccl6/Ccl24/Sell/Ccl8/S100a8/Ccl4/Ccr7/Cxcl5/Serpine1/Ccl17/C3ar1/Hspb1/Ccl5/Ifng/Alox5/Retnlg/Itgb2/Gpr35/Cxcr2/Nr4a1/Ccl3/Ccl7/Ccrl2	47
22	Common	GO:0032496	response to lipopolysaccharide	51/575	401/28891	4.48523160206934e-26	9.05812909454276e-24	5.12475266303425e-24	Fosl2/Gbp3/Irf8/Sbno2/Trim30d/Gbp5/Scimp/Klrk1/Lilrb4a/Trim6/Arid5a/Zfp36/Wfdc21/Nod2/Cxcl10/Ccl2/Zc3h12a/Igtp/Il6/Trib1/Cxcl1/Cd86/Cebpb/Cd300lb/Adm/Ptger4/Nfkbia/Trim30a/Casp4/Cd14/S100a8/Nfkbiz/Ido1/Ccr7/Tnf/Cxcl5/Serpine1/Cited1/Gbp10/Cd274/Havcr2/Nlrp3/Cd80/Ifng/Mmp8/Nr4a1/Trim30b/Fcgr4/Gbp2/Irgm1/Ptgs2	51
23	Common	GO:0071346	cellular response to type II interferon	31/575	122/28891	1.3651265705715e-25	2.6370684143692e-23	1.49195526339805e-23	Gbp3/Ccl12/Irf8/Gbp4/Gbp5/Nlrc5/Ccl11/H2-Ab1/Ccl22/Ccl2/Igtp/Irf1/Capg/Gbp8/Gbp7/Stx11/H2-Q7/Ccl6/Ccl24/Il12rb1/Ccl8/Ccl4/Tnf/Gbp10/Ccl17/Ccl5/Ifng/Ccl3/Gbp2/Ccl7/Irgm1	31
24	Common	GO:0002218	activation of innate immune response	43/575	281/28891	2.10497677815998e-25	3.89683826056867e-23	2.20468620449388e-23	Gbp3/Ifi205/Trim30d/Ifi207/Gbp5/Scimp/Klrk1/Oas1g/Tlr7/Zbp1/Nod2/Tasl/Irf7/Ifi211/Ifi204/Igtp/Cd300lf/Irf1/Cd86/Ifi214/Rsad2/Gbp7/Tlr13/Nfkbia/Trim30a/Oasl1/Casp4/Reg3g/Slc15a3/Cd14/Nfkbiz/Tnf/Mefv/Havcr2/Nlrp3/Rnf125/Oas1a/Clec7a/Trim30b/Ddx60/Gbp2/Irgm1/Ifi209	43
25	Common	GO:0002819	regulation of adaptive immune response	41/575	252/28891	2.48580007155667e-25	4.41776388717051e-23	2.49940655615888e-23	Lilrb4b/Ada/Cd44/H2-Q10/Tgfb1/Lilrb4a/H2-Q6/H2-Ab1/Arid5a/Fcgr3/Nod2/Clcf1/Irf7/Fcgr2b/Zc3h12a/Lta/Irf1/Il6/Il27/Cd1d1/Rsad2/Ascl2/Cd74/H2-Q4/H2-Q7/H2-K1/Alox15/Il12rb1/Nfkbiz/Ccr7/Tnf/Cd274/Parp3/Havcr2/Nlrp3/Cd80/Ifng/Gimap5/Clec7a/C3/Fut7	41
26	Common	GO:0002526	acute inflammatory response	32/575	139/28891	6.4341213622636e-25	1.09949235432835e-22	6.22051895266618e-23	Itih4/Saa2/H2-Q10/Saa1/H2-Q6/Fcgr3/Dnase1l3/Fcgr2b/Nupr1/Tnfsf11/Il6/Hp/Il1rn/Serpina3n/Stat3/H2-Q4/H2-Q7/H2-K1/Saa3/Reg3g/Ccr7/Tnf/Icam1/Ccl5/Nlrp3/Bdkrb2/Npy/Cxcr2/C3/Fut7/Serpinf2/Ptgs2	32
27	Common	GO:0006935	chemotaxis	53/575	462/28891	6.82940860919233e-25	1.12381712780154e-22	6.35813947709602e-23	Prss56/Ccl12/Angpt2/Bst1/Trem1/C5ar1/Tgfb1/Ch25h/Ccl11/Ccl22/Dysf/Fcgr3/Nod2/Nedd9/Cxcl10/Fpr2/Ccl2/Tnfsf11/Cxcl1/Ccr1/Ccn1/Slamf8/F7/Il17ra/Fgf2/Cd74/Saa3/Ccl6/Ccl24/Sell/Ccl8/S100a8/Ccl4/Ccr7/Cxcl5/Serpine1/Ccl17/C3ar1/Fpr1/Hspb1/Ccl5/Ifng/Prok2/Alox5/Retnlg/Itgb2/Gpr35/Itga2/Cxcr2/Nr4a1/Ccl3/Ccl7/Ccrl2	53
28	Common	GO:0042330	taxis	53/575	464/28891	8.39676855467556e-25	1.33238723887227e-22	7.53815161976137e-23	Prss56/Ccl12/Angpt2/Bst1/Trem1/C5ar1/Tgfb1/Ch25h/Ccl11/Ccl22/Dysf/Fcgr3/Nod2/Nedd9/Cxcl10/Fpr2/Ccl2/Tnfsf11/Cxcl1/Ccr1/Ccn1/Slamf8/F7/Il17ra/Fgf2/Cd74/Saa3/Ccl6/Ccl24/Sell/Ccl8/S100a8/Ccl4/Ccr7/Cxcl5/Serpine1/Ccl17/C3ar1/Fpr1/Hspb1/Ccl5/Ifng/Prok2/Alox5/Retnlg/Itgb2/Gpr35/Itga2/Cxcr2/Nr4a1/Ccl3/Ccl7/Ccrl2	53
29	Common	GO:1903555	regulation of tumor necrosis factor superfamily cytokine production	38/575	219/28891	1.32382354826772e-24	2.02818897412188e-22	1.14747391407017e-22	Lilrb4b/Elf4/H2-Q10/Oas1g/Tgfb1/Lilrb4a/H2-Q6/Ghsr/Arid5a/Zfp36/Fcgr3/Nod2/Cd300ld/Ccl2/Zc3h12a/Il6/Ccn1/Stat3/H2-Q4/Ptger4/H2-Q7/H2-K1/Trim30a/Cd14/Ccl4/Ccr7/Cd274/Akap12/Hspb1/Havcr2/Isl1/Ifng/Mmp8/Bcl3/Oas1a/Clec7a/Ccl3/Tnfrsf1a	38
30	Common	GO:0030593	neutrophil chemotaxis	29/575	110/28891	1.59995757843406e-24	2.32816893499449e-22	1.31719142276244e-22	Ccl12/Bst1/Trem1/C5ar1/Ccl11/Ccl22/Dysf/Fcgr3/Nod2/Cxcl10/Ccl2/Cxcl1/Cd74/Ccl6/Ccl24/Sell/Ccl8/S100a8/Ccl4/Ccr7/Cxcl5/Ccl17/C3ar1/Ccl5/Ifng/Itgb2/Cxcr2/Ccl3/Ccl7	29
31	Common	GO:0097530	granulocyte migration	34/575	167/28891	1.62442577053408e-24	2.32816893499449e-22	1.31719142276244e-22	Ccl12/Bst1/Trem1/C5ar1/Ccl11/Ccl22/Dysf/Fcgr3/Nod2/Cxcl10/Ccl2/Cxcl1/Slamf8/Il17ra/Cd74/Ptger4/Ccl6/Ccl24/Sell/Ccl8/S100a8/Ccl4/Ccr7/Cxcl5/Ccl17/C3ar1/Ccl5/Ifng/Itgb2/Mcoln2/Cxcr2/Ccl3/Ccl7/Fut7	34
32	Common	GO:0097529	myeloid leukocyte migration	40/575	253/28891	2.95487493913834e-24	4.10265917330989e-22	2.32113202455999e-22	Ccl12/Bst1/Trem1/C5ar1/Ccl11/Ccl22/Dysf/Fcgr3/Nod2/Cxcl10/Fpr2/Ccl2/Tnfsf11/Cxcl1/Ccr1/Slamf8/Il17ra/Cd74/Ptger4/Ccl6/Ccl24/Sell/Ccl8/S100a8/Ccl4/Ccr7/Cxcl5/Serpine1/Ccl17/C3ar1/Ccl5/Ifng/Retnlg/Itgb2/Gpr35/Mcoln2/Cxcr2/Ccl3/Ccl7/Fut7	40
33	Common	GO:0070371	ERK1 and ERK2 cascade	47/575	367/28891	3.09899066891647e-24	4.17236834605935e-22	2.36057088273446e-22	Ccl12/Cd44/C5ar1/Scimp/Tgfb1/Ccl11/Ccl22/Nod2/Clcf1/Fpr2/Ccl2/Cysltr2/Myc/Tnfsf11/Il6/Ccr1/Htr2b/Ccn1/Fgf2/Cd74/Lif/Psca/Inhba/Dusp6/Ptger4/Alox15/Ccl6/Ccl24/Ngf/Ccl8/Ccl4/Ccl17/Icam1/Akap12/Ccl5/Havcr2/Gpbar1/Chi3l1/Npy/Atf3/Tbc1d10c/Glipr2/Ccl3/C3/Ccl7/Serpinf2/Dusp4	47
34	Common	GO:0071706	tumor necrosis factor superfamily cytokine production	38/575	226/28891	4.30496629971658e-24	5.62557802048257e-22	3.1827428866016e-22	Lilrb4b/Elf4/H2-Q10/Oas1g/Tgfb1/Lilrb4a/H2-Q6/Ghsr/Arid5a/Zfp36/Fcgr3/Nod2/Cd300ld/Ccl2/Zc3h12a/Il6/Ccn1/Stat3/H2-Q4/Ptger4/H2-Q7/H2-K1/Trim30a/Cd14/Ccl4/Ccr7/Cd274/Akap12/Hspb1/Havcr2/Isl1/Ifng/Mmp8/Bcl3/Oas1a/Clec7a/Ccl3/Tnfrsf1a	38
35	Common	GO:1903037	regulation of leukocyte cell-cell adhesion	49/575	407/28891	5.13739574890926e-24	6.5215569464011e-22	3.68965445064521e-22	Lilrb4b/Slfn1/Ada/Cd44/H2-Q10/Tgfb1/Lilrb4a/H2-Q6/Cd244a/H2-Ab1/Vtcn1/Ccl2/Zc3h12a/Tnfsf11/Irf1/Fgl2/Il6/Cd1d1/Cd86/Cebpb/Wnt10b/Ascl2/Cd74/H2-Q4/Sirpb1b/H2-Q7/H2-K1/Il12rb1/Runx1/Nfkbiz/Ido1/Ccr7/Tnf/Cd274/Lrrc32/Icam1/Hspb1/Ccl5/Havcr2/Nlrp3/Cd80/Ifng/Alox5/Itgb2/Gimap5/Selp/Fut7/Irgm1/Tarm1	49
36	Common	GO:0032680	regulation of tumor necrosis factor production	37/575	216/28891	8.77098798382835e-24	1.08248610033748e-21	6.1243038904626e-22	Lilrb4b/Elf4/H2-Q10/Oas1g/Tgfb1/Lilrb4a/H2-Q6/Ghsr/Arid5a/Zfp36/Fcgr3/Nod2/Cd300ld/Ccl2/Zc3h12a/Il6/Ccn1/Stat3/H2-Q4/Ptger4/H2-Q7/H2-K1/Trim30a/Cd14/Ccl4/Ccr7/Akap12/Hspb1/Havcr2/Isl1/Ifng/Mmp8/Bcl3/Oas1a/Clec7a/Ccl3/Tnfrsf1a	37
37	Common	GO:0070372	regulation of ERK1 and ERK2 cascade	45/575	343/28891	1.09825133262466e-23	1.31879207320307e-21	7.46123522704887e-22	Ccl12/Cd44/C5ar1/Scimp/Tgfb1/Ccl11/Ccl22/Nod2/Clcf1/Fpr2/Ccl2/Cysltr2/Tnfsf11/Il6/Ccr1/Htr2b/Ccn1/Fgf2/Cd74/Lif/Psca/Inhba/Dusp6/Alox15/Ccl6/Ccl24/Ngf/Ccl8/Ccl4/Ccl17/Icam1/Akap12/Ccl5/Havcr2/Gpbar1/Chi3l1/Npy/Atf3/Tbc1d10c/Glipr2/Ccl3/C3/Ccl7/Serpinf2/Dusp4	45
38	Common	GO:0035458	cellular response to interferon-beta	23/575	63/28891	2.17171550507703e-23	2.53919262869928e-21	1.43658078285982e-21	Gbp3/Iigp1/Ifi205/Ifi207/Oas1g/Trim6/Ifi47/Ifi211/Ifi204/Igtp/Ifi202b/Irf1/Ifit3/Ifi214/Gbp7/Tgtp1/Tgtp2/Ifit1/Oas1a/Gbp2/Irgm1/Iigp1c/Ifi209	23
39	Common	GO:0032640	tumor necrosis factor production	37/575	223/28891	2.79900870782837e-23	3.18871684330294e-21	1.8040574343574e-21	Lilrb4b/Elf4/H2-Q10/Oas1g/Tgfb1/Lilrb4a/H2-Q6/Ghsr/Arid5a/Zfp36/Fcgr3/Nod2/Cd300ld/Ccl2/Zc3h12a/Il6/Ccn1/Stat3/H2-Q4/Ptger4/H2-Q7/H2-K1/Trim30a/Cd14/Ccl4/Ccr7/Akap12/Hspb1/Havcr2/Isl1/Ifng/Mmp8/Bcl3/Oas1a/Clec7a/Ccl3/Tnfrsf1a	37
40	Common	GO:0071621	granulocyte chemotaxis	30/575	135/28891	5.88752138276445e-23	6.53956437590561e-21	3.69984238474776e-21	Ccl12/Bst1/Trem1/C5ar1/Ccl11/Ccl22/Dysf/Fcgr3/Nod2/Cxcl10/Ccl2/Cxcl1/Il17ra/Cd74/Ccl6/Ccl24/Sell/Ccl8/S100a8/Ccl4/Ccr7/Cxcl5/Ccl17/C3ar1/Ccl5/Ifng/Itgb2/Cxcr2/Ccl3/Ccl7	30
41	Common	GO:0002274	myeloid leukocyte activation	40/575	280/28891	1.44684735516763e-22	1.56788848756336e-20	8.87053012616252e-21	Lilrb4b/Sbno2/C5ar1/Klrk1/Tgfb1/Lilrb4a/Batf2/Cd244a/Clec4d/Dysf/Fcgr3/Milr1/Dnase1l3/Rab44/Fgr/Cd300lf/Cd1d1/Sphk1/Stx11/Cd300lb/Muc5b/Tafa3/Tnf/Lat2/Ubd/Hmox1/Ccl5/Havcr2/Ifng/Npy/Il18rap/Pilrb1/Itgb2/Gimap5/Mmp8/Adora3/Cxcr2/Fcgr4/Irgm1/Batf3	40
42	Common	GO:0002822	regulation of adaptive immune response based on somatic recombination of immune receptors built from immunoglobulin superfamily domains	37/575	236/28891	2.15625061960392e-22	2.28100511973815e-20	1.29050788962761e-20	Lilrb4b/Ada/H2-Q10/Tgfb1/Lilrb4a/H2-Q6/H2-Ab1/Arid5a/Fcgr3/Nod2/Clcf1/Fcgr2b/Zc3h12a/Lta/Irf1/Il6/Il27/Cd1d1/Rsad2/Ascl2/H2-Q4/H2-Q7/H2-K1/Il12rb1/Nfkbiz/Ccr7/Tnf/Cd274/Parp3/Havcr2/Nlrp3/Cd80/Ifng/Gimap5/Clec7a/C3/Fut7	37
43	Common	GO:0032609	type II interferon production	30/575	141/28891	2.28060926523934e-22	2.35645278266474e-20	1.33319337218887e-20	Lilrb4b/Irf8/Klrk1/Lilrb4a/Tlr7/Cd244a/Arid5a/Vtcn1/Nod2/Zc3h12a/Lta/Il27/Cd1d1/Pglyrp1/Cd14/Il12rb1/Runx1/Nfkbiz/Ccr7/Tnf/Isg15/Cd274/Havcr2/Isl1/Il18rap/Gimap5/Bcl3/Clec7a/Gadd45g/Irgm1	30
44	Common	GO:0070661	leukocyte proliferation	48/575	425/28891	2.43827483977426e-22	2.46210343479933e-20	1.39296658310549e-20	Lilrb4b/Fosl2/Ccl12/Elf4/Slfn1/Ada/Cd44/Bst1/H2-Q10/Itgad/Tgfb1/Lilrb4a/H2-Q6/Cd244a/Vtcn1/Clcf1/Junb/Fcgr2b/Cdkn1a/Myc/Tnfsf11/Irf1/Il6/Il27/Cd1d1/Cd86/Cebpb/Cd74/H2-Q4/Slfn2/H2-Q7/H2-K1/Il12rb1/Nfkbiz/Ido1/Ccr7/Cd274/Lrrc32/Gal/Ccl5/Csf2rb2/Havcr2/Cd80/Ifng/Itgb2/Csf2rb/Irgm1/Tarm1	48
45	Common	GO:0070374	positive regulation of ERK1 and ERK2 cascade	37/575	239/28891	3.38750046699613e-22	3.34459212774752e-20	1.89224587489749e-20	Ccl12/Cd44/C5ar1/Scimp/Tgfb1/Ccl11/Ccl22/Nod2/Fpr2/Ccl2/Cysltr2/Tnfsf11/Il6/Ccr1/Htr2b/Fgf2/Cd74/Inhba/Alox15/Ccl6/Ccl24/Ngf/Ccl8/Ccl4/Ccl17/Icam1/Akap12/Ccl5/Havcr2/Gpbar1/Chi3l1/Npy/Glipr2/Ccl3/C3/Ccl7/Serpinf2	37
46	Common	GO:0002764	immune response-regulating signaling pathway	49/575	450/28891	4.3427526700766e-22	4.19453263329355e-20	2.37311061238968e-20	Lilrb4b/Fosl2/Ada/Gbp5/C5ar1/Scimp/Klrk1/Oas1g/Lilrb4a/Tlr7/Clec4d/Vtcn1/Nod2/Tasl/Irf7/Fpr2/Zc3h12a/Igtp/Cd300lf/Irf1/Cd86/Rsad2/Myo1g/Tlr13/Nfkbia/Trim30a/Oasl1/Casp4/Reg3g/Slc15a3/Cd14/Themis2/Nfkbiz/Ccr7/Tnf/Lat2/C3ar1/Fpr1/Mefv/Havcr2/Nlrp3/Ifng/Rnf125/Oas1a/Clec7a/Ddx60/Gbp2/Irgm1/Bcl2a1d	49
47	Common	GO:0002696	positive regulation of leukocyte activation	48/575	432/28891	4.92469959446806e-22	4.65541282940885e-20	2.63385949195739e-20	Lilrb4b/Ada/Bst1/H2-Q10/Klrk1/Tgfb1/Lilrb4a/H2-Q6/Cd244a/Clec4d/H2-Ab1/Vtcn1/Nod2/Clcf1/Ccl2/Fgr/Cdkn1a/Tnfsf11/Irf1/Il6/Cd1d1/Cd86/Wnt10b/Cd74/Cd300lb/H2-Q4/Sirpb1b/H2-Q7/H2-K1/Il15ra/Tafa3/Il12rb1/Runx1/Nfkbiz/Ccr7/Tnf/Cd274/Ccl5/Havcr2/Nlrp3/Cd80/Ifng/Itgb2/Gimap5/Mmp8/Adora3/Clec7a/Irgm1	48
48	Common	GO:1903706	regulation of hemopoiesis	49/575	452/28891	5.26892336559168e-22	4.8770471902758e-20	2.75925197303354e-20	Lilrb4b/Ada/Pira12/Cd44/Tgfb1/Lilrb4a/Csf3/Zfp36/Nedd9/Zc3h12a/Myc/Tnfsf11/Irf1/Fgl2/Il6/Trib1/Il27/Ccr1/Fas/Cd1d1/Slamf8/Cebpb/Wnt10b/Cd101/Ascl2/Cd74/Lif/Inhba/Stat3/Pglyrp1/Nfkbia/Il15ra/Runx1/Nfkbiz/Fos/Ccr7/Tnf/Isg15/Pira2/Hspb1/Ccl5/Nlrp3/Ifng/Fstl3/Ctla2a/Pilrb1/Gimap5/Ccl3/Irgm1	49
49	Common	GO:0050867	positive regulation of cell activation	49/575	454/28891	6.38574669943878e-22	5.79017807869521e-20	3.27586747975506e-20	Lilrb4b/Ada/Bst1/H2-Q10/Klrk1/Tgfb1/Lilrb4a/H2-Q6/Cd244a/Clec4d/H2-Ab1/Vtcn1/Nod2/Clcf1/Ccl2/Fgr/Cdkn1a/Tnfsf11/Irf1/Il6/Cd1d1/Cd86/Wnt10b/Cd74/Cd300lb/H2-Q4/Sirpb1b/H2-Q7/H2-K1/Il15ra/Tafa3/Il12rb1/Runx1/Nfkbiz/Ccr7/Tnf/Cd274/Ccl5/Havcr2/Nlrp3/Cd80/Ifng/Itgb2/Gimap5/Mmp8/Adora3/Clec7a/Selp/Irgm1	49
50	Common	GO:0002757	immune response-activating signaling pathway	48/575	440/28891	1.08085897832686e-21	9.60451288141244e-20	5.43387629525164e-20	Lilrb4b/Fosl2/Ada/Gbp5/C5ar1/Scimp/Klrk1/Oas1g/Lilrb4a/Tlr7/Vtcn1/Nod2/Tasl/Irf7/Fpr2/Zc3h12a/Igtp/Cd300lf/Irf1/Cd86/Rsad2/Myo1g/Tlr13/Nfkbia/Trim30a/Oasl1/Casp4/Reg3g/Slc15a3/Cd14/Themis2/Nfkbiz/Ccr7/Tnf/Lat2/C3ar1/Fpr1/Mefv/Havcr2/Nlrp3/Ifng/Rnf125/Oas1a/Clec7a/Ddx60/Gbp2/Irgm1/Bcl2a1d	48
51	Common	GO:0031348	negative regulation of defense response	42/575	330/28891	1.15116593179557e-21	1.00286867352308e-19	5.67385809107907e-20	Nt5e/Elf4/Ada/Cd44/H2-Q10/Nlrc5/Tap1/Oas1g/Tgfb1/H2-Q6/Ghsr/Zfp36/Nod2/Fpr2/Fcgr2b/Igtp/Socs3/Fgl2/Ccr1/Slamf8/Stat3/Pglyrp1/H2-Q4/Ptger4/H2-Q7/H2-K1/Trim30a/Tafa3/Reg3g/Isg15/Mefv/Havcr2/Nlrp3/Isl1/Alox5/Npy/Ctla2a/Rnf125/Oas1a/Klrb1b/Irgm1/Tnfrsf1a	42
52	Common	GO:0001818	negative regulation of cytokine production	41/575	314/28891	1.34224542556888e-21	1.14684546650049e-19	6.48842525558398e-20	Lilrb4b/Il1r2/Gbp3/Elf4/Gbp4/Oas1g/Tgfb1/Lilrb4a/Ghsr/Zfp36/Nod2/Fcgr2b/Zc3h12a/Igtp/Apod/Il6/Rel/Gbp7/Xaf1/Pglyrp1/Ptger4/Prg4/Trim30a/Siglec1/Ido1/Ccr7/Tnf/Cd274/Lrrc32/Hmox1/Mefv/Havcr2/Nlrp3/Ifng/Gimap5/Rnf125/Bcl3/Oas1a/Irgm1/Srgn/Tnfrsf1a	41
53	Common	GO:0002366	leukocyte activation involved in immune response	42/575	333/28891	1.63484454917029e-21	1.37049327018181e-19	7.75374137719693e-20	Irf8/Sbno2/Ada/Tgfb1/Lilrb4a/Cd244a/Clec4d/Dysf/Milr1/Clcf1/Dnase1l3/Rab44/Fgr/Zc3h12a/Irf1/Fgl2/Il6/Il27/Stx11/Ascl2/Cd74/Stat3/Pglyrp1/Ptger4/Slfn2/Nfkbiz/Ccr7/Tnf/Lat2/Parp3/Hmox1/Icam1/Havcr2/Nlrp3/Ifng/Itgb2/Bcl3/Adora3/Clec7a/Gadd45g/Fcgr4/Lcp1	42
54	Common	GO:0032102	negative regulation of response to external stimulus	50/575	485/28891	1.80661776883565e-21	1.48644495313644e-19	8.40975288884898e-20	Angpt2/Nt5e/Elf4/Ada/Cd44/H2-Q10/Nlrc5/Tap1/Oas1g/Tgfb1/H2-Q6/Ghsr/Zfp36/Nod2/Fpr2/Fcgr2b/Igtp/Socs3/Fgl2/Trib1/Ccr1/Slamf8/Anxa2/Fgf2/Stat3/Pglyrp1/H2-Q4/Ptger4/H2-Q7/H2-K1/Trim30a/Tafa3/Reg3g/Tnf/Plaur/Serpine1/Isg15/Mefv/Havcr2/Nlrp3/Isl1/Alox5/Npy/Ctla2a/Rnf125/Oas1a/Klrb1b/Serpinf2/Irgm1/Tnfrsf1a	50
55	Common	GO:0022409	positive regulation of cell-cell adhesion	43/575	354/28891	2.357939360031e-21	1.90478628665777e-19	1.07765726157972e-19	Lilrb4b/Ada/Cd44/H2-Q10/Tgfb1/Lilrb4a/H2-Q6/Cd244a/H2-Ab1/Vtcn1/Ccl2/Tnfsf11/Irf1/Il6/Cd1d1/Cd86/Wnt10b/Cd74/H2-Q4/Sirpb1b/H2-Q7/H2-K1/Alox15/Il12rb1/Runx1/Nfkbiz/Ccr7/Tnf/Plaur/Cd274/Icam1/Ccl5/Havcr2/Nlrp3/Cd80/Ifng/Fstl3/Alox5/Itgb2/Gimap5/Selp/Fut7/Irgm1	43
56	Common	GO:0002263	cell activation involved in immune response	42/575	337/28891	2.59400502150156e-21	2.05806505545204e-19	1.16437669010258e-19	Irf8/Sbno2/Ada/Tgfb1/Lilrb4a/Cd244a/Clec4d/Dysf/Milr1/Clcf1/Dnase1l3/Rab44/Fgr/Zc3h12a/Irf1/Fgl2/Il6/Il27/Stx11/Ascl2/Cd74/Stat3/Pglyrp1/Ptger4/Slfn2/Nfkbiz/Ccr7/Tnf/Lat2/Parp3/Hmox1/Icam1/Havcr2/Nlrp3/Ifng/Itgb2/Bcl3/Adora3/Clec7a/Gadd45g/Fcgr4/Lcp1	42
57	Common	GO:0050863	regulation of T cell activation	46/575	411/28891	2.73848032935555e-21	2.10551355506203e-19	1.19122128706022e-19	Lilrb4b/Slfn1/Ada/Cd44/H2-Q10/Tgfb1/Lilrb4a/H2-Q6/Cd244a/H2-Ab1/Vtcn1/Ccl2/Zc3h12a/Tnfsf11/Irf1/Fgl2/Il6/Il27/Fas/Cd1d1/Cd86/Cebpb/Wnt10b/Ascl2/Cd74/H2-Q4/Sirpb1b/H2-Q7/H2-K1/Il12rb1/Runx1/Nfkbiz/Ido1/Ccr7/Cd274/Lrrc32/Hspb1/Ccl5/Havcr2/Nlrp3/Cd80/Ifng/Ctla2a/Gimap5/Irgm1/Tarm1	46
58	Common	GO:0001906	cell killing	39/575	286/28891	2.74858848061215e-21	2.10551355506203e-19	1.19122128706022e-19	Gbp3/Trem1/H2-Q10/Gbp5/Tap1/Klrk1/Tgfb1/H2-Q6/Ccl11/Gzma/Ccl22/Fcgr3/Cxcl10/Dnase1l3/Ncf1/Ccl2/Igtp/Fgl2/Cxcl1/Cd1d1/Gbp7/Stx11/Gzmb/Pglyrp1/H2-Q4/H2-Q7/H2-K1/Ccl8/Cxcl5/Ccl17/Havcr2/Ifng/Il18rap/Gimap5/Klrb1b/Clec7a/Fcgr4/C3/Gbp2	39
59	Common	GO:1903039	positive regulation of leukocyte cell-cell adhesion	40/575	303/28891	2.81540109641697e-21	2.12014018158993e-19	1.1994964885359e-19	Lilrb4b/Ada/Cd44/H2-Q10/Tgfb1/Lilrb4a/H2-Q6/Cd244a/H2-Ab1/Vtcn1/Ccl2/Tnfsf11/Irf1/Il6/Cd1d1/Cd86/Wnt10b/Cd74/H2-Q4/Sirpb1b/H2-Q7/H2-K1/Il12rb1/Runx1/Nfkbiz/Ccr7/Tnf/Cd274/Icam1/Ccl5/Havcr2/Nlrp3/Cd80/Ifng/Alox5/Itgb2/Gimap5/Selp/Fut7/Irgm1	40
60	Common	GO:0002699	positive regulation of immune effector process	41/575	326/28891	5.56756459894441e-21	4.12278158551834e-19	2.33251653724197e-19	H2-Q10/Scimp/Klrk1/Tgfb1/Lilrb4a/Tlr7/H2-Q6/Trim6/Cd244a/Arid5a/Fcgr3/Nod2/Clcf1/Ccl2/Fgr/Lta/Irf1/Il6/Cxcl1/Cd1d1/Cd86/Klk7/Rsad2/Cd74/H2-Q4/H2-Q7/H2-K1/Casp4/Nfkbiz/Ccr7/Tnf/Hmox1/Nlrp3/Ifng/Il18rap/Itgb2/Gimap5/Adora3/Clec7a/Ddx60/C3	41
61	Common	GO:0002703	regulation of leukocyte mediated immunity	40/575	314/28891	1.05721863323367e-20	7.70036456960196e-19	4.3565799761208e-19	Lilrb4b/H2-Q10/Scimp/Tap1/Klrk1/Tgfb1/Lilrb4a/H2-Q6/Arid5a/Fcgr3/Nod2/Clcf1/Dnase1l3/Fcgr2b/Ccl2/Fgr/Lta/Il6/Cxcl1/Cd1d1/Rsad2/H2-Q4/H2-Q7/H2-K1/Tnf/Cxcl5/Parp3/Hmox1/Havcr2/Nlrp3/Cd80/Ifng/Il18rap/Itgb2/Gimap5/Klrb1b/Adora3/Clec7a/C3/Fut7	40
62	Common	GO:0071347	cellular response to interleukin-1	23/575	81/28891	1.58006958645361e-20	1.13229825364732e-18	6.40612253387304e-19	Il1r2/Ccl12/Ccl11/Zbp1/Ccl22/Ccl2/Zc3h12a/Irf1/Il6/Il1rn/Cebpb/Nfkbia/Saa3/Ccl6/Ccl24/Ccl8/Ccl4/Egr1/Serpine1/Ccl17/Ccl5/Ccl3/Ccl7	23
63	Common	GO:0002695	negative regulation of leukocyte activation	33/575	206/28891	2.10472430394036e-20	1.48433175911223e-18	8.3977972227395e-19	Lilrb4b/Slfn1/Cd44/Tgfb1/Lilrb4a/Vtcn1/Milr1/Fcgr2b/Fgr/Zc3h12a/Cd300lf/Irf1/Fgl2/Fas/Cd86/Cebpb/Ascl2/Cd74/Pglyrp1/Tafa3/Runx1/Ido1/Cd274/Lrrc32/Parp3/Hmox1/Gal/Hspb1/Havcr2/Cd80/Gimap5/Tbc1d10c/Tarm1	33
64	Common	GO:0071219	cellular response to molecule of bacterial origin	40/575	322/28891	2.6708862319373e-20	1.85417930132772e-18	1.04902571083327e-18	Gbp3/Irf8/Sbno2/Trim30d/Gbp5/Scimp/Klrk1/Lilrb4a/Arid5a/Zfp36/Nod2/Cxcl10/Fcgr2b/Ccl2/Zc3h12a/Igtp/Il6/Trib1/Cxcl1/Cd86/Cebpb/Cd300lb/Nfkbia/Trim30a/Cd14/Nfkbiz/Tnf/Cxcl5/Serpine1/Gbp10/Cd274/Havcr2/Nlrp3/Cd80/Ifng/Mmp8/Trim30b/Fcgr4/Gbp2/Irgm1	40
65	Common	GO:0032652	regulation of interleukin-1 production	26/575	116/28891	3.61040133651831e-20	2.46784817510013e-18	1.39621674357987e-18	Lilrb4b/Il1r2/Elf4/Gbp5/S1pr3/Lilrb4a/Ghsr/Nod2/Zc3h12a/Il6/Ccn1/Sphk1/Stat3/Ptger4/Casp4/Egr1/Ccr7/Tnf/Mefv/Hspb1/Havcr2/Nlrp3/Isl1/Ifng/Clec7a/Ccl3	26
66	Common	GO:1902105	regulation of leukocyte differentiation	42/575	363/28891	4.45565369358359e-20	2.99946505463514e-18	1.69698580865672e-18	Lilrb4b/Ada/Pira12/Cd44/Tgfb1/Lilrb4a/Nedd9/Zc3h12a/Myc/Tnfsf11/Irf1/Fgl2/Il6/Trib1/Il27/Ccr1/Fas/Cd1d1/Slamf8/Cebpb/Wnt10b/Cd101/Ascl2/Cd74/Lif/Pglyrp1/Il15ra/Runx1/Nfkbiz/Fos/Ccr7/Tnf/Pira2/Hspb1/Ccl5/Nlrp3/Ifng/Fstl3/Ctla2a/Pilrb1/Gimap5/Ccl3	42
67	Common	GO:0046651	lymphocyte proliferation	43/575	383/28891	5.04793746055541e-20	3.34746061749966e-18	1.89386875974962e-18	Lilrb4b/Fosl2/Elf4/Slfn1/Ada/Cd44/Bst1/H2-Q10/Itgad/Tgfb1/Lilrb4a/H2-Q6/Cd244a/Vtcn1/Clcf1/Fcgr2b/Cdkn1a/Myc/Irf1/Il6/Il27/Cd1d1/Cd86/Cebpb/Cd74/H2-Q4/Slfn2/H2-Q7/H2-K1/Il12rb1/Nfkbiz/Ido1/Ccr7/Cd274/Lrrc32/Gal/Ccl5/Havcr2/Cd80/Ifng/Itgb2/Irgm1/Tarm1	43
68	Common	GO:0070555	response to interleukin-1	24/575	96/28891	6.38034197944837e-20	4.13874693158718e-18	2.34154913646071e-18	Il1r2/Ccl12/Ccl11/Zbp1/Ccl22/Ccl2/Zc3h12a/Irf1/Il6/Il1rn/Cebpb/Nfkbia/Saa3/Ccl6/Ccl24/Ccl8/Ccl4/Egr1/Serpine1/Cited1/Ccl17/Ccl5/Ccl3/Ccl7	24
69	Common	GO:0071222	cellular response to lipopolysaccharide	39/575	312/28891	6.42749354669177e-20	4.13874693158718e-18	2.34154913646071e-18	Gbp3/Irf8/Sbno2/Trim30d/Gbp5/Scimp/Klrk1/Lilrb4a/Arid5a/Zfp36/Nod2/Cxcl10/Ccl2/Zc3h12a/Igtp/Il6/Trib1/Cxcl1/Cd86/Cebpb/Cd300lb/Nfkbia/Trim30a/Cd14/Nfkbiz/Tnf/Cxcl5/Serpine1/Gbp10/Cd274/Havcr2/Nlrp3/Cd80/Ifng/Mmp8/Trim30b/Fcgr4/Gbp2/Irgm1	39
70	Common	GO:0071674	mononuclear cell migration	32/575	199/28891	7.1134207424643e-20	4.44831396392847e-18	2.51669065374538e-18	Ccl12/Trem1/C5ar1/Tgfb1/Ch25h/Ccl11/Ccl22/Nedd9/Cxcl10/Fpr2/Ccl2/Apod/Tnfsf11/Ccr1/Slamf8/Ascl2/Myo1g/Ccl6/Ccl24/Ccl8/Ccl4/Ccr7/Serpine1/Ccl17/C3ar1/Icam1/Ccl5/Alox5/Retnlg/Ccl3/Ccl7/Fut7	32
71	Common	GO:0071216	cellular response to biotic stimulus	41/575	349/28891	7.15465501259729e-20	4.44831396392847e-18	2.51669065374538e-18	Gbp3/Irf8/Sbno2/Trim30d/Gbp5/Scimp/Klrk1/Lilrb4a/Arid5a/Zfp36/Nod2/Cxcl10/Fcgr2b/Ccl2/Zc3h12a/Igtp/Il6/Trib1/Cxcl1/Cd86/Cebpb/Cd300lb/Nfkbia/Trim30a/Cd14/Nfkbiz/Tnf/Cxcl5/Serpine1/Gbp10/Cd274/Havcr2/Nlrp3/Cd80/Ifng/Mmp8/Clec7a/Trim30b/Fcgr4/Gbp2/Irgm1	41
72	Common	GO:0070663	regulation of leukocyte proliferation	39/575	313/28891	7.20861142027571e-20	4.44831396392847e-18	2.51669065374538e-18	Lilrb4b/Ccl12/Slfn1/Ada/Cd44/Bst1/H2-Q10/Tgfb1/Lilrb4a/H2-Q6/Cd244a/Vtcn1/Clcf1/Fcgr2b/Cdkn1a/Irf1/Il6/Il27/Cd1d1/Cd86/Cebpb/Cd74/H2-Q4/H2-Q7/H2-K1/Il12rb1/Ido1/Ccr7/Cd274/Lrrc32/Gal/Ccl5/Csf2rb2/Havcr2/Cd80/Ifng/Csf2rb/Irgm1/Tarm1	39
73	Common	GO:0032943	mononuclear cell proliferation	43/575	389/28891	9.17679360192774e-20	5.55576539059667e-18	3.14324549622584e-18	Lilrb4b/Fosl2/Elf4/Slfn1/Ada/Cd44/Bst1/H2-Q10/Itgad/Tgfb1/Lilrb4a/H2-Q6/Cd244a/Vtcn1/Clcf1/Fcgr2b/Cdkn1a/Myc/Irf1/Il6/Il27/Cd1d1/Cd86/Cebpb/Cd74/H2-Q4/Slfn2/H2-Q7/H2-K1/Il12rb1/Nfkbiz/Ido1/Ccr7/Cd274/Lrrc32/Gal/Ccl5/Havcr2/Cd80/Ifng/Itgb2/Irgm1/Tarm1	43
74	Common	GO:0002449	lymphocyte mediated immunity	48/575	489/28891	9.25335671627625e-20	5.55576539059667e-18	3.14324549622584e-18	Lilrb4b/Fosl2/H2-Q10/Tap1/Klrk1/Tgfb1/Lilrb4a/H2-Q6/H2-Ab1/Arid5a/Fcgr3/Nod2/Clcf1/Irf7/Fcgr2b/Lta/Fgl2/Il6/Fas/Cd1d1/C1qb/Rsad2/Stx11/Gzmb/Cd74/H2-Q4/Myo1g/Slfn2/H2-Q7/H2-K1/Nfkbiz/Tnf/Parp3/Icam1/Csf2rb2/Havcr2/Nlrp3/Cd80/Ifng/Il18rap/Gimap5/Bcl3/Klrb1b/Fcgr4/C3/C4b/Csf2rb/Fut7	48
75	Common	GO:0046634	regulation of alpha-beta T cell activation	28/575	146/28891	1.13012613614428e-19	6.69486723051873e-18	3.78770696577199e-18	Lilrb4b/Ada/Cd44/H2-Q10/Tgfb1/Lilrb4a/H2-Q6/Cd244a/H2-Ab1/Zc3h12a/Irf1/Il6/Il27/Cd1d1/Ascl2/H2-Q4/H2-Q7/H2-K1/Runx1/Nfkbiz/Ccr7/Cd274/Nlrp3/Cd80/Ifng/Gimap5/Irgm1/Tarm1	28
76	Common	GO:0002685	regulation of leukocyte migration	35/575	249/28891	1.16290211103007e-19	6.79838694645608e-18	3.84627457221582e-18	Prss56/Ccl12/Ada/Bst1/Trem1/C5ar1/Tgfb1/Dysf/Nod2/Nedd9/Cxcl10/Fpr2/Ccl2/Apod/Ccr1/Slamf8/F7/Lyve1/Ascl2/Cd74/Ptger4/Ccl24/Sell/Ccr7/Serpine1/C3ar1/Icam1/Ccl5/Itga2/Adora3/Cxcr2/Selp/Ccl7/Fut7/Itga2b	35
77	Common	GO:0032612	interleukin-1 production	26/575	122/28891	1.40885759180673e-19	8.12929127324328e-18	4.59925075766847e-18	Lilrb4b/Il1r2/Elf4/Gbp5/S1pr3/Lilrb4a/Ghsr/Nod2/Zc3h12a/Il6/Ccn1/Sphk1/Stat3/Ptger4/Casp4/Egr1/Ccr7/Tnf/Mefv/Hspb1/Havcr2/Nlrp3/Isl1/Ifng/Clec7a/Ccl3	26
78	Common	GO:0002687	positive regulation of leukocyte migration	30/575	176/28891	1.86885412005878e-19	1.06452805838733e-17	6.02270396585743e-18	Prss56/Ccl12/Trem1/C5ar1/Tgfb1/Dysf/Nedd9/Cxcl10/Fpr2/Ccl2/Ccr1/F7/Lyve1/Ascl2/Cd74/Ptger4/Ccl24/Sell/Ccr7/Serpine1/C3ar1/Icam1/Ccl5/Itga2/Adora3/Cxcr2/Selp/Ccl7/Fut7/Itga2b	30
79	Common	GO:0032602	chemokine production	26/575	126/28891	3.33972648065983e-19	1.87827908273058e-17	1.062660471128e-17	Lilrb4b/Fosl2/Trem1/Oas1g/Tgfb1/Lilrb4a/Tlr7/Nod2/Apod/Il6/Ccn1/Il17ra/Cd74/P2ry2/Nfkbiz/Egr1/Tnf/Cxcl5/Mefv/Ccl5/Havcr2/Ifng/Chil3/Oas1a/Mcoln2/Clec7a	26
80	Common	GO:0050866	negative regulation of cell activation	33/575	225/28891	3.46768880375527e-19	1.92586766938558e-17	1.08958432412731e-17	Lilrb4b/Slfn1/Cd44/Tgfb1/Lilrb4a/Vtcn1/Milr1/Fcgr2b/Fgr/Zc3h12a/Cd300lf/Irf1/Fgl2/Fas/Cd86/Cebpb/Ascl2/Cd74/Pglyrp1/Tafa3/Runx1/Ido1/Cd274/Lrrc32/Parp3/Hmox1/Gal/Hspb1/Havcr2/Cd80/Gimap5/Tbc1d10c/Tarm1	33
81	Common	GO:0032649	regulation of type II interferon production	26/575	127/28891	4.12249871437319e-19	2.26126688740248e-17	1.27934073163394e-17	Lilrb4b/Irf8/Klrk1/Lilrb4a/Tlr7/Cd244a/Arid5a/Nod2/Zc3h12a/Lta/Il27/Cd1d1/Pglyrp1/Cd14/Il12rb1/Runx1/Ccr7/Tnf/Isg15/Cd274/Havcr2/Isl1/Gimap5/Bcl3/Clec7a/Irgm1	26
82	Common	GO:0032760	positive regulation of tumor necrosis factor production	27/575	143/28891	7.82558236327529e-19	4.24012956585758e-17	2.39890766155345e-17	H2-Q10/Oas1g/Tgfb1/H2-Q6/Arid5a/Fcgr3/Nod2/Ccl2/Il6/Ccn1/Stat3/H2-Q4/H2-Q7/H2-K1/Cd14/Ccl4/Ccr7/Akap12/Hspb1/Havcr2/Isl1/Ifng/Mmp8/Oas1a/Clec7a/Ccl3/Tnfrsf1a	27
83	Common	GO:0032651	regulation of interleukin-1 beta production	23/575	95/28891	8.34246529303292e-19	4.46573172252352e-17	2.52654497397116e-17	Lilrb4b/Elf4/Gbp5/S1pr3/Lilrb4a/Ghsr/Nod2/Zc3h12a/Il6/Ccn1/Sphk1/Stat3/Casp4/Egr1/Ccr7/Tnf/Mefv/Hspb1/Nlrp3/Isl1/Ifng/Clec7a/Ccl3	23
84	Common	GO:1903557	positive regulation of tumor necrosis factor superfamily cytokine production	27/575	145/28891	1.14055361578818e-18	6.03271394636531e-17	3.41308525626837e-17	H2-Q10/Oas1g/Tgfb1/H2-Q6/Arid5a/Fcgr3/Nod2/Ccl2/Il6/Ccn1/Stat3/H2-Q4/H2-Q7/H2-K1/Cd14/Ccl4/Ccr7/Akap12/Hspb1/Havcr2/Isl1/Ifng/Mmp8/Oas1a/Clec7a/Ccl3/Tnfrsf1a	27
85	Common	GO:0050670	regulation of lymphocyte proliferation	36/575	286/28891	1.40493377521698e-18	7.34367148622241e-17	4.15477629129183e-17	Lilrb4b/Slfn1/Ada/Cd44/Bst1/H2-Q10/Tgfb1/Lilrb4a/H2-Q6/Cd244a/Vtcn1/Clcf1/Fcgr2b/Cdkn1a/Irf1/Il6/Il27/Cd1d1/Cd86/Cebpb/Cd74/H2-Q4/H2-Q7/H2-K1/Il12rb1/Ido1/Ccr7/Cd274/Lrrc32/Gal/Ccl5/Havcr2/Cd80/Ifng/Irgm1/Tarm1	36
86	Common	GO:0051250	negative regulation of lymphocyte activation	29/575	174/28891	1.42881754182096e-18	7.3816701608262e-17	4.17627452860276e-17	Lilrb4b/Slfn1/Cd44/Tgfb1/Lilrb4a/Vtcn1/Fcgr2b/Fgr/Zc3h12a/Irf1/Fgl2/Fas/Cd86/Cebpb/Ascl2/Cd74/Pglyrp1/Runx1/Ido1/Cd274/Lrrc32/Parp3/Gal/Hspb1/Havcr2/Cd80/Gimap5/Tbc1d10c/Tarm1	29
87	Common	GO:0032944	regulation of mononuclear cell proliferation	36/575	290/28891	2.22426297393544e-18	1.13590809117186e-16	6.42654565245957e-17	Lilrb4b/Slfn1/Ada/Cd44/Bst1/H2-Q10/Tgfb1/Lilrb4a/H2-Q6/Cd244a/Vtcn1/Clcf1/Fcgr2b/Cdkn1a/Irf1/Il6/Il27/Cd1d1/Cd86/Cebpb/Cd74/H2-Q4/H2-Q7/H2-K1/Il12rb1/Ido1/Ccr7/Cd274/Lrrc32/Gal/Ccl5/Havcr2/Cd80/Ifng/Irgm1/Tarm1	36
88	Common	GO:1901342	regulation of vasculature development	37/575	311/28891	3.1190181025275e-18	1.5747497079011e-16	8.90934835985128e-17	Angpt2/C5ar1/Ghsr/Ccl11/Cxcl10/Ntrk1/Ccl2/Zc3h12a/Rhoj/Cysltr2/Sphk1/Fgf2/Itga5/Adm/Lif/Stat3/Ptger4/Tnn/Creb3l1/Ccl24/Lrg1/Runx1/Adamts9/Tnf/Serpine1/C3ar1/Hmox1/Hspb1/Ccl5/Isl1/Chi3l1/Alox5/Adamts1/Itgb2/Cxcr2/C3/Tnfrsf1a	37
89	Common	GO:0032611	interleukin-1 beta production	23/575	101/28891	3.68397144864472e-18	1.83908821868859e-16	1.0404877373582e-16	Lilrb4b/Elf4/Gbp5/S1pr3/Lilrb4a/Ghsr/Nod2/Zc3h12a/Il6/Ccn1/Sphk1/Stat3/Casp4/Egr1/Ccr7/Tnf/Mefv/Hspb1/Nlrp3/Isl1/Ifng/Clec7a/Ccl3	23
90	Common	GO:0042098	T cell proliferation	34/575	270/28891	1.27461230746759e-17	6.29233609119832e-16	3.55996981313754e-16	Lilrb4b/Elf4/Slfn1/Cd44/H2-Q10/Itgad/Tgfb1/Lilrb4a/H2-Q6/Cd244a/Vtcn1/Myc/Irf1/Il6/Il27/Cd1d1/Cd86/Cebpb/H2-Q4/Slfn2/H2-Q7/H2-K1/Il12rb1/Ido1/Ccr7/Cd274/Lrrc32/Ccl5/Havcr2/Cd80/Ifng/Itgb2/Irgm1/Tarm1	34
91	Common	GO:0030098	lymphocyte differentiation	45/575	486/28891	1.29778308181047e-17	6.33631893679549e-16	3.58485367190676e-16	Lilrb4b/Fosl2/Irf8/Ada/Cd44/Tgfb1/Lilrb4a/Clec4d/H2-Ab1/Clcf1/Ntrk1/Zc3h12a/Igtp/Irf1/Fgl2/Il6/Il27/Fas/Cd1d1/Slamf8/Rsad2/Tnfsf8/Wnt10b/Ascl2/Cd74/Stat3/Pglyrp1/Ptger4/Il15ra/Runx1/Adgrg3/Nfkbiz/Egr1/Ccr7/Ly6d/Hspb1/Pou1f1/Nlrp3/Ifng/Ctla2a/Gimap5/Bcl3/Gadd45g/Fut7/Bcl2a1d	45
92	Common	GO:0045765	regulation of angiogenesis	36/575	307/28891	1.44067815853436e-17	6.95753593300886e-16	3.93631515169342e-16	Angpt2/C5ar1/Ghsr/Ccl11/Cxcl10/Ntrk1/Ccl2/Zc3h12a/Rhoj/Cysltr2/Sphk1/Fgf2/Itga5/Adm/Lif/Stat3/Tnn/Creb3l1/Ccl24/Lrg1/Runx1/Adamts9/Tnf/Serpine1/C3ar1/Hmox1/Hspb1/Ccl5/Isl1/Chi3l1/Alox5/Adamts1/Itgb2/Cxcr2/C3/Tnfrsf1a	36
93	Common	GO:0034612	response to tumor necrosis factor	30/575	206/28891	1.80351597442817e-17	8.61615212299395e-16	4.87469852510976e-16	Gbp3/Ccl12/Ccl11/Naip1/Ccl22/Zfp36/Wfdc21/Ccl2/Zc3h12a/Tnfsf11/Irf1/Il6/Sphk1/Fabp4/Nfkbia/Ccl6/Ccl24/Naip2/Cd14/Ccl8/Ccl4/Tnf/Ubd/Ccl17/Slc22a21/Ccl5/Mmp8/Ccl3/Ccl7/Tnfrsf1a	30
94	Common	GO:0051251	positive regulation of lymphocyte activation	39/575	367/28891	1.93245903696604e-17	9.13395266089376e-16	5.16765081777706e-16	Lilrb4b/Ada/Bst1/H2-Q10/Tgfb1/Lilrb4a/H2-Q6/Cd244a/H2-Ab1/Vtcn1/Nod2/Clcf1/Ccl2/Cdkn1a/Tnfsf11/Irf1/Il6/Cd1d1/Cd86/Wnt10b/Cd74/H2-Q4/Sirpb1b/H2-Q7/H2-K1/Il15ra/Il12rb1/Runx1/Nfkbiz/Ccr7/Cd274/Ccl5/Havcr2/Nlrp3/Cd80/Ifng/Gimap5/Clec7a/Irgm1	39
95	Common	GO:0002753	cytosolic pattern recognition receptor signaling pathway	26/575	150/28891	3.19743949923024e-17	1.49539196790315e-15	8.46037177192446e-16	Gbp5/Scimp/Oas1g/Tlr7/Nod2/Tasl/Irf7/Igtp/Irf1/Cd86/Rsad2/Tlr13/Nfkbia/Trim30a/Oasl1/Casp4/Slc15a3/Tnf/Mefv/Havcr2/Nlrp3/Rnf125/Oas1a/Ddx60/Gbp2/Irgm1	26
96	Common	GO:0002758	innate immune response-activating signaling pathway	32/575	244/28891	3.51144346573038e-17	1.62513992898334e-15	9.19443749579403e-16	Gbp5/Scimp/Klrk1/Oas1g/Tlr7/Nod2/Tasl/Irf7/Igtp/Cd300lf/Irf1/Cd86/Rsad2/Tlr13/Nfkbia/Trim30a/Oasl1/Casp4/Reg3g/Slc15a3/Cd14/Nfkbiz/Tnf/Mefv/Havcr2/Nlrp3/Rnf125/Oas1a/Clec7a/Ddx60/Gbp2/Irgm1	32
97	Common	GO:0046632	alpha-beta T cell differentiation	25/575	138/28891	4.36920936656301e-17	2.00127806346798e-15	1.13224872136218e-15	Lilrb4b/Fosl2/Ada/Tgfb1/Lilrb4a/Zc3h12a/Igtp/Irf1/Il6/Il27/Cd1d1/Rsad2/Tnfsf8/Ascl2/Stat3/Ptger4/Runx1/Nfkbiz/Ccr7/Nlrp3/Ifng/Gimap5/Bcl3/Gadd45g/Fut7	25
98	Common	GO:0002221	pattern recognition receptor signaling pathway	31/575	233/28891	7.28123791417143e-17	3.30107551557792e-15	1.86762579366717e-15	Gbp5/Scimp/Oas1g/Tlr7/Nod2/Tasl/Irf7/Igtp/Cd300lf/Irf1/Cd86/Rsad2/Tlr13/Nfkbia/Trim30a/Oasl1/Casp4/Reg3g/Slc15a3/Cd14/Nfkbiz/Tnf/Mefv/Havcr2/Nlrp3/Rnf125/Oas1a/Clec7a/Ddx60/Gbp2/Irgm1	31
99	Common	GO:0032642	regulation of chemokine production	23/575	116/28891	9.83747433050628e-17	4.41493923741812e-15	2.49780847434864e-15	Lilrb4b/Oas1g/Tgfb1/Lilrb4a/Tlr7/Nod2/Apod/Il6/Ccn1/Il17ra/Cd74/P2ry2/Egr1/Tnf/Cxcl5/Mefv/Ccl5/Havcr2/Ifng/Chil3/Oas1a/Mcoln2/Clec7a	23
100	Common	GO:0002573	myeloid leukocyte differentiation	33/575	272/28891	1.18937715868183e-16	5.28440271602337e-15	2.98971858413917e-15	Lilrb4b/Fosl2/Sbno2/Pira12/Tgfb1/Lilrb4a/Batf2/Csf3/Junb/Nedd9/Ccn4/Cd300lf/Myc/Tnfsf11/Trib1/Ccr1/Cebpb/Cd101/Cd74/Lif/Runx1/Fos/Ccr7/Tnf/Ubd/Pira2/Ccl5/Ifng/Fstl3/Pilrb1/Gimap5/Ccl3/Batf3	33
101	Common	GO:0035710	CD4-positive, alpha-beta T cell activation	24/575	131/28891	1.42433139349495e-16	6.26564790227529e-15	3.54487062810415e-15	Cd44/Tgfb1/Lilrb4a/Zc3h12a/Irf1/Il6/Il27/Rsad2/Cebpb/Ascl2/Stat3/Ptger4/Runx1/Nfkbiz/Ccr7/Cd274/Nlrp3/Ifng/Gimap5/Bcl3/Gadd45g/Fut7/Irgm1/Tarm1	24
102	Common	GO:0002821	positive regulation of adaptive immune response	27/575	174/28891	1.44445548578893e-16	6.29187816015707e-15	3.55971073278015e-15	Ada/Cd44/H2-Q10/Tgfb1/H2-Q6/H2-Ab1/Arid5a/Fcgr3/Nod2/Clcf1/Lta/Il6/Cd1d1/Rsad2/Cd74/H2-Q4/H2-Q7/H2-K1/Il12rb1/Nfkbiz/Tnf/Cd274/Nlrp3/Ifng/Gimap5/Clec7a/C3	27
103	Common	GO:0050870	positive regulation of T cell activation	33/575	277/28891	2.05502582150759e-16	8.86454342228952e-15	5.01522908713349e-15	Lilrb4b/Ada/H2-Q10/Tgfb1/Lilrb4a/H2-Q6/Cd244a/H2-Ab1/Vtcn1/Ccl2/Tnfsf11/Irf1/Il6/Cd1d1/Cd86/Wnt10b/Cd74/H2-Q4/Sirpb1b/H2-Q7/H2-K1/Il12rb1/Runx1/Nfkbiz/Ccr7/Cd274/Ccl5/Havcr2/Nlrp3/Cd80/Ifng/Gimap5/Irgm1	33
104	Common	GO:0052547	regulation of peptidase activity	42/575	457/28891	2.12500918307625e-16	9.07828442346901e-15	5.13615579877134e-15	Itih4/Cd44/Serpina3f/Stfa2/Naip1/Ctsk/Spint1/Myc/Il6/Fas/Ccn1/Spink2/Serpina3n/Fetub/Sfn/Stat3/Serpina3m/Cstdc4/Serpina3i/Ngf/Cldn4/Naip2/S100a8/Ctss/Tnf/Plaur/Serpine1/Psmb9/Tfpi2/Mefv/Acer2/Psmb8/Nlrp3/Clec7a/Nr4a1/Timp1/Serpinf2/Bcl2a1d/Ptgs2/Stfa2l1/Serpinb5/Pmaip1	42
105	Common	GO:0002532	production of molecular mediator involved in inflammatory response	22/575	108/28891	2.50701658814149e-16	1.06082616201073e-14	6.00176001251317e-15	Lilrb4b/Il1r2/Gbp5/Lilrb4a/Nod2/Rab44/Ncf1/Zc3h12a/Apod/Il6/Slamf8/Il17ra/Stat3/Ido1/Tnf/Serpine1/Mefv/Alox5/Chil3/Adora3/Clec7a/Tarm1	22
106	Common	GO:0002285	lymphocyte activation involved in immune response	30/575	227/28891	2.79095413707031e-16	1.16983105952862e-14	6.61846919495919e-15	Irf8/Ada/Tgfb1/Lilrb4a/Cd244a/Clec4d/Clcf1/Zc3h12a/Irf1/Fgl2/Il6/Il27/Stx11/Ascl2/Cd74/Stat3/Pglyrp1/Ptger4/Slfn2/Nfkbiz/Ccr7/Parp3/Icam1/Havcr2/Nlrp3/Ifng/Bcl3/Gadd45g/Fcgr4/Lcp1	30
107	Common	GO:0002548	monocyte chemotaxis	18/575	65/28891	3.8622907693864e-16	1.60375307368073e-14	9.07343862006367e-15	Ccl12/Ccl11/Ccl22/Cxcl10/Fpr2/Ccl2/Tnfsf11/Ccr1/Slamf8/Ccl6/Ccl24/Ccl8/Ccl4/Serpine1/Ccl17/Ccl5/Ccl3/Ccl7	18
108	Common	GO:0032635	interleukin-6 production	27/575	182/28891	4.62758960163203e-16	1.86912550909555e-14	1.05748171949256e-14	Lilrb4b/Elf4/Scimp/Tgfb1/Lilrb4a/Tlr7/Ghsr/Arid5a/Nod2/Cd300ld/Zc3h12a/Il6/Il19/Ccn1/Il17ra/Cebpb/Cd74/Stat3/Prg4/Trim30a/Tnf/Havcr2/Isl1/Ifng/Il18rap/Clec7a/Tnfrsf1a	27
109	Common	GO:0045766	positive regulation of angiogenesis	27/575	182/28891	4.62758960163203e-16	1.86912550909555e-14	1.05748171949256e-14	Angpt2/C5ar1/Ghsr/Ccl11/Ntrk1/Zc3h12a/Cysltr2/Sphk1/Fgf2/Itga5/Adm/Stat3/Tnn/Ccl24/Lrg1/Runx1/Serpine1/C3ar1/Hmox1/Hspb1/Ccl5/Isl1/Chi3l1/Itgb2/Cxcr2/C3/Tnfrsf1a	27
110	Common	GO:1904018	positive regulation of vasculature development	27/575	182/28891	4.62758960163203e-16	1.86912550909555e-14	1.05748171949256e-14	Angpt2/C5ar1/Ghsr/Ccl11/Ntrk1/Zc3h12a/Cysltr2/Sphk1/Fgf2/Itga5/Adm/Stat3/Tnn/Ccl24/Lrg1/Runx1/Serpine1/C3ar1/Hmox1/Hspb1/Ccl5/Isl1/Chi3l1/Itgb2/Cxcr2/C3/Tnfrsf1a	27
111	Common	GO:0001562	response to protozoan	16/575	48/28891	6.17338844342342e-16	2.47102386073246e-14	1.39801342843956e-14	Gbp3/Irf8/Iigp1/Gbp4/Batf2/Vtcn1/Igtp/Il6/Gbp8/Gbp7/Tgtp1/Tgtp2/Gbp10/Ifng/Bcl3/Gbp2	16
112	Common	GO:0050830	defense response to Gram-positive bacterium	28/575	203/28891	9.07775536687629e-16	3.60111313348494e-14	2.03737592256584e-14	Gbp3/Krt6a/Gbp4/H2-Q10/C5ar1/Klrk1/H2-Q6/Nod2/Ncf1/Fgr/Lta/Gbp8/Tnfsf8/Gbp7/Adm/Pglyrp1/H2-Q4/H2-Q7/H2-K1/Casp4/Reg3g/Tnf/Gbp10/Havcr2/Nlrp3/Ifng/Npy/Gbp2	28
113	Common	GO:0050777	negative regulation of immune response	30/575	239/28891	1.16481424966508e-15	4.57988470023182e-14	2.59112848458334e-14	Lilrb4b/H2-Q10/Nlrc5/Tap1/Oas1g/Tgfb1/Lilrb4a/H2-Q6/Nod2/Fcgr2b/Zc3h12a/Irf1/Fgl2/Ccr1/Slamf8/Pdcd1/Ascl2/Pglyrp1/H2-Q4/H2-Q7/H2-K1/Alox15/Isg15/Parp3/Hmox1/Havcr2/Cd80/Npy/Oas1a/Klrb1b	30
114	Common	GO:0046635	positive regulation of alpha-beta T cell activation	21/575	103/28891	1.17994194357484e-15	4.59866846956403e-14	2.60175564289631e-14	Lilrb4b/Ada/H2-Q10/Lilrb4a/H2-Q6/Cd244a/H2-Ab1/Irf1/Il6/Cd1d1/H2-Q4/H2-Q7/H2-K1/Runx1/Nfkbiz/Ccr7/Nlrp3/Cd80/Ifng/Gimap5/Irgm1	21
115	Common	GO:1990868	response to chemokine	19/575	80/28891	1.33788308973894e-15	5.12432290319836e-14	2.89915137776459e-14	Ccl12/Ccl11/Ccl22/Cxcl10/Ccl2/Zc3h12a/Cxcl1/Ccr1/Ccl6/Ccl24/Ccl8/Ccl4/Cxcl5/Ccl17/Ccl5/Gpr35/Ccl3/Ccl7/Ccrl2	19
116	Common	GO:1990869	cellular response to chemokine	19/575	80/28891	1.33788308973894e-15	5.12432290319836e-14	2.89915137776459e-14	Ccl12/Ccl11/Ccl22/Cxcl10/Ccl2/Zc3h12a/Cxcl1/Ccr1/Ccl6/Ccl24/Ccl8/Ccl4/Cxcl5/Ccl17/Ccl5/Gpr35/Ccl3/Ccl7/Ccrl2	19
117	Common	GO:0002706	regulation of lymphocyte mediated immunity	30/575	241/28891	1.46529331408389e-15	5.56435743117497e-14	3.14810655333543e-14	Lilrb4b/H2-Q10/Tap1/Klrk1/Tgfb1/Lilrb4a/H2-Q6/Arid5a/Fcgr3/Nod2/Clcf1/Fcgr2b/Lta/Il6/Cd1d1/Rsad2/H2-Q4/H2-Q7/H2-K1/Tnf/Parp3/Havcr2/Nlrp3/Cd80/Ifng/Il18rap/Gimap5/Klrb1b/C3/Fut7	30
118	Common	GO:0070098	chemokine-mediated signaling pathway	18/575	70/28891	1.64031715871104e-15	6.17621113233319e-14	3.49427062890453e-14	Ccl12/Ccl11/Ccl22/Cxcl10/Ccl2/Cxcl1/Ccr1/Ccl6/Ccl24/Ccl8/Ccl4/Cxcl5/Ccl17/Ccl5/Gpr35/Ccl3/Ccl7/Ccrl2	18
119	Common	GO:0048525	negative regulation of viral process	21/575	105/28891	1.78106285679224e-15	6.64980022918311e-14	3.76220973199457e-14	Trim30d/Ptx3/Oas1g/Ch25h/Trim6/Zfp36/Rsad2/Apobec3/Ifitm3/Cd74/Oasl2/Ifitm6/Trim30a/Oasl1/Tnf/Isg15/Ccl5/Ifitm1/Oas1a/Lrrc15/Trim30b	21
120	Common	GO:0030217	T cell differentiation	35/575	339/28891	2.15999865385584e-15	7.99739501590126e-14	4.52462875912961e-14	Lilrb4b/Fosl2/Ada/Cd44/Tgfb1/Lilrb4a/Clec4d/Zc3h12a/Igtp/Irf1/Fgl2/Il6/Il27/Fas/Cd1d1/Rsad2/Tnfsf8/Wnt10b/Ascl2/Cd74/Stat3/Ptger4/Runx1/Nfkbiz/Egr1/Ccr7/Hspb1/Nlrp3/Ifng/Ctla2a/Gimap5/Bcl3/Gadd45g/Fut7/Bcl2a1d	35
121	Common	GO:0042129	regulation of T cell proliferation	29/575	227/28891	2.19006128466365e-15	8.04168784112446e-14	4.54968799284628e-14	Lilrb4b/Slfn1/Cd44/H2-Q10/Tgfb1/Lilrb4a/H2-Q6/Cd244a/Vtcn1/Irf1/Il6/Il27/Cd1d1/Cd86/Cebpb/H2-Q4/H2-Q7/H2-K1/Il12rb1/Ido1/Ccr7/Cd274/Lrrc32/Ccl5/Havcr2/Cd80/Ifng/Irgm1/Tarm1	29
122	Common	GO:0042832	defense response to protozoan	15/575	43/28891	2.30508227464277e-15	8.39465618544083e-14	4.74938435879804e-14	Gbp3/Irf8/Iigp1/Gbp4/Batf2/Igtp/Il6/Gbp8/Gbp7/Tgtp1/Tgtp2/Gbp10/Ifng/Bcl3/Gbp2	15
123	Common	GO:0002367	cytokine production involved in immune response	26/575	178/28891	2.387613307349e-15	8.62452514191189e-14	4.87943566790708e-14	Lilrb4b/Fosl2/Trem1/H2-Q10/Scimp/Tgfb1/Lilrb4a/Tlr7/H2-Q6/Trim6/Arid5a/Nod2/Il6/Rsad2/Cd74/H2-Q4/H2-Q7/H2-K1/Casp4/Tnf/Hmox1/Nlrp3/Ifng/Il18rap/Gimap5/Clec7a	26
124	Common	GO:0002437	inflammatory response to antigenic stimulus	21/575	107/28891	2.66320883885207e-15	9.54244908953206e-14	5.39876290931982e-14	Fosl2/H2-Q10/Lilrb4a/H2-Q6/Fcgr3/Nod2/Rab44/Fcgr2b/Lta/Il1rn/H2-Q4/H2-Q7/H2-K1/Ccr7/Tnf/Icam1/Bdkrb2/Npy/Cxcr2/C3/Fut7	21
125	Common	GO:0006953	acute-phase response	15/575	44/28891	3.43385497390679e-15	1.22052941192543e-13	6.9053016233174e-14	Itih4/Saa2/Saa1/Tnfsf11/Il6/Hp/Il1rn/Serpina3n/Stat3/Saa3/Reg3g/Tnf/Ccl5/Serpinf2/Ptgs2	15
126	Common	GO:0002824	positive regulation of adaptive immune response based on somatic recombination of immune receptors built from immunoglobulin superfamily domains	25/575	166/28891	3.98223007581466e-15	1.40421017673369e-13	7.94449909861773e-14	Ada/H2-Q10/Tgfb1/H2-Q6/H2-Ab1/Arid5a/Fcgr3/Nod2/Clcf1/Lta/Il6/Cd1d1/Rsad2/H2-Q4/H2-Q7/H2-K1/Il12rb1/Nfkbiz/Tnf/Cd274/Nlrp3/Ifng/Gimap5/Clec7a/C3	25
127	Common	GO:0048247	lymphocyte chemotaxis	16/575	54/28891	5.17278578978685e-15	1.80966041449e-13	1.02383857986001e-13	Ccl12/Ch25h/Ccl11/Ccl22/Nedd9/Cxcl10/Ccl2/Ccl6/Ccl24/Ccl8/Ccl4/Ccr7/Ccl17/Ccl5/Ccl3/Ccl7	16
128	Common	GO:0030099	myeloid cell differentiation	41/575	480/28891	6.0603514352105e-15	2.10360479895627e-13	1.19014138382259e-13	Lilrb4b/Fosl2/Irf8/Sbno2/Pira12/Tgfb1/Lilrb4a/Batf2/Csf3/Zfp36/Junb/Nedd9/Ccn4/Cd300lf/Myc/Tnfsf11/Trib1/Ccr1/Fas/Cebpb/Cd101/Cd74/Lif/Inhba/Stat3/Nfkbia/Clec5a/Runx1/Fos/Ccr7/Tnf/Isg15/Ubd/Pira2/Ccl5/Ifng/Fstl3/Pilrb1/Gimap5/Ccl3/Batf3	41
129	Common	GO:0002700	regulation of production of molecular mediator of immune response	29/575	236/28891	6.16840382203074e-15	2.12451303730873e-13	1.20197048772007e-13	Lilrb4b/H2-Q10/Scimp/Tgfb1/Lilrb4a/Tlr7/H2-Q6/Trim6/Cd244a/Arid5a/Nod2/Clcf1/Fcgr2b/Il6/Cd86/Klk7/Rsad2/Cd74/H2-Q4/H2-Q7/H2-K1/Casp4/Tnf/Parp3/Hmox1/Nlrp3/Ifng/Gimap5/Clec7a	29
130	Common	GO:0045637	regulation of myeloid cell differentiation	29/575	237/28891	6.89963097255764e-15	2.35808157008258e-13	1.33411487955204e-13	Lilrb4b/Pira12/Tgfb1/Lilrb4a/Csf3/Zfp36/Nedd9/Myc/Tnfsf11/Trib1/Ccr1/Fas/Cebpb/Cd101/Cd74/Lif/Inhba/Stat3/Nfkbia/Runx1/Fos/Tnf/Isg15/Pira2/Ccl5/Ifng/Fstl3/Pilrb1/Ccl3	29
131	Common	GO:0072676	lymphocyte migration	21/575	112/28891	7.00485627514722e-15	2.37072661758254e-13	1.34126897728825e-13	Ccl12/Ch25h/Ccl11/Ccl22/Nedd9/Cxcl10/Ccl2/Apod/Ascl2/Myo1g/Ccl6/Ccl24/Ccl8/Ccl4/Ccr7/Ccl17/Icam1/Ccl5/Ccl3/Ccl7/Fut7	21
132	Common	GO:0071356	cellular response to tumor necrosis factor	26/575	186/28891	7.0433471420413e-15	2.37072661758254e-13	1.34126897728825e-13	Gbp3/Ccl12/Ccl11/Naip1/Ccl22/Zfp36/Ccl2/Zc3h12a/Tnfsf11/Irf1/Il6/Sphk1/Fabp4/Nfkbia/Ccl6/Ccl24/Naip2/Ccl8/Ccl4/Tnf/Ccl17/Ccl5/Mmp8/Ccl3/Ccl7/Tnfrsf1a	26
133	Common	GO:0002507	tolerance induction	16/575	55/28891	7.16220920719311e-15	2.39260868477887e-13	1.35364903733891e-13	Lilrb4b/H2-Q10/Tgfb1/Lilrb4a/H2-Q6/Cd86/Pdcd1/H2-Q4/H2-Q7/H2-K1/Runx1/Ido1/Ccr7/Cd274/C3ar1/Havcr2	16
134	Common	GO:0050728	negative regulation of inflammatory response	25/575	172/28891	9.28509531271327e-15	3.07863272196903e-13	1.74177593140293e-13	Nt5e/Elf4/Ada/Cd44/Ghsr/Zfp36/Nod2/Fpr2/Fcgr2b/Igtp/Socs3/Slamf8/Stat3/Pglyrp1/Ptger4/Tafa3/Reg3g/Mefv/Nlrp3/Isl1/Alox5/Npy/Ctla2a/Irgm1/Tnfrsf1a	25
135	Common	GO:0032675	regulation of interleukin-6 production	25/575	173/28891	1.06546036906892e-14	3.50654845909126e-13	1.98387474568154e-13	Lilrb4b/Elf4/Scimp/Tgfb1/Lilrb4a/Tlr7/Ghsr/Arid5a/Nod2/Cd300ld/Zc3h12a/Il6/Ccn1/Il17ra/Cebpb/Cd74/Stat3/Prg4/Trim30a/Tnf/Havcr2/Isl1/Ifng/Clec7a/Tnfrsf1a	25
136	Common	GO:0002286	T cell activation involved in immune response	22/575	130/28891	1.49057538719553e-14	4.8695782686101e-13	2.75502633484746e-13	Tgfb1/Clec4d/Zc3h12a/Irf1/Fgl2/Il6/Il27/Stx11/Ascl2/Cd74/Stat3/Ptger4/Slfn2/Nfkbiz/Ccr7/Icam1/Havcr2/Nlrp3/Ifng/Bcl3/Gadd45g/Lcp1	22
137	Common	GO:0032731	positive regulation of interleukin-1 beta production	16/575	58/28891	1.82188015482917e-14	5.90847702766861e-13	3.34279662676301e-13	Gbp5/Nod2/Il6/Ccn1/Stat3/Casp4/Egr1/Ccr7/Tnf/Mefv/Hspb1/Nlrp3/Isl1/Ifng/Clec7a/Ccl3	16
138	Common	GO:0072677	eosinophil migration	12/575	26/28891	2.58338548326364e-14	8.31737804502925e-13	4.7056632601324e-13	Ccl12/Ccl11/Ccl22/Ccl2/Ptger4/Ccl6/Ccl24/Ccl8/Ccl4/Ccl5/Ccl3/Ccl7	12
139	Common	GO:0032732	positive regulation of interleukin-1 production	17/575	70/28891	2.83422778537324e-14	9.04266125585467e-13	5.11600153499436e-13	Gbp5/Nod2/Il6/Ccn1/Stat3/Casp4/Egr1/Ccr7/Tnf/Mefv/Hspb1/Havcr2/Nlrp3/Isl1/Ifng/Clec7a/Ccl3	17
140	Common	GO:0002705	positive regulation of leukocyte mediated immunity	26/575	197/28891	2.8493643390044e-14	9.04266125585467e-13	5.11600153499436e-13	H2-Q10/Scimp/Klrk1/Tgfb1/H2-Q6/Arid5a/Fcgr3/Nod2/Clcf1/Ccl2/Lta/Il6/Cxcl1/Cd1d1/Rsad2/H2-Q4/H2-Q7/H2-K1/Tnf/Nlrp3/Ifng/Il18rap/Itgb2/Gimap5/Clec7a/C3	26
141	Common	GO:0002673	regulation of acute inflammatory response	18/575	82/28891	3.31721978137998e-14	1.04527712685612e-12	5.91378935269534e-13	H2-Q10/H2-Q6/Fcgr3/Dnase1l3/Fcgr2b/Tnfsf11/Il6/H2-Q4/H2-Q7/H2-K1/Ccr7/Tnf/Ccl5/Nlrp3/Npy/C3/Fut7/Ptgs2	18
142	Common	GO:0001503	ossification	40/575	484/28891	3.89151413185542e-14	1.21760544280519e-12	6.88875889315845e-13	Fosl2/Sbno2/Egr2/Tgfb1/Areg/Vdr/Junb/Tent5a/Ccn4/Fgr/Ifi204/Tnfsf11/Dhh/Il6/Ccr1/Ccn1/Glis1/Rsad2/Cebpb/Wnt10b/Fgf2/Igfbp3/P2ry2/Ptger4/Tnn/Alox15/Creb3l1/Clec5a/Cebpd/Runx1/Tnf/Cited1/Isg15/Calca/Ifitm1/Fstl3/Alox5/Srgn/Ptgs2/Rflna	40
143	Common	GO:0050868	negative regulation of T cell activation	22/575	138/28891	5.36930887436232e-14	1.66824051250292e-12	9.4382845726737e-13	Lilrb4b/Slfn1/Cd44/Tgfb1/Lilrb4a/Vtcn1/Zc3h12a/Irf1/Fgl2/Cd86/Cebpb/Ascl2/Cd74/Runx1/Ido1/Cd274/Lrrc32/Hspb1/Havcr2/Cd80/Gimap5/Tarm1	22
144	Common	GO:0031640	killing of cells of another organism	20/575	110/28891	5.71227042289763e-14	1.7503184475127e-12	9.90265101261673e-13	Gbp3/Trem1/Gbp5/Ccl11/Gzma/Ccl22/Cxcl10/Ncf1/Igtp/Fgl2/Cxcl1/Gbp7/Gzmb/Pglyrp1/Ccl8/Cxcl5/Ccl17/Ifng/Clec7a/Gbp2	20
145	Common	GO:0141061	disruption of cell in another organism	20/575	110/28891	5.71227042289763e-14	1.7503184475127e-12	9.90265101261673e-13	Gbp3/Trem1/Gbp5/Ccl11/Gzma/Ccl22/Cxcl10/Ncf1/Igtp/Fgl2/Cxcl1/Gbp7/Gzmb/Pglyrp1/Ccl8/Cxcl5/Ccl17/Ifng/Clec7a/Gbp2	20
146	Common	GO:0002718	regulation of cytokine production involved in immune response	23/575	155/28891	6.98354513299312e-14	2.12519801547181e-12	1.20235802289745e-12	Lilrb4b/H2-Q10/Scimp/Tgfb1/Lilrb4a/Tlr7/H2-Q6/Trim6/Arid5a/Nod2/Il6/Rsad2/Cd74/H2-Q4/H2-Q7/H2-K1/Casp4/Tnf/Hmox1/Nlrp3/Ifng/Gimap5/Clec7a	23
147	Common	GO:0002440	production of molecular mediator of immune response	37/575	425/28891	7.36789748373276e-14	2.22690942314453e-12	1.25990255575752e-12	Lilrb4b/Fosl2/Trem1/H2-Q10/Scimp/Tgfb1/Lilrb4a/Tlr7/H2-Q6/Trim6/Cd244a/H2-Ab1/Arid5a/Nod2/Clcf1/Fcgr2b/Fgl2/Il6/Fas/Cd86/Klk7/Rsad2/Cd74/H2-Q4/H2-Q7/H2-K1/Casp4/Nfkbiz/Tnf/Parp3/Hmox1/Nlrp3/Ifng/Il18rap/Gimap5/Clec7a/Fcgr4	37
148	Common	GO:0052548	regulation of endopeptidase activity	34/575	360/28891	7.49960221497792e-14	2.25140085413155e-12	1.27375889682555e-12	Cd44/Serpina3f/Stfa2/Naip1/Myc/Il6/Fas/Ccn1/Spink2/Serpina3n/Fetub/Sfn/Stat3/Serpina3m/Serpina3i/Ngf/Naip2/S100a8/Tnf/Plaur/Serpine1/Psmb9/Mefv/Acer2/Psmb8/Nlrp3/Clec7a/Nr4a1/Timp1/Serpinf2/Bcl2a1d/Ptgs2/Serpinb5/Pmaip1	34
149	Common	GO:0032722	positive regulation of chemokine production	18/575	86/28891	8.03548765841933e-14	2.39608534673537e-12	1.3556160034126e-12	Oas1g/Tgfb1/Tlr7/Nod2/Il6/Ccn1/Il17ra/Cd74/P2ry2/Egr1/Tnf/Ccl5/Havcr2/Ifng/Chil3/Oas1a/Mcoln2/Clec7a	18
150	Common	GO:0050764	regulation of phagocytosis	21/575	127/28891	9.55540799300379e-14	2.83031184752772e-12	1.60128521314337e-12	Ptx3/Tgfb1/Dysf/Fcgr3/Nod2/Fpr2/Fcgr2b/Ccl2/Fgr/Cd300lf/Sphk1/Sirpb1b/Alox15/Il15ra/Ccr7/Tnf/Ifng/Itga2/Tgm2/Clec7a/C3	21
151	Common	GO:0018108	peptidyl-tyrosine phosphorylation	32/575	322/28891	1.01392845458196e-13	2.98336696934283e-12	1.68787811052055e-12	Lilrb4b/Osm/Gprc5a/Cd44/Bst1/Tgfb1/Lilrb4a/Csf3/Areg/Nod2/Clcf1/Nedd9/Ntrk1/Fgr/Socs3/Irf1/Il6/Itga5/Cd74/Lif/Ptger4/Il12rb1/Tnf/Icam1/Ccl5/Isl1/Cd80/Ifng/Itgb2/Il11/Clec7a/Tnfrsf1a	32
152	Common	GO:0048245	eosinophil chemotaxis	11/575	22/28891	1.02138709420897e-13	2.98554135498056e-12	1.68910829707135e-12	Ccl12/Ccl11/Ccl22/Ccl2/Ccl6/Ccl24/Ccl8/Ccl4/Ccl5/Ccl3/Ccl7	11
153	Common	GO:0018212	peptidyl-tyrosine modification	32/575	324/28891	1.20343456595291e-13	3.49467959250248e-12	1.97715978224669e-12	Lilrb4b/Osm/Gprc5a/Cd44/Bst1/Tgfb1/Lilrb4a/Csf3/Areg/Nod2/Clcf1/Nedd9/Ntrk1/Fgr/Socs3/Irf1/Il6/Itga5/Cd74/Lif/Ptger4/Il12rb1/Tnf/Icam1/Ccl5/Isl1/Cd80/Ifng/Itgb2/Il11/Clec7a/Tnfrsf1a	32
154	Common	GO:0050730	regulation of peptidyl-tyrosine phosphorylation	29/575	266/28891	1.40468766779342e-13	4.05261513506893e-12	2.29281896834633e-12	Lilrb4b/Osm/Gprc5a/Cd44/Bst1/Tgfb1/Lilrb4a/Csf3/Areg/Nod2/Clcf1/Nedd9/Socs3/Irf1/Il6/Itga5/Cd74/Lif/Ptger4/Tnf/Icam1/Ccl5/Isl1/Cd80/Ifng/Itgb2/Il11/Clec7a/Tnfrsf1a	29
155	Common	GO:0042060	wound healing	34/575	370/28891	1.65528484885183e-13	4.74479392480561e-12	2.68442799256922e-12	Prss56/Krt6a/Cd44/Lilrb4a/Dysf/Ccn4/Ccl2/Cdkn1a/Il6/Ccn1/F7/Anxa2/F10/Entpd1/Fgf2/Ahnak/Ptger4/Alox15/Cldn4/Lrg1/Reg3g/Tnf/S100a10/Plaur/Serpine1/Hmox1/Tfpi2/Alox5/Clec7a/Plet1/Timp1/Selp/Serpinf2/Tpm1	34
156	Common	GO:1902107	positive regulation of leukocyte differentiation	26/575	213/28891	1.84800639689071e-13	5.22974039578689e-12	2.95879267567885e-12	Lilrb4b/Ada/Tgfb1/Lilrb4a/Nedd9/Tnfsf11/Irf1/Il6/Trib1/Ccr1/Cd1d1/Wnt10b/Cd101/Cd74/Lif/Il15ra/Runx1/Nfkbiz/Fos/Ccr7/Tnf/Ccl5/Nlrp3/Ifng/Gimap5/Ccl3	26
157	Common	GO:1903708	positive regulation of hemopoiesis	26/575	213/28891	1.84800639689071e-13	5.22974039578689e-12	2.95879267567885e-12	Lilrb4b/Ada/Tgfb1/Lilrb4a/Nedd9/Tnfsf11/Irf1/Il6/Trib1/Ccr1/Cd1d1/Wnt10b/Cd101/Cd74/Lif/Il15ra/Runx1/Nfkbiz/Fos/Ccr7/Tnf/Ccl5/Nlrp3/Ifng/Gimap5/Ccl3	26
158	Common	GO:0002456	T cell mediated immunity	23/575	165/28891	2.72748011849334e-13	7.66974314333285e-12	4.33925551163364e-12	Lilrb4b/Fosl2/H2-Q10/Lilrb4a/H2-Q6/Arid5a/Nod2/Il6/Cd1d1/Rsad2/Stx11/Gzmb/H2-Q4/Myo1g/Slfn2/H2-Q7/H2-K1/Nfkbiz/Icam1/Nlrp3/Cd80/Il18rap/Fut7	23
159	Common	GO:0007162	negative regulation of cell adhesion	31/575	315/28891	3.22003393087079e-13	8.99786839928233e-12	5.09065940213137e-12	Lilrb4b/Angpt2/Slfn1/Epcam/Cd44/Tgfb1/Lilrb4a/Vtcn1/Zc3h12a/Apod/Irf1/Fgl2/Muc1/Cd86/Il1rn/Cebpb/Ascl2/Cd74/Runx1/Ido1/Serpine1/Cd274/Lrrc32/Hspb1/Acer2/Havcr2/Cd80/Gimap5/Plet1/Tacstd2/Tarm1	31
160	Common	GO:0070665	positive regulation of leukocyte proliferation	25/575	202/28891	3.94316961912375e-13	1.09496891361043e-11	6.19492700688652e-12	Ada/Bst1/H2-Q10/H2-Q6/Cd244a/Vtcn1/Clcf1/Cdkn1a/Il6/Cd1d1/Cd86/Cd74/H2-Q4/H2-Q7/H2-K1/Il12rb1/Ccr7/Cd274/Ccl5/Csf2rb2/Havcr2/Cd80/Ifng/Csf2rb/Irgm1	25
161	Common	GO:0007249	canonical NF-kappaB signal transduction	28/575	258/28891	4.16203524844372e-13	1.1485666216668e-11	6.49816291159439e-12	Lilrb4b/Gbp3/S100a4/Trim30d/Lilrb4a/Tlr7/Trim6/Clec4d/Nod2/Zc3h12a/Igtp/Tnfsf11/Irf1/Rel/Gbp7/Cd74/Nfkbia/Saa3/Trim30a/Tnf/Ubd/Hspb1/Ltb/Bcl3/Tgm2/Clec7a/Trim30b/Irgm1	28
162	Common	GO:0002688	regulation of leukocyte chemotaxis	21/575	137/28891	4.46554827680198e-13	1.22471796258217e-11	6.92899888564206e-12	Prss56/Bst1/Trem1/C5ar1/Dysf/Nod2/Nedd9/Cxcl10/Fpr2/Ccl2/Ccr1/Slamf8/F7/Cd74/Sell/Ccr7/Serpine1/C3ar1/Ccl5/Cxcr2/Ccl7	21
163	Common	GO:0002534	cytokine production involved in inflammatory response	16/575	70/28891	4.53357773682846e-13	1.23574760029011e-11	6.99140047500572e-12	Lilrb4b/Il1r2/Gbp5/Lilrb4a/Nod2/Zc3h12a/Apod/Il6/Il17ra/Stat3/Ido1/Tnf/Mefv/Alox5/Clec7a/Tarm1	16
164	Common	GO:1903038	negative regulation of leukocyte cell-cell adhesion	22/575	153/28891	4.72725501589687e-13	1.28068256314816e-11	7.24562578816542e-12	Lilrb4b/Slfn1/Cd44/Tgfb1/Lilrb4a/Vtcn1/Zc3h12a/Irf1/Fgl2/Cd86/Cebpb/Ascl2/Cd74/Runx1/Ido1/Cd274/Lrrc32/Hspb1/Havcr2/Cd80/Gimap5/Tarm1	22
165	Common	GO:0030316	osteoclast differentiation	21/575	138/28891	5.17068473130354e-13	1.38969570434934e-11	7.86238161030653e-12	Lilrb4b/Fosl2/Sbno2/Pira12/Tgfb1/Lilrb4a/Junb/Nedd9/Ccn4/Cd300lf/Tnfsf11/Ccr1/Cebpb/Fos/Tnf/Pira2/Ccl5/Ifng/Fstl3/Pilrb1/Ccl3	21
166	Common	GO:0002698	negative regulation of immune effector process	23/575	170/28891	5.19220092104413e-13	1.38969570434934e-11	7.86238161030653e-12	Lilrb4b/H2-Q10/Tap1/Tgfb1/Lilrb4a/H2-Q6/Nod2/Fcgr2b/Zc3h12a/Irf1/Fgl2/Slamf8/Ascl2/Pglyrp1/H2-Q4/H2-Q7/H2-K1/Tnf/Parp3/Hmox1/Havcr2/Cd80/Klrb1b	23
167	Common	GO:0002761	regulation of myeloid leukocyte differentiation	22/575	154/28891	5.41415995115765e-13	1.44042590796368e-11	8.14939424101133e-12	Lilrb4b/Pira12/Tgfb1/Lilrb4a/Nedd9/Myc/Tnfsf11/Trib1/Ccr1/Cebpb/Cd101/Cd74/Lif/Runx1/Fos/Tnf/Pira2/Ccl5/Ifng/Fstl3/Pilrb1/Ccl3	22
168	Common	GO:0002702	positive regulation of production of molecular mediator of immune response	23/575	171/28891	5.88921618118064e-13	1.55748735077295e-11	8.8116843613154e-12	H2-Q10/Scimp/Tgfb1/Tlr7/H2-Q6/Trim6/Cd244a/Arid5a/Nod2/Clcf1/Il6/Cd86/Klk7/Rsad2/Cd74/H2-Q4/H2-Q7/H2-K1/Casp4/Nlrp3/Ifng/Gimap5/Clec7a	23
169	Common	GO:0045619	regulation of lymphocyte differentiation	26/575	224/28891	6.05655961155369e-13	1.59226593811438e-11	9.00844867791356e-12	Lilrb4b/Ada/Cd44/Tgfb1/Lilrb4a/Zc3h12a/Irf1/Fgl2/Il6/Il27/Fas/Cd1d1/Slamf8/Wnt10b/Ascl2/Cd74/Pglyrp1/Il15ra/Runx1/Nfkbiz/Ccr7/Hspb1/Nlrp3/Ifng/Ctla2a/Gimap5	26
170	Common	GO:1903900	regulation of viral life cycle	22/575	156/28891	7.07915982376451e-13	1.85015924099916e-11	1.04675131016406e-11	Gbp3/Trim30d/Ptx3/Oas1g/Ch25h/Trim6/Rsad2/Gbp7/Apobec3/Ifitm3/Cd74/Oasl2/Ifitm6/Trim30a/Oasl1/Tnf/Isg15/Ccl5/Ifitm1/Oas1a/Lrrc15/Trim30b	22
171	Common	GO:0030522	intracellular receptor signaling pathway	31/575	328/28891	9.44178548634312e-13	2.45320777285512e-11	1.38793374831563e-11	Gbp5/Scimp/Oas1g/Tlr7/Nod2/Vdr/Tasl/Irf7/Igtp/Irf1/Cd86/Rsad2/Stat3/Bdnf/Tlr13/Nfkbia/Alox15/Trim30a/Oasl1/Casp4/Slc15a3/Tnf/Mefv/Havcr2/Nlrp3/Isl1/Rnf125/Oas1a/Ddx60/Gbp2/Irgm1	31
172	Common	GO:0043367	CD4-positive, alpha-beta T cell differentiation	18/575	99/28891	1.04230961489125e-12	2.69243117381502e-11	1.52327745432088e-11	Tgfb1/Zc3h12a/Irf1/Il6/Il27/Rsad2/Ascl2/Stat3/Ptger4/Runx1/Nfkbiz/Ccr7/Nlrp3/Ifng/Gimap5/Bcl3/Gadd45g/Fut7	18
173	Common	GO:0019058	viral life cycle	27/575	250/28891	1.23150695047793e-12	3.16276611616962e-11	1.789375477786e-11	Gbp3/Trim30d/Ptx3/Oas1g/Ch25h/Trim6/Spint1/Zc3h12a/Rsad2/Gbp7/Apobec3/Ifitm3/Cd74/Oasl2/Ifitm6/Trim30a/Oasl1/Siglec1/Ccl8/Tnf/Isg15/Icam1/Ccl5/Ifitm1/Oas1a/Lrrc15/Trim30b	27
174	Common	GO:0032729	positive regulation of type II interferon production	17/575	87/28891	1.30199307241941e-12	3.3245719659537e-11	1.88091921169846e-11	Irf8/Klrk1/Tlr7/Cd244a/Arid5a/Lta/Il27/Cd1d1/Cd14/Il12rb1/Runx1/Tnf/Isg15/Havcr2/Isl1/Bcl3/Clec7a	17
175	Common	GO:0046637	regulation of alpha-beta T cell differentiation	16/575	75/28891	1.42590941234025e-12	3.62018029658727e-11	2.04816341453745e-11	Lilrb4b/Ada/Tgfb1/Lilrb4a/Zc3h12a/Irf1/Il6/Il27/Cd1d1/Ascl2/Runx1/Nfkbiz/Ccr7/Nlrp3/Ifng/Gimap5	16
176	Common	GO:1900015	regulation of cytokine production involved in inflammatory response	15/575	64/28891	1.65168432192699e-12	4.16956445586455e-11	2.35898454591008e-11	Lilrb4b/Il1r2/Gbp5/Lilrb4a/Nod2/Zc3h12a/Apod/Il6/Il17ra/Stat3/Tnf/Mefv/Alox5/Clec7a/Tarm1	15
177	Common	GO:0006959	humoral immune response	31/575	337/28891	1.92630832367261e-12	4.83536038535447e-11	2.73566712871258e-11	Krt6a/H2-Q10/H2-Q6/Ccl11/Ccl22/Wfdc21/Nod2/Cxcl10/Fcgr2b/Lta/Cxcl1/C1qb/Klk7/Adm/Pglyrp1/H2-Q4/H2-Q7/H2-K1/Reg3g/Ccl8/Ccr7/Tnf/Cxcl5/Ccl17/Ifng/Alox5/Npy/Gimap5/Bcl3/C3/C4b	31
178	Common	GO:0050921	positive regulation of chemotaxis	22/575	165/28891	2.25027726994244e-12	5.61684376986193e-11	3.1778013723374e-11	Prss56/Trem1/C5ar1/Tgfb1/Dysf/Nedd9/Cxcl10/Fpr2/Ccl2/Ccr1/F7/Fgf2/Cd74/Sell/Ccr7/Serpine1/C3ar1/Hspb1/Ccl5/Itga2/Cxcr2/Ccl7	22
179	Common	GO:0010466	negative regulation of peptidase activity	27/575	257/28891	2.37614266258317e-12	5.89787812841174e-11	3.33680016362752e-11	Itih4/Cd44/Serpina3f/Stfa2/Naip1/Spint1/Il6/Spink2/Serpina3n/Fetub/Sfn/Serpina3m/Cstdc4/Serpina3i/Ngf/Naip2/Tnf/Plaur/Serpine1/Tfpi2/Nr4a1/Timp1/Serpinf2/Bcl2a1d/Ptgs2/Stfa2l1/Serpinb5	27
180	Common	GO:0050671	positive regulation of lymphocyte proliferation	23/575	183/28891	2.49617956822788e-12	6.16140323424249e-11	3.48589287071824e-11	Ada/Bst1/H2-Q10/H2-Q6/Cd244a/Vtcn1/Clcf1/Cdkn1a/Il6/Cd1d1/Cd86/Cd74/H2-Q4/H2-Q7/H2-K1/Il12rb1/Ccr7/Cd274/Ccl5/Havcr2/Cd80/Ifng/Irgm1	23
181	Common	GO:0002520	immune system development	27/575	258/28891	2.60522645790326e-12	6.3950393107537e-11	3.61807547628555e-11	Lilrb4b/Ada/H2-Q10/Tgfb1/Lilrb4a/H2-Q6/Clcf1/Tnfsf11/Lta/Fas/Cd86/Pdcd1/Fgf3/H2-Q4/H2-Q7/H2-K1/Runx1/Nfkbiz/Ido1/Ccr7/Cd274/C3ar1/Parp3/Havcr2/Ifng/Ltb/Bcl3	27
182	Common	GO:0019882	antigen processing and presentation	20/575	134/28891	2.68872618298546e-12	6.56374199505736e-11	3.71352118274683e-11	H2-Q10/Tap1/H2-Q6/H2-Ab1/Fcgr3/Nod2/Fcgr2b/Fgl2/Cd1d1/Cd74/H2-Q4/H2-Q7/H2-K1/Ctss/Ccr7/Psmb9/Icam1/Psmb8/Ifng/Fcgr4	20
183	Common	GO:0001909	leukocyte mediated cytotoxicity	23/575	185/28891	3.13956491715166e-12	7.62245187262558e-11	4.31249986894343e-11	Trem1/H2-Q10/Tap1/Klrk1/Tgfb1/H2-Q6/Fcgr3/Dnase1l3/Ncf1/Ccl2/Cxcl1/Cd1d1/Stx11/Gzmb/H2-Q4/H2-Q7/H2-K1/Cxcl5/Havcr2/Il18rap/Gimap5/Klrb1b/Fcgr4	23
184	Common	GO:0032946	positive regulation of mononuclear cell proliferation	23/575	186/28891	3.51695978490144e-12	8.49231104582451e-11	4.80463384802325e-11	Ada/Bst1/H2-Q10/H2-Q6/Cd244a/Vtcn1/Clcf1/Cdkn1a/Il6/Cd1d1/Cd86/Cd74/H2-Q4/H2-Q7/H2-K1/Il12rb1/Ccr7/Cd274/Ccl5/Havcr2/Cd80/Ifng/Irgm1	23
185	Common	GO:0006909	phagocytosis	26/575	242/28891	3.63885909469369e-12	8.71439170139361e-11	4.93027882604876e-11	Irf8/Ptx3/Tgfb1/Dysf/Fcgr3/Nod2/Fpr2/Fcgr2b/Ccl2/Fgr/Cd300lf/Ncf4/Sphk1/Msr1/Myo1g/Sirpb1b/Alox15/Il15ra/Ccr7/Tnf/Ifng/Itgb2/Itga2/Tgm2/Clec7a/C3	26
186	Common	GO:0051090	regulation of DNA-binding transcription factor activity	35/575	436/28891	3.64815857857126e-12	8.71439170139361e-11	4.93027882604876e-11	Ifrd1/Trim30d/Nlrc5/Tgfb1/Trim6/Csf3/Nod2/Ntrk1/Fcgr2b/Zc3h12a/Nupr1/Tnfsf11/Il6/Trib1/Sphk1/Sik1/Wnt10b/Stat3/Bdnf/Nfkbia/Trim30a/Ngf/Adgrg3/Tnf/Hmox1/Icam1/Havcr2/Nlrp3/Il18rap/Itgb2/Bcl3/Adora3/Clec7a/Trim30b/Tmigd3	35
187	Common	GO:0050792	regulation of viral process	23/575	187/28891	3.93674990695618e-12	9.3534651532654e-11	5.29184282454903e-11	Gbp3/Trim30d/Ptx3/Oas1g/Ch25h/Trim6/Zfp36/Rsad2/Gbp7/Apobec3/Ifitm3/Cd74/Oasl2/Ifitm6/Trim30a/Oasl1/Tnf/Isg15/Ccl5/Ifitm1/Oas1a/Lrrc15/Trim30b	23
188	Common	GO:0050920	regulation of chemotaxis	26/575	243/28891	4.00016403129283e-12	9.45357914416704e-11	5.34848359839153e-11	Prss56/Angpt2/Bst1/Trem1/C5ar1/Tgfb1/Dysf/Nod2/Nedd9/Cxcl10/Fpr2/Ccl2/Ccr1/Slamf8/F7/Fgf2/Cd74/Sell/Ccr7/Serpine1/C3ar1/Hspb1/Ccl5/Itga2/Cxcr2/Ccl7	26
189	Common	GO:2000514	regulation of CD4-positive, alpha-beta T cell activation	16/575	80/28891	4.1017803883285e-12	9.64243929383256e-11	5.45533364930575e-11	Cd44/Tgfb1/Zc3h12a/Irf1/Il6/Il27/Ascl2/Runx1/Nfkbiz/Ccr7/Cd274/Nlrp3/Ifng/Gimap5/Irgm1/Tarm1	16
190	Common	GO:0044403	biological process involved in symbiotic interaction	27/575	264/28891	4.48356477167036e-12	1.04844622529113e-10	5.93171893337885e-11	Gbp3/Trem1/Trim30d/Ptx3/Ch25h/Trim6/Nod2/Spint1/Ncf1/Zc3h12a/Cxcl1/Gbp7/Ifitm3/Cd74/Pglyrp1/Ifitm6/Trim30a/Siglec1/Ccl8/Cxcl5/Icam1/Ccl5/Ifitm1/Ifng/Lrrc15/Trim30b/Gbp2	27
191	Common	GO:0045580	regulation of T cell differentiation	23/575	190/28891	5.49694001000272e-12	1.27868609761477e-10	7.2343305284577e-11	Lilrb4b/Ada/Cd44/Tgfb1/Lilrb4a/Zc3h12a/Irf1/Fgl2/Il6/Il27/Fas/Cd1d1/Wnt10b/Ascl2/Cd74/Runx1/Nfkbiz/Ccr7/Hspb1/Nlrp3/Ifng/Ctla2a/Gimap5	23
192	Common	GO:0141060	disruption of anatomical structure in another organism	21/575	156/28891	5.9098830675422e-12	1.36436443194059e-10	7.71906668911266e-11	Gbp3/Trem1/Gbp5/Ccl11/Gzma/Ccl22/Cxcl10/Ncf1/Igtp/Fgl2/Cxcl1/Gbp7/Gzmb/Pglyrp1/Reg3g/Ccl8/Cxcl5/Ccl17/Ifng/Clec7a/Gbp2	21
193	Common	GO:0036037	CD8-positive, alpha-beta T cell activation	14/575	58/28891	5.93832455155317e-12	1.36436443194059e-10	7.71906668911266e-11	Lilrb4b/H2-Q10/Lilrb4a/H2-Q6/Cd244a/Igtp/Irf1/Tnfsf8/H2-Q4/H2-Q7/H2-K1/Runx1/Cd274/Ifng	14
194	Common	GO:0022408	negative regulation of cell-cell adhesion	24/575	209/28891	5.95738689616191e-12	1.36436443194059e-10	7.71906668911266e-11	Lilrb4b/Slfn1/Epcam/Cd44/Tgfb1/Lilrb4a/Vtcn1/Zc3h12a/Irf1/Fgl2/Cd86/Il1rn/Cebpb/Ascl2/Cd74/Runx1/Ido1/Cd274/Lrrc32/Hspb1/Havcr2/Cd80/Gimap5/Tarm1	24
195	Common	GO:0071887	leukocyte apoptotic process	21/575	157/28891	6.69764172499222e-12	1.526031906879e-10	8.63372115480778e-11	Ada/Cd44/Ghsr/Nod2/Fcgr2b/Myc/Il6/Fas/Pdcd1/Cd74/Siglec1/Bcl2a1a/Nfkbiz/Ido1/Ccr7/Cd274/Ccl5/Ifng/Bcl3/Cxcr2/Hsh2d	21
196	Common	GO:0002292	T cell differentiation involved in immune response	16/575	83/28891	7.4458767237734e-12	1.68785868794517e-10	9.54927691534419e-11	Tgfb1/Clec4d/Zc3h12a/Irf1/Fgl2/Il6/Il27/Ascl2/Stat3/Ptger4/Nfkbiz/Ccr7/Nlrp3/Ifng/Bcl3/Gadd45g	16
197	Common	GO:0002444	myeloid leukocyte mediated immunity	21/575	158/28891	7.58299616859736e-12	1.7102158363999e-10	9.67576534897702e-11	Trem1/H2-Q10/H2-Q6/Fcgr3/Milr1/Dnase1l3/Rab44/Ncf1/Fgr/Cxcl1/Stx11/Cd300lb/H2-Q4/H2-Q7/H2-K1/Cxcl5/Lat2/Hmox1/Itgb2/Adora3/C3	21
198	Common	GO:0002690	positive regulation of leukocyte chemotaxis	18/575	111/28891	7.91162255630302e-12	1.77532015240678e-10	1.00441013633448e-10	Prss56/Trem1/C5ar1/Dysf/Nedd9/Cxcl10/Fpr2/Ccl2/Ccr1/F7/Cd74/Sell/Ccr7/Serpine1/C3ar1/Ccl5/Cxcr2/Ccl7	18
199	Common	GO:1903707	negative regulation of hemopoiesis	19/575	129/28891	1.20419624705357e-11	2.68856478676332e-10	1.52108999627819e-10	Lilrb4b/Pira12/Cd44/Lilrb4a/Zc3h12a/Myc/Irf1/Fgl2/Trib1/Ascl2/Cd74/Pglyrp1/Runx1/Pira2/Hspb1/Ifng/Fstl3/Pilrb1/Irgm1	19
200	Common	GO:0002438	acute inflammatory response to antigenic stimulus	14/575	61/28891	1.24780475881407e-11	2.77199827170546e-10	1.56829356002526e-10	H2-Q10/H2-Q6/Fcgr3/Fcgr2b/H2-Q4/H2-Q7/H2-K1/Ccr7/Icam1/Bdkrb2/Npy/Cxcr2/C3/Fut7	14
201	Common	GO:0002720	positive regulation of cytokine production involved in immune response	18/575	114/28891	1.25998704162198e-11	2.7851355352868e-10	1.57572613531987e-10	H2-Q10/Scimp/Tlr7/H2-Q6/Trim6/Arid5a/Nod2/Il6/Rsad2/Cd74/H2-Q4/H2-Q7/H2-K1/Casp4/Nlrp3/Ifng/Gimap5/Clec7a	18
202	Common	GO:0001959	regulation of cytokine-mediated signaling pathway	20/575	146/28891	1.36222640022635e-11	2.99622371099291e-10	1.69515197693618e-10	Il1r2/Nlrc5/Oas1g/Trim6/Zbp1/Naip1/Irf7/Igtp/Cd300lf/Il6/Sphk1/Il1rn/Cd74/Casp4/Naip2/Isg15/Mmp8/Oas1a/Irgm1/Tnfrsf1a	20
203	Common	GO:0045639	positive regulation of myeloid cell differentiation	18/575	116/28891	1.70427573185994e-11	3.73009708209543e-10	2.11035024510321e-10	Tgfb1/Csf3/Nedd9/Tnfsf11/Trib1/Ccr1/Cd101/Cd74/Lif/Inhba/Stat3/Runx1/Fos/Tnf/Isg15/Ccl5/Ifng/Ccl3	18
204	Common	GO:0070664	negative regulation of leukocyte proliferation	17/575	104/28891	2.64535782496714e-11	5.7614337334946e-10	3.25960499794712e-10	Lilrb4b/Ccl12/Slfn1/Cd44/Tgfb1/Lilrb4a/Vtcn1/Fcgr2b/Cd86/Cebpb/Ido1/Cd274/Lrrc32/Gal/Havcr2/Cd80/Tarm1	17
205	Common	GO:0002832	negative regulation of response to biotic stimulus	22/575	187/28891	2.81567421641534e-11	6.10245880172358e-10	3.45254430233624e-10	H2-Q10/Nlrc5/Tap1/Oas1g/Tgfb1/H2-Q6/Igtp/Fgl2/Trib1/Ccr1/Slamf8/H2-Q4/H2-Q7/H2-K1/Trim30a/Isg15/Mefv/Havcr2/Rnf125/Oas1a/Klrb1b/Irgm1	22
206	Common	GO:0016032	viral process	29/575	329/28891	2.84642353194168e-11	6.13915521961984e-10	3.47330577121958e-10	Gbp3/Trim30d/Ptx3/Oas1g/Ch25h/Trim6/Zfp36/Spint1/Zc3h12a/Rsad2/Gbp7/Apobec3/Ifitm3/Cd74/Oasl2/Ifitm6/Trim30a/Oasl1/Siglec1/Ccl8/Tnf/Isg15/Icam1/Ccl5/Ifitm1/Ifng/Oas1a/Lrrc15/Trim30b	29
207	Common	GO:0002708	positive regulation of lymphocyte mediated immunity	21/575	170/28891	3.13161538836352e-11	6.72162665241504e-10	3.80284645177325e-10	H2-Q10/Klrk1/Tgfb1/H2-Q6/Arid5a/Fcgr3/Nod2/Clcf1/Lta/Il6/Cd1d1/Rsad2/H2-Q4/H2-Q7/H2-K1/Tnf/Nlrp3/Ifng/Il18rap/Gimap5/C3	21
208	Common	GO:0050731	positive regulation of peptidyl-tyrosine phosphorylation	22/575	189/28891	3.47804019718439e-11	7.42929451735109e-10	4.20321861886454e-10	Osm/Cd44/Tgfb1/Csf3/Areg/Nod2/Clcf1/Nedd9/Il6/Itga5/Cd74/Lif/Ptger4/Tnf/Icam1/Ccl5/Isl1/Cd80/Ifng/Il11/Clec7a/Tnfrsf1a	22
209	Common	GO:0051346	negative regulation of hydrolase activity	30/575	356/28891	3.9553482397368e-11	8.40842690389981e-10	4.75717531931074e-10	Itih4/Cd44/Angptl4/Ptx3/Serpina3f/Stfa2/Gzma/Naip1/Spint1/Il6/Spink2/Serpina3n/Fetub/Sfn/Serpina3m/Cstdc4/Serpina3i/Ngf/Naip2/Tnf/Plaur/Serpine1/Tfpi2/Nr4a1/Timp1/Serpinf2/Bcl2a1d/Ptgs2/Stfa2l1/Serpinb5	30
210	Common	GO:0046633	alpha-beta T cell proliferation	15/575	79/28891	4.24234827187006e-11	8.97559684377081e-10	5.07805898407304e-10	Elf4/Cd44/H2-Q10/Lilrb4a/H2-Q6/Cd244a/Myc/Irf1/H2-Q4/H2-Q7/H2-K1/Cd274/Cd80/Irgm1/Tarm1	15
211	Common	GO:0030336	negative regulation of cell migration	28/575	313/28891	4.43506545383062e-11	9.33886057410875e-10	5.28358009665629e-10	Angpt2/Ada/Tgfb1/Nedd9/Apod/Trib1/Fas/Slamf8/Il1rn/Fgf2/Cd74/Igfbp3/Stat3/Ptger4/Tnn/Drd4/Kiss1/Adamts9/Tnf/Serpine1/Acan/Ifitm1/Adora3/Krt16/Timp1/Tacstd2/Tmigd3/Tpm1	28
212	Common	GO:0060759	regulation of response to cytokine stimulus	20/575	156/28891	4.66959101338932e-11	9.75279262356032e-10	5.51776746036036e-10	Il1r2/Nlrc5/Oas1g/Trim6/Zbp1/Naip1/Irf7/Igtp/Cd300lf/Il6/Sphk1/Il1rn/Cd74/Casp4/Naip2/Isg15/Mmp8/Oas1a/Irgm1/Tnfrsf1a	20
213	Common	GO:1902106	negative regulation of leukocyte differentiation	18/575	123/28891	4.67554541710184e-11	9.75279262356032e-10	5.51776746036036e-10	Lilrb4b/Pira12/Cd44/Lilrb4a/Zc3h12a/Myc/Irf1/Fgl2/Trib1/Ascl2/Cd74/Pglyrp1/Runx1/Pira2/Hspb1/Ifng/Fstl3/Pilrb1	18
214	Common	GO:0002861	regulation of inflammatory response to antigenic stimulus	14/575	67/28891	4.86163822679492e-11	1.00935788045093e-09	5.7105716112082e-10	H2-Q10/H2-Q6/Fcgr3/Nod2/Fcgr2b/Lta/H2-Q4/H2-Q7/H2-K1/Ccr7/Tnf/Npy/C3/Fut7	14
215	Common	GO:0048660	regulation of smooth muscle cell proliferation	22/575	193/28891	5.26325689521731e-11	1.08765815746282e-09	6.15356546672164e-10	Tgfb1/Ccn4/Cdkn1a/Apod/Myc/Il6/Trib1/Fgf2/Igfbp3/Drd4/Egr1/Tnf/C3ar1/Hmox1/Ccl5/Ifng/Adamts1/Itga2/Tgm2/Serpinf2/Ptgs2/Tpm1	22
216	Common	GO:0045071	negative regulation of viral genome replication	13/575	56/28891	5.80697952568663e-11	1.19446342743637e-09	6.75782997433707e-10	Oas1g/Trim6/Rsad2/Apobec3/Ifitm3/Oasl2/Ifitm6/Oasl1/Tnf/Isg15/Ccl5/Ifitm1/Oas1a	13
217	Common	GO:0045861	negative regulation of proteolysis	30/575	362/28891	5.97089305135689e-11	1.22251971553819e-09	6.91656202116917e-10	Itih4/Il1r2/Cd44/Serpina3f/Stfa2/Naip1/Spint1/Il6/Spink2/Serpina3n/Fetub/Sfn/Serpina3m/Cstdc4/Serpina3i/Ngf/Naip2/Tnf/Plaur/Serpine1/Tfpi2/Ctla2a/Nr4a1/Timp1/Serpinf2/Bcl2a1d/Ptgs2/Stfa2l1/Klhl40/Serpinb5	30
218	Common	GO:0002643	regulation of tolerance induction	9/575	20/28891	6.3624513241946e-11	1.29671427676131e-09	7.33632726324322e-10	Lilrb4b/Lilrb4a/Cd86/Pdcd1/Runx1/Ido1/Ccr7/Cd274/Havcr2	9
219	Common	GO:0050672	negative regulation of lymphocyte proliferation	16/575	96/28891	7.51389221552443e-11	1.52439374947831e-09	8.62445306929697e-10	Lilrb4b/Slfn1/Cd44/Tgfb1/Lilrb4a/Vtcn1/Fcgr2b/Cd86/Cebpb/Ido1/Cd274/Lrrc32/Gal/Havcr2/Cd80/Tarm1	16
220	Common	GO:0032945	negative regulation of mononuclear cell proliferation	16/575	97/28891	8.83465499598355e-11	1.78419873396159e-09	1.00943330767506e-09	Lilrb4b/Slfn1/Cd44/Tgfb1/Lilrb4a/Vtcn1/Fcgr2b/Cd86/Cebpb/Ido1/Cd274/Lrrc32/Gal/Havcr2/Cd80/Tarm1	16
221	Common	GO:2000146	negative regulation of cell motility	28/575	326/28891	1.14680586447157e-10	2.30554681260054e-09	1.304392666996e-09	Angpt2/Ada/Tgfb1/Nedd9/Apod/Trib1/Fas/Slamf8/Il1rn/Fgf2/Cd74/Igfbp3/Stat3/Ptger4/Tnn/Drd4/Kiss1/Adamts9/Tnf/Serpine1/Acan/Ifitm1/Adora3/Krt16/Timp1/Tacstd2/Tmigd3/Tpm1	28
222	Common	GO:0048659	smooth muscle cell proliferation	22/575	202/28891	1.28686168508468e-10	2.5754623724465e-09	1.45710085537326e-09	Tgfb1/Ccn4/Cdkn1a/Apod/Myc/Il6/Trib1/Fgf2/Igfbp3/Drd4/Egr1/Tnf/C3ar1/Hmox1/Ccl5/Ifng/Adamts1/Itga2/Tgm2/Serpinf2/Ptgs2/Tpm1	22
223	Common	GO:0019724	B cell mediated immunity	27/575	306/28891	1.34866813122981e-10	2.68705493589867e-09	1.5202357787948e-09	H2-Q10/Tgfb1/H2-Q6/H2-Ab1/Fcgr3/Nod2/Clcf1/Irf7/Fcgr2b/Lta/Fgl2/Fas/C1qb/Cd74/H2-Q4/H2-Q7/H2-K1/Nfkbiz/Tnf/Parp3/Csf2rb2/Ifng/Gimap5/Bcl3/C3/C4b/Csf2rb	27
224	Common	GO:0010951	negative regulation of endopeptidase activity	21/575	184/28891	1.41118445290947e-10	2.79905916262355e-09	1.58360360599051e-09	Cd44/Serpina3f/Stfa2/Naip1/Il6/Spink2/Serpina3n/Fetub/Sfn/Serpina3m/Serpina3i/Naip2/Tnf/Plaur/Serpine1/Nr4a1/Timp1/Serpinf2/Bcl2a1d/Ptgs2/Serpinb5	21
225	Common	GO:0002675	positive regulation of acute inflammatory response	13/575	60/28891	1.47621969689967e-10	2.91504182814456e-09	1.64922228593985e-09	H2-Q10/H2-Q6/Fcgr3/Tnfsf11/Il6/H2-Q4/H2-Q7/H2-K1/Ccr7/Tnf/Ccl5/C3/Ptgs2	13
226	Common	GO:0002712	regulation of B cell mediated immunity	16/575	102/28891	1.92787393022769e-10	3.77336734449411e-09	2.13483095079236e-09	H2-Q10/Tgfb1/H2-Q6/Fcgr3/Nod2/Clcf1/Fcgr2b/Lta/H2-Q4/H2-Q7/H2-K1/Tnf/Parp3/Ifng/Gimap5/C3	16
227	Common	GO:0002889	regulation of immunoglobulin mediated immune response	16/575	102/28891	1.92787393022769e-10	3.77336734449411e-09	2.13483095079236e-09	H2-Q10/Tgfb1/H2-Q6/Fcgr3/Nod2/Clcf1/Fcgr2b/Lta/H2-Q4/H2-Q7/H2-K1/Tnf/Parp3/Ifng/Gimap5/C3	16
228	Common	GO:0042092	type 2 immune response	12/575	50/28891	2.10207633612658e-10	4.09628296553087e-09	2.31752460326421e-09	Fosl2/Lilrb4a/Nod2/Clcf1/Irf1/Il6/Rsad2/Ascl2/Cd74/Ido1/Nlrp3/Bcl3	12
229	Common	GO:0040013	negative regulation of locomotion	29/575	358/28891	2.14373718064649e-10	4.15922458236348e-09	2.35313462991672e-09	Angpt2/Ada/Tgfb1/Ghsr/Nedd9/Apod/Trib1/Fas/Slamf8/Il1rn/Fgf2/Cd74/Igfbp3/Stat3/Ptger4/Tnn/Drd4/Kiss1/Adamts9/Tnf/Serpine1/Acan/Ifitm1/Adora3/Krt16/Timp1/Tacstd2/Tmigd3/Tpm1	29
230	Common	GO:0002704	negative regulation of leukocyte mediated immunity	16/575	103/28891	2.24097300363621e-10	4.32897524137203e-09	2.44917324150264e-09	Lilrb4b/H2-Q10/Tap1/Tgfb1/Lilrb4a/H2-Q6/Nod2/Fcgr2b/H2-Q4/H2-Q7/H2-K1/Parp3/Hmox1/Havcr2/Cd80/Klrb1b	16
231	Common	GO:0002294	CD4-positive, alpha-beta T cell differentiation involved in immune response	14/575	75/28891	2.40707620349935e-10	4.60975843627052e-09	2.60802993373704e-09	Tgfb1/Zc3h12a/Irf1/Il6/Il27/Ascl2/Stat3/Ptger4/Nfkbiz/Ccr7/Nlrp3/Ifng/Bcl3/Gadd45g	14
232	Common	GO:0002763	positive regulation of myeloid leukocyte differentiation	14/575	75/28891	2.40707620349935e-10	4.60975843627052e-09	2.60802993373704e-09	Tgfb1/Nedd9/Tnfsf11/Trib1/Ccr1/Cd101/Cd74/Lif/Runx1/Fos/Tnf/Ccl5/Ifng/Ccl3	14
233	Common	GO:0032479	regulation of type I interferon production	18/575	136/28891	2.55990070415935e-10	4.88139005518455e-09	2.76170900453243e-09	Gbp3/Irf8/Gbp4/Oas1g/Tlr7/Irf7/Igtp/Irf1/Rel/Gbp7/Xaf1/Siglec1/Cd14/Isg15/Havcr2/Rnf125/Oas1a/Irgm1	18
234	Common	GO:0002768	immune response-regulating cell surface receptor signaling pathway	26/575	294/28891	2.82708039864877e-10	5.3678282953831e-09	3.03691767520164e-09	Lilrb4b/Fosl2/Ada/C5ar1/Scimp/Klrk1/Oas1g/Lilrb4a/Clec4d/Vtcn1/Nod2/Fpr2/Zc3h12a/Myo1g/Nfkbia/Cd14/Themis2/Nfkbiz/Ccr7/Lat2/C3ar1/Fpr1/Ifng/Oas1a/Clec7a/Bcl2a1d	26
235	Common	GO:0002293	alpha-beta T cell differentiation involved in immune response	14/575	76/28891	2.89729063435545e-10	5.47772863337925e-09	3.09909520037662e-09	Tgfb1/Zc3h12a/Irf1/Il6/Il27/Ascl2/Stat3/Ptger4/Nfkbiz/Ccr7/Nlrp3/Ifng/Bcl3/Gadd45g	14
236	Common	GO:0002707	negative regulation of lymphocyte mediated immunity	15/575	90/28891	2.94667496389774e-10	5.54749019686341e-09	3.13856369928091e-09	Lilrb4b/H2-Q10/Tap1/Tgfb1/Lilrb4a/H2-Q6/Nod2/Fcgr2b/H2-Q4/H2-Q7/H2-K1/Parp3/Havcr2/Cd80/Klrb1b	15
237	Common	GO:0002287	alpha-beta T cell activation involved in immune response	14/575	77/28891	3.47714702982574e-10	6.51855031793914e-09	3.68795341204702e-09	Tgfb1/Zc3h12a/Irf1/Il6/Il27/Ascl2/Stat3/Ptger4/Nfkbiz/Ccr7/Nlrp3/Ifng/Bcl3/Gadd45g	14
238	Common	GO:0031341	regulation of cell killing	19/575	157/28891	3.89218679733707e-10	7.26596047923051e-09	4.1108102928089e-09	H2-Q10/Tap1/Klrk1/Tgfb1/H2-Q6/Dnase1l3/Ccl2/Cxcl1/Cd1d1/H2-Q4/H2-Q7/H2-K1/Cxcl5/Havcr2/Ifng/Il18rap/Gimap5/Klrb1b/Clec7a	19
239	Common	GO:0045069	regulation of viral genome replication	15/575	92/28891	4.06420653294702e-10	7.55534293970026e-09	4.27453212978529e-09	Gbp3/Oas1g/Trim6/Rsad2/Gbp7/Apobec3/Ifitm3/Oasl2/Ifitm6/Oasl1/Tnf/Isg15/Ccl5/Ifitm1/Oas1a	15
240	Common	GO:0042102	positive regulation of T cell proliferation	18/575	140/28891	4.15093887962729e-10	7.68442560091002e-09	4.34756230024121e-09	H2-Q10/H2-Q6/Cd244a/Vtcn1/Il6/Cd1d1/Cd86/H2-Q4/H2-Q7/H2-K1/Il12rb1/Ccr7/Cd274/Ccl5/Havcr2/Cd80/Ifng/Irgm1	18
241	Common	GO:0042088	T-helper 1 type immune response	12/575	53/28891	4.37528467337026e-10	8.032805704043e-09	4.54466280992091e-09	H2-Ab1/Arid5a/Irf1/Il27/Ascl2/Il12rb1/Nfkbiz/Ccr7/Havcr2/Il18rap/Bcl3/Gadd45g	12
242	Common	GO:0046638	positive regulation of alpha-beta T cell differentiation	12/575	53/28891	4.37528467337026e-10	8.032805704043e-09	4.54466280992091e-09	Lilrb4b/Ada/Lilrb4a/Irf1/Il6/Cd1d1/Runx1/Nfkbiz/Ccr7/Nlrp3/Ifng/Gimap5	12
243	Common	GO:0010721	negative regulation of cell development	27/575	323/28891	4.51962924206756e-10	8.26366778703957e-09	4.67527599309392e-09	Lilrb4b/Pira12/Cd44/Ifrd1/S1pr3/Tgfb1/Lilrb4a/Ccl11/Zc3h12a/Cysltr2/Myc/Irf1/Fgl2/Trib1/Fas/Ascl2/Cd74/Pglyrp1/Bdnf/Runx1/Pira2/Hspb1/Ifng/Fstl3/Pilrb1/Irgm1/Rflna	27
244	Common	GO:2000106	regulation of leukocyte apoptotic process	17/575	124/28891	4.60445367735925e-10	8.38425724938818e-09	4.74350102740893e-09	Ada/Cd44/Ghsr/Nod2/Fcgr2b/Myc/Pdcd1/Cd74/Siglec1/Bcl2a1a/Ido1/Ccr7/Cd274/Ccl5/Bcl3/Cxcr2/Hsh2d	17
245	Common	GO:0032606	type I interferon production	18/575	141/28891	4.67169541643288e-10	8.43753769724036e-09	4.77364512385183e-09	Gbp3/Irf8/Gbp4/Oas1g/Tlr7/Irf7/Igtp/Irf1/Rel/Gbp7/Xaf1/Siglec1/Cd14/Isg15/Havcr2/Rnf125/Oas1a/Irgm1	18
246	Common	GO:0062207	regulation of pattern recognition receptor signaling pathway	18/575	141/28891	4.67169541643288e-10	8.43753769724036e-09	4.77364512385183e-09	Gbp5/Nod2/Tasl/Irf7/Igtp/Cd300lf/Irf1/Rsad2/Trim30a/Oasl1/Casp4/Slc15a3/Cd14/Mefv/Rnf125/Ddx60/Gbp2/Irgm1	18
247	Common	GO:0050766	positive regulation of phagocytosis	15/575	93/28891	4.75799595043107e-10	8.55861376832602e-09	4.84214546329828e-09	Ptx3/Fcgr3/Nod2/Fpr2/Fcgr2b/Ccl2/Cd300lf/Sirpb1b/Il15ra/Ccr7/Tnf/Ifng/Itga2/Clec7a/C3	15
248	Common	GO:0043122	regulation of canonical NF-kappaB signal transduction	22/575	217/28891	5.13464231232728e-10	9.1988773361573e-09	5.20438278516025e-09	Lilrb4b/Gbp3/S100a4/Trim30d/Lilrb4a/Trim6/Clec4d/Nod2/Zc3h12a/Igtp/Tnfsf11/Gbp7/Cd74/Trim30a/Tnf/Ubd/Hspb1/Ltb/Tgm2/Clec7a/Trim30b/Irgm1	22
249	Common	GO:0019079	viral genome replication	17/575	125/28891	5.23228509962125e-10	9.33616172595069e-09	5.28205318871087e-09	Gbp3/Oas1g/Trim6/Zc3h12a/Rsad2/Gbp7/Apobec3/Ifitm3/Oasl2/Ifitm6/Oasl1/Ccl8/Tnf/Isg15/Ccl5/Ifitm1/Oas1a	17
250	Common	GO:0016064	immunoglobulin mediated immune response	26/575	303/28891	5.42813690135891e-10	9.64688490109505e-09	5.45784880860845e-09	H2-Q10/Tgfb1/H2-Q6/H2-Ab1/Fcgr3/Nod2/Clcf1/Irf7/Fcgr2b/Lta/Fgl2/C1qb/Cd74/H2-Q4/H2-Q7/H2-K1/Nfkbiz/Tnf/Parp3/Csf2rb2/Ifng/Gimap5/Bcl3/C3/C4b/Csf2rb	26
251	Common	GO:0046597	negative regulation of viral entry into host cell	10/575	33/28891	5.53322751376788e-10	9.79447404130306e-09	5.54134925681598e-09	Trim30d/Ptx3/Ch25h/Ifitm3/Cd74/Ifitm6/Trim30a/Ifitm1/Lrrc15/Trim30b	10
252	Common	GO:0002714	positive regulation of B cell mediated immunity	14/575	80/28891	5.91075442588766e-10	1.03800323771616e-08	5.8726363923527e-09	H2-Q10/Tgfb1/H2-Q6/Fcgr3/Nod2/Clcf1/Lta/H2-Q4/H2-Q7/H2-K1/Tnf/Ifng/Gimap5/C3	14
253	Common	GO:0002891	positive regulation of immunoglobulin mediated immune response	14/575	80/28891	5.91075442588766e-10	1.03800323771616e-08	5.8726363923527e-09	H2-Q10/Tgfb1/H2-Q6/Fcgr3/Nod2/Clcf1/Lta/H2-Q4/H2-Q7/H2-K1/Tnf/Ifng/Gimap5/C3	14
254	Common	GO:0097193	intrinsic apoptotic signaling pathway	27/575	327/28891	5.93464351823958e-10	1.03809532092671e-08	5.87315736492172e-09	Cd44/Fcgr2b/Cdkn1a/Ifi204/Nupr1/Myc/Il19/Muc1/Cebpb/Sfn/Il20ra/Cd74/Creb3l1/Rnf183/Bcl2a1a/S100a8/Tnf/Plaur/Hmox1/Hspb1/Bcl2a1b/Bdkrb2/Bcl3/Bcl2a1d/Ptgs2/Tnfrsf1a/Pmaip1	27
255	Common	GO:0032613	interleukin-10 production	13/575	67/28891	6.38299017849254e-10	1.1121421710997e-08	6.29208691279265e-09	Lilrb4b/Lilrb4a/Nod2/Fcgr2b/Il6/Stat3/Ptger4/Nfkbiz/Ido1/Isg15/Cd274/Bcl3/Clec7a	13
256	Common	GO:0045670	regulation of osteoclast differentiation	15/575	95/28891	6.48156129247667e-10	1.12490534462789e-08	6.36429620330358e-09	Lilrb4b/Pira12/Lilrb4a/Nedd9/Tnfsf11/Ccr1/Cebpb/Fos/Tnf/Pira2/Ccl5/Ifng/Fstl3/Pilrb1/Ccl3	15
257	Common	GO:0002429	immune response-activating cell surface receptor signaling pathway	25/575	284/28891	6.86497268320324e-10	1.18681220355922e-08	6.71454219434337e-09	Lilrb4b/Fosl2/Ada/C5ar1/Scimp/Klrk1/Oas1g/Lilrb4a/Vtcn1/Nod2/Fpr2/Zc3h12a/Myo1g/Nfkbia/Cd14/Themis2/Nfkbiz/Ccr7/Lat2/C3ar1/Fpr1/Ifng/Oas1a/Clec7a/Bcl2a1d	25
258	Common	GO:0043370	regulation of CD4-positive, alpha-beta T cell differentiation	12/575	55/28891	6.93947236452944e-10	1.19504169440327e-08	6.76110159383775e-09	Tgfb1/Zc3h12a/Irf1/Il6/Il27/Ascl2/Runx1/Nfkbiz/Ccr7/Nlrp3/Ifng/Gimap5	12
259	Common	GO:0042130	negative regulation of T cell proliferation	14/575	81/28891	7.01674917102878e-10	1.20368403733131e-08	6.80999675692612e-09	Lilrb4b/Slfn1/Cd44/Tgfb1/Lilrb4a/Vtcn1/Cd86/Cebpb/Ido1/Cd274/Lrrc32/Havcr2/Cd80/Tarm1	14
260	Common	GO:0050678	regulation of epithelial cell proliferation	31/575	426/28891	7.19822796831498e-10	1.23006641781629e-08	6.95925845681627e-09	C5ar1/Tgfb1/Ghsr/Ccl11/Dysf/Zfp36/Nod2/Vdr/Ccl2/Nupr1/Myc/Il6/Htr2b/Wnt10b/Sfn/Tgm1/Fgf2/Stat3/Ccl24/Lrg1/Reg3g/Tnf/Hmox1/Ccl5/Isl1/Ifng/Gpbar1/Alox5/Nr4a1/Tacstd2/Serpinb5	31
261	Common	GO:0032735	positive regulation of interleukin-12 production	11/575	44/28891	7.4692025317778e-10	1.27148148845551e-08	7.19356952848775e-09	Irf8/Scimp/Nod2/Irf1/Rel/Ido1/Ccr7/Isl1/Ifng/Ltb/Clec7a	11
262	Common	GO:0043903	regulation of biological process involved in symbiotic interaction	13/575	68/28891	7.7496097783738e-10	1.31418000936316e-08	7.43514188459487e-09	Trim30d/Ptx3/Ch25h/Trim6/Cxcl1/Ifitm3/Cd74/Ifitm6/Trim30a/Cxcl5/Ifitm1/Lrrc15/Trim30b	13
263	Common	GO:0008630	intrinsic apoptotic signaling pathway in response to DNA damage	16/575	113/28891	9.21105707318848e-10	1.55607325384701e-08	8.80368392666563e-09	Cd44/Cdkn1a/Ifi204/Nupr1/Myc/Muc1/Sfn/Cd74/Bcl2a1a/Tnf/Hmox1/Bcl2a1b/Bcl3/Bcl2a1d/Tnfrsf1a/Pmaip1	16
264	Common	GO:2001185	regulation of CD8-positive, alpha-beta T cell activation	11/575	45/28891	9.70932773008537e-10	1.6340357236655e-08	9.24476659467458e-09	Lilrb4b/H2-Q10/Lilrb4a/H2-Q6/Cd244a/Irf1/H2-Q4/H2-Q7/H2-K1/Runx1/Cd274	11
265	Common	GO:0140888	interferon-mediated signaling pathway	14/575	84/28891	1.15638549529542e-09	1.93880028513114e-08	1.09690111728518e-08	Nlrc5/Oas1g/Trim6/Zbp1/Irf7/Igtp/Irf1/Ifitm3/Ifitm6/Isg15/Ifitm1/Ifng/Oas1a/Irgm1	14
266	Common	GO:0032757	positive regulation of interleukin-8 production	12/575	58/28891	1.33604704311933e-09	2.23160038066887e-08	1.26255652511633e-08	Tlr7/Cd244a/Nod2/Il6/Cd74/Stat3/Ptger4/Cd14/Tnf/Serpine1/Chi3l1/Clec7a	12
267	Common	GO:0001649	osteoblast differentiation	22/575	230/28891	1.54925596500242e-09	2.57803155524561e-08	1.45855440347951e-08	Fosl2/Areg/Junb/Tent5a/Ccn4/Ifi204/Dhh/Il6/Ccn1/Glis1/Cebpb/Wnt10b/Fgf2/Igfbp3/Ptger4/Tnn/Creb3l1/Clec5a/Cebpd/Tnf/Cited1/Ifitm1	22
268	Common	GO:2000107	negative regulation of leukocyte apoptotic process	14/575	86/28891	1.59440768783864e-09	2.64326617801011e-08	1.49546172763499e-08	Ada/Cd44/Ghsr/Nod2/Fcgr2b/Pdcd1/Cd74/Bcl2a1a/Ido1/Ccr7/Ccl5/Bcl3/Cxcr2/Hsh2d	14
269	Common	GO:0042113	B cell activation	26/575	320/28891	1.74054186928712e-09	2.87480577146568e-08	1.62645822103606e-08	Fosl2/Irf8/Ada/Bst1/Tgfb1/Lilrb4a/H2-Ab1/Nod2/Clcf1/Ntrk1/Fcgr2b/Cdkn1a/Il6/Fas/Cd86/Slamf8/Cd74/Themis2/Adgrg3/Nfkbiz/Lat2/Parp3/Pou1f1/Ifng/Bcl3/Tbc1d10c	26
270	Common	GO:0030100	regulation of endocytosis	27/575	344/28891	1.80067310215034e-09	2.95499861308258e-08	1.67182834927591e-08	Apoc2/Apoc2l/Ptx3/Tgfb1/Dysf/Fcgr3/Nod2/Fpr2/Fcgr2b/Ccl2/Fgr/Cd300lf/Sphk1/Anxa2/Sirpb1b/Alox15/Il15ra/Drd4/Cd14/Ccr7/Tnf/Serpine1/Ifng/Itga2/Tgm2/Clec7a/C3	27
271	Common	GO:0050688	regulation of defense response to virus	15/575	102/28891	1.80239618308661e-09	2.95499861308258e-08	1.67182834927591e-08	Gbp4/Trim6/Zc3h12a/Igtp/Fgl2/Il27/Apobec3/Ifnlr1/Trim30a/Il12rb1/Mefv/Ccl5/Ifng/Rnf125/Irgm1	15
272	Common	GO:0001910	regulation of leukocyte mediated cytotoxicity	17/575	136/28891	1.97463522804649e-09	3.22547952875388e-08	1.82485639495937e-08	H2-Q10/Tap1/Klrk1/Tgfb1/H2-Q6/Dnase1l3/Ccl2/Cxcl1/Cd1d1/H2-Q4/H2-Q7/H2-K1/Cxcl5/Havcr2/Il18rap/Gimap5/Klrb1b	17
273	Common	GO:1902622	regulation of neutrophil migration	12/575	60/28891	2.0219687516442e-09	3.29069859470886e-08	1.86175491765041e-08	Bst1/C5ar1/Dysf/Nod2/Slamf8/Cd74/Ptger4/Sell/Ccr7/C3ar1/Cxcr2/Fut7	12
274	Common	GO:0006925	inflammatory cell apoptotic process	9/575	28/28891	2.26994645316967e-09	3.68079273409957e-08	2.08245567812876e-08	Cd44/Ghsr/Nod2/Fcgr2b/Il6/Fas/Ccl5/Ifng/Cxcr2	9
275	Common	GO:0042093	T-helper cell differentiation	13/575	74/28891	2.31855620979727e-09	3.74594372368336e-08	2.11931568574005e-08	Tgfb1/Zc3h12a/Irf1/Il6/Il27/Ascl2/Stat3/Ptger4/Nfkbiz/Ccr7/Nlrp3/Bcl3/Gadd45g	13
276	Common	GO:1903901	negative regulation of viral life cycle	10/575	38/28891	2.58417970102781e-09	4.1599675404589e-08	2.35355496798414e-08	Trim30d/Ptx3/Ch25h/Ifitm3/Cd74/Ifitm6/Trim30a/Ifitm1/Lrrc15/Trim30b	10
277	Common	GO:0097696	receptor signaling pathway via STAT	21/575	216/28891	2.71941008084787e-09	4.36185523076068e-08	2.4677755170301e-08	Osm/Gbp3/Tgfb1/Clcf1/Socs3/Irf1/Il6/Gbp7/Lif/Stat3/Ptger4/Il15ra/Tnf/Cxcl5/Ccl5/Csf2rb2/Isl1/Ifng/Bcl3/Csf2rb/Tnfrsf1a	21
278	Common	GO:0032677	regulation of interleukin-8 production	13/575	75/28891	2.75423413984268e-09	4.40182096522339e-08	2.49038664367449e-08	Tlr7/Cd244a/Nod2/Il6/Cd74/Stat3/Ptger4/Cd14/Tnf/Serpine1/Chi3l1/Bcl3/Clec7a	13
279	Common	GO:0032637	interleukin-8 production	13/575	76/28891	3.26278280640288e-09	5.16322512066838e-08	2.92116080603577e-08	Tlr7/Cd244a/Nod2/Il6/Cd74/Stat3/Ptger4/Cd14/Tnf/Serpine1/Chi3l1/Bcl3/Clec7a	13
280	Common	GO:0002864	regulation of acute inflammatory response to antigenic stimulus	11/575	50/28891	3.26551037341394e-09	5.16322512066838e-08	2.92116080603577e-08	H2-Q10/H2-Q6/Fcgr3/Fcgr2b/H2-Q4/H2-Q7/H2-K1/Ccr7/Npy/C3/Fut7	11
281	Common	GO:0070269	pyroptosis	11/575	50/28891	3.26551037341394e-09	5.16322512066838e-08	2.92116080603577e-08	Gbp3/Gbp5/Gzma/Zbp1/Naip1/Gzmb/Casp4/Naip2/Mefv/Nlrp3/Gbp2	11
282	Common	GO:0051701	biological process involved in interaction with host	18/575	159/28891	3.33347727104574e-09	5.25199982810505e-08	2.97138623488512e-08	Gbp3/Trim30d/Ptx3/Ch25h/Trim6/Spint1/Gbp7/Ifitm3/Cd74/Pglyrp1/Ifitm6/Trim30a/Siglec1/Icam1/Ifitm1/Lrrc15/Trim30b/Gbp2	18
283	Common	GO:0001773	myeloid dendritic cell activation	10/575	39/28891	3.41368578645284e-09	5.35936605979152e-08	3.03213005692743e-08	Klrk1/Tgfb1/Batf2/Cd244a/Clec4d/Ubd/Havcr2/Pilrb1/Gimap5/Batf3	10
284	Common	GO:0032655	regulation of interleukin-12 production	12/575	63/28891	3.65206436570191e-09	5.7134232312724e-08	3.23244244080659e-08	Irf8/Scimp/Nod2/Irf1/Rel/Ido1/Ccr7/Mefv/Isl1/Ifng/Ltb/Clec7a	12
285	Common	GO:0080164	regulation of nitric oxide metabolic process	13/575	77/28891	3.8549060149101e-09	6.00959558745458e-08	3.40000574833068e-08	Klrk1/Ptx3/Zc3h12a/Il6/Tnf/Icam1/Ifng/Npy/Itgb2/Gimap5/Mmp8/Clec7a/Ptgs2	13
286	Common	GO:0140894	endolysosomal toll-like receptor signaling pathway	11/575	51/28891	4.08928793947181e-09	6.35269451575988e-08	3.59411836564545e-08	Scimp/Oas1g/Tlr7/Tasl/Irf1/Cd86/Rsad2/Tlr13/Tnf/Havcr2/Oas1a	11
287	Common	GO:0019730	antimicrobial humoral response	21/575	221/28891	4.10521763905522e-09	6.35522019871858e-08	3.59554730315931e-08	Krt6a/H2-Q10/H2-Q6/Ccl11/Ccl22/Wfdc21/Nod2/Cxcl10/Cxcl1/Klk7/Adm/Pglyrp1/H2-Q4/H2-Q7/H2-K1/Reg3g/Ccl8/Cxcl5/Ccl17/Npy/Bcl3	21
288	Common	GO:0032653	regulation of interleukin-10 production	12/575	64/28891	4.41430722881693e-09	6.80998854778945e-08	3.852838326906e-08	Lilrb4b/Lilrb4a/Nod2/Fcgr2b/Il6/Stat3/Ptger4/Ido1/Isg15/Cd274/Bcl3/Clec7a	12
289	Common	GO:0033138	positive regulation of peptidyl-serine phosphorylation	16/575	127/28891	5.25139123566675e-09	8.05502094212668e-08	4.55723136567244e-08	Osm/Cd44/Tgfb1/Trim6/Csf3/Igtp/Il6/Lif/Bdnf/Ngf/Tnf/Isl1/Ifng/Il11/Irgm1/Ptgs2	16
290	Common	GO:2001233	regulation of apoptotic signaling pathway	30/575	437/28891	5.25760988795124e-09	8.05502094212668e-08	4.55723136567244e-08	Osm/Cd44/Itprip/Ctsk/Fcgr2b/Nupr1/Myc/Il19/Fas/Muc1/Il20ra/Cd74/Inhba/Bdnf/Creb3l1/Siglec1/Rnf183/S100a8/Ctss/Tnf/Plaur/Serpine1/Hmox1/Icam1/Hspb1/Bdkrb2/Atf3/Ltb/Ptgs2/Pmaip1	30
291	Common	GO:0032615	interleukin-12 production	12/575	65/28891	5.31677488794769e-09	8.08987357094232e-08	4.57694968724552e-08	Irf8/Scimp/Nod2/Irf1/Rel/Ido1/Ccr7/Mefv/Isl1/Ifng/Ltb/Clec7a	12
292	Common	GO:0071622	regulation of granulocyte chemotaxis	12/575	65/28891	5.31677488794769e-09	8.08987357094232e-08	4.57694968724552e-08	Bst1/Trem1/C5ar1/Dysf/Nod2/Ccl2/Cd74/Sell/Ccr7/C3ar1/Ccl5/Cxcr2	12
293	Common	GO:0001890	placenta development	19/575	184/28891	5.73761640433044e-09	8.70041968752224e-08	4.92237398007584e-08	Ada/Ghsr/Junb/Spint1/Dnmt3l/Socs3/Lhx4/E2f8/Ccn1/Foxd3/Cebpb/Ascl2/Adm/Lif/Kiss1/Serpine1/Cited1/Phlda2/Ptgs2	19
294	Common	GO:0051091	positive regulation of DNA-binding transcription factor activity	23/575	269/28891	5.77366979664878e-09	8.72531119269065e-08	4.93645666824106e-08	Ifrd1/Trim30d/Tgfb1/Trim6/Csf3/Nod2/Ntrk1/Fcgr2b/Tnfsf11/Il6/Sphk1/Wnt10b/Stat3/Bdnf/Trim30a/Ngf/Tnf/Icam1/Nlrp3/Il18rap/Itgb2/Clec7a/Trim30b	23
295	Common	GO:0043588	skin development	26/575	340/28891	6.19413051572979e-09	9.32899046826693e-08	5.27799595773871e-08	Ptgs1/Fosl2/Krt6a/Stfa2/Zfp36/Vdr/Cdkn1a/Krt6b/Wnt10b/Sfn/Tgm1/Krt75/Inhba/Cstdc4/Cldn4/Reg3g/Runx1/Fst/Nfkbiz/Tnf/Gal/Ltb/Itga2/Krt16/Ptgs2/Stfa2l1	26
296	Common	GO:0046596	regulation of viral entry into host cell	11/575	53/28891	6.31348603856216e-09	9.444720023344e-08	5.34347143720944e-08	Trim30d/Ptx3/Ch25h/Trim6/Ifitm3/Cd74/Ifitm6/Trim30a/Ifitm1/Lrrc15/Trim30b	11
297	Common	GO:1904407	positive regulation of nitric oxide metabolic process	11/575	53/28891	6.31348603856216e-09	9.444720023344e-08	5.34347143720944e-08	Klrk1/Ptx3/Il6/Tnf/Icam1/Ifng/Npy/Itgb2/Mmp8/Clec7a/Ptgs2	11
298	Common	GO:0071675	regulation of mononuclear cell migration	16/575	130/28891	7.39545910111511e-09	1.10261828141793e-07	6.23820428592825e-08	Trem1/C5ar1/Tgfb1/Nedd9/Cxcl10/Fpr2/Ccl2/Apod/Ccr1/Slamf8/Ascl2/Ccr7/Serpine1/C3ar1/Ccl5/Ccl7	16
299	Common	GO:0007259	receptor signaling pathway via JAK-STAT	20/575	208/28891	7.84513398265328e-09	1.16575017675346e-07	6.59538107747792e-08	Osm/Gbp3/Clcf1/Socs3/Irf1/Il6/Gbp7/Lif/Stat3/Ptger4/Il15ra/Tnf/Cxcl5/Ccl5/Csf2rb2/Isl1/Ifng/Bcl3/Csf2rb/Tnfrsf1a	20
300	Common	GO:0035455	response to interferon-alpha	9/575	32/28891	8.58683942512767e-09	1.27171091886141e-07	7.19486756042276e-08	Oas1g/Ifi204/Myc/Ifitm3/Ifitm6/Tgtp1/Ifit1/Ifitm1/Oas1a	9
301	Common	GO:0002883	regulation of hypersensitivity	10/575	43/28891	9.58485393881628e-09	1.41480086545384e-07	8.00441727780845e-08	H2-Q10/H2-Q6/Fcgr3/Fcgr2b/H2-Q4/H2-Q7/H2-K1/Ccr7/C3/Fut7	10
302	Common	GO:0048661	positive regulation of smooth muscle cell proliferation	15/575	115/28891	9.76679779165986e-09	1.43688352941539e-07	8.12935278023135e-08	Tgfb1/Ccn4/Myc/Il6/Fgf2/Egr1/Tnf/C3ar1/Hmox1/Ccl5/Adamts1/Itga2/Tgm2/Serpinf2/Ptgs2	15
303	Common	GO:0090594	inflammatory response to wounding	9/575	33/28891	1.15994081777842e-08	1.70086371398995e-07	9.62285451747395e-08	Cd44/Il6/Stat3/Reg3g/Nfkbiz/Tnf/Hmox1/Alox5/Timp1	9
304	Common	GO:0050679	positive regulation of epithelial cell proliferation	21/575	235/28891	1.22346904670462e-08	1.78811611003573e-07	1.01164961341088e-07	C5ar1/Tgfb1/Ghsr/Ccl11/Dysf/Nod2/Ccl2/Myc/Il6/Htr2b/Tgm1/Fgf2/Stat3/Ccl24/Lrg1/Reg3g/Tnf/Hmox1/Ccl5/Gpbar1/Nr4a1	21
305	Common	GO:0033002	muscle cell proliferation	23/575	280/28891	1.23185231781484e-08	1.79446552395125e-07	1.01524187573489e-07	Tgfb1/Ccn4/Cdkn1a/Apod/Myc/Il6/Trib1/Fgf2/Igfbp3/Stat3/Drd4/Egr1/Tnf/C3ar1/Hmox1/Ccl5/Ifng/Adamts1/Itga2/Tgm2/Serpinf2/Ptgs2/Tpm1	23
306	Common	GO:0042267	natural killer cell mediated cytotoxicity	15/575	117/28891	1.2405526901592e-08	1.80123385698606e-07	1.01907114692129e-07	H2-Q10/Tap1/Klrk1/Tgfb1/H2-Q6/Stx11/Gzmb/H2-Q4/H2-Q7/H2-K1/Havcr2/Il18rap/Gimap5/Klrb1b/Fcgr4	15
307	Common	GO:0030856	regulation of epithelial cell differentiation	18/575	173/28891	1.2802104283491e-08	1.85276056454563e-07	1.04822304231019e-07	Maff/Foxa3/S1pr3/Zfp36/Vdr/Cebpb/Wnt10b/Sfn/Fgf2/Lif/Reg3g/Fst/Tnf/Serpine1/Cited1/Ifng/Apold1/Tnfrsf1a	18
308	Common	GO:0042509	regulation of tyrosine phosphorylation of STAT protein	12/575	71/28891	1.51630597186343e-08	2.18732059512636e-07	1.23750466876619e-07	Osm/Clcf1/Socs3/Irf1/Il6/Lif/Ptger4/Tnf/Ccl5/Isl1/Ifng/Tnfrsf1a	12
309	Common	GO:0032480	negative regulation of type I interferon production	10/575	45/28891	1.53880500353809e-08	2.20545504216765e-07	1.24776446466857e-07	Gbp3/Gbp4/Igtp/Rel/Gbp7/Xaf1/Siglec1/Havcr2/Rnf125/Irgm1	10
310	Common	GO:0045066	regulatory T cell differentiation	10/575	45/28891	1.53880500353809e-08	2.20545504216765e-07	1.24776446466857e-07	Lilrb4b/Cd44/Tgfb1/Lilrb4a/Irf1/Hspb1/Ifng/Ctla2a/Gimap5/Fut7	10
311	Common	GO:0002828	regulation of type 2 immune response	9/575	34/28891	1.54980049481152e-08	2.20697551232295e-07	1.24862469015179e-07	Nod2/Clcf1/Irf1/Il6/Rsad2/Ascl2/Cd74/Ido1/Nlrp3	9
312	Common	GO:2001187	positive regulation of CD8-positive, alpha-beta T cell activation	9/575	34/28891	1.54980049481152e-08	2.20697551232295e-07	1.24862469015179e-07	Lilrb4b/H2-Q10/Lilrb4a/H2-Q6/Cd244a/H2-Q4/H2-Q7/H2-K1/Runx1	9
313	Common	GO:0002886	regulation of myeloid leukocyte mediated immunity	14/575	102/28891	1.56081954461858e-08	2.21556589033238e-07	1.25348480664173e-07	H2-Q10/H2-Q6/Fcgr3/Dnase1l3/Fgr/Cxcl1/H2-Q4/H2-Q7/H2-K1/Cxcl5/Hmox1/Itgb2/Adora3/C3	14
314	Common	GO:0002275	myeloid cell activation involved in immune response	15/575	119/28891	1.56789213880084e-08	2.21851744353253e-07	1.25515468570446e-07	Sbno2/Lilrb4a/Dysf/Milr1/Dnase1l3/Rab44/Fgr/Stx11/Tnf/Lat2/Hmox1/Havcr2/Ifng/Itgb2/Adora3	15
315	Common	GO:0052372	modulation by symbiont of entry into host	11/575	58/28891	1.72377712790772e-08	2.43134659660128e-07	1.37556550758351e-07	Trim30d/Ptx3/Ch25h/Trim6/Ifitm3/Cd74/Ifitm6/Trim30a/Ifitm1/Lrrc15/Trim30b	11
316	Common	GO:0002228	natural killer cell mediated immunity	15/575	120/28891	1.75946288024249e-08	2.47382708130298e-07	1.39959938641541e-07	H2-Q10/Tap1/Klrk1/Tgfb1/H2-Q6/Stx11/Gzmb/H2-Q4/H2-Q7/H2-K1/Havcr2/Il18rap/Gimap5/Klrb1b/Fcgr4	15
317	Common	GO:2000116	regulation of cysteine-type endopeptidase activity	21/575	240/28891	1.77076309111504e-08	2.48186132928205e-07	1.40414486521093e-07	Cd44/Naip1/Myc/Il6/Fas/Ccn1/Sfn/Ngf/Naip2/S100a8/Tnf/Plaur/Psmb9/Mefv/Acer2/Nlrp3/Clec7a/Nr4a1/Bcl2a1d/Ptgs2/Pmaip1	21
318	Common	GO:0002524	hypersensitivity	10/575	46/28891	1.93143646148831e-08	2.6900853286497e-07	1.5219502623442e-07	H2-Q10/H2-Q6/Fcgr3/Fcgr2b/H2-Q4/H2-Q7/H2-K1/Ccr7/C3/Fut7	10
319	Common	GO:0072538	T-helper 17 type immune response	10/575	46/28891	1.93143646148831e-08	2.6900853286497e-07	1.5219502623442e-07	Tgfb1/Arid5a/Zc3h12a/Il6/Il17ra/Ascl2/Stat3/Nfkbiz/Nlrp3/Clec7a	10
320	Common	GO:0030101	natural killer cell activation	16/575	140/28891	2.16511283356097e-08	3.00612384984732e-07	1.70075310741566e-07	Elf4/H2-Q10/Klrk1/Lilrb4a/H2-Q6/Cd244a/Fgr/Irf1/Stx11/Pglyrp1/H2-Q4/H2-Q7/H2-K1/Il15ra/Havcr2/Fcgr4	16
321	Common	GO:0002709	regulation of T cell mediated immunity	15/575	122/28891	2.20790828362034e-08	3.05599268041283e-07	1.72896703764072e-07	Lilrb4b/H2-Q10/Lilrb4a/H2-Q6/Arid5a/Nod2/Il6/Cd1d1/Rsad2/H2-Q4/H2-Q7/H2-K1/Nlrp3/Cd80/Fut7	15
322	Common	GO:0033135	regulation of peptidyl-serine phosphorylation	17/575	160/28891	2.36954845325172e-08	3.26953533471968e-07	1.84978153199251e-07	Osm/Cd44/Tgfb1/Trim6/Csf3/Igtp/Il6/Lif/Bdnf/Ngf/Tnf/Isl1/Bdkrb2/Ifng/Il11/Irgm1/Ptgs2	17
323	Common	GO:0045621	positive regulation of lymphocyte differentiation	16/575	141/28891	2.39797187601724e-08	3.29851054029245e-07	1.8661746260157e-07	Lilrb4b/Ada/Tgfb1/Lilrb4a/Irf1/Il6/Cd1d1/Wnt10b/Cd74/Il15ra/Runx1/Nfkbiz/Ccr7/Nlrp3/Ifng/Gimap5	16
324	Common	GO:0002863	positive regulation of inflammatory response to antigenic stimulus	10/575	47/28891	2.41001152112043e-08	3.30483987294384e-07	1.86975552710708e-07	H2-Q10/H2-Q6/Fcgr3/Lta/H2-Q4/H2-Q7/H2-K1/Ccr7/Tnf/C3	10
325	Common	GO:0045428	regulation of nitric oxide biosynthetic process	12/575	74/28891	2.46186111123168e-08	3.35522972920318e-07	1.89826423429811e-07	Klrk1/Ptx3/Zc3h12a/Il6/Tnf/Icam1/Ifng/Itgb2/Gimap5/Mmp8/Clec7a/Ptgs2	12
326	Common	GO:0046640	regulation of alpha-beta T cell proliferation	12/575	74/28891	2.46186111123168e-08	3.35522972920318e-07	1.89826423429811e-07	Cd44/H2-Q10/H2-Q6/Cd244a/Irf1/H2-Q4/H2-Q7/H2-K1/Cd274/Cd80/Irgm1/Tarm1	12
327	Common	GO:0019884	antigen processing and presentation of exogenous antigen	11/575	60/28891	2.50284971199822e-08	3.40066093896273e-07	1.92396752366063e-07	H2-Q10/H2-Q6/H2-Ab1/Fcgr3/Fcgr2b/Cd1d1/Cd74/H2-Q4/H2-Q7/H2-K1/Ctss	11
328	Common	GO:0007204	positive regulation of cytosolic calcium ion concentration	19/575	202/28891	2.65174319208437e-08	3.59198018366795e-07	2.03220883911986e-07	Cd52/C5ar1/Fpr2/Cxcl1/Ccr1/Gipr/Adm/P2ry2/Ptger4/Kiss1/Ccr7/C3ar1/Fpr1/Bdkrb2/Gpr35/Gimap5/Cxcr2/Ccl3/Ccrl2	19
329	Common	GO:0007260	tyrosine phosphorylation of STAT protein	12/575	75/28891	2.8783254345169e-08	3.88705164302693e-07	2.19914930015241e-07	Osm/Clcf1/Socs3/Irf1/Il6/Lif/Ptger4/Tnf/Ccl5/Isl1/Ifng/Tnfrsf1a	12
330	Common	GO:0045582	positive regulation of T cell differentiation	15/575	125/28891	3.07748876046856e-08	4.14341895841267e-07	2.34419239553395e-07	Lilrb4b/Ada/Tgfb1/Lilrb4a/Irf1/Il6/Cd1d1/Wnt10b/Cd74/Runx1/Nfkbiz/Ccr7/Nlrp3/Ifng/Gimap5	15
331	Common	GO:0030216	keratinocyte differentiation	17/575	163/28891	3.12772411611555e-08	4.19833179694906e-07	2.37526003793415e-07	Ptgs1/Fosl2/Krt6a/Stfa2/Zfp36/Vdr/Cdkn1a/Krt6b/Sfn/Tgm1/Krt75/Cstdc4/Reg3g/Nfkbiz/Krt16/Ptgs2/Stfa2l1	17
332	Common	GO:0002830	positive regulation of type 2 immune response	7/575	18/28891	3.13815453230251e-08	4.19964475512652e-07	2.37600286085554e-07	Nod2/Clcf1/Il6/Rsad2/Cd74/Ido1/Nlrp3	7
333	Common	GO:0030278	regulation of ossification	16/575	144/28891	3.24050370516574e-08	4.32359097959501e-07	2.44612702637452e-07	Egr2/Tgfb1/Vdr/Tent5a/Ccr1/Ccn1/Rsad2/Wnt10b/P2ry2/Ptger4/Creb3l1/Isg15/Calca/Alox5/Srgn/Rflna	16
334	Common	GO:0039531	regulation of viral-induced cytoplasmic pattern recognition receptor signaling pathway	13/575	92/28891	3.56812488052403e-08	4.73229219228903e-07	2.67735497712219e-07	Gbp5/Tasl/Igtp/Rsad2/Trim30a/Oasl1/Casp4/Slc15a3/Mefv/Rnf125/Ddx60/Gbp2/Irgm1	13
335	Common	GO:0046209	nitric oxide metabolic process	13/575	92/28891	3.56812488052403e-08	4.73229219228903e-07	2.67735497712219e-07	Klrk1/Ptx3/Zc3h12a/Il6/Tnf/Icam1/Ifng/Npy/Itgb2/Gimap5/Mmp8/Clec7a/Ptgs2	13
336	Common	GO:0008544	epidermis development	27/575	397/28891	3.73361506398601e-08	4.93703920514578e-07	2.79319322456096e-07	Ptgs1/Maff/Fosl2/Krt6a/Stfa2/Zfp36/Vdr/Spint1/Cdkn1a/Krt6b/Wnt10b/Sfn/Tgm1/Fgf2/Krt75/Inhba/Cstdc4/Cldn4/Reg3g/Runx1/Fst/Nfkbiz/Tnf/Gal/Krt16/Ptgs2/Stfa2l1	27
337	Common	GO:0030198	extracellular matrix organization	24/575	322/28891	3.8707436063048e-08	5.10317918184339e-07	2.88718904633948e-07	Col27a1/Ptx3/Tgfb1/Col5a3/Mmp19/Spint1/Il6/Ccn1/Anxa2/Creb3l1/Adamts9/Ctss/Tnf/Acan/Gfap/Adamts1/Crispld2/Mmp8/Bcl3/Lcp1/Serpinf2/Tnfrsf1a/Tgfbi/Serpinb5	24
338	Common	GO:0045229	external encapsulating structure organization	24/575	323/28891	4.1049229244627e-08	5.39590903946384e-07	3.05280471616846e-07	Col27a1/Ptx3/Tgfb1/Col5a3/Mmp19/Spint1/Il6/Ccn1/Anxa2/Creb3l1/Adamts9/Ctss/Tnf/Acan/Gfap/Adamts1/Crispld2/Mmp8/Bcl3/Lcp1/Serpinf2/Tnfrsf1a/Tgfbi/Serpinb5	24
339	Common	GO:0045620	negative regulation of lymphocyte differentiation	11/575	63/28891	4.26129460286111e-08	5.58493566976752e-07	3.15974895563805e-07	Lilrb4b/Cd44/Lilrb4a/Zc3h12a/Irf1/Fgl2/Ascl2/Cd74/Pglyrp1/Runx1/Hspb1	11
340	Common	GO:0043062	extracellular structure organization	24/575	324/28891	4.35219302061412e-08	5.68729223252604e-07	3.21765849325898e-07	Col27a1/Ptx3/Tgfb1/Col5a3/Mmp19/Spint1/Il6/Ccn1/Anxa2/Creb3l1/Adamts9/Ctss/Tnf/Acan/Gfap/Adamts1/Crispld2/Mmp8/Bcl3/Lcp1/Serpinf2/Tnfrsf1a/Tgfbi/Serpinb5	24
341	Common	GO:2001057	reactive nitrogen species metabolic process	13/575	94/28891	4.6422275486778e-08	6.04850938380513e-07	3.42202172750196e-07	Klrk1/Ptx3/Zc3h12a/Il6/Tnf/Icam1/Ifng/Npy/Itgb2/Gimap5/Mmp8/Clec7a/Ptgs2	13
342	Common	GO:0050864	regulation of B cell activation	16/575	148/28891	4.78366726478143e-08	6.21457124486079e-07	3.51597335435459e-07	Ada/Bst1/Tgfb1/Lilrb4a/Nod2/Clcf1/Fcgr2b/Cdkn1a/Il6/Fas/Slamf8/Cd74/Themis2/Parp3/Ifng/Tbc1d10c	16
343	Common	GO:0045824	negative regulation of innate immune response	15/575	130/28891	5.23926611805661e-08	6.78660622814155e-07	3.8396094797972e-07	H2-Q10/Nlrc5/Tap1/Oas1g/Tgfb1/H2-Q6/Ccr1/Slamf8/H2-Q4/H2-Q7/H2-K1/Isg15/Havcr2/Oas1a/Klrb1b	15
344	Common	GO:0019932	second-messenger-mediated signaling	24/575	328/28891	5.48605032523567e-08	7.08561674273897e-07	4.00877851183071e-07	Ada/Bst1/Mt1/Fpr2/Igtp/Tnfsf11/Ccr1/Htr2b/Sphk1/Mt2/Gipr/Ptger4/Drd4/Ccr7/Tnf/Lat2/Gal/Adora3/Tbc1d10c/Cxcr2/Clec7a/Selp/Irgm1/Ccrl2	24
345	Common	GO:0045429	positive regulation of nitric oxide biosynthetic process	10/575	51/28891	5.53713884078696e-08	7.13087184626565e-07	4.03438216683425e-07	Klrk1/Ptx3/Il6/Tnf/Icam1/Ifng/Itgb2/Mmp8/Clec7a/Ptgs2	10
346	Common	GO:0043281	regulation of cysteine-type endopeptidase activity involved in apoptotic process	19/575	212/28891	5.76557026267226e-08	7.40359210319446e-07	4.18867714854316e-07	Cd44/Naip1/Myc/Il6/Fas/Ccn1/Sfn/Ngf/Naip2/S100a8/Tnf/Plaur/Acer2/Nlrp3/Clec7a/Nr4a1/Bcl2a1d/Ptgs2/Pmaip1	19
347	Common	GO:0002637	regulation of immunoglobulin production	14/575	113/28891	5.89294148096364e-08	7.50210286530701e-07	4.24441087514437e-07	H2-Q10/Tgfb1/Lilrb4a/H2-Q6/Clcf1/Fcgr2b/Il6/Cd86/H2-Q4/H2-Q7/H2-K1/Tnf/Parp3/Ifng	14
348	Common	GO:0032755	positive regulation of interleukin-6 production	14/575	113/28891	5.89294148096364e-08	7.50210286530701e-07	4.24441087514437e-07	Scimp/Tgfb1/Tlr7/Arid5a/Nod2/Il6/Ccn1/Il17ra/Cd74/Stat3/Tnf/Isl1/Ifng/Clec7a	14
349	Common	GO:0070227	lymphocyte apoptotic process	14/575	113/28891	5.89294148096364e-08	7.50210286530701e-07	4.24441087514437e-07	Ada/Cd44/Myc/Fas/Pdcd1/Cd74/Siglec1/Bcl2a1a/Nfkbiz/Ido1/Cd274/Ccl5/Bcl3/Hsh2d	14
350	Common	GO:0032814	regulation of natural killer cell activation	12/575	80/28891	6.0649110903746e-08	7.69897142129553e-07	4.35579178460588e-07	H2-Q10/Lilrb4a/H2-Q6/Cd244a/Fgr/Irf1/Pglyrp1/H2-Q4/H2-Q7/H2-K1/Il15ra/Havcr2	12
351	Common	GO:0019722	calcium-mediated signaling	19/575	214/28891	6.69627952614512e-08	8.47623075061617e-07	4.79553621485516e-07	Ada/Bst1/Fpr2/Igtp/Tnfsf11/Ccr1/Htr2b/Sphk1/Drd4/Ccr7/Tnf/Lat2/Adora3/Tbc1d10c/Cxcr2/Clec7a/Selp/Irgm1/Ccrl2	19
352	Common	GO:0072567	chemokine (C-X-C motif) ligand 2 production	8/575	29/28891	6.96407298408141e-08	8.76526239894439e-07	4.95905957536496e-07	Oas1g/Tgfb1/Ccn1/Cd74/Tnf/Ccl5/Oas1a/Mcoln2	8
353	Common	GO:2000341	regulation of chemokine (C-X-C motif) ligand 2 production	8/575	29/28891	6.96407298408141e-08	8.76526239894439e-07	4.95905957536496e-07	Oas1g/Tgfb1/Ccn1/Cd74/Tnf/Ccl5/Oas1a/Mcoln2	8
354	Common	GO:0045589	regulation of regulatory T cell differentiation	9/575	40/28891	7.26462644253246e-08	9.11772183168693e-07	5.15846801806944e-07	Lilrb4b/Cd44/Tgfb1/Lilrb4a/Irf1/Hspb1/Ifng/Ctla2a/Gimap5	9
355	Common	GO:0043254	regulation of protein-containing complex assembly	28/575	437/28891	7.33827267105732e-08	9.18420999366413e-07	5.19608454810523e-07	Plekhg2/Gbp5/Sgk1/Tgfb1/Ccl11/Csf3/Igtp/Capg/Fas/Wnt10b/Xaf1/Ptger4/Alox15/Trim30a/Casp4/Ccl24/Tnf/Isg15/Icam1/Mefv/Isl1/Ifng/Clec7a/Lcp1/Gbp2/Selp/Irgm1/Tpm1	28
356	Common	GO:0002478	antigen processing and presentation of exogenous peptide antigen	10/575	53/28891	8.15349335815557e-08	1.01758345478329e-06	5.75710885253563e-07	H2-Q10/H2-Q6/H2-Ab1/Fcgr3/Fcgr2b/Cd74/H2-Q4/H2-Q7/H2-K1/Ctss	10
357	Common	GO:0032633	interleukin-4 production	11/575	67/28891	8.27618460249147e-08	1.03000247027646e-06	5.82737102484141e-07	Fosl2/H2-Q10/H2-Q6/Vtcn1/Cd1d1/Cebpb/H2-Q4/H2-Q7/H2-K1/Havcr2/Nlrp3	11
358	Common	GO:0046718	viral entry into host cell	13/575	99/28891	8.70770166831834e-08	1.08067928805414e-06	6.11408161833113e-07	Trim30d/Ptx3/Ch25h/Trim6/Spint1/Ifitm3/Cd74/Ifitm6/Trim30a/Siglec1/Ifitm1/Lrrc15/Trim30b	13
359	Common	GO:0032689	negative regulation of type II interferon production	9/575	41/28891	9.14444157986549e-08	1.12857649831507e-06	6.38506622594116e-07	Lilrb4b/Lilrb4a/Nod2/Zc3h12a/Pglyrp1/Cd274/Havcr2/Gimap5/Irgm1	9
360	Common	GO:0032692	negative regulation of interleukin-1 production	9/575	41/28891	9.14444157986549e-08	1.12857649831507e-06	6.38506622594116e-07	Lilrb4b/Il1r2/Elf4/Lilrb4a/Ghsr/Zc3h12a/Ptger4/Mefv/Nlrp3	9
361	Common	GO:0002224	toll-like receptor signaling pathway	11/575	68/28891	9.69763227686676e-08	1.19353407773183e-06	6.75257205923832e-07	Scimp/Tlr7/Tasl/Irf7/Cd300lf/Irf1/Cd86/Tlr13/Trim30a/Reg3g/Nfkbiz	11
362	Common	GO:0032715	negative regulation of interleukin-6 production	10/575	54/28891	9.82957730230676e-08	1.20310776733193e-06	6.80673643552517e-07	Lilrb4b/Elf4/Lilrb4a/Ghsr/Zc3h12a/Prg4/Trim30a/Tnf/Havcr2/Tnfrsf1a	10
363	Common	GO:0045581	negative regulation of T cell differentiation	10/575	54/28891	9.82957730230676e-08	1.20310776733193e-06	6.80673643552517e-07	Lilrb4b/Cd44/Lilrb4a/Zc3h12a/Irf1/Fgl2/Ascl2/Cd74/Runx1/Hspb1	10
364	Common	GO:0097191	extrinsic apoptotic signaling pathway	20/575	242/28891	9.93138074768151e-08	1.21222869950409e-06	6.8583392786187e-07	Tgfb1/Itprip/Il19/Fas/Inhba/Ngf/Siglec1/Bcl2a1a/Nfkbiz/Tnf/Serpine1/Hmox1/Icam1/Bcl2a1b/Ifng/Atf3/Ltb/Lcn2/Bcl2a1d/Pmaip1	20
365	Common	GO:0051092	positive regulation of NF-kappaB transcription factor activity	16/575	156/28891	1.00329720642034e-07	1.22127383236318e-06	6.90951327738078e-07	Trim30d/Tgfb1/Trim6/Nod2/Ntrk1/Tnfsf11/Sphk1/Stat3/Trim30a/Tnf/Icam1/Nlrp3/Il18rap/Itgb2/Clec7a/Trim30b	16
366	Common	GO:1903556	negative regulation of tumor necrosis factor superfamily cytokine production	11/575	69/28891	1.13315470674085e-07	1.37557550875672e-06	7.78249479349195e-07	Lilrb4b/Elf4/Lilrb4a/Ghsr/Nod2/Zc3h12a/Ptger4/Trim30a/Cd274/Havcr2/Bcl3	11
367	Common	GO:0070228	regulation of lymphocyte apoptotic process	12/575	85/28891	1.21017302431577e-07	1.46506777848364e-06	8.28880878263605e-07	Ada/Cd44/Myc/Pdcd1/Cd74/Siglec1/Bcl2a1a/Ido1/Cd274/Ccl5/Bcl3/Hsh2d	12
368	Common	GO:1900017	positive regulation of cytokine production involved in inflammatory response	8/575	31/28891	1.23586471214699e-07	1.49210514023617e-06	8.4417761230178e-07	Gbp5/Nod2/Il6/Il17ra/Stat3/Tnf/Clec7a/Tarm1	8
369	Common	GO:0044409	entry into host	13/575	103/28891	1.40136114598826e-07	1.68732996521025e-06	9.54628559868765e-07	Trim30d/Ptx3/Ch25h/Trim6/Spint1/Ifitm3/Cd74/Ifitm6/Trim30a/Siglec1/Ifitm1/Lrrc15/Trim30b	13
370	Common	GO:0042531	positive regulation of tyrosine phosphorylation of STAT protein	10/575	56/28891	1.41129739421275e-07	1.69470116823979e-06	9.58798912483654e-07	Osm/Clcf1/Il6/Lif/Ptger4/Tnf/Ccl5/Isl1/Ifng/Tnfrsf1a	10
371	Common	GO:0090022	regulation of neutrophil chemotaxis	9/575	43/28891	1.4207119303843e-07	1.70140784547102e-06	9.6259330110873e-07	Bst1/C5ar1/Dysf/Nod2/Cd74/Sell/Ccr7/C3ar1/Cxcr2	9
372	Common	GO:0006898	receptor-mediated endocytosis	21/575	272/28891	1.51661333264058e-07	1.81137447229089e-06	1.02480833003557e-06	Lilrb4b/Apoc2/Apoc2l/Cd44/Lilrb4a/Fcgr2b/Htr2b/Anxa2/Lyve1/Ifitm3/Msr1/Adm/Drd4/Siglec1/Cd14/Ccr7/Serpine1/Itgb2/Cxcr2/Fcgr4/C3	21
373	Common	GO:0001776	leukocyte homeostasis	15/575	141/28891	1.55158662423686e-07	1.84817677519688e-06	1.04562970472065e-06	Ada/Cd44/Tgfb1/Lilrb4a/Fcgr2b/Ccl2/Il6/Fas/Cd74/Bcl2a1a/Cxcl5/Ifng/Gimap5/Cxcr2/Pmaip1	15
374	Common	GO:0043374	CD8-positive, alpha-beta T cell differentiation	7/575	22/28891	1.56928052883148e-07	1.86425491700488e-06	1.05472611957489e-06	Lilrb4b/Lilrb4a/Igtp/Irf1/Tnfsf8/Runx1/Ifng	7
375	Common	GO:0006809	nitric oxide biosynthetic process	12/575	87/28891	1.57362447509456e-07	1.86443027809203e-06	1.05482533235812e-06	Klrk1/Ptx3/Zc3h12a/Il6/Tnf/Icam1/Ifng/Itgb2/Gimap5/Mmp8/Clec7a/Ptgs2	12
376	Common	GO:0045807	positive regulation of endocytosis	18/575	204/28891	1.62532224532274e-07	1.9205603021194e-06	1.08658161305451e-06	Ptx3/Fcgr3/Nod2/Fpr2/Fcgr2b/Ccl2/Cd300lf/Anxa2/Sirpb1b/Il15ra/Cd14/Ccr7/Tnf/Serpine1/Ifng/Itga2/Clec7a/C3	18
377	Common	GO:0048872	homeostasis of number of cells	26/575	401/28891	1.70519479020182e-07	2.00959693709992e-06	1.13695523076978e-06	Fosl2/Ada/Cd44/Foxa3/Tgfb1/Lilrb4a/Zfp36/Nod2/Fcgr2b/Ccl2/Il6/Fas/Cd74/Inhba/Stat3/Bcl2a1a/Nfkbiz/Ccr7/Cxcl5/Isg15/Hmox1/Ifng/Gimap5/Cxcr2/Cd7/Pmaip1	26
378	Common	GO:0014910	regulation of smooth muscle cell migration	13/575	105/28891	1.76282258146838e-07	2.07201606599577e-06	1.17226965317362e-06	Ccn4/Myc/Trib1/Igfbp3/P2ry2/Ptger4/Drd4/Egr1/Serpine1/Ccl5/Adamts1/Itga2/Tpm1	13
379	Common	GO:0042269	regulation of natural killer cell mediated cytotoxicity	12/575	89/28891	2.03142837205375e-07	2.38143436861077e-06	1.34732702470889e-06	H2-Q10/Tap1/Klrk1/Tgfb1/H2-Q6/H2-Q4/H2-Q7/H2-K1/Havcr2/Il18rap/Gimap5/Klrb1b	12
380	Common	GO:0043547	positive regulation of GTPase activity	20/575	253/28891	2.04586797854547e-07	2.39205037596777e-06	1.35333316697135e-06	Ccl12/Ccl11/Ccl22/Nedd9/Ntrk1/Ccl2/Gpr65/Ccl6/Ccl24/Ccl8/Ccl4/Ccr7/S100a10/Ccl17/Icam1/Ccl5/Rgs1/Tbc1d10c/Ccl3/Ccl7	20
381	Common	GO:0034340	response to type I interferon	11/575	73/28891	2.05776101398627e-07	2.39964099347533e-06	1.35762765614014e-06	Nlrc5/Oas1g/Ch25h/Trim6/Zbp1/Irf7/Ifitm3/Ifitm6/Isg15/Ifitm1/Oas1a	11
382	Common	GO:0002825	regulation of T-helper 1 type immune response	8/575	33/28891	2.10022169373924e-07	2.4427447605454e-06	1.38201416496261e-06	H2-Ab1/Arid5a/Irf1/Il27/Ascl2/Il12rb1/Ccr7/Havcr2	8
383	Common	GO:0002922	positive regulation of humoral immune response	7/575	23/28891	2.21717260875164e-07	2.5720360054004e-06	1.45516234428993e-06	Nod2/Lta/Klk7/Ccr7/Tnf/Gimap5/C3	7
384	Common	GO:0033627	cell adhesion mediated by integrin	12/575	90/28891	2.30205994839741e-07	2.66355529966919e-06	1.50694055832594e-06	Ada/Itgad/Muc1/Itga5/Lif/Serpine1/Icam1/Acer2/Ccl5/Itgb2/Itga2/Itga2b	12
385	Common	GO:0001961	positive regulation of cytokine-mediated signaling pathway	10/575	59/28891	2.36048582998032e-07	2.72406195911755e-06	1.54117297662147e-06	Nlrc5/Trim6/Zbp1/Irf7/Igtp/Cd300lf/Cd74/Casp4/Mmp8/Irgm1	10
386	Common	GO:0051048	negative regulation of secretion	18/575	210/28891	2.5096518981967e-07	2.88870035846837e-06	1.6343192617654e-06	Ptgs1/Osm/Ada/Ghsr/Il6/Trh/Il1rn/Rsad2/Entpd1/Cd74/Lif/Igfbp3/Ptger4/Drd4/Tnf/Hmox1/Il11/Tnfrsf1a	18
387	Common	GO:0031099	regeneration	16/575	167/28891	2.5770344282132e-07	2.95859533967732e-06	1.67386324345794e-06	Mustn1/Ifrd1/Tgfb1/Dysf/Cdkn1a/Il6/Fas/Cebpb/Wnt10b/Adm/Lif/Bdnf/Cxcl5/Serpine1/Hmox1/Gfap	16
388	Common	GO:2000343	positive regulation of chemokine (C-X-C motif) ligand 2 production	6/575	15/28891	2.60150300454644e-07	2.97898913639171e-06	1.68540129540339e-06	Tgfb1/Ccn1/Cd74/Tnf/Ccl5/Mcoln2	6
389	Common	GO:0033028	myeloid cell apoptotic process	9/575	46/28891	2.63210081842597e-07	3.00627864685517e-06	1.70084068580739e-06	Cd44/Ghsr/Nod2/Fcgr2b/Il6/Clec5a/Ccl5/Ifng/Cxcr2	9
390	Common	GO:0035740	CD8-positive, alpha-beta T cell proliferation	8/575	34/28891	2.69875758428019e-07	3.07450767870689e-06	1.73944213529314e-06	H2-Q10/Lilrb4a/H2-Q6/Cd244a/Irf1/H2-Q4/H2-Q7/H2-K1	8
391	Common	GO:0002820	negative regulation of adaptive immune response	10/575	60/28891	2.78252600173642e-07	3.16183197588617e-06	1.78884697594469e-06	Lilrb4b/Lilrb4a/Nod2/Fcgr2b/Zc3h12a/Ascl2/Alox15/Parp3/Havcr2/Cd80	10
392	Common	GO:0061041	regulation of wound healing	14/575	128/28891	2.84500692451022e-07	3.22458310346911e-06	1.82434923086208e-06	Ccn4/Ccl2/F7/Anxa2/Fgf2/Ptger4/Cldn4/Reg3g/Tnf/Plaur/Serpine1/Alox5/Clec7a/Serpinf2	14
393	Common	GO:0002715	regulation of natural killer cell mediated immunity	12/575	92/28891	2.94147774301203e-07	3.32544163160367e-06	1.88141123618929e-06	H2-Q10/Tap1/Klrk1/Tgfb1/H2-Q6/H2-Q4/H2-Q7/H2-K1/Havcr2/Il18rap/Gimap5/Klrb1b	12
394	Common	GO:0097398	cellular response to interleukin-17	7/575	24/28891	3.07648549503328e-07	3.46924493767332e-06	1.96276980019756e-06	Cxcl10/Socs3/Il6/Cxcl1/Il17ra/Stat3/Nfkbiz	7
395	Common	GO:0048246	macrophage chemotaxis	9/575	47/28891	3.19841389728981e-07	3.59760834067307e-06	2.03539304110008e-06	Trem1/C5ar1/Ccl2/Slamf8/Ccr7/C3ar1/Ccl5/Gpr35/Ccl3	9
396	Common	GO:0045669	positive regulation of osteoblast differentiation	11/575	77/28891	3.59623464421543e-07	4.03486629400231e-06	2.28277733396769e-06	Tent5a/Ccn4/Ifi204/Il6/Ccn1/Cebpb/Wnt10b/Fgf2/Ptger4/Cebpd/Ifitm1	11
397	Common	GO:0002040	sprouting angiogenesis	14/575	131/28891	3.79205869861167e-07	4.24385813549916e-06	2.4010171476295e-06	Tgfb1/Ghsr/Rhoj/Esm1/E2f8/Fgf2/Itga5/Tnn/Creb3l1/Adamts9/Hmox1/Alox5/Nr4a1/Ptgs2	14
398	Common	GO:0031343	positive regulation of cell killing	13/575	113/28891	4.1938183650806e-07	4.68169221006359e-06	2.64872738847195e-06	H2-Q10/Klrk1/H2-Q6/Ccl2/Cxcl1/Cd1d1/H2-Q4/H2-Q7/H2-K1/Ifng/Il18rap/Gimap5/Clec7a	13
399	Common	GO:1902624	positive regulation of neutrophil migration	9/575	49/28891	4.65465104203031e-07	5.18311142349391e-06	2.93241173680738e-06	C5ar1/Dysf/Cd74/Ptger4/Sell/Ccr7/C3ar1/Cxcr2/Fut7	9
400	Common	GO:0045123	cellular extravasation	11/575	80/28891	5.34394460306036e-07	5.93578646784929e-06	3.35824729266004e-06	Trem1/Ccl2/Lyve1/Ptger4/Sell/Tnf/Icam1/Ccl5/Itgb2/Selp/Fut7	11
401	Common	GO:2001235	positive regulation of apoptotic signaling pathway	16/575	177/28891	5.6842988970324e-07	6.29188852848563e-06	3.55971659879495e-06	Osm/Ctsk/Nupr1/Myc/Il19/Fas/Il20ra/Inhba/Siglec1/Rnf183/S100a8/Ctss/Tnf/Atf3/Ltb/Pmaip1	16
402	Common	GO:0014909	smooth muscle cell migration	13/575	116/28891	5.6928633546055e-07	6.29188852848563e-06	3.55971659879495e-06	Ccn4/Myc/Trib1/Igfbp3/P2ry2/Ptger4/Drd4/Egr1/Serpine1/Ccl5/Adamts1/Itga2/Tpm1	13
403	Common	GO:0045444	fat cell differentiation	20/575	270/28891	5.77555635265117e-07	6.36744339325785e-06	3.60246273217474e-06	Fosl2/Egr2/Tgfb1/Dysf/Zfp36/Wfdc21/Ccn4/Zc3h12a/Glis1/Cebpb/Wnt10b/Fabp4/Lrg1/Cebpd/Tnf/Psmb8/Alox5/Tgfb1i1/Nr4a1/Ptgs2	20
404	Common	GO:0002762	negative regulation of myeloid leukocyte differentiation	10/575	65/28891	6.04349791495499e-07	6.62994104596173e-06	3.75097414448668e-06	Lilrb4b/Pira12/Lilrb4a/Myc/Trib1/Runx1/Pira2/Ifng/Fstl3/Pilrb1	10
405	Common	GO:0060760	positive regulation of response to cytokine stimulus	10/575	65/28891	6.04349791495499e-07	6.62994104596173e-06	3.75097414448668e-06	Nlrc5/Trim6/Zbp1/Irf7/Igtp/Cd300lf/Cd74/Casp4/Mmp8/Irgm1	10
406	Common	GO:0030282	bone mineralization	14/575	137/28891	6.57676668349513e-07	7.19718580659331e-06	4.0719001400535e-06	Fosl2/Sbno2/Vdr/Tent5a/Fgr/Ccr1/Ccn1/Wnt10b/Alox15/Isg15/Alox5/Srgn/Ptgs2/Rflna	14
407	Common	GO:0045953	negative regulation of natural killer cell mediated cytotoxicity	9/575	51/28891	6.65333272449578e-07	7.25863884263384e-06	4.10666798303887e-06	H2-Q10/Tap1/Tgfb1/H2-Q6/H2-Q4/H2-Q7/H2-K1/Havcr2/Klrb1b	9
408	Common	GO:0046879	hormone secretion	25/575	403/28891	6.66559677649022e-07	7.25863884263384e-06	4.10666798303887e-06	Osm/Ghsr/Vdr/Clcf1/Rab44/Tnfsf11/Il6/Trh/Il1rn/Gipr/Lif/Igfbp3/Inhba/Ptger4/Kiss1/Runx1/Tnf/Gal/Ccl5/Isl1/Ifng/Alox5/Hcar2/Il11/Adora3	25
409	Common	GO:0045672	positive regulation of osteoclast differentiation	8/575	38/28891	6.77746783979363e-07	7.36241799809366e-06	4.16538237071862e-06	Nedd9/Tnfsf11/Ccr1/Fos/Tnf/Ccl5/Ifng/Ccl3	8
410	Common	GO:0071677	positive regulation of mononuclear cell migration	11/575	82/28891	6.89021122855893e-07	7.46663621670422e-06	4.22434516400481e-06	Tgfb1/Nedd9/Cxcl10/Fpr2/Ccl2/Ccr1/Ascl2/Ccr7/Serpine1/Ccl5/Ccl7	11
411	Common	GO:0060337	type I interferon-mediated signaling pathway	10/575	66/28891	6.99693042081704e-07	7.54547617953644e-06	4.26894988372793e-06	Nlrc5/Oas1g/Trim6/Zbp1/Irf7/Ifitm3/Ifitm6/Isg15/Ifitm1/Oas1a	10
412	Common	GO:0071357	cellular response to type I interferon	10/575	66/28891	6.99693042081704e-07	7.54547617953644e-06	4.26894988372793e-06	Nlrc5/Oas1g/Trim6/Zbp1/Irf7/Ifitm3/Ifitm6/Isg15/Ifitm1/Oas1a	10
413	Common	GO:0045638	negative regulation of myeloid cell differentiation	12/575	100/28891	7.37238410440482e-07	7.93111442515027e-06	4.48712966517617e-06	Lilrb4b/Pira12/Lilrb4a/Zfp36/Myc/Trib1/Nfkbia/Runx1/Pira2/Ifng/Fstl3/Pilrb1	12
414	Common	GO:0032740	positive regulation of interleukin-17 production	7/575	27/28891	7.49491983888062e-07	8.00479058753524e-06	4.52881289859487e-06	Osm/Tgfb1/Arid5a/Nod2/Il6/Ccn1/Sphk1	7
415	Common	GO:0097396	response to interleukin-17	7/575	27/28891	7.49491983888062e-07	8.00479058753524e-06	4.52881289859487e-06	Cxcl10/Socs3/Il6/Cxcl1/Il17ra/Stat3/Nfkbiz	7
416	Common	GO:1904996	positive regulation of leukocyte adhesion to vascular endothelial cell	7/575	27/28891	7.49491983888062e-07	8.00479058753524e-06	4.52881289859487e-06	Il6/Tnf/Icam1/Alox5/Itgb2/Selp/Fut7	7
417	Common	GO:0048002	antigen processing and presentation of peptide antigen	11/575	83/28891	7.8017784923482e-07	8.31254240803431e-06	4.70292743650827e-06	H2-Q10/Tap1/H2-Q6/H2-Ab1/Fcgr3/Fcgr2b/Cd74/H2-Q4/H2-Q7/H2-K1/Ctss	11
418	Common	GO:0002716	negative regulation of natural killer cell mediated immunity	9/575	52/28891	7.904941929932e-07	8.3622992844495e-06	4.7310780272375e-06	H2-Q10/Tap1/Tgfb1/H2-Q6/H2-Q4/H2-Q7/H2-K1/Havcr2/Klrb1b	9
419	Common	GO:0032753	positive regulation of interleukin-4 production	9/575	52/28891	7.904941929932e-07	8.3622992844495e-06	4.7310780272375e-06	H2-Q10/H2-Q6/Cd1d1/Cebpb/H2-Q4/H2-Q7/H2-K1/Havcr2/Nlrp3	9
420	Common	GO:0050798	activated T cell proliferation	9/575	52/28891	7.904941929932e-07	8.3622992844495e-06	4.7310780272375e-06	Lilrb4b/Itgad/Lilrb4a/Cd86/Il12rb1/Ido1/Cd274/Lrrc32/Itgb2	9
421	Common	GO:1905517	macrophage migration	10/575	67/28891	8.07926585249563e-07	8.52640811939147e-06	4.82392470452796e-06	Trem1/C5ar1/Ccl2/Slamf8/Ccr7/C3ar1/Ccl5/Gpr35/Mcoln2/Ccl3	10
422	Common	GO:0002885	positive regulation of hypersensitivity	8/575	39/28891	8.37860324773734e-07	8.80050454602766e-06	4.97899827189169e-06	H2-Q10/H2-Q6/Fcgr3/H2-Q4/H2-Q7/H2-K1/Ccr7/C3	8
423	Common	GO:0010573	vascular endothelial growth factor production	8/575	39/28891	8.37860324773734e-07	8.80050454602766e-06	4.97899827189169e-06	C5ar1/Ccl2/Il6/Tnf/C3ar1/Isl1/C3/Ptgs2	8
424	Common	GO:0009913	epidermal cell differentiation	19/575	252/28891	8.44789701831302e-07	8.85236001235018e-06	5.00833616676552e-06	Ptgs1/Maff/Fosl2/Krt6a/Stfa2/Zfp36/Vdr/Cdkn1a/Krt6b/Sfn/Tgm1/Fgf2/Krt75/Cstdc4/Reg3g/Nfkbiz/Krt16/Ptgs2/Stfa2l1	19
425	Common	GO:0032720	negative regulation of tumor necrosis factor production	10/575	68/28891	9.30504216711782e-07	9.72760055258929e-06	5.50351472323898e-06	Lilrb4b/Elf4/Lilrb4a/Ghsr/Nod2/Zc3h12a/Ptger4/Trim30a/Havcr2/Bcl3	10
426	Common	GO:0045667	regulation of osteoblast differentiation	15/575	162/28891	9.41628682950962e-07	9.82078929190405e-06	5.5562374472125e-06	Areg/Tent5a/Ccn4/Ifi204/Il6/Ccn1/Cebpb/Wnt10b/Fgf2/Ptger4/Tnn/Cebpd/Tnf/Cited1/Ifitm1	15
427	Common	GO:0009914	hormone transport	25/575	411/28891	9.54270134859685e-07	9.92687728683366e-06	5.61625809042226e-06	Osm/Ghsr/Vdr/Clcf1/Rab44/Tnfsf11/Il6/Trh/Il1rn/Gipr/Lif/Igfbp3/Inhba/Ptger4/Kiss1/Runx1/Tnf/Gal/Ccl5/Isl1/Ifng/Alox5/Hcar2/Il11/Adora3	25
428	Common	GO:0031214	biomineral tissue development	16/575	184/28891	9.56269070169887e-07	9.92687728683366e-06	5.61625809042226e-06	Fosl2/Sbno2/Tgfb1/Vdr/Tent5a/Fgr/Ccr1/Ccn1/Cebpb/Wnt10b/Alox15/Isg15/Alox5/Srgn/Ptgs2/Rflna	16
429	Common	GO:0045622	regulation of T-helper cell differentiation	8/575	40/28891	1.02916383986083e-06	1.06586828449923e-05	6.03028646690632e-06	Zc3h12a/Irf1/Il6/Il27/Ascl2/Nfkbiz/Ccr7/Nlrp3	8
430	Common	GO:0006940	regulation of smooth muscle contraction	10/575	69/28891	1.06901078383682e-06	1.10456160757837e-05	6.24919890282085e-06	Ptgs1/Ada/Ghsr/Ncf1/Sphk1/Ptger4/Calca/Prok2/Itga2/Ptgs2	10
431	Common	GO:0061756	leukocyte adhesion to vascular endothelial cell	9/575	54/28891	1.1029511497519e-06	1.13698653325933e-05	6.43264707682876e-06	Il6/Lrg1/Sell/Tnf/Icam1/Alox5/Itgb2/Selp/Fut7	9
432	Common	GO:0032963	collagen metabolic process	13/575	123/28891	1.11950164268473e-06	1.14871727446842e-05	6.49901524913366e-06	Fosl2/Tgfb1/Mmp19/Ctsk/Ccl2/Il6/Inhba/Creb3l1/Ctss/Serpine1/Mmp8/Itga2/Serpinf2	13
433	Common	GO:0044000	movement in host	13/575	123/28891	1.11950164268473e-06	1.14871727446842e-05	6.49901524913366e-06	Trim30d/Ptx3/Ch25h/Trim6/Spint1/Ifitm3/Cd74/Ifitm6/Trim30a/Siglec1/Ifitm1/Lrrc15/Trim30b	13
434	Common	GO:0001894	tissue homeostasis	20/575	283/28891	1.20507545031864e-06	1.23083913235993e-05	6.96363018841114e-06	Ptgs1/Fosl2/Nt5e/Ada/Muc5ac/Nod2/Ctsk/Tnfsf11/Il6/Slc28a2/Il20ra/Ptger4/Nfkbiz/Ctss/Slc22a21/Bdkrb2/Fcgr4/Cd7/Muc13/Ptgs2	20
435	Common	GO:0060249	anatomical structure homeostasis	20/575	283/28891	1.20507545031864e-06	1.23083913235993e-05	6.96363018841114e-06	Ptgs1/Fosl2/Nt5e/Ada/Muc5ac/Nod2/Ctsk/Tnfsf11/Il6/Slc28a2/Il20ra/Ptger4/Nfkbiz/Ctss/Slc22a21/Bdkrb2/Fcgr4/Cd7/Muc13/Ptgs2	20
436	Common	GO:0002446	neutrophil mediated immunity	8/575	41/28891	1.2564897608456e-06	1.27456255877557e-05	7.21100107882552e-06	Trem1/Dnase1l3/Ncf1/Cxcl1/Stx11/Cd300lb/Cxcl5/Itgb2	8
437	Common	GO:0002866	positive regulation of acute inflammatory response to antigenic stimulus	8/575	41/28891	1.2564897608456e-06	1.27456255877557e-05	7.21100107882552e-06	H2-Q10/H2-Q6/Fcgr3/H2-Q4/H2-Q7/H2-K1/Ccr7/C3	8
438	Common	GO:0009595	detection of biotic stimulus	8/575	41/28891	1.2564897608456e-06	1.27456255877557e-05	7.21100107882552e-06	Naip1/Nod2/Pglyrp1/Casp4/Naip2/Nlrp3/Clec7a/Nr4a1	8
439	Common	GO:0002823	negative regulation of adaptive immune response based on somatic recombination of immune receptors built from immunoglobulin superfamily domains	9/575	55/28891	1.29565610564304e-06	1.30954447671602e-05	7.4089157643552e-06	Lilrb4b/Lilrb4a/Nod2/Fcgr2b/Zc3h12a/Ascl2/Parp3/Havcr2/Cd80	9
440	Common	GO:0043523	regulation of neuron apoptotic process	21/575	310/28891	1.29687051486619e-06	1.30954447671602e-05	7.4089157643552e-06	C5ar1/Mt1/Clcf1/Ntrk1/Fcgr2b/Nupr1/Il6/Fas/Cebpb/Bdnf/Ngf/Egr1/Tnf/Cited1/Hmox1/Isl1/Nes/Lcn2/Ccl3/Tnfrsf1a/Pmaip1	21
441	Common	GO:0046883	regulation of hormone secretion	22/575	337/28891	1.3469407884059e-06	1.35701993716268e-05	7.67751426832148e-06	Osm/Ghsr/Vdr/Clcf1/Tnfsf11/Il6/Trh/Gipr/Lif/Igfbp3/Inhba/Ptger4/Kiss1/Runx1/Tnf/Gal/Ccl5/Isl1/Ifng/Alox5/Hcar2/Il11	22
442	Common	GO:0048145	regulation of fibroblast proliferation	13/575	126/28891	1.4741714674235e-06	1.4818424954214e-05	8.38371389427795e-06	Fosl2/Tgfb1/Cdkn1a/Nupr1/Myc/Lta/Sphk1/Anxa2/Cd74/Lif/Serpine1/Ifng/Pmaip1	13
443	Common	GO:0060251	regulation of glial cell proliferation	9/575	56/28891	1.51673562257913e-06	1.521186539756e-05	8.60630786911954e-06	Cysltr2/Myc/Lta/Il6/Fas/Ascl2/Tnf/Gfap/Ifng	9
444	Common	GO:0042119	neutrophil activation	8/575	42/28891	1.52523052947818e-06	1.52626109064675e-05	8.63501779135585e-06	Dnase1l3/Stx11/Tnf/Ccl5/Il18rap/Itgb2/Cxcr2/Fcgr4	8
445	Common	GO:0098581	detection of external biotic stimulus	7/575	30/28891	1.63148714065907e-06	1.62892075639286e-05	9.21582801157624e-06	Naip1/Nod2/Pglyrp1/Casp4/Naip2/Clec7a/Nr4a1	7
446	Common	GO:0043123	positive regulation of canonical NF-kappaB signal transduction	14/575	148/28891	1.67410653867455e-06	1.66772541509664e-05	9.43537034306073e-06	S100a4/Trim30d/Trim6/Clec4d/Nod2/Tnfsf11/Cd74/Trim30a/Tnf/Ubd/Ltb/Tgm2/Clec7a/Trim30b	14
447	Common	GO:0001911	negative regulation of leukocyte mediated cytotoxicity	9/575	57/28891	1.76959891400658e-06	1.75498392297572e-05	9.929046538176e-06	H2-Q10/Tap1/Tgfb1/H2-Q6/H2-Q4/H2-Q7/H2-K1/Havcr2/Klrb1b	9
448	Common	GO:0002888	positive regulation of myeloid leukocyte mediated immunity	9/575	57/28891	1.76959891400658e-06	1.75498392297572e-05	9.929046538176e-06	H2-Q10/H2-Q6/Fcgr3/Cxcl1/H2-Q4/H2-Q7/H2-K1/Itgb2/C3	9
449	Common	GO:0019216	regulation of lipid metabolic process	24/575	398/28891	1.82654824232328e-06	1.80742847230341e-05	1.02257582995381e-05	Apoc2/Apoc2l/Angptl4/Tgfb1/Ch25h/Ghsr/Nod2/Fgr/Apod/Dhh/Htr2b/Ccn1/Sphk1/Sik1/Fgf2/Cd74/Egr1/Tnf/Gal/Ifng/Hcar2/Gimap5/C3/Ptgs2	24
450	Common	GO:0032733	positive regulation of interleukin-10 production	8/575	43/28891	1.84138123495014e-06	1.81001257231935e-05	1.02403781766673e-05	Nod2/Il6/Stat3/Ptger4/Isg15/Cd274/Bcl3/Clec7a	8
451	Common	GO:0097028	dendritic cell differentiation	8/575	43/28891	1.84138123495014e-06	1.81001257231935e-05	1.02403781766673e-05	Irf8/Tgfb1/Batf2/Cebpb/Ccr7/Ubd/Gimap5/Batf3	8
452	Common	GO:1903670	regulation of sprouting angiogenesis	8/575	43/28891	1.84138123495014e-06	1.81001257231935e-05	1.02403781766673e-05	Ghsr/Rhoj/Fgf2/Itga5/Tnn/Creb3l1/Adamts9/Alox5	8
453	Common	GO:2001242	regulation of intrinsic apoptotic signaling pathway	16/575	194/28891	1.92545148064059e-06	1.88847261114485e-05	1.06842759051231e-05	Cd44/Fcgr2b/Nupr1/Myc/Il19/Muc1/Il20ra/Cd74/Creb3l1/Rnf183/S100a8/Plaur/Hspb1/Bdkrb2/Ptgs2/Pmaip1	16
454	Common	GO:0045862	positive regulation of proteolysis	23/575	372/28891	1.96444582288492e-06	1.91909368292861e-05	1.08575185444484e-05	Ctsk/Zc3h12a/Nupr1/Myc/Trib1/Fas/Ccn1/Stat3/Plk3/Ngf/Cldn4/S100a8/Ctss/Tnf/S100a10/Mefv/Acer2/Nlrp3/Ifng/Tgfb1i1/Clec7a/Klhl40/Pmaip1	23
455	Common	GO:0048144	fibroblast proliferation	14/575	150/28891	1.96531088393544e-06	1.91909368292861e-05	1.08575185444484e-05	Fosl2/Tgfb1/Cdkn1a/Nupr1/Myc/Lta/E2f8/Sphk1/Anxa2/Cd74/Lif/Serpine1/Ifng/Pmaip1	14
456	Common	GO:0070229	negative regulation of lymphocyte apoptotic process	9/575	58/28891	2.05797201715865e-06	2.00516878777103e-05	1.13444994851682e-05	Ada/Cd44/Pdcd1/Cd74/Bcl2a1a/Ido1/Ccl5/Bcl3/Hsh2d	9
457	Common	GO:0061844	antimicrobial humoral immune response mediated by antimicrobial peptide	14/575	151/28891	2.12720943408968e-06	2.06809442355809e-05	1.17005093368793e-05	Krt6a/Ccl11/Ccl22/Nod2/Cxcl10/Cxcl1/Klk7/Adm/Pglyrp1/Reg3g/Ccl8/Cxcl5/Ccl17/Npy	14
458	Common	GO:0001781	neutrophil apoptotic process	5/575	12/28891	2.16516839027041e-06	2.09127025173292e-05	1.18316295559857e-05	Cd44/Fcgr2b/Il6/Ifng/Cxcr2	5
459	Common	GO:0002664	regulation of T cell tolerance induction	5/575	12/28891	2.16516839027041e-06	2.09127025173292e-05	1.18316295559857e-05	Lilrb4b/Lilrb4a/Cd86/Runx1/Ido1	5
460	Common	GO:0034154	toll-like receptor 7 signaling pathway	5/575	12/28891	2.16516839027041e-06	2.09127025173292e-05	1.18316295559857e-05	Scimp/Tlr7/Tasl/Rsad2/Havcr2	5
461	Common	GO:0032660	regulation of interleukin-17 production	8/575	44/28891	2.21158357746034e-06	2.13146764309247e-05	1.20590514510225e-05	Osm/Tgfb1/Arid5a/Nod2/Il6/Ccn1/Sphk1/Ifng	8
462	Common	GO:0014812	muscle cell migration	13/575	131/28891	2.29079436403194e-06	2.20303016437098e-05	1.24639255896748e-05	Ccn4/Myc/Trib1/Igfbp3/P2ry2/Ptger4/Drd4/Egr1/Serpine1/Ccl5/Adamts1/Itga2/Tpm1	13
463	Common	GO:1903034	regulation of response to wounding	15/575	174/28891	2.31825547995237e-06	2.22462399512492e-05	1.25860954555559e-05	Ccn4/Ccl2/F7/Anxa2/Fgf2/Stat3/Ptger4/Cldn4/Reg3g/Tnf/Plaur/Serpine1/Alox5/Clec7a/Serpinf2	15
464	Common	GO:0032673	regulation of interleukin-4 production	9/575	59/28891	2.38591823530755e-06	2.28350695678717e-05	1.29192333601236e-05	H2-Q10/H2-Q6/Cd1d1/Cebpb/H2-Q4/H2-Q7/H2-K1/Havcr2/Nlrp3	9
465	Common	GO:0031331	positive regulation of cellular catabolic process	22/575	349/28891	2.38989586969622e-06	2.28350695678717e-05	1.29192333601236e-05	Apoc2/Apoc2l/Patl2/Trim30d/Trim6/Zfp36/Nod2/Rufy4/Zc3h12a/Igtp/Myc/Il6/Igfbp3/Plk3/Trim30a/Tnf/Hmox1/Mefv/Ifng/Trim30b/Slc35d3/Irgm1	22
466	Common	GO:0070230	positive regulation of lymphocyte apoptotic process	6/575	21/28891	2.54759703581527e-06	2.42896429831057e-05	1.3742176917838e-05	Myc/Pdcd1/Siglec1/Ido1/Cd274/Ccl5	6
467	Common	GO:0034138	toll-like receptor 3 signaling pathway	7/575	32/28891	2.60591561239568e-06	2.47394937305e-05	1.39966857453911e-05	Scimp/Oas1g/Irf1/Cd86/Tnf/Havcr2/Oas1a	7
468	Common	GO:0072539	T-helper 17 cell differentiation	7/575	32/28891	2.60591561239568e-06	2.47394937305e-05	1.39966857453911e-05	Tgfb1/Zc3h12a/Il6/Ascl2/Stat3/Nfkbiz/Nlrp3	7
469	Common	GO:0042771	intrinsic apoptotic signaling pathway in response to DNA damage by p53 class mediator	8/575	45/28891	2.6431710851147e-06	2.4939218533307e-05	1.4109682613108e-05	Cd44/Cdkn1a/Ifi204/Nupr1/Muc1/Cd74/Bcl3/Pmaip1	8
470	Common	GO:2000516	positive regulation of CD4-positive, alpha-beta T cell activation	8/575	45/28891	2.6431710851147e-06	2.4939218533307e-05	1.4109682613108e-05	Irf1/Il6/Nfkbiz/Ccr7/Nlrp3/Ifng/Gimap5/Irgm1	8
471	Common	GO:0009620	response to fungus	10/575	76/28891	2.64940606520839e-06	2.4939218533307e-05	1.4109682613108e-05	Scimp/Ptx3/Tgfb1/Clec4d/Zbp1/Ncf1/Cxcl1/Il17ra/Npy/Clec7a	10
472	Common	GO:0032623	interleukin-2 production	10/575	76/28891	2.64940606520839e-06	2.4939218533307e-05	1.4109682613108e-05	Lilrb4b/Fosl2/Lilrb4a/Vtcn1/Zfp36/Nod2/Cd1d1/Runx1/Havcr2/Clec7a	10
473	Common	GO:0042116	macrophage activation	12/575	113/28891	2.74456397424886e-06	2.57803334832721e-05	1.45855541793842e-05	Sbno2/C5ar1/Dysf/Cd1d1/Sphk1/Muc5b/Tafa3/Tnf/Havcr2/Ifng/Mmp8/Irgm1	12
474	Common	GO:0051403	stress-activated MAPK cascade	18/575	248/28891	2.80866167889724e-06	2.63267591547266e-05	1.48947015083424e-05	Scimp/Tlr7/Naip1/Zfp36/Nod2/Fcgr2b/Zc3h12a/Tnfsf11/Trib1/Fas/Sphk1/Gadd45b/Ptger4/Naip2/Tnf/Clec7a/Gadd45g/Serpinf2	18
475	Common	GO:0010506	regulation of autophagy	20/575	300/28891	2.94702784776673e-06	2.7565567847637e-05	1.5595573408237e-05	Iigp1/Trim30d/Trim6/Nod2/Rufy4/Zc3h12a/Igtp/Nupr1/Stat3/Plk3/Trim30a/Depp1/Hmox1/Mefv/Acer2/Gfap/Ifng/Trim30b/Slc35d3/Irgm1	20
476	Common	GO:0001783	B cell apoptotic process	8/575	46/28891	3.14421550685619e-06	2.93482132289119e-05	1.66041278867151e-05	Ada/Cd44/Myc/Pdcd1/Cd74/Bcl2a1a/Nfkbiz/Hsh2d	8
477	Common	GO:0032691	negative regulation of interleukin-1 beta production	7/575	33/28891	3.25096384705539e-06	3.00917341093064e-05	1.70247843569479e-05	Lilrb4b/Elf4/Lilrb4a/Ghsr/Zc3h12a/Mefv/Nlrp3	7
478	Common	GO:0043372	positive regulation of CD4-positive, alpha-beta T cell differentiation	7/575	33/28891	3.25096384705539e-06	3.00917341093064e-05	1.70247843569479e-05	Irf1/Il6/Nfkbiz/Ccr7/Nlrp3/Ifng/Gimap5	7
479	Common	GO:2000108	positive regulation of leukocyte apoptotic process	7/575	33/28891	3.25096384705539e-06	3.00917341093064e-05	1.70247843569479e-05	Cd44/Myc/Pdcd1/Siglec1/Ido1/Cd274/Ccl5	7
480	Common	GO:2000564	regulation of CD8-positive, alpha-beta T cell proliferation	7/575	33/28891	3.25096384705539e-06	3.00917341093064e-05	1.70247843569479e-05	H2-Q10/H2-Q6/Cd244a/Irf1/H2-Q4/H2-Q7/H2-K1	7
481	Common	GO:0002377	immunoglobulin production	19/575	276/28891	3.25899479563346e-06	3.01033552536371e-05	1.70313591683394e-05	H2-Q10/Tgfb1/Lilrb4a/H2-Q6/H2-Ab1/Nod2/Clcf1/Fcgr2b/Fgl2/Il6/Fas/Cd86/H2-Q4/H2-Q7/H2-K1/Nfkbiz/Tnf/Parp3/Ifng	19
482	Common	GO:0006022	aminoglycan metabolic process	12/575	115/28891	3.30379755026551e-06	3.04538848876134e-05	1.72296758026513e-05	Itih4/Cd44/Tgfb1/B3gnt3/Lyve1/Fgf2/B3gnt7/Pglyrp1/Ptger4/Hs3st3b1/Chi3l1/Chil3	12
483	Common	GO:0002468	dendritic cell antigen processing and presentation	5/575	13/28891	3.46072576697389e-06	3.183437801794e-05	1.8010707489449e-05	Nod2/Fgl2/Cd74/Ccr7/Fcgr4	5
484	Common	GO:0031342	negative regulation of cell killing	9/575	62/28891	3.65333495310917e-06	3.35367090840166e-05	1.89738231144513e-05	H2-Q10/Tap1/Tgfb1/H2-Q6/H2-Q4/H2-Q7/H2-K1/Havcr2/Klrb1b	9
485	Common	GO:0032620	interleukin-17 production	8/575	47/28891	3.72357430011306e-06	3.40408243115274e-05	1.92590327673164e-05	Osm/Tgfb1/Arid5a/Nod2/Il6/Ccn1/Sphk1/Ifng	8
486	Common	GO:0141084	inflammasome-mediated signaling pathway	8/575	47/28891	3.72357430011306e-06	3.40408243115274e-05	1.92590327673164e-05	Gbp5/Igtp/Trim30a/Casp4/Mefv/Nlrp3/Gbp2/Irgm1	8
487	Common	GO:0045576	mast cell activation	11/575	97/28891	3.74149063887489e-06	3.41343796889551e-05	1.93119629215027e-05	Lilrb4b/Lilrb4a/Fcgr3/Milr1/Rab44/Fgr/Cd300lf/Cd300lb/Lat2/Hmox1/Adora3	11
488	Common	GO:0014009	glial cell proliferation	10/575	79/28891	3.79104786141735e-06	3.4515626328437e-05	1.95276580954802e-05	Areg/Cysltr2/Myc/Lta/Il6/Fas/Ascl2/Tnf/Gfap/Ifng	10
489	Common	GO:0001796	regulation of type IIa hypersensitivity	7/575	34/28891	4.02383853669954e-06	3.62635184960569e-05	2.05165504977869e-05	H2-Q10/H2-Q6/Fcgr3/H2-Q4/H2-Q7/H2-K1/C3	7
490	Common	GO:0001798	positive regulation of type IIa hypersensitivity	7/575	34/28891	4.02383853669954e-06	3.62635184960569e-05	2.05165504977869e-05	H2-Q10/H2-Q6/Fcgr3/H2-Q4/H2-Q7/H2-K1/C3	7
491	Common	GO:0002892	regulation of type II hypersensitivity	7/575	34/28891	4.02383853669954e-06	3.62635184960569e-05	2.05165504977869e-05	H2-Q10/H2-Q6/Fcgr3/H2-Q4/H2-Q7/H2-K1/C3	7
492	Common	GO:0002894	positive regulation of type II hypersensitivity	7/575	34/28891	4.02383853669954e-06	3.62635184960569e-05	2.05165504977869e-05	H2-Q10/H2-Q6/Fcgr3/H2-Q4/H2-Q7/H2-K1/C3	7
493	Common	GO:0010758	regulation of macrophage chemotaxis	7/575	34/28891	4.02383853669954e-06	3.62635184960569e-05	2.05165504977869e-05	Trem1/C5ar1/Ccl2/Slamf8/Ccr7/C3ar1/Ccl5	7
494	Common	GO:0090303	positive regulation of wound healing	9/575	63/28891	4.18770338718e-06	3.76638990875318e-05	2.13088337706922e-05	Ccn4/Ccl2/F7/Ptger4/Cldn4/Reg3g/Serpine1/Clec7a/Serpinf2	9
495	Common	GO:0010508	positive regulation of autophagy	14/575	160/28891	4.2128872056217e-06	3.78138542516711e-05	2.13936728272719e-05	Trim30d/Trim6/Nod2/Rufy4/Zc3h12a/Igtp/Plk3/Trim30a/Hmox1/Mefv/Ifng/Trim30b/Slc35d3/Irgm1	14
496	Common	GO:0001892	embryonic placenta development	12/575	118/28891	4.33091237671703e-06	3.87167881081565e-05	2.19045192324479e-05	Junb/Spint1/Socs3/E2f8/Ccn1/Foxd3/Cebpb/Ascl2/Adm/Lif/Cited1/Phlda2	12
497	Common	GO:0006939	smooth muscle contraction	12/575	118/28891	4.33091237671703e-06	3.87167881081565e-05	2.19045192324479e-05	Ptgs1/Ada/Ghsr/Ncf1/Htr2b/Sphk1/Ptger4/Calca/Bdkrb2/Prok2/Itga2/Ptgs2	12
498	Common	GO:0002701	negative regulation of production of molecular mediator of immune response	8/575	48/28891	4.39093912820162e-06	3.91745834269072e-05	2.21635228030976e-05	Lilrb4b/Tgfb1/Lilrb4a/Nod2/Fcgr2b/Tnf/Parp3/Hmox1	8
499	Common	GO:0032874	positive regulation of stress-activated MAPK cascade	13/575	139/28891	4.44384557568102e-06	3.95671460776568e-05	2.23856201555242e-05	Scimp/Naip1/Nod2/Fcgr2b/Zc3h12a/Tnfsf11/Sphk1/Gadd45b/Naip2/Tnf/Clec7a/Gadd45g/Serpinf2	13
500	Common	GO:0072593	reactive oxygen species metabolic process	18/575	257/28891	4.62869837725216e-06	4.11306137802627e-05	2.32701720523751e-05	Tgfb1/Fpr2/Ncf1/Zc3h12a/Cdkn1a/Cxcl1/Il19/Ccn1/Ncf4/Stat3/Ptger4/Trim30a/Tnf/Alox5/Itgb2/Lcn2/Clec7a/Pmaip1	18
501	Common	GO:0043154	negative regulation of cysteine-type endopeptidase activity involved in apoptotic process	10/575	81/28891	4.77021381394217e-06	4.23035129248405e-05	2.39337547803213e-05	Cd44/Naip1/Il6/Sfn/Naip2/Tnf/Plaur/Nr4a1/Bcl2a1d/Ptgs2	10
502	Common	GO:0043616	keratinocyte proliferation	9/575	64/28891	4.78778046065254e-06	4.23747183001578e-05	2.39740401342803e-05	Zfp36/Vdr/Cdkn1a/Sfn/Tgm1/Lrg1/Reg3g/Fst/Nfkbiz	9
503	Common	GO:0001794	type IIa hypersensitivity	7/575	35/28891	4.94385666951414e-06	4.31543323824191e-05	2.44151167961943e-05	H2-Q10/H2-Q6/Fcgr3/H2-Q4/H2-Q7/H2-K1/C3	7
504	Common	GO:0002445	type II hypersensitivity	7/575	35/28891	4.94385666951414e-06	4.31543323824191e-05	2.44151167961943e-05	H2-Q10/H2-Q6/Fcgr3/H2-Q4/H2-Q7/H2-K1/C3	7
505	Common	GO:0002902	regulation of B cell apoptotic process	7/575	35/28891	4.94385666951414e-06	4.31543323824191e-05	2.44151167961943e-05	Ada/Cd44/Myc/Pdcd1/Cd74/Bcl2a1a/Hsh2d	7
506	Common	GO:0010574	regulation of vascular endothelial growth factor production	7/575	35/28891	4.94385666951414e-06	4.31543323824191e-05	2.44151167961943e-05	C5ar1/Ccl2/Il6/C3ar1/Isl1/C3/Ptgs2	7
507	Common	GO:0032682	negative regulation of chemokine production	7/575	35/28891	4.94385666951414e-06	4.31543323824191e-05	2.44151167961943e-05	Lilrb4b/Oas1g/Lilrb4a/Apod/Il6/Mefv/Oas1a	7
508	Common	GO:0045987	positive regulation of smooth muscle contraction	7/575	35/28891	4.94385666951414e-06	4.31543323824191e-05	2.44151167961943e-05	Ptgs1/Ada/Ghsr/Sphk1/Prok2/Itga2/Ptgs2	7
509	Common	GO:0090023	positive regulation of neutrophil chemotaxis	7/575	35/28891	4.94385666951414e-06	4.31543323824191e-05	2.44151167961943e-05	C5ar1/Dysf/Cd74/Sell/Ccr7/C3ar1/Cxcr2	7
510	Common	GO:0002369	T cell cytokine production	8/575	49/28891	5.15688527922572e-06	4.49255711678429e-05	2.54172178468339e-05	Lilrb4b/Fosl2/Lilrb4a/Arid5a/Il6/Rsad2/Nlrp3/Il18rap	8
511	Common	GO:0070304	positive regulation of stress-activated protein kinase signaling cascade	13/575	141/28891	5.20485865736303e-06	4.52547691089314e-05	2.56034658024161e-05	Scimp/Naip1/Nod2/Fcgr2b/Zc3h12a/Tnfsf11/Sphk1/Gadd45b/Naip2/Tnf/Clec7a/Gadd45g/Serpinf2	13
512	Common	GO:1904019	epithelial cell apoptotic process	14/575	163/28891	5.23277726106038e-06	4.5408651115022e-05	2.56905265201731e-05	Angptl4/Tgfb1/Naip1/Zfp36/Nupr1/Myc/Fas/Ngf/Nfkbiz/Tnf/Serpine1/Hmox1/Icam1/Isl1	14
513	Common	GO:0001660	fever generation	5/575	14/28891	5.29514911445253e-06	4.56822281854614e-05	2.58453062551101e-05	Tnfsf11/Il1rn/Tnf/Ccl5/Ptgs2	5
514	Common	GO:0002517	T cell tolerance induction	5/575	14/28891	5.29514911445253e-06	4.56822281854614e-05	2.58453062551101e-05	Lilrb4b/Lilrb4a/Cd86/Runx1/Ido1	5
515	Common	GO:0002755	MyD88-dependent toll-like receptor signaling pathway	5/575	14/28891	5.29514911445253e-06	4.56822281854614e-05	2.58453062551101e-05	Irf7/Cd300lf/Irf1/Tlr13/Reg3g	5
516	Common	GO:0032964	collagen biosynthetic process	9/575	65/28891	5.46011753248136e-06	4.70141515442145e-05	2.65988589709618e-05	Fosl2/Tgfb1/Ccl2/Il6/Inhba/Creb3l1/Serpine1/Itga2/Serpinf2	9
517	Common	GO:0001912	positive regulation of leukocyte mediated cytotoxicity	11/575	101/28891	5.56569854539437e-06	4.78305582924317e-05	2.70607515553329e-05	H2-Q10/Klrk1/H2-Q6/Ccl2/Cxcl1/Cd1d1/H2-Q4/H2-Q7/H2-K1/Il18rap/Gimap5	11
518	Common	GO:0031589	cell-substrate adhesion	22/575	368/28891	5.60367879068218e-06	4.80639862297316e-05	2.7192816403473e-05	Angpt2/Bst1/Trem1/Itgad/Col5a3/Nedd9/Apod/Ccn1/Itga5/Myo1g/Tnn/Alox15/Adamts9/S100a10/Serpine1/Acer2/Npy/Itgb2/Itga2/Plet1/Tacstd2/Itga2b	22
519	Common	GO:0031098	stress-activated protein kinase signaling cascade	18/575	261/28891	5.73527143228513e-06	4.90979016833195e-05	2.77777673264312e-05	Scimp/Tlr7/Naip1/Zfp36/Nod2/Fcgr2b/Zc3h12a/Tnfsf11/Trib1/Fas/Sphk1/Gadd45b/Ptger4/Naip2/Tnf/Clec7a/Gadd45g/Serpinf2	18
520	Common	GO:0042063	gliogenesis	23/575	397/28891	5.78465076283697e-06	4.94253910370859e-05	2.79630486268313e-05	C5ar1/Egr2/Tgfb1/Areg/Clcf1/Spint1/Ccl2/Cysltr2/Myc/Lta/Dhh/Il6/Fas/Ascl2/Fgf2/Lif/Stat3/S100a8/Tnf/Acan/Gfap/Ifng/Ccl3	23
521	Common	GO:0051402	neuron apoptotic process	22/575	369/28891	5.85032283844151e-06	4.98905650118918e-05	2.82262267667407e-05	C5ar1/Mt1/Tgfb1/Clcf1/Ntrk1/Fcgr2b/Nupr1/Il6/Fas/Cebpb/Bdnf/Ngf/Egr1/Tnf/Cited1/Hmox1/Isl1/Nes/Lcn2/Ccl3/Tnfrsf1a/Pmaip1	22
522	Common	GO:0033033	negative regulation of myeloid cell apoptotic process	6/575	24/28891	6.00599544320788e-06	5.10510599938779e-05	2.88827916806758e-05	Ghsr/Nod2/Fcgr2b/Clec5a/Ccl5/Cxcr2	6
523	Common	GO:0090025	regulation of monocyte chemotaxis	7/575	36/28891	6.03236698104567e-06	5.10510599938779e-05	2.88827916806758e-05	Cxcl10/Fpr2/Ccl2/Ccr1/Slamf8/Serpine1/Ccl5	7
524	Common	GO:1904994	regulation of leukocyte adhesion to vascular endothelial cell	7/575	36/28891	6.03236698104567e-06	5.10510599938779e-05	2.88827916806758e-05	Il6/Tnf/Icam1/Alox5/Itgb2/Selp/Fut7	7
525	Common	GO:2000515	negative regulation of CD4-positive, alpha-beta T cell activation	7/575	36/28891	6.03236698104567e-06	5.10510599938779e-05	2.88827916806758e-05	Cd44/Zc3h12a/Irf1/Ascl2/Runx1/Cd274/Tarm1	7
526	Common	GO:0014013	regulation of gliogenesis	13/575	143/28891	6.07882751799066e-06	5.13464461262975e-05	2.90499101720266e-05	Egr2/Tgfb1/Clcf1/Spint1/Cysltr2/Myc/Lta/Il6/Fas/Ascl2/Lif/Tnf/Gfap	13
527	Common	GO:0002639	positive regulation of immunoglobulin production	10/575	84/28891	6.64769115000142e-06	5.60449559382473e-05	3.17081523343721e-05	H2-Q10/Tgfb1/H2-Q6/Clcf1/Il6/Cd86/H2-Q4/H2-Q7/H2-K1/Ifng	10
528	Common	GO:0031334	positive regulation of protein-containing complex assembly	16/575	214/28891	6.83044910655833e-06	5.74766768568914e-05	3.25181667991653e-05	Gbp5/Tgfb1/Ccl11/Csf3/Fas/Wnt10b/Alox15/Casp4/Ccl24/Tnf/Isg15/Icam1/Ifng/Clec7a/Lcp1/Gbp2	16
529	Common	GO:0043087	regulation of GTPase activity	21/575	345/28891	6.92124716235321e-06	5.81306259779496e-05	3.2888146898218e-05	Ccl12/Ccl11/Ccl22/Nedd9/Ntrk1/Ccl2/Gpr65/Ccl6/Ccl24/Ccl8/Ccl4/Ccr7/S100a10/Arhgap9/Ccl17/Icam1/Ccl5/Rgs1/Tbc1d10c/Ccl3/Ccl7	21
530	Common	GO:0036230	granulocyte activation	8/575	51/28891	7.03154305812519e-06	5.89455581268872e-05	3.33492052091419e-05	Dnase1l3/Stx11/Tnf/Ccl5/Il18rap/Itgb2/Cxcr2/Fcgr4	8
531	Common	GO:0032967	positive regulation of collagen biosynthetic process	7/575	37/28891	7.31286704754198e-06	6.10734366395282e-05	3.45530797576776e-05	Tgfb1/Ccl2/Inhba/Creb3l1/Serpine1/Itga2/Serpinf2	7
532	Common	GO:0071624	positive regulation of granulocyte chemotaxis	7/575	37/28891	7.31286704754198e-06	6.10734366395282e-05	3.45530797576776e-05	C5ar1/Dysf/Cd74/Sell/Ccr7/C3ar1/Cxcr2	7
533	Common	GO:0001938	positive regulation of endothelial cell proliferation	11/575	104/28891	7.40259549236029e-06	6.17068138321891e-05	3.49114210245016e-05	Ghsr/Ccl11/Dysf/Ccl2/Htr2b/Fgf2/Stat3/Ccl24/Lrg1/Hmox1/Nr4a1	11
534	Common	GO:0010759	positive regulation of macrophage chemotaxis	6/575	25/28891	7.7700037396752e-06	6.45273394679943e-05	3.65071695629009e-05	Trem1/C5ar1/Ccl2/Ccr7/C3ar1/Ccl5	6
535	Common	GO:1900016	negative regulation of cytokine production involved in inflammatory response	6/575	25/28891	7.7700037396752e-06	6.45273394679943e-05	3.65071695629009e-05	Lilrb4b/Il1r2/Lilrb4a/Zc3h12a/Apod/Mefv	6
536	Common	GO:0044406	adhesion of symbiont to host	5/575	15/28891	7.81264852145147e-06	6.47604428746434e-05	3.66390508036648e-05	Gbp3/Gbp7/Icam1/Lrrc15/Gbp2	5
537	Common	GO:0043433	negative regulation of DNA-binding transcription factor activity	14/575	169/28891	7.95099354859945e-06	6.57844773490267e-05	3.7218411435961e-05	Nlrc5/Nod2/Zc3h12a/Nupr1/Trib1/Sik1/Nfkbia/Adgrg3/Hmox1/Havcr2/Nlrp3/Bcl3/Adora3/Tmigd3	14
538	Common	GO:0032663	regulation of interleukin-2 production	9/575	68/28891	7.98381655636697e-06	6.59332657247927e-05	3.73025903670599e-05	Lilrb4b/Lilrb4a/Vtcn1/Zfp36/Nod2/Cd1d1/Runx1/Havcr2/Clec7a	9
539	Common	GO:0072332	intrinsic apoptotic signaling pathway by p53 class mediator	10/575	86/28891	8.2278282668119e-06	6.78223394980432e-05	3.83713580727406e-05	Cd44/Cdkn1a/Ifi204/Nupr1/Myc/Muc1/Cd74/Bdkrb2/Bcl3/Pmaip1	10
540	Common	GO:0010952	positive regulation of peptidase activity	15/575	193/28891	8.27051950381115e-06	6.79222147050517e-05	3.84278637515343e-05	Ctsk/Myc/Fas/Ccn1/Stat3/Ngf/Cldn4/S100a8/Ctss/Tnf/Mefv/Acer2/Nlrp3/Clec7a/Pmaip1	15
541	Common	GO:0051897	positive regulation of phosphatidylinositol 3-kinase/protein kinase B signal transduction	15/575	193/28891	8.27051950381115e-06	6.79222147050517e-05	3.84278637515343e-05	Osm/Tgfb1/Csf3/Ntrk1/Fgr/Tnfsf11/Il6/F7/F10/Fgf2/Tnf/Ccl5/Chi3l1/Adora3/Selp	15
542	Common	GO:0033032	regulation of myeloid cell apoptotic process	7/575	38/28891	8.81112001028192e-06	7.22284247337317e-05	4.08641572820999e-05	Cd44/Ghsr/Nod2/Fcgr2b/Clec5a/Ccl5/Cxcr2	7
543	Common	GO:0062208	positive regulation of pattern recognition receptor signaling pathway	9/575	69/28891	9.02103742224649e-06	7.36773332114727e-05	4.16838958288015e-05	Gbp5/Tasl/Rsad2/Oasl1/Casp4/Slc15a3/Cd14/Ddx60/Gbp2	9
544	Common	GO:0072678	T cell migration	9/575	69/28891	9.02103742224649e-06	7.36773332114727e-05	4.16838958288015e-05	Cxcl10/Ccl2/Apod/Ascl2/Myo1g/Ccr7/Icam1/Ccl5/Fut7	9
545	Common	GO:0002920	regulation of humoral immune response	8/575	53/28891	9.45174954937005e-06	7.6912313640753e-05	4.3514127480038e-05	Nod2/Fcgr2b/Lta/Klk7/Ccr7/Tnf/Gimap5/C3	8
546	Common	GO:0046641	positive regulation of alpha-beta T cell proliferation	8/575	53/28891	9.45174954937005e-06	7.6912313640753e-05	4.3514127480038e-05	H2-Q10/H2-Q6/Cd244a/H2-Q4/H2-Q7/H2-K1/Cd80/Irgm1	8
547	Common	GO:0070167	regulation of biomineral tissue development	11/575	107/28891	9.74664790030465e-06	7.91670139324563e-05	4.47897530759694e-05	Tgfb1/Vdr/Tent5a/Ccr1/Ccn1/Cebpb/Wnt10b/Isg15/Alox5/Srgn/Rflna	11
548	Common	GO:0070498	interleukin-1-mediated signaling pathway	6/575	26/28891	9.93154944938281e-06	8.05216682547588e-05	4.55561661258666e-05	Il1r2/Zbp1/Il6/Il1rn/Nfkbia/Egr1	6
549	Common	GO:0038061	non-canonical NF-kappaB signal transduction	12/575	128/28891	1.00628098624685e-05	8.14372754443487e-05	4.60741826317222e-05	Tlr7/Nod2/Zc3h12a/Cd86/Sphk1/Rel/Nfkbia/Adgrg3/Tnf/Havcr2/Nlrp3/Chi3l1	12
550	Common	GO:1904035	regulation of epithelial cell apoptotic process	12/575	129/28891	1.08974083952597e-05	8.79223293504763e-05	4.97431850193533e-05	Angptl4/Tgfb1/Naip1/Zfp36/Nupr1/Myc/Ngf/Tnf/Serpine1/Hmox1/Icam1/Isl1	12
551	Common	GO:0098586	cellular response to virus	8/575	54/28891	1.0903714488434e-05	8.79223293504763e-05	4.97431850193533e-05	Tgfb1/Tlr7/Trim6/Zc3h12a/Igtp/Il6/Nlrp3/Irgm1	8
552	Common	GO:0010631	epithelial cell migration	20/575	328/28891	1.11108603150943e-05	8.94303485144277e-05	5.05963661945943e-05	Angpt2/Tgfb1/Zc3h12a/Rhoj/Fgf2/Lrg1/Adamts9/Tnf/Serpine1/Hmox1/Hspb1/Ifng/Itgb2/Itga2/Lcn2/Glipr2/Nr4a1/Krt16/Tacstd2/Ptgs2	20
553	Common	GO:0046007	negative regulation of activated T cell proliferation	5/575	16/28891	1.11778372066688e-05	8.96446402693669e-05	5.07176045022325e-05	Lilrb4b/Lilrb4a/Ido1/Cd274/Lrrc32	5
554	Common	GO:0070234	positive regulation of T cell apoptotic process	5/575	16/28891	1.11778372066688e-05	8.96446402693669e-05	5.07176045022325e-05	Pdcd1/Siglec1/Ido1/Cd274/Ccl5	5
555	Common	GO:0001935	endothelial cell proliferation	14/575	175/28891	1.18529043637312e-05	9.4887304663167e-05	5.36837090954767e-05	Ghsr/Ccl11/Dysf/Ccl2/Htr2b/Fgf2/Stat3/Ccl24/Lrg1/Tnf/Hmox1/Prok2/Alox5/Nr4a1	14
556	Common	GO:0090132	epithelium migration	20/575	330/28891	1.21396148796742e-05	9.70077498388351e-05	5.48833781383224e-05	Angpt2/Tgfb1/Zc3h12a/Rhoj/Fgf2/Lrg1/Adamts9/Tnf/Serpine1/Hmox1/Hspb1/Ifng/Itgb2/Itga2/Lcn2/Glipr2/Nr4a1/Krt16/Tacstd2/Ptgs2	20
557	Common	GO:2000117	negative regulation of cysteine-type endopeptidase activity	10/575	90/28891	1.23815626591994e-05	9.87635240481565e-05	5.58767299067718e-05	Cd44/Naip1/Il6/Sfn/Naip2/Tnf/Plaur/Nr4a1/Bcl2a1d/Ptgs2	10
558	Common	GO:0032965	regulation of collagen biosynthetic process	8/575	55/28891	1.25391286812496e-05	9.88937871006991e-05	5.59504278987572e-05	Tgfb1/Ccl2/Il6/Inhba/Creb3l1/Serpine1/Itga2/Serpinf2	8
559	Common	GO:0002519	natural killer cell tolerance induction	6/575	27/28891	1.25549944395241e-05	9.88937871006991e-05	5.59504278987572e-05	H2-Q10/H2-Q6/H2-Q4/H2-Q7/H2-K1/Havcr2	6
560	Common	GO:0002523	leukocyte migration involved in inflammatory response	6/575	27/28891	1.25549944395241e-05	9.88937871006991e-05	5.59504278987572e-05	Ccl2/Slamf8/S100a8/Alox5/Itgb2/Fut7	6
561	Common	GO:0010575	positive regulation of vascular endothelial growth factor production	6/575	27/28891	1.25549944395241e-05	9.88937871006991e-05	5.59504278987572e-05	C5ar1/Il6/C3ar1/Isl1/C3/Ptgs2	6
562	Common	GO:0035743	CD4-positive, alpha-beta T cell cytokine production	6/575	27/28891	1.25549944395241e-05	9.88937871006991e-05	5.59504278987572e-05	Fosl2/Arid5a/Il6/Rsad2/Nlrp3/Il18rap	6
563	Common	GO:1901857	positive regulation of cellular respiration	6/575	27/28891	1.25549944395241e-05	9.88937871006991e-05	5.59504278987572e-05	Oas1g/Nupr1/Myc/Ifnlr1/Ifng/Oas1a	6
564	Common	GO:0006026	aminoglycan catabolic process	7/575	40/28891	1.25759598721348e-05	9.88937871006991e-05	5.59504278987572e-05	Cd44/Tgfb1/Lyve1/Fgf2/Pglyrp1/Chi3l1/Chil3	7
565	Common	GO:0010714	positive regulation of collagen metabolic process	7/575	40/28891	1.25759598721348e-05	9.88937871006991e-05	5.59504278987572e-05	Tgfb1/Ccl2/Inhba/Creb3l1/Serpine1/Itga2/Serpinf2	7
566	Common	GO:0001936	regulation of endothelial cell proliferation	13/575	153/28891	1.26910906189561e-05	9.96228191166465e-05	5.63628871081777e-05	Ghsr/Ccl11/Dysf/Ccl2/Htr2b/Fgf2/Stat3/Ccl24/Lrg1/Tnf/Hmox1/Alox5/Nr4a1	13
567	Common	GO:0090130	tissue migration	20/575	332/28891	1.32533268246011e-05	0.000103852788503884	5.87560465184207e-05	Angpt2/Tgfb1/Zc3h12a/Rhoj/Fgf2/Lrg1/Adamts9/Tnf/Serpine1/Hmox1/Hspb1/Ifng/Itgb2/Itga2/Lcn2/Glipr2/Nr4a1/Krt16/Tacstd2/Ptgs2	20
568	Common	GO:2000181	negative regulation of blood vessel morphogenesis	11/575	111/28891	1.38597712691985e-05	0.000108413668572269	6.13364228888917e-05	Angpt2/Cxcl10/Ccl2/Lif/Ptger4/Creb3l1/Adamts9/Tnf/Serpine1/Alox5/Adamts1	11
569	Common	GO:0032736	positive regulation of interleukin-13 production	7/575	41/28891	1.49064390126943e-05	0.000116191769356844	6.57369831252337e-05	H2-Q10/H2-Q6/Il17ra/H2-Q4/H2-Q7/H2-K1/Nlrp3	7
570	Common	GO:0141085	regulation of inflammasome-mediated signaling pathway	7/575	41/28891	1.49064390126943e-05	0.000116191769356844	6.57369831252337e-05	Gbp5/Igtp/Trim30a/Casp4/Mefv/Gbp2/Irgm1	7
571	Common	GO:1901343	negative regulation of vasculature development	11/575	112/28891	1.50972308950466e-05	0.000117472849153577	6.64617704440434e-05	Angpt2/Cxcl10/Ccl2/Lif/Ptger4/Creb3l1/Adamts9/Tnf/Serpine1/Alox5/Adamts1	11
572	Common	GO:0070942	neutrophil mediated cytotoxicity	5/575	17/28891	1.55761825219969e-05	0.000120987725428728	6.84503567584259e-05	Trem1/Dnase1l3/Ncf1/Cxcl1/Cxcl5	5
573	Common	GO:0002903	negative regulation of B cell apoptotic process	6/575	28/28891	1.57112068839236e-05	0.000121189048932765	6.85642581118598e-05	Ada/Cd44/Pdcd1/Cd74/Bcl2a1a/Hsh2d	6
574	Common	GO:0045063	T-helper 1 cell differentiation	6/575	28/28891	1.57112068839236e-05	0.000121189048932765	6.85642581118598e-05	Irf1/Il27/Ascl2/Nfkbiz/Ccr7/Gadd45g	6
575	Common	GO:0090026	positive regulation of monocyte chemotaxis	6/575	28/28891	1.57112068839236e-05	0.000121189048932765	6.85642581118598e-05	Cxcl10/Fpr2/Ccl2/Ccr1/Serpine1/Ccl5	6
576	Common	GO:2000566	positive regulation of CD8-positive, alpha-beta T cell proliferation	6/575	28/28891	1.57112068839236e-05	0.000121189048932765	6.85642581118598e-05	H2-Q10/H2-Q6/Cd244a/H2-Q4/H2-Q7/H2-K1	6
577	Common	GO:0002711	positive regulation of T cell mediated immunity	10/575	93/28891	1.65802897652941e-05	0.000127450220462287	7.210659617469e-05	H2-Q10/H2-Q6/Arid5a/Il6/Cd1d1/Rsad2/H2-Q4/H2-Q7/H2-K1/Nlrp3	10
578	Common	GO:0014015	positive regulation of gliogenesis	10/575	93/28891	1.65802897652941e-05	0.000127450220462287	7.210659617469e-05	Egr2/Tgfb1/Clcf1/Spint1/Myc/Lta/Il6/Lif/Tnf/Gfap	10
579	Common	GO:0001787	natural killer cell proliferation	7/575	42/28891	1.75826807093376e-05	0.000134689397226874	7.62022532375647e-05	Elf4/H2-Q10/H2-Q6/Cd244a/H2-Q4/H2-Q7/H2-K1	7
580	Common	GO:0044546	NLRP3 inflammasome complex assembly	7/575	42/28891	1.75826807093376e-05	0.000134689397226874	7.62022532375647e-05	Gbp5/Igtp/Trim30a/Casp4/Mefv/Nlrp3/Irgm1	7
581	Common	GO:0030183	B cell differentiation	14/575	182/28891	1.84684743174735e-05	0.000141231379333106	7.99034634842408e-05	Fosl2/Irf8/Ada/Lilrb4a/H2-Ab1/Clcf1/Ntrk1/Il6/Fas/Slamf8/Adgrg3/Nfkbiz/Pou1f1/Bcl3	14
582	Common	GO:0002455	humoral immune response mediated by circulating immunoglobulin	8/575	58/28891	1.87346445178422e-05	0.000142530865741049	8.06386645793206e-05	Nod2/Fcgr2b/Lta/C1qb/Tnf/Gimap5/Bcl3/C3	8
583	Common	GO:0032816	positive regulation of natural killer cell activation	8/575	58/28891	1.87346445178422e-05	0.000142530865741049	8.06386645793206e-05	H2-Q10/H2-Q6/Cd244a/Irf1/H2-Q4/H2-Q7/H2-K1/Il15ra	8
584	Common	GO:0043388	positive regulation of DNA binding	8/575	58/28891	1.87346445178422e-05	0.000142530865741049	8.06386645793206e-05	Tgfb1/Trim6/Myc/Ngf/Plaur/Isl1/Ifng/Itga2	8
585	Common	GO:0031100	animal organ regeneration	6/575	29/28891	1.9477805157404e-05	0.000147931433015976	8.36941047519223e-05	Tgfb1/Il6/Cebpb/Lif/Cxcl5/Hmox1	6
586	Common	GO:0001960	negative regulation of cytokine-mediated signaling pathway	9/575	76/28891	2.00483000163906e-05	0.000152004431694238	8.59984559711528e-05	Il1r2/Nlrc5/Oas1g/Naip1/Il6/Il1rn/Naip2/Isg15/Oas1a	9
587	Common	GO:0001933	negative regulation of protein phosphorylation	20/575	342/28891	2.03240795824284e-05	0.000153832854488466	8.70329096078884e-05	Lilrb4b/Gprc5a/Slfn1/Gbp4/Tgfb1/Lilrb4a/Zc3h12a/Cdkn1a/Socs3/Irf1/Il6/Trib1/Gadd45b/Fabp4/Igfbp3/Dusp6/Hspb1/Bdkrb2/Ifng/Gadd45g	20
588	Common	GO:0002335	mature B cell differentiation	7/575	43/28891	2.06434889404684e-05	0.000155984730208335	8.82503608840649e-05	Irf8/Ada/Lilrb4a/Il6/Slamf8/Nfkbiz/Bcl3	7
589	Common	GO:0010563	negative regulation of phosphorus metabolic process	23/575	430/28891	2.08020467214594e-05	0.000156649989124482	8.86267396446835e-05	Lilrb4b/Gprc5a/Slfn1/Gbp4/Tgfb1/Lilrb4a/Zc3h12a/Cdkn1a/Socs3/Irf1/Il6/Trib1/Entpd1/Gadd45b/Fabp4/Igfbp3/Dusp6/Tnf/Cda/Hspb1/Bdkrb2/Ifng/Gadd45g	23
590	Common	GO:0045936	negative regulation of phosphate metabolic process	23/575	430/28891	2.08020467214594e-05	0.000156649989124482	8.86267396446835e-05	Lilrb4b/Gprc5a/Slfn1/Gbp4/Tgfb1/Lilrb4a/Zc3h12a/Cdkn1a/Socs3/Irf1/Il6/Trib1/Entpd1/Gadd45b/Fabp4/Igfbp3/Dusp6/Tnf/Cda/Hspb1/Bdkrb2/Ifng/Gadd45g	23
591	Common	GO:0060712	spongiotrophoblast layer development	5/575	18/28891	2.12143212219341e-05	0.000159484313348652	9.02302949113519e-05	Ascl2/Adm/Lif/Cited1/Phlda2	5
592	Common	GO:0010959	regulation of metal ion transport	24/575	461/28891	2.14656223406936e-05	0.000161100946046793	9.11449255860177e-05	Sgk1/Tgfb1/Dysf/Vdr/Cxcl10/Cxcl1/Ccr1/Sik1/Ahnak/Ngf/Drd4/Gem/Serpine1/Gal/Icam1/Lpar3/Ccl5/Isl1/Ifng/Jsrp1/Gpr35/Gimap5/Lcn2/Ptgs2	24
593	Common	GO:0045834	positive regulation of lipid metabolic process	14/575	185/28891	2.21806540519293e-05	0.000166186586766816	9.40221920227341e-05	Apoc2/Apoc2l/Angptl4/Tgfb1/Ghsr/Nod2/Fgr/Htr2b/Ccn1/Fgf2/Cd74/Tnf/Ifng/Ptgs2	14
594	Common	GO:0043491	phosphatidylinositol 3-kinase/protein kinase B signal transduction	19/575	317/28891	2.32309151376515e-05	0.000173762552115464	9.83083915447667e-05	Osm/Tgfb1/Csf3/Clcf1/Ntrk1/Fgr/Tnfsf11/Il6/Htr2b/F7/F10/Fgf2/Stat3/Plk3/Tnf/Ccl5/Chi3l1/Adora3/Selp	19
595	Common	GO:0050767	regulation of neurogenesis	25/575	494/28891	2.32902087360007e-05	0.000173913272964792	9.83936637975579e-05	Ifrd1/Egr2/Sgk1/Tgfb1/Ccl11/Clcf1/Spint1/Cysltr2/Myc/Lta/Il6/Fas/Anxa2/Ascl2/Fgf2/Lif/Bdnf/Ngf/Tnf/S100a10/Acan/Lpar3/Gfap/Ifng/Tgm2	25
596	Common	GO:0031664	regulation of lipopolysaccharide-mediated signaling pathway	6/575	30/28891	2.39393846615902e-05	0.000178161953185001	0.000100797409101433	Trim30d/Scimp/Trib1/Trim30a/Cd14/Trim30b	6
597	Common	GO:2000316	regulation of T-helper 17 type immune response	6/575	30/28891	2.39393846615902e-05	0.000178161953185001	0.000100797409101433	Arid5a/Zc3h12a/Ascl2/Nfkbiz/Nlrp3/Clec7a	6
598	Common	GO:0045671	negative regulation of osteoclast differentiation	7/575	44/28891	2.41306061713079e-05	0.000178985447778165	0.000101263311724951	Lilrb4b/Pira12/Lilrb4a/Pira2/Ifng/Fstl3/Pilrb1	7
599	Common	GO:0046006	regulation of activated T cell proliferation	7/575	44/28891	2.41306061713079e-05	0.000178985447778165	0.000101263311724951	Lilrb4b/Lilrb4a/Cd86/Il12rb1/Ido1/Cd274/Lrrc32	7
600	Common	GO:0050878	regulation of body fluid levels	20/575	348/28891	2.60395272465103e-05	0.000192822699260409	0.000109091914148538	Fosl2/Prss56/Ada/Lilrb4a/Aqp3/Vdr/Il6/F7/Anxa2/F10/Entpd1/Adm/P2ry2/Ptger4/Plaur/Serpine1/Tfpi2/Adora3/Selp/Serpinf2	20
601	Common	GO:0002312	B cell activation involved in immune response	10/575	98/28891	2.6303153285936e-05	0.000194450765473234	0.000110013013480717	Irf8/Ada/Tgfb1/Lilrb4a/Clcf1/Il6/Nfkbiz/Parp3/Ifng/Bcl3	10
602	Common	GO:1903531	negative regulation of secretion by cell	14/575	188/28891	2.65340649715221e-05	0.000195831977854605	0.000110794452093014	Ptgs1/Osm/Ghsr/Il6/Trh/Il1rn/Rsad2/Entpd1/Lif/Igfbp3/Drd4/Hmox1/Il11/Tnfrsf1a	14
603	Common	GO:0048146	positive regulation of fibroblast proliferation	9/575	79/28891	2.74737075769194e-05	0.000202430651350336	0.000114527736220099	Fosl2/Tgfb1/Cdkn1a/Myc/Sphk1/Anxa2/Cd74/Lif/Serpine1	9
604	Common	GO:0050691	regulation of defense response to virus by host	7/575	45/28891	2.80888178977118e-05	0.000206278707305014	0.000116704823209632	Trim6/Zc3h12a/Il27/Ifnlr1/Il12rb1/Ccl5/Ifng	7
605	Common	GO:0140632	canonical inflammasome complex assembly	7/575	45/28891	2.80888178977118e-05	0.000206278707305014	0.000116704823209632	Gbp5/Igtp/Trim30a/Casp4/Mefv/Nlrp3/Irgm1	7
606	Common	GO:0070431	nucleotide-binding oligomerization domain containing 2 signaling pathway	5/575	19/28891	2.83202489379857e-05	0.000207635092461172	0.000117472215500972	Nod2/Igtp/Nfkbia/Slc15a3/Irgm1	5
607	Common	GO:0001788	antibody-dependent cellular cytotoxicity	6/575	31/28891	2.91877270197527e-05	0.000212243978966876	0.000120079752128813	H2-Q10/H2-Q6/Fcgr3/H2-Q4/H2-Q7/H2-K1	6
608	Common	GO:0010800	positive regulation of peptidyl-threonine phosphorylation	6/575	31/28891	2.91877270197527e-05	0.000212243978966876	0.000120079752128813	Tgfb1/Trim6/Igtp/Sphk1/Chi3l1/Irgm1	6
609	Common	GO:0071605	monocyte chemotactic protein-1 production	6/575	31/28891	2.91877270197527e-05	0.000212243978966876	0.000120079752128813	Oas1g/Nod2/Apod/Oas1a/Mcoln2/Clec7a	6
610	Common	GO:0071637	regulation of monocyte chemotactic protein-1 production	6/575	31/28891	2.91877270197527e-05	0.000212243978966876	0.000120079752128813	Oas1g/Nod2/Apod/Oas1a/Mcoln2/Clec7a	6
611	Common	GO:1905523	positive regulation of macrophage migration	6/575	31/28891	2.91877270197527e-05	0.000212243978966876	0.000120079752128813	Trem1/C5ar1/Ccl2/Ccr7/C3ar1/Ccl5	6
612	Common	GO:0002604	regulation of dendritic cell antigen processing and presentation	4/575	10/28891	2.96429773347573e-05	0.000214152436257442	0.000121159486307917	Nod2/Fgl2/Cd74/Ccr7	4
613	Common	GO:0032627	interleukin-23 production	4/575	10/28891	2.96429773347573e-05	0.000214152436257442	0.000121159486307917	Tgfb1/Il17ra/Ifng/Clec7a	4
614	Common	GO:0032667	regulation of interleukin-23 production	4/575	10/28891	2.96429773347573e-05	0.000214152436257442	0.000121159486307917	Tgfb1/Il17ra/Ifng/Clec7a	4
615	Common	GO:0042117	monocyte activation	4/575	10/28891	2.96429773347573e-05	0.000214152436257442	0.000121159486307917	Lilrb4b/Lilrb4a/Dysf/Npy	4
616	Common	GO:1901136	carbohydrate derivative catabolic process	13/575	166/28891	3.02325304413517e-05	0.000218054198171176	0.000123366958132312	Nt5e/Ada/Cd44/Tgfb1/Uox/Lyve1/Entpd1/Fgf2/Pglyrp1/Cda/Chi3l1/Chil3/Upp1	13
617	Common	GO:0001667	ameboidal-type cell migration	24/575	471/28891	3.02812154561368e-05	0.000218054198171176	0.000123366958132312	Angpt2/Tgfb1/Zc3h12a/Rhoj/Htr2b/Fgf2/Lrg1/Adamts9/Tnf/Serpine1/Hmox1/Akap12/Hspb1/Isl1/Ifng/Itgb2/Itga2/Lcn2/Glipr2/Nr4a1/Krt16/Timp1/Tacstd2/Ptgs2	24
618	Common	GO:0060761	negative regulation of response to cytokine stimulus	9/575	80/28891	3.04167612619628e-05	0.000218322569122619	0.000123518792438683	Il1r2/Nlrc5/Oas1g/Naip1/Il6/Il1rn/Naip2/Isg15/Oas1a	9
619	Common	GO:1903036	positive regulation of response to wounding	9/575	80/28891	3.04167612619628e-05	0.000218322569122619	0.000123518792438683	Ccn4/Ccl2/F7/Ptger4/Cldn4/Reg3g/Serpine1/Clec7a/Serpinf2	9
620	Common	GO:0051924	regulation of calcium ion transport	18/575	296/28891	3.13217422964687e-05	0.00022445564681163	0.000126988659769044	Tgfb1/Dysf/Vdr/Cxcl10/Ccr1/Ahnak/Ngf/Drd4/Gem/Serpine1/Icam1/Lpar3/Ccl5/Isl1/Jsrp1/Gpr35/Gimap5/Ptgs2	18
621	Common	GO:0006937	regulation of muscle contraction	13/575	167/28891	3.2199524206465e-05	0.000230374373670409	0.000130337255369164	Ptgs1/Ada/Ghsr/Ncf1/Zc3h12a/Sphk1/Ptger4/Calca/Tnnc2/Prok2/Itga2/Nr4a1/Ptgs2	13
622	Common	GO:0031400	negative regulation of protein modification process	24/575	473/28891	3.23938260117308e-05	0.000231391911527524	0.000130912940456953	Lilrb4b/Gprc5a/Slfn1/Gbp4/Tgfb1/Lilrb4a/Dysf/Zc3h12a/Cdkn1a/Socs3/Irf1/Il6/Trib1/Gadd45b/Fabp4/Igfbp3/Dusp6/Tnf/Isg15/Hspb1/Bdkrb2/Ifng/Gadd45g/Klhl40	24
623	Common	GO:0030279	negative regulation of ossification	7/575	46/28891	3.25660542242758e-05	0.000231505566269532	0.000130977242084329	Tgfb1/Vdr/Ccr1/P2ry2/Calca/Srgn/Rflna	7
624	Common	GO:0032656	regulation of interleukin-13 production	7/575	46/28891	3.25660542242758e-05	0.000231505566269532	0.000130977242084329	H2-Q10/H2-Q6/Il17ra/H2-Q4/H2-Q7/H2-K1/Nlrp3	7
625	Common	GO:0042554	superoxide anion generation	7/575	46/28891	3.25660542242758e-05	0.000231505566269532	0.000130977242084329	Tgfb1/Fpr2/Ncf1/Cxcl1/Ncf4/Itgb2/Clec7a	7
626	Common	GO:2000377	regulation of reactive oxygen species metabolic process	13/575	168/28891	3.42773366000552e-05	0.000243281480054385	0.000137639616278681	Tgfb1/Fpr2/Zc3h12a/Cdkn1a/Cxcl1/Stat3/Ptger4/Trim30a/Tnf/Alox5/Itgb2/Lcn2/Clec7a	13
627	Common	GO:0010712	regulation of collagen metabolic process	8/575	63/28891	3.46974421421481e-05	0.000245478878085293	0.000138882822385937	Tgfb1/Ccl2/Il6/Inhba/Creb3l1/Serpine1/Itga2/Serpinf2	8
628	Common	GO:0045954	positive regulation of natural killer cell mediated cytotoxicity	8/575	63/28891	3.46974421421481e-05	0.000245478878085293	0.000138882822385937	H2-Q10/Klrk1/H2-Q6/H2-Q4/H2-Q7/H2-K1/Il18rap/Gimap5	8
629	Common	GO:0001780	neutrophil homeostasis	6/575	32/28891	3.53219911906811e-05	0.000248709361109661	0.000140710509572686	Cd44/Lilrb4a/Fcgr2b/Il6/Ifng/Cxcr2	6
630	Common	GO:0002729	positive regulation of natural killer cell cytokine production	6/575	32/28891	3.53219911906811e-05	0.000248709361109661	0.000140710509572686	H2-Q10/H2-Q6/H2-Q4/H2-Q7/H2-K1/Gimap5	6
631	Common	GO:0031295	T cell costimulation	6/575	32/28891	3.53219911906811e-05	0.000248709361109661	0.000140710509572686	Lilrb4b/Lilrb4a/Cd86/Ccr7/Cd274/Cd80	6
632	Common	GO:0051101	regulation of DNA binding	11/575	123/28891	3.64342583257336e-05	0.000256135141995624	0.000144911740309547	Tgfb1/Trim6/Gzma/Myc/Lif/Ngf/Plaur/Hmox1/Isl1/Ifng/Itga2	11
633	Common	GO:0046700	heterocycle catabolic process	23/575	446/28891	3.67042076954416e-05	0.000257625268231986	0.000145754798331611	Nt5e/Patl2/Ada/Zar1/Ugt1a7c/Zfp36/Tent5a/Dnase1l3/Ncf1/Zc3h12a/Il6/Uox/Entpd1/Igfbp3/Slfn9/Slfn2/Slfn8/Ido1/Cda/Hmox1/Pkp1/Tent5b/Upp1	23
634	Common	GO:0008625	extrinsic apoptotic signaling pathway via death domain receptors	9/575	82/28891	3.71098372552579e-05	0.000259070794992274	0.00014657262362831	Itprip/Fas/Ngf/Tnf/Serpine1/Hmox1/Icam1/Atf3/Pmaip1	9
635	Common	GO:0032088	negative regulation of NF-kappaB transcription factor activity	9/575	82/28891	3.71098372552579e-05	0.000259070794992274	0.00014657262362831	Nlrc5/Nod2/Zc3h12a/Nfkbia/Havcr2/Nlrp3/Bcl3/Adora3/Tmigd3	9
636	Common	GO:0002923	regulation of humoral immune response mediated by circulating immunoglobulin	5/575	20/28891	3.71433932950886e-05	0.000259070794992274	0.00014657262362831	Nod2/Fcgr2b/Lta/Tnf/Gimap5	5
637	Common	GO:0035457	cellular response to interferon-alpha	5/575	20/28891	3.71433932950886e-05	0.000259070794992274	0.00014657262362831	Oas1g/Ifi204/Myc/Ifit1/Oas1a	5
638	Common	GO:0032616	interleukin-13 production	7/575	47/28891	3.76134882110041e-05	0.00026111988768983	0.000147731924091904	H2-Q10/H2-Q6/Il17ra/H2-Q4/H2-Q7/H2-K1/Nlrp3	7
639	Common	GO:0046636	negative regulation of alpha-beta T cell activation	7/575	47/28891	3.76134882110041e-05	0.00026111988768983	0.000147731924091904	Cd44/Zc3h12a/Irf1/Ascl2/Runx1/Cd274/Tarm1	7
640	Common	GO:0060338	regulation of type I interferon-mediated signaling pathway	7/575	47/28891	3.76134882110041e-05	0.00026111988768983	0.000147731924091904	Nlrc5/Oas1g/Trim6/Zbp1/Irf7/Isg15/Oas1a	7
641	Common	GO:0050832	defense response to fungus	8/575	64/28891	3.89702509537903e-05	0.000270116731650063	0.00015282200390451	Tgfb1/Clec4d/Zbp1/Ncf1/Cxcl1/Il17ra/Npy/Clec7a	8
642	Common	GO:0001659	temperature homeostasis	14/575	195/28891	3.9724026510842e-05	0.000274912538610079	0.000155535293175751	Nod2/Tnfsf11/Il1rn/Cebpb/Wnt10b/Fabp4/Stat3/Egr1/Tnf/Ccl5/Gimap5/Lcn2/Gadd45g/Ptgs2	14
643	Common	GO:0002370	natural killer cell cytokine production	6/575	33/28891	4.24488861559314e-05	0.000292857765824229	0.000165688035535084	H2-Q10/H2-Q6/H2-Q4/H2-Q7/H2-K1/Gimap5	6
644	Common	GO:0002727	regulation of natural killer cell cytokine production	6/575	33/28891	4.24488861559314e-05	0.000292857765824229	0.000165688035535084	H2-Q10/H2-Q6/H2-Q4/H2-Q7/H2-K1/Gimap5	6
645	Common	GO:0002717	positive regulation of natural killer cell mediated immunity	8/575	65/28891	4.36734275743249e-05	0.000300373124942299	0.000169939946305178	H2-Q10/Klrk1/H2-Q6/H2-Q4/H2-Q7/H2-K1/Il18rap/Gimap5	8
646	Common	GO:0006911	phagocytosis, engulfment	8/575	65/28891	4.36734275743249e-05	0.000300373124942299	0.000169939946305178	Fcgr3/Fcgr2b/Msr1/Alox15/Itgb2/Itga2/Clec7a/C3	8
647	Common	GO:0002645	positive regulation of tolerance induction	4/575	11/28891	4.584806562532e-05	0.000313389162420456	0.000177303936377756	Lilrb4b/Lilrb4a/Ido1/Cd274	4
648	Common	GO:0031620	regulation of fever generation	4/575	11/28891	4.584806562532e-05	0.000313389162420456	0.000177303936377756	Tnfsf11/Tnf/Ccl5/Ptgs2	4
649	Common	GO:0032815	negative regulation of natural killer cell activation	4/575	11/28891	4.584806562532e-05	0.000313389162420456	0.000177303936377756	Lilrb4a/Fgr/Pglyrp1/Havcr2	4
650	Common	GO:0071659	negative regulation of IP-10 production	4/575	11/28891	4.584806562532e-05	0.000313389162420456	0.000177303936377756	Lilrb4b/Oas1g/Lilrb4a/Oas1a	4
651	Common	GO:0010632	regulation of epithelial cell migration	16/575	250/28891	4.64649244364981e-05	0.000317117756177206	0.000179413436097271	Angpt2/Tgfb1/Zc3h12a/Rhoj/Fgf2/Adamts9/Tnf/Serpine1/Hmox1/Hspb1/Ifng/Itga2/Lcn2/Glipr2/Tacstd2/Ptgs2	16
652	Common	GO:0002281	macrophage activation involved in immune response	5/575	21/28891	4.79545796261114e-05	0.000323311376750854	0.000182917556340794	Sbno2/Dysf/Tnf/Havcr2/Ifng	5
653	Common	GO:0002577	regulation of antigen processing and presentation	5/575	21/28891	4.79545796261114e-05	0.000323311376750854	0.000182917556340794	H2-Ab1/Nod2/Fgl2/Cd74/Ccr7	5
654	Common	GO:0045064	T-helper 2 cell differentiation	5/575	21/28891	4.79545796261114e-05	0.000323311376750854	0.000182917556340794	Irf1/Il6/Ascl2/Nlrp3/Bcl3	5
655	Common	GO:0045624	positive regulation of T-helper cell differentiation	5/575	21/28891	4.79545796261114e-05	0.000323311376750854	0.000182917556340794	Irf1/Il6/Nfkbiz/Ccr7/Nlrp3	5
656	Common	GO:0051797	regulation of hair follicle development	5/575	21/28891	4.79545796261114e-05	0.000323311376750854	0.000182917556340794	Wnt10b/Inhba/Fst/Tnf/Gal	5
657	Common	GO:0071639	positive regulation of monocyte chemotactic protein-1 production	5/575	21/28891	4.79545796261114e-05	0.000323311376750854	0.000182917556340794	Oas1g/Nod2/Oas1a/Mcoln2/Clec7a	5
658	Common	GO:0098543	detection of other organism	5/575	21/28891	4.79545796261114e-05	0.000323311376750854	0.000182917556340794	Naip1/Nod2/Pglyrp1/Naip2/Clec7a	5
659	Common	GO:1901623	regulation of lymphocyte chemotaxis	5/575	21/28891	4.79545796261114e-05	0.000323311376750854	0.000182917556340794	Nedd9/Cxcl10/Ccr7/Ccl5/Ccl7	5
660	Common	GO:1905521	regulation of macrophage migration	7/575	49/28891	4.96404216470214e-05	0.000334170292996539	0.000189061127421191	Trem1/C5ar1/Ccl2/Slamf8/Ccr7/C3ar1/Ccl5	7
661	Common	GO:0002313	mature B cell differentiation involved in immune response	6/575	34/28891	5.06828249314812e-05	0.000340156784245576	0.000192448061593858	Irf8/Ada/Lilrb4a/Il6/Nfkbiz/Bcl3	6
662	Common	GO:0031294	lymphocyte costimulation	6/575	34/28891	5.06828249314812e-05	0.000340156784245576	0.000192448061593858	Lilrb4b/Lilrb4a/Cd86/Ccr7/Cd274/Cd80	6
663	Common	GO:0048732	gland development	24/575	489/28891	5.46884265186676e-05	0.00036648669535813	0.00020734454636275	Ada/Cd44/Foxa3/Tgfb1/Ugt1a7c/Ccl11/Areg/Vdr/Tnfsf11/Il6/E2f8/Hp/Cebpb/Fgf2/Fgf3/Runx1/Tnf/Plaur/Hmox1/Pou1f1/Isl1/Ifng/Tgm2/Serpinb5	24
664	Common	GO:0070232	regulation of T cell apoptotic process	7/575	50/28891	5.67393169521896e-05	0.000379657809064124	0.000214796272799348	Ada/Pdcd1/Siglec1/Ido1/Cd274/Ccl5/Bcl3	7
665	Common	GO:0002719	negative regulation of cytokine production involved in immune response	6/575	35/28891	6.01460597443018e-05	0.000401244659825725	0.000227009310367303	Lilrb4b/Tgfb1/Lilrb4a/Nod2/Tnf/Hmox1	6
666	Common	GO:0032819	positive regulation of natural killer cell proliferation	6/575	35/28891	6.01460597443018e-05	0.000401244659825725	0.000227009310367303	H2-Q10/H2-Q6/Cd244a/H2-Q4/H2-Q7/H2-K1	6
667	Common	GO:0014911	positive regulation of smooth muscle cell migration	8/575	68/28891	6.07101252287577e-05	0.00040440042937237	0.000228794727446182	Ccn4/Myc/P2ry2/Ptger4/Egr1/Ccl5/Adamts1/Itga2	8
668	Common	GO:0009158	ribonucleoside monophosphate catabolic process	5/575	22/28891	6.10458977795517e-05	0.000404816304230669	0.000229030013978899	Nt5e/Ada/Uox/Cda/Upp1	5
669	Common	GO:0032693	negative regulation of interleukin-10 production	5/575	22/28891	6.10458977795517e-05	0.000404816304230669	0.000229030013978899	Lilrb4b/Lilrb4a/Fcgr2b/Ido1/Cd274	5
670	Common	GO:0070423	nucleotide-binding oligomerization domain containing signaling pathway	5/575	22/28891	6.10458977795517e-05	0.000404816304230669	0.000229030013978899	Nod2/Igtp/Nfkbia/Slc15a3/Irgm1	5
671	Common	GO:0061138	morphogenesis of a branching epithelium	15/575	229/28891	6.12422562839192e-05	0.000405513181325563	0.000229424281129499	Cd44/Tgfb1/Ccl11/Areg/Vdr/Spint1/Socs3/Myc/Il6/Fgf2/Adm/Tnf/Hs3st3b1/Tgm2/Tacstd2	15
672	Common	GO:0060135	maternal process involved in female pregnancy	7/575	51/28891	6.46473718898816e-05	0.000427423025754083	0.000241820056505384	Ghsr/Vdr/Junb/Lif/Kiss1/Havcr2/Ptgs2	7
673	Common	GO:0030500	regulation of bone mineralization	9/575	88/28891	6.51148989697187e-05	0.000429236641131246	0.00024284613265608	Vdr/Tent5a/Ccr1/Ccn1/Wnt10b/Isg15/Alox5/Srgn/Rflna	9
674	Common	GO:2000628	regulation of miRNA metabolic process	9/575	88/28891	6.51148989697187e-05	0.000429236641131246	0.00024284613265608	Lilrb4b/Tgfb1/Lilrb4a/Zc3h12a/Myc/Stat3/Egr1/Fos/Tnf	9
675	Common	GO:0016525	negative regulation of angiogenesis	10/575	109/28891	6.58963317076391e-05	0.000433744298928949	0.000245396397844588	Angpt2/Cxcl10/Ccl2/Lif/Creb3l1/Adamts9/Tnf/Serpine1/Alox5/Adamts1	10
676	Common	GO:0042326	negative regulation of phosphorylation	20/575	372/28891	6.6047514837493e-05	0.00043409631423518	0.000245595555017025	Lilrb4b/Gprc5a/Slfn1/Gbp4/Tgfb1/Lilrb4a/Zc3h12a/Cdkn1a/Socs3/Irf1/Il6/Trib1/Gadd45b/Fabp4/Igfbp3/Dusp6/Hspb1/Bdkrb2/Ifng/Gadd45g	20
677	Common	GO:0015833	peptide transport	19/575	343/28891	6.73695432894172e-05	0.000439684958744091	0.000248757402295957	Tap1/Ghsr/Clcf1/Tnfsf11/Il6/Trh/Il1rn/Cd74/Gipr/Lif/Ptger4/Slc15a3/Kiss1/S100a8/Tnf/Ccl5/Isl1/Ifng/Alox5	19
678	Common	GO:0061082	myeloid leukocyte cytokine production	8/575	69/28891	6.74890219902676e-05	0.000439684958744091	0.000248757402295957	Tgfb1/Tlr7/Nod2/Cd74/Casp4/Hmox1/Nlrp3/Ifng	8
679	Common	GO:0070231	T cell apoptotic process	8/575	69/28891	6.74890219902676e-05	0.000439684958744091	0.000248757402295957	Ada/Fas/Pdcd1/Siglec1/Ido1/Cd274/Ccl5/Bcl3	8
680	Common	GO:0002361	CD4-positive, CD25-positive, alpha-beta regulatory T cell differentiation	4/575	12/28891	6.76895142428446e-05	0.000439684958744091	0.000248757402295957	Tgfb1/Ifng/Gimap5/Fut7	4
681	Common	GO:0002579	positive regulation of antigen processing and presentation	4/575	12/28891	6.76895142428446e-05	0.000439684958744091	0.000248757402295957	H2-Ab1/Nod2/Cd74/Ccr7	4
682	Common	GO:0051798	positive regulation of hair follicle development	4/575	12/28891	6.76895142428446e-05	0.000439684958744091	0.000248757402295957	Wnt10b/Fst/Tnf/Gal	4
683	Common	GO:0071612	IP-10 production	4/575	12/28891	6.76895142428446e-05	0.000439684958744091	0.000248757402295957	Lilrb4b/Oas1g/Lilrb4a/Oas1a	4
684	Common	GO:0071658	regulation of IP-10 production	4/575	12/28891	6.76895142428446e-05	0.000439684958744091	0.000248757402295957	Lilrb4b/Oas1g/Lilrb4a/Oas1a	4
685	Common	GO:0007200	phospholipase C-activating G protein-coupled receptor signaling pathway	10/575	110/28891	7.12148361057239e-05	0.000461235447256168	0.000260949867455069	C5ar1/Fpr2/Htr2b/Gpr65/P2ry2/C3ar1/Fpr1/Gpr35/Tgm2/Cxcr2	10
686	Common	GO:0031960	response to corticosteroid	10/575	110/28891	7.12148361057239e-05	0.000461235447256168	0.000260949867455069	Fosl2/Sgk1/Tgfb1/Areg/Zfp36/Il6/Fas/Il1rn/Slc12a3/Tnf	10
687	Common	GO:0032872	regulation of stress-activated MAPK cascade	14/575	206/28891	7.20731415498584e-05	0.000466114946005853	0.000263710506429268	Scimp/Naip1/Nod2/Fcgr2b/Zc3h12a/Tnfsf11/Fas/Sphk1/Gadd45b/Naip2/Tnf/Clec7a/Gadd45g/Serpinf2	14
688	Common	GO:0010518	positive regulation of phospholipase activity	7/575	52/28891	7.34333196392418e-05	0.000473533003130844	0.000267907367349338	Apoc2/Apoc2l/Htr2b/Ccn1/Cd86/Fgf2/Ccl5	7
689	Common	GO:0010934	macrophage cytokine production	7/575	52/28891	7.34333196392418e-05	0.000473533003130844	0.000267907367349338	Tgfb1/Tlr7/Nod2/Cd74/Casp4/Nlrp3/Ifng	7
690	Common	GO:0019439	aromatic compound catabolic process	23/575	467/28891	7.38093272161911e-05	0.000475267885248604	0.000268888899149145	Nt5e/Patl2/Ada/Zar1/Ugt1a7c/Zfp36/Tent5a/Dnase1l3/Ncf1/Zc3h12a/Il6/Uox/Entpd1/Igfbp3/Slfn9/Slfn2/Slfn8/Ido1/Cda/Hmox1/Pkp1/Tent5b/Upp1	23
691	Common	GO:0002544	chronic inflammatory response	5/575	23/28891	7.67304780739324e-05	0.000490523041845297	0.000277519699569179	Lta/Cebpb/Nfkbiz/Ido1/Tnf	5
692	Common	GO:0031649	heat generation	5/575	23/28891	7.67304780739324e-05	0.000490523041845297	0.000277519699569179	Tnfsf11/Il1rn/Tnf/Ccl5/Ptgs2	5
693	Common	GO:0035872	nucleotide-binding domain, leucine rich repeat containing receptor signaling pathway	5/575	23/28891	7.67304780739324e-05	0.000490523041845297	0.000277519699569179	Nod2/Igtp/Nfkbia/Slc15a3/Irgm1	5
694	Common	GO:0060333	type II interferon-mediated signaling pathway	5/575	23/28891	7.67304780739324e-05	0.000490523041845297	0.000277519699569179	Nlrc5/Igtp/Irf1/Ifng/Irgm1	5
695	Common	GO:0070254	mucus secretion	5/575	23/28891	7.67304780739324e-05	0.000490523041845297	0.000277519699569179	Fosl2/Ada/P2ry2/Ptger4/Adora3	5
696	Common	GO:0006816	calcium ion transport	23/575	469/28891	7.86819501965085e-05	0.000502275725176849	0.000284168930836755	Tgfb1/Dysf/Vdr/Cxcl10/Ccr1/Htr2b/Trpm1/Fgf2/Ahnak/Ngf/Drd4/Ccl8/Gem/Serpine1/Icam1/Lpar3/Ccl5/Isl1/Jsrp1/Gpr35/Gimap5/Mcoln2/Ptgs2	23
697	Common	GO:0007160	cell-matrix adhesion	15/575	235/28891	8.1970480039595e-05	0.000522517708487691	0.000295621092402859	Bst1/Trem1/Itgad/Col5a3/Apod/Itga5/Tnn/Adamts9/S100a10/Serpine1/Acer2/Itgb2/Itga2/Plet1/Itga2b	15
698	Common	GO:0019883	antigen processing and presentation of endogenous antigen	7/575	53/28891	8.31696455224834e-05	0.000526393122153033	0.000297813657367934	H2-Q10/Tap1/H2-Q6/Cd1d1/H2-Q4/H2-Q7/H2-K1	7
699	Common	GO:0002724	regulation of T cell cytokine production	6/575	37/28891	8.32893011194198e-05	0.000526393122153033	0.000297813657367934	Lilrb4b/Lilrb4a/Arid5a/Il6/Rsad2/Nlrp3	6
700	Common	GO:0032817	regulation of natural killer cell proliferation	6/575	37/28891	8.32893011194198e-05	0.000526393122153033	0.000297813657367934	H2-Q10/H2-Q6/Cd244a/H2-Q4/H2-Q7/H2-K1	6
701	Common	GO:0042270	protection from natural killer cell mediated cytotoxicity	6/575	37/28891	8.32893011194198e-05	0.000526393122153033	0.000297813657367934	H2-Q10/Tap1/H2-Q6/H2-Q4/H2-Q7/H2-K1	6
702	Common	GO:0043618	regulation of transcription from RNA polymerase II promoter in response to stress	6/575	37/28891	8.32893011194198e-05	0.000526393122153033	0.000297813657367934	Muc1/Cebpb/Creb3l1/Egr1/Hmox1/Atf3	6
703	Common	GO:0097242	amyloid-beta clearance	6/575	37/28891	8.32893011194198e-05	0.000526393122153033	0.000297813657367934	C5ar1/Msr1/Tnf/Ifng/Itgb2/C3	6
704	Common	GO:0050851	antigen receptor-mediated signaling pathway	13/575	184/28891	8.75035597526398e-05	0.000552241926109345	0.000312437949595251	Lilrb4b/Fosl2/Ada/Lilrb4a/Vtcn1/Zc3h12a/Nfkbia/Themis2/Nfkbiz/Ccr7/Lat2/Ifng/Bcl2a1d	13
705	Common	GO:0070302	regulation of stress-activated protein kinase signaling cascade	14/575	210/28891	8.85471425232656e-05	0.000558035396072154	0.000315715679500647	Scimp/Naip1/Nod2/Fcgr2b/Zc3h12a/Tnfsf11/Fas/Sphk1/Gadd45b/Naip2/Tnf/Clec7a/Gadd45g/Serpinf2	14
706	Common	GO:0007218	neuropeptide signaling pathway	9/575	92/28891	9.22984904791e-05	0.000580852964870597	0.000328625011576101	Cysltr2/Pth2/Gpr84/Gipr/Calca/Gal/Prok2/Npy/Ltb4r1	9
707	Common	GO:0045933	positive regulation of muscle contraction	7/575	54/28891	9.39326565275546e-05	0.000590300980130021	0.000333970347335369	Ptgs1/Ada/Ghsr/Sphk1/Prok2/Itga2/Ptgs2	7
708	Common	GO:0007517	muscle organ development	20/575	382/28891	9.47967081307818e-05	0.000594889511617321	0.00033656636785059	Maff/Egr2/Tgfb1/Dysf/Nupr1/Myc/Il6/Cavin4/Wnt10b/Fgf3/Lif/Bdnf/Zbtb42/Egr1/Fos/Isl1/Atf3/Nr4a1/Klhl40/Tpm1	20
709	Common	GO:0035634	response to stilbenoid	5/575	24/28891	9.53421840293862e-05	0.000595788078259582	0.00033707474344833	Saa2/Ifit3/Saa3/Ly6d/Usp18	5
710	Common	GO:0043011	myeloid dendritic cell differentiation	5/575	24/28891	9.53421840293862e-05	0.000595788078259582	0.00033707474344833	Tgfb1/Batf2/Ubd/Gimap5/Batf3	5
711	Common	GO:0045591	positive regulation of regulatory T cell differentiation	5/575	24/28891	9.53421840293862e-05	0.000595788078259582	0.00033707474344833	Lilrb4b/Tgfb1/Lilrb4a/Ifng/Gimap5	5
712	Common	GO:0002430	complement receptor mediated signaling pathway	4/575	13/28891	9.6235642454343e-05	0.000598006936258246	0.000338330090807466	C5ar1/Fpr2/C3ar1/Fpr1	4
713	Common	GO:0031652	positive regulation of heat generation	4/575	13/28891	9.6235642454343e-05	0.000598006936258246	0.000338330090807466	Tnfsf11/Tnf/Ccl5/Ptgs2	4
714	Common	GO:0032621	interleukin-18 production	4/575	13/28891	9.6235642454343e-05	0.000598006936258246	0.000338330090807466	Gbp5/Nod2/Tnf/Nlrp3	4
715	Common	GO:0045625	regulation of T-helper 1 cell differentiation	4/575	13/28891	9.6235642454343e-05	0.000598006936258246	0.000338330090807466	Irf1/Il27/Ascl2/Ccr7	4
716	Common	GO:0051896	regulation of phosphatidylinositol 3-kinase/protein kinase B signal transduction	16/575	266/28891	9.66196881527879e-05	0.000599554852601727	0.000339205844323519	Osm/Tgfb1/Csf3/Clcf1/Ntrk1/Fgr/Tnfsf11/Il6/F7/F10/Fgf2/Tnf/Ccl5/Chi3l1/Adora3/Selp	16
717	Common	GO:0051953	negative regulation of amine transport	6/575	38/28891	9.7253960077383e-05	0.000602649016211733	0.000340956407053939	Ptgs1/Ghsr/Trh/Il1rn/Entpd1/Tnf	6
718	Common	GO:1902893	regulation of miRNA transcription	8/575	73/28891	0.000101215836098631	0.000626325849284423	0.000354351878908562	Lilrb4b/Tgfb1/Lilrb4a/Myc/Stat3/Egr1/Fos/Tnf	8
719	Common	GO:0044270	cellular nitrogen compound catabolic process	22/575	446/28891	0.000102852479875238	0.000635568244903592	0.000359580882720252	Nt5e/Patl2/Ada/Zar1/Zfp36/Tent5a/Dnase1l3/Ncf1/Zc3h12a/Il6/Uox/Entpd1/Igfbp3/Slfn9/Slfn2/Slfn8/Ido1/Cda/Hmox1/Pkp1/Tent5b/Upp1	22
720	Common	GO:0010634	positive regulation of epithelial cell migration	12/575	162/28891	0.000103606559179456	0.000637606493975521	0.00036073404826363	Tgfb1/Zc3h12a/Rhoj/Fgf2/Serpine1/Hmox1/Hspb1/Ifng/Itga2/Lcn2/Glipr2/Ptgs2	12
721	Common	GO:0072006	nephron development	12/575	162/28891	0.000103606559179456	0.000637606493975521	0.00036073404826363	Angpt2/Cd44/Tgfb1/Myc/Fgf2/Lif/Egr1/Cited1/C3ar1/Hs3st3b1/Ifng/Tacstd2	12
722	Common	GO:0051702	biological process involved in interaction with symbiont	10/575	115/28891	0.000103612849122288	0.000637606493975521	0.00036073404826363	Trem1/Ptx3/Nod2/Ncf1/Zc3h12a/Cxcl1/Ccl8/Cxcl5/Ccl5/Ifng	10
723	Common	GO:0140374	antiviral innate immune response	7/575	55/28891	0.000105802546005141	0.000650180791010843	0.000367848118017436	Oas1g/Trim6/Zbp1/Ifit3b/Ifit3/Tnf/Oas1a	7
724	Common	GO:0043525	positive regulation of neuron apoptotic process	9/575	94/28891	0.000109112909801986	0.000667752972796449	0.000377789805143021	Nupr1/Fas/Bdnf/Egr1/Tnf/Lcn2/Ccl3/Tnfrsf1a/Pmaip1	9
725	Common	GO:0050871	positive regulation of B cell activation	9/575	94/28891	0.000109112909801986	0.000667752972796449	0.000377789805143021	Ada/Bst1/Tgfb1/Nod2/Clcf1/Cdkn1a/Il6/Cd74/Ifng	9
726	Common	GO:1903035	negative regulation of response to wounding	9/575	94/28891	0.000109112909801986	0.000667752972796449	0.000377789805143021	Anxa2/Fgf2/Stat3/Reg3g/Tnf/Plaur/Serpine1/Alox5/Serpinf2	9
727	Common	GO:0002791	regulation of peptide secretion	16/575	269/28891	0.000110059031045208	0.000672616609262529	0.000380541469826911	Ghsr/Clcf1/Tnfsf11/Il6/Trh/Cd74/Gipr/Lif/Ptger4/Kiss1/S100a8/Tnf/Ccl5/Isl1/Ifng/Alox5	16
728	Common	GO:0002381	immunoglobulin production involved in immunoglobulin-mediated immune response	8/575	74/28891	0.000111531645650595	0.000678815207706291	0.000384048406364269	Tgfb1/H2-Ab1/Nod2/Clcf1/Fgl2/Nfkbiz/Parp3/Ifng	8
729	Common	GO:0048662	negative regulation of smooth muscle cell proliferation	8/575	74/28891	0.000111531645650595	0.000678815207706291	0.000384048406364269	Cdkn1a/Apod/Trib1/Igfbp3/Drd4/Hmox1/Ifng/Tpm1	8
730	Common	GO:0099024	plasma membrane invagination	8/575	74/28891	0.000111531645650595	0.000678815207706291	0.000384048406364269	Fcgr3/Fcgr2b/Msr1/Alox15/Itgb2/Itga2/Clec7a/C3	8
731	Common	GO:1900225	regulation of NLRP3 inflammasome complex assembly	6/575	39/28891	0.000113017358170273	0.000686916720041757	0.000388631940831756	Gbp5/Igtp/Trim30a/Casp4/Mefv/Irgm1	6
732	Common	GO:0009125	nucleoside monophosphate catabolic process	5/575	25/28891	0.000117235229101814	0.000709640494413297	0.000401488207507718	Nt5e/Ada/Uox/Cda/Upp1	5
733	Common	GO:0032930	positive regulation of superoxide anion generation	5/575	25/28891	0.000117235229101814	0.000709640494413297	0.000401488207507718	Tgfb1/Fpr2/Cxcl1/Itgb2/Clec7a	5
734	Common	GO:0046697	decidualization	5/575	25/28891	0.000117235229101814	0.000709640494413297	0.000401488207507718	Ghsr/Junb/Lif/Kiss1/Ptgs2	5
735	Common	GO:0001889	liver development	11/575	140/28891	0.000118416677182044	0.000715816730231049	0.000404982492102715	Ada/Foxa3/Ugt1a7c/Il6/E2f8/Hp/Cebpb/Runx1/Tnf/Hmox1/Ifng	11
736	Common	GO:0090087	regulation of peptide transport	16/575	271/28891	0.000119901777931428	0.000723809238246377	0.000409504355978618	Ghsr/Clcf1/Tnfsf11/Il6/Trh/Cd74/Gipr/Lif/Ptger4/Kiss1/S100a8/Tnf/Ccl5/Isl1/Ifng/Alox5	16
737	Common	GO:0062012	regulation of small molecule metabolic process	20/575	389/28891	0.000121038778496262	0.000729681537121969	0.000412826684352029	Apoc2/Apoc2l/Ch25h/Ghsr/Cd244a/Nupr1/Myc/Il6/Sik1/Entpd1/Cd74/Igfbp3/Stat3/Egr1/Tnf/Cda/Pou1f1/Ifng/Ptgs2/Pmaip1	20
738	Common	GO:0050769	positive regulation of neurogenesis	18/575	329/28891	0.000121350949879223	0.000730572181996461	0.000413330578108094	Egr2/Sgk1/Tgfb1/Clcf1/Spint1/Myc/Lta/Il6/Fgf2/Lif/Bdnf/Ngf/Tnf/Acan/Lpar3/Gfap/Ifng/Tgm2	18
739	Common	GO:0061614	miRNA transcription	8/575	75/28891	0.000122701047557524	0.00073770061474706	0.000417363580325285	Lilrb4b/Tgfb1/Lilrb4a/Myc/Stat3/Egr1/Fos/Tnf	8
740	Common	GO:1903532	positive regulation of secretion by cell	20/575	390/28891	0.000125269052374211	0.00075212216175489	0.000425522755433308	Tgfb1/Vdr/Clcf1/Fgr/Tnfsf11/Trh/Sphk1/Anxa2/Gipr/Lif/P2ry2/Ptger4/Kiss1/Runx1/S100a10/Gal/Isl1/Hcar2/Itgb2/Adora3	20
741	Common	GO:0051384	response to glucocorticoid	9/575	96/28891	0.000128418746934691	0.000769992567652945	0.000435633166673829	Fosl2/Sgk1/Tgfb1/Areg/Zfp36/Il6/Fas/Il1rn/Tnf	9
742	Common	GO:0030212	hyaluronan metabolic process	6/575	40/28891	0.000130742310811121	0.000782607273197639	0.000442770098059861	Itih4/Cd44/Tgfb1/Lyve1/Fgf2/Ptger4	6
743	Common	GO:0018105	peptidyl-serine phosphorylation	18/575	331/28891	0.000130874905241019	0.000782607273197639	0.000442770098059861	Osm/Cd44/Sgk1/Tgfb1/Trim6/Csf3/Igtp/Il6/Lif/Bdnf/Ngf/Tnf/Isl1/Bdkrb2/Ifng/Il11/Irgm1/Ptgs2	18
744	Common	GO:0033004	negative regulation of mast cell activation	4/575	14/28891	0.000132611839790299	0.000789804831351607	0.000446842208860215	Lilrb4a/Milr1/Cd300lf/Hmox1	4
745	Common	GO:0045628	regulation of T-helper 2 cell differentiation	4/575	14/28891	0.000132611839790299	0.000789804831351607	0.000446842208860215	Irf1/Il6/Ascl2/Nlrp3	4
746	Common	GO:0070255	regulation of mucus secretion	4/575	14/28891	0.000132611839790299	0.000789804831351607	0.000446842208860215	Ada/P2ry2/Ptger4/Adora3	4
747	Common	GO:0034113	heterotypic cell-cell adhesion	7/575	57/28891	0.000133203518948226	0.000792266713101696	0.000448235050022354	Cd44/Itgad/Il1rn/Itga5/Alox15/Tnf/Itgb2	7
748	Common	GO:0043299	leukocyte degranulation	9/575	97/28891	0.000139093683554215	0.000826194165817347	0.000467429941355846	Milr1/Rab44/Fgr/Stx11/Lat2/Hmox1/Itgb2/Adora3/Fcgr4	9
749	Common	GO:0003018	vascular process in circulatory system	15/575	247/28891	0.000142436058248378	0.000842569950339798	0.000476694751391648	Ptgs1/Tgfb1/Htr2b/Adm/P2ry2/Ccl4/Tnf/Calca/Icam1/Akap12/Bdkrb2/Alox5/Cxcr2/Serpinf2/Ptgs2	15
750	Common	GO:0001813	regulation of antibody-dependent cellular cytotoxicity	5/575	26/28891	0.000142783724257155	0.000842569950339798	0.000476694751391648	H2-Q10/H2-Q6/H2-Q4/H2-Q7/H2-K1	5
751	Common	GO:0001815	positive regulation of antibody-dependent cellular cytotoxicity	5/575	26/28891	0.000142783724257155	0.000842569950339798	0.000476694751391648	H2-Q10/H2-Q6/H2-Q4/H2-Q7/H2-K1	5
752	Common	GO:0032703	negative regulation of interleukin-2 production	5/575	26/28891	0.000142783724257155	0.000842569950339798	0.000476694751391648	Lilrb4b/Lilrb4a/Zfp36/Nod2/Havcr2	5
753	Common	GO:0050852	T cell receptor signaling pathway	11/575	143/28891	0.000142988463325728	0.000842569950339798	0.000476694751391648	Lilrb4b/Fosl2/Ada/Lilrb4a/Vtcn1/Zc3h12a/Themis2/Nfkbiz/Ccr7/Ifng/Bcl2a1d	11
754	Common	GO:0061008	hepaticobiliary system development	11/575	143/28891	0.000142988463325728	0.000842569950339798	0.000476694751391648	Ada/Foxa3/Ugt1a7c/Il6/E2f8/Hp/Cebpb/Runx1/Tnf/Hmox1/Ifng	11
755	Common	GO:1904036	negative regulation of epithelial cell apoptotic process	8/575	77/28891	0.00014781807087428	0.00086987508462838	0.000492142981175017	Angptl4/Naip1/Nupr1/Myc/Ngf/Serpine1/Hmox1/Icam1	8
756	Common	GO:0033674	positive regulation of kinase activity	21/575	426/28891	0.000148035967144115	0.00087000502912871	0.000492216498942004	Tgfb1/Nod2/Nedd9/Ntrk1/Fgr/Cdkn1a/Igtp/Tnfsf11/Htr2b/Ccn1/Cd86/Il1rn/Fgf2/Cd74/Drd4/Egr1/Ccr7/Tnf/Ifng/Chi3l1/Irgm1	21
757	Common	GO:0002474	antigen processing and presentation of peptide antigen via MHC class I	7/575	58/28891	0.000148914933085729	0.000871711525296304	0.000493181971026588	H2-Q10/Tap1/H2-Q6/Fcgr3/H2-Q4/H2-Q7/H2-K1	7
758	Common	GO:0045058	T cell selection	7/575	58/28891	0.000148914933085729	0.000871711525296304	0.000493181971026588	Tgfb1/Il6/Fas/Cd1d1/Cd74/Stat3/Ccr7	7
759	Common	GO:0070169	positive regulation of biomineral tissue development	7/575	58/28891	0.000148914933085729	0.000871711525296304	0.000493181971026588	Vdr/Tent5a/Ccn1/Cebpb/Wnt10b/Isg15/Alox5	7
760	Common	GO:0043270	positive regulation of monoatomic ion transport	16/575	277/28891	0.000154191460933127	0.000901371735863889	0.000509962615407552	Sgk1/Cxcl10/Ccl2/Cxcl1/Ccr1/Drd4/Ctss/Serpine1/Gal/Lpar3/Ccl5/Isl1/Ifng/Alox5/Gimap5/Lcn2	16
761	Common	GO:1901361	organic cyclic compound catabolic process	23/575	491/28891	0.000154571894427445	0.000901371735863889	0.000509962615407552	Nt5e/Patl2/Ada/Zar1/Ugt1a7c/Zfp36/Tent5a/Dnase1l3/Ncf1/Zc3h12a/Il6/Uox/Entpd1/Igfbp3/Slfn9/Slfn2/Slfn8/Ido1/Cda/Hmox1/Pkp1/Tent5b/Upp1	23
762	Common	GO:0010950	positive regulation of endopeptidase activity	12/575	169/28891	0.000154590426002315	0.000901371735863889	0.000509962615407552	Myc/Fas/Ccn1/Stat3/Ngf/S100a8/Tnf/Mefv/Acer2/Nlrp3/Clec7a/Pmaip1	12
763	Common	GO:0001763	morphogenesis of a branching structure	15/575	249/28891	0.000155593972766618	0.000906034103541393	0.000512600409693983	Cd44/Tgfb1/Ccl11/Areg/Vdr/Spint1/Socs3/Myc/Il6/Fgf2/Adm/Tnf/Hs3st3b1/Tgm2/Tacstd2	15
764	Common	GO:0038034	signal transduction in absence of ligand	8/575	78/28891	0.000161880058053928	0.000940173984226928	0.000531915484874825	Fas/Inhba/Ngf/Bcl2a1a/Tnf/Bcl2a1b/Lcn2/Bcl2a1d	8
765	Common	GO:0097192	extrinsic apoptotic signaling pathway in absence of ligand	8/575	78/28891	0.000161880058053928	0.000940173984226928	0.000531915484874825	Fas/Inhba/Ngf/Bcl2a1a/Tnf/Bcl2a1b/Lcn2/Bcl2a1d	8
766	Common	GO:0031663	lipopolysaccharide-mediated signaling pathway	7/575	59/28891	0.000166093980727853	0.00096087963069512	0.000543629969816493	Trim30d/Scimp/Trib1/Nfkbia/Trim30a/Cd14/Trim30b	7
767	Common	GO:0140353	lipid export from cell	7/575	59/28891	0.000166093980727853	0.00096087963069512	0.000543629969816493	Tnfsf11/Igfbp3/Inhba/P2ry2/Runx1/Gal/Ptgs2	7
768	Common	GO:2000630	positive regulation of miRNA metabolic process	7/575	59/28891	0.000166093980727853	0.00096087963069512	0.000543629969816493	Tgfb1/Zc3h12a/Myc/Stat3/Egr1/Fos/Tnf	7
769	Common	GO:0008585	female gonad development	10/575	122/28891	0.000169292780629428	0.000978111605119051	0.000553379180265656	Ptx3/Nupr1/Cebpb/Inhba/Ptger4/Tiparp/Runx1/Fst/Serpine1/Adamts1	10
770	Common	GO:1904892	regulation of receptor signaling pathway via STAT	11/575	146/28891	0.000171766253503266	0.000986971013597614	0.000558391504192545	Gbp3/Tgfb1/Socs3/Irf1/Il6/Gbp7/Lif/Tnf/Cxcl5/Ifng/Bcl3	11
771	Common	GO:0032639	TRAIL production	5/575	27/28891	0.00017238116285207	0.000986971013597614	0.000558391504192545	H2-Q10/H2-Q6/H2-Q4/H2-Q7/H2-K1	5
772	Common	GO:0032679	regulation of TRAIL production	5/575	27/28891	0.00017238116285207	0.000986971013597614	0.000558391504192545	H2-Q10/H2-Q6/H2-Q4/H2-Q7/H2-K1	5
773	Common	GO:0032759	positive regulation of TRAIL production	5/575	27/28891	0.00017238116285207	0.000986971013597614	0.000558391504192545	H2-Q10/H2-Q6/H2-Q4/H2-Q7/H2-K1	5
774	Common	GO:0035739	CD4-positive, alpha-beta T cell proliferation	5/575	27/28891	0.00017238116285207	0.000986971013597614	0.000558391504192545	Cd44/Lilrb4a/Cd274/Irgm1/Tarm1	5
775	Common	GO:0046426	negative regulation of receptor signaling pathway via JAK-STAT	5/575	27/28891	0.00017238116285207	0.000986971013597614	0.000558391504192545	Gbp3/Socs3/Irf1/Gbp7/Bcl3	5
776	Common	GO:0051969	regulation of transmission of nerve impulse	5/575	27/28891	0.00017238116285207	0.000986971013597614	0.000558391504192545	Ghsr/Il6/Ifng/Gpr35/Itga2	5
777	Common	GO:0043620	regulation of DNA-templated transcription in response to stress	6/575	42/28891	0.000172769423521104	0.000987920912103302	0.000558928921450107	Muc1/Cebpb/Creb3l1/Egr1/Hmox1/Atf3	6
778	Common	GO:0034112	positive regulation of homotypic cell-cell adhesion	4/575	15/28891	0.000177993363888062	0.00101128454700084	0.00057214719742185	Tnfsf11/Il6/Plaur/Ccl5	4
779	Common	GO:0051709	regulation of killing of cells of another organism	4/575	15/28891	0.000177993363888062	0.00101128454700084	0.00057214719742185	Cxcl1/Cxcl5/Ifng/Clec7a	4
780	Common	GO:0070943	neutrophil-mediated killing of symbiont cell	4/575	15/28891	0.000177993363888062	0.00101128454700084	0.00057214719742185	Trem1/Ncf1/Cxcl1/Cxcl5	4
781	Common	GO:1900226	negative regulation of NLRP3 inflammasome complex assembly	4/575	15/28891	0.000177993363888062	0.00101128454700084	0.00057214719742185	Igtp/Trim30a/Mefv/Irgm1	4
782	Common	GO:2000318	positive regulation of T-helper 17 type immune response	4/575	15/28891	0.000177993363888062	0.00101128454700084	0.00057214719742185	Arid5a/Nfkbiz/Nlrp3/Clec7a	4
783	Common	GO:0042886	amide transport	21/575	432/28891	0.000179177322769229	0.00101671116866371	0.000575217378198454	Tap1/Ghsr/Aqp3/Clcf1/Tnfsf11/Il6/Trh/Il1rn/Cd74/Gipr/Lif/Ptger4/Bdnf/Slc15a3/Kiss1/S100a8/Tnf/Ccl5/Isl1/Ifng/Alox5	21
784	Common	GO:1901652	response to peptide	22/575	464/28891	0.00018025508438867	0.00102152211726896	0.000577939234049604	Fosl2/Egr2/Sgk1/Serpina3f/Ghsr/Nod2/Fpr2/Fcgr2b/Socs3/Irf1/Serpina3n/Stat3/Nfkbia/Serpina3m/Serpina3i/Reg3g/Egr1/Tnf/Cited1/Icam1/Nr4a1/Fut7	22
785	Common	GO:0033003	regulation of mast cell activation	7/575	60/28891	0.000184841080092595	0.00104484595273715	0.000591134992983951	Lilrb4a/Milr1/Fgr/Cd300lf/Cd300lb/Hmox1/Adora3	7
786	Common	GO:0043030	regulation of macrophage activation	7/575	60/28891	0.000184841080092595	0.00104484595273715	0.000591134992983951	Cd1d1/Sphk1/Muc5b/Tafa3/Havcr2/Mmp8/Irgm1	7
787	Common	GO:2001234	negative regulation of apoptotic signaling pathway	15/575	253/28891	0.000185104992335355	0.00104500823500125	0.00059122680625537	Cd44/Itprip/Il19/Muc1/Cd74/Bdnf/Creb3l1/Tnf/Plaur/Serpine1/Hmox1/Icam1/Hspb1/Bdkrb2/Ptgs2	15
788	Common	GO:0030203	glycosaminoglycan metabolic process	9/575	101/28891	0.000189497601046554	0.00106709485608345	0.000603722595289401	Itih4/Cd44/Tgfb1/Lyve1/Fgf2/B3gnt7/Pglyrp1/Ptger4/Hs3st3b1	9
789	Common	GO:0035914	skeletal muscle cell differentiation	9/575	101/28891	0.000189497601046554	0.00106709485608345	0.000603722595289401	Maff/Egr2/Nupr1/Myc/Egr1/Fos/Atf3/Nr4a1/Klhl40	9
790	Common	GO:0042306	regulation of protein import into nucleus	8/575	80/28891	0.00019331417716252	0.00108720872042161	0.000615102271904193	Gbp4/Tgfb1/Zc3h12a/Apod/Il6/Ifng/Ptgs2/Tnfrsf1a	8
791	Common	GO:2001056	positive regulation of cysteine-type endopeptidase activity	11/575	148/28891	0.000193564523719899	0.00108724042842922	0.000615120211115999	Myc/Fas/Ccn1/Ngf/S100a8/Tnf/Mefv/Acer2/Nlrp3/Clec7a/Pmaip1	11
792	Common	GO:2000403	positive regulation of lymphocyte migration	6/575	43/28891	0.00019743849399364	0.00110760003638099	0.00062663892033069	Nedd9/Cxcl10/Ascl2/Ccr7/Ccl5/Ccl7	6
793	Common	GO:0018209	peptidyl-serine modification	18/575	343/28891	0.000203042735590032	0.0011347407222975	0.000641994111339288	Osm/Cd44/Sgk1/Tgfb1/Trim6/Csf3/Igtp/Il6/Lif/Bdnf/Ngf/Tnf/Isl1/Bdkrb2/Ifng/Il11/Irgm1/Ptgs2	18
794	Common	GO:0048608	reproductive structure development	18/575	343/28891	0.000203042735590032	0.0011347407222975	0.000641994111339288	Cd44/Ptx3/Ntrk1/Nupr1/Dhh/Spink2/Cebpb/Inhba/Ptger4/Tiparp/Runx1/Fst/Plaur/Serpine1/Icam1/Adamts1/C3/Serpinb5	18
795	Common	GO:1902074	response to salt	18/575	343/28891	0.000203042735590032	0.0011347407222975	0.000641994111339288	Nt5e/Mt1/Ly6a/Fosb/Junb/Zc3h12a/Fas/Fabp4/Gipr/Bdnf/Alox15/Drd4/Sell/Egr1/Fos/Tnf/Tgm2/Ly6g6e	18
796	Common	GO:0051098	regulation of binding	20/575	405/28891	0.000206371970741069	0.00115046424405448	0.000650889895353327	Tgfb1/Trim6/Gzma/Csf3/Dysf/Cdkn1a/Myc/Tnfsf11/Anxa2/Lif/Bdnf/Ngf/S100a10/Plaur/Hmox1/Isl1/Ifng/Nes/Phlda2/Itga2	20
797	Common	GO:0032069	regulation of nuclease activity	5/575	28/28891	0.000206439848932103	0.00115046424405448	0.000650889895353327	Oas1g/Gzma/Oasl2/Oasl1/Oas1a	5
798	Common	GO:0046545	development of primary female sexual characteristics	10/575	125/28891	0.000206633010748474	0.00115046424405448	0.000650889895353327	Ptx3/Nupr1/Cebpb/Inhba/Ptger4/Tiparp/Runx1/Fst/Serpine1/Adamts1	10
799	Common	GO:0051047	positive regulation of secretion	21/575	437/28891	0.000209400952323543	0.00116441605904068	0.000658783313548014	Tgfb1/Vdr/Clcf1/Fgr/Tnfsf11/Trh/Sphk1/Anxa2/Gipr/Lif/P2ry2/Ptger4/Kiss1/Runx1/S100a8/S100a10/Gal/Isl1/Hcar2/Itgb2/Adora3	21
800	Common	GO:0010810	regulation of cell-substrate adhesion	14/575	228/28891	0.00020978689231732	0.00116510395320732	0.000659172498491791	Angpt2/Bst1/Trem1/Nedd9/Apod/Ccn1/Itga5/Alox15/S100a10/Serpine1/Acer2/Npy/Plet1/Tacstd2	14
801	Common	GO:0007596	blood coagulation	12/575	175/28891	0.000214061852484603	0.00118736181097265	0.000671765166874607	Prss56/Lilrb4a/Il6/F7/Anxa2/F10/Entpd1/Plaur/Serpine1/Tfpi2/Selp/Serpinf2	12
802	Common	GO:0090316	positive regulation of intracellular protein transport	11/575	150/28891	0.000217661935832447	0.00120582541259796	0.000682211186202762	Tgfb1/Ccl2/Zc3h12a/Il6/Sfn/Plk3/Ifng/Slc35d3/Ptgs2/Tnfrsf1a/Pmaip1	11
803	Common	GO:0001913	T cell mediated cytotoxicity	8/575	82/28891	0.000229593522302443	0.0012671851175028	0.000716926225901582	H2-Q10/H2-Q6/Cd1d1/Stx11/Gzmb/H2-Q4/H2-Q7/H2-K1	8
804	Common	GO:0002220	innate immune response activating cell surface receptor signaling pathway	8/575	82/28891	0.000229593522302443	0.0012671851175028	0.000716926225901582	Scimp/Klrk1/Oas1g/Nod2/Nfkbia/Cd14/Oas1a/Clec7a	8
805	Common	GO:0010324	membrane invagination	8/575	82/28891	0.000229593522302443	0.0012671851175028	0.000716926225901582	Fcgr3/Fcgr2b/Msr1/Alox15/Itgb2/Itga2/Clec7a/C3	8
806	Common	GO:0031650	regulation of heat generation	4/575	16/28891	0.000233598539448526	0.00128103972405155	0.000724764647176543	Tnfsf11/Tnf/Ccl5/Ptgs2	4
807	Common	GO:0042454	ribonucleoside catabolic process	4/575	16/28891	0.000233598539448526	0.00128103972405155	0.000724764647176543	Ada/Uox/Cda/Upp1	4
808	Common	GO:0060700	regulation of ribonuclease activity	4/575	16/28891	0.000233598539448526	0.00128103972405155	0.000724764647176543	Oas1g/Oasl2/Oasl1/Oas1a	4
809	Common	GO:0141086	negative regulation of inflammasome-mediated signaling pathway	4/575	16/28891	0.000233598539448526	0.00128103972405155	0.000724764647176543	Igtp/Trim30a/Mefv/Irgm1	4
810	Common	GO:1901722	regulation of cell proliferation involved in kidney development	4/575	16/28891	0.000233598539448526	0.00128103972405155	0.000724764647176543	Myc/Egr1/C3ar1/Ifng	4
811	Common	GO:0061458	reproductive system development	18/575	347/28891	0.000233833719605179	0.00128103972405155	0.000724764647176543	Cd44/Ptx3/Ntrk1/Nupr1/Dhh/Spink2/Cebpb/Inhba/Ptger4/Tiparp/Runx1/Fst/Plaur/Serpine1/Icam1/Adamts1/C3/Serpinb5	18
812	Common	GO:0048511	rhythmic process	17/575	317/28891	0.000234871198284713	0.00128513883494948	0.000727083771718816	Ada/Ptx3/Pde6b/Ntrk1/Il6/Fas/Sik1/Inhba/Ptger4/Bdnf/Ngf/Drd4/Kiss1/Runx1/Egr1/Prok2/Adamts1	17
813	Common	GO:0048534	hematopoietic or lymphoid organ development	10/575	127/28891	0.000235183771259213	0.00128526629237969	0.000727155882393995	Ada/Tgfb1/Tnfsf11/Lta/Fas/Fgf3/Nfkbiz/Ccr7/Ltb/Bcl3	10
814	Common	GO:0010586	miRNA metabolic process	9/575	104/28891	0.000236558334417967	0.00128960574210924	0.00072961098171147	Lilrb4b/Tgfb1/Lilrb4a/Zc3h12a/Myc/Stat3/Egr1/Fos/Tnf	9
815	Common	GO:0046330	positive regulation of JNK cascade	9/575	104/28891	0.000236558334417967	0.00128960574210924	0.00072961098171147	Naip1/Nod2/Fcgr2b/Tnfsf11/Gadd45b/Naip2/Tnf/Gadd45g/Serpinf2	9
816	Common	GO:0015850	organic hydroxy compound transport	17/575	318/28891	0.00024367014637561	0.00132674811317014	0.000750624754314959	Ptgs1/Apoc2/Apoc2l/Slc10a6/Ghsr/Aqp3/Fcgr3/Myc/Anxa2/Entpd1/Msr1/Igfbp3/Nfkbia/Gal/Apof/Adora3/Tgm2	17
817	Common	GO:0002477	antigen processing and presentation of exogenous peptide antigen via MHC class Ib	5/575	29/28891	0.000245390274718498	0.00132797684601009	0.000751319925671868	H2-Q10/H2-Q6/H2-Q4/H2-Q7/H2-K1	5
818	Common	GO:0032928	regulation of superoxide anion generation	5/575	29/28891	0.000245390274718498	0.00132797684601009	0.000751319925671868	Tgfb1/Fpr2/Cxcl1/Itgb2/Clec7a	5
819	Common	GO:0034121	regulation of toll-like receptor signaling pathway	5/575	29/28891	0.000245390274718498	0.00132797684601009	0.000751319925671868	Tasl/Irf7/Cd300lf/Irf1/Trim30a	5
820	Common	GO:0051767	nitric-oxide synthase biosynthetic process	5/575	29/28891	0.000245390274718498	0.00132797684601009	0.000751319925671868	Nod2/Ccl2/Ptger4/Akap12/Ifng	5
821	Common	GO:0051769	regulation of nitric-oxide synthase biosynthetic process	5/575	29/28891	0.000245390274718498	0.00132797684601009	0.000751319925671868	Nod2/Ccl2/Ptger4/Akap12/Ifng	5
822	Common	GO:0033209	tumor necrosis factor-mediated signaling pathway	8/575	83/28891	0.0002497210259135	0.00134976948678063	0.000763649391575667	Naip1/Tnfsf11/Sphk1/Nfkbia/Naip2/Tnf/Mmp8/Tnfrsf1a	8
823	Common	GO:0050817	coagulation	12/575	178/28891	0.000250466490350746	0.00135147536335214	0.000764614513115819	Prss56/Lilrb4a/Il6/F7/Anxa2/F10/Entpd1/Plaur/Serpine1/Tfpi2/Selp/Serpinf2	12
824	Common	GO:0033157	regulation of intracellular protein transport	14/575	232/28891	0.000250815692745924	0.00135147536335214	0.000764614513115819	Gbp4/Tgfb1/Ccl2/Zc3h12a/Apod/Il6/Sfn/Plk3/Ifng/Slc35d3/Lcp1/Ptgs2/Tnfrsf1a/Pmaip1	14
825	Common	GO:0030858	positive regulation of epithelial cell differentiation	7/575	63/28891	0.00025155753443444	0.00135147536335214	0.000764614513115819	Foxa3/Vdr/Wnt10b/Sfn/Fgf2/Lif/Serpine1	7
826	Common	GO:0043457	regulation of cellular respiration	7/575	63/28891	0.00025155753443444	0.00135147536335214	0.000764614513115819	Oas1g/Nupr1/Myc/Ifnlr1/Tnf/Ifng/Oas1a	7
827	Common	GO:0060193	positive regulation of lipase activity	7/575	63/28891	0.00025155753443444	0.00135147536335214	0.000764614513115819	Apoc2/Apoc2l/Htr2b/Ccn1/Cd86/Fgf2/Ccl5	7
828	Common	GO:0010935	regulation of macrophage cytokine production	6/575	45/28891	0.000255066601862668	0.0013686725991254	0.000774344069728009	Tgfb1/Tlr7/Nod2/Cd74/Casp4/Ifng	6
829	Common	GO:0072331	signal transduction by p53 class mediator	11/575	153/28891	0.00025853987593723	0.00138563651241147	0.000783941621151806	Cd44/Cdkn1a/Ifi204/Nupr1/Myc/Muc1/Cd74/Acer2/Bdkrb2/Bcl3/Pmaip1	11
830	Common	GO:0007599	hemostasis	12/575	179/28891	0.00026371513680969	0.00141167030463308	0.000798670572861814	Prss56/Lilrb4a/Il6/F7/Anxa2/F10/Entpd1/Plaur/Serpine1/Tfpi2/Selp/Serpinf2	12
831	Common	GO:0006869	lipid transport	21/575	445/28891	0.000267129273872643	0.00142822546788947	0.000808036868716032	Apoc2/Apoc2l/Slc10a6/Apod/Tnfsf11/Anxa2/Slc43a3/Fabp4/Msr1/Igfbp3/Inhba/P2ry2/Apobr/Nfkbia/Drd4/Runx1/Gal/Bdkrb2/Apof/Crabp1/Ptgs2	21
832	Common	GO:0060191	regulation of lipase activity	8/575	84/28891	0.000271269740838644	0.00144861954152175	0.000819575077331328	Apoc2/Apoc2l/Angptl4/Htr2b/Ccn1/Cd86/Fgf2/Ccl5	8
833	Common	GO:1901222	regulation of non-canonical NF-kappaB signal transduction	9/575	106/28891	0.000273021764649449	0.00145622533053721	0.000823878149975211	Tlr7/Nod2/Zc3h12a/Cd86/Sphk1/Adgrg3/Tnf/Havcr2/Nlrp3	9
834	Common	GO:0034655	nucleobase-containing compound catabolic process	20/575	414/28891	0.000274610098256915	0.00146294084718882	0.000827677539615692	Nt5e/Patl2/Ada/Zar1/Zfp36/Tent5a/Dnase1l3/Ncf1/Zc3h12a/Il6/Uox/Entpd1/Igfbp3/Slfn9/Slfn2/Slfn8/Cda/Pkp1/Tent5b/Upp1	20
835	Common	GO:0010517	regulation of phospholipase activity	7/575	64/28891	0.00027766474468645	0.00147744246783461	0.000835882017410959	Apoc2/Apoc2l/Htr2b/Ccn1/Cd86/Fgf2/Ccl5	7
836	Common	GO:0090257	regulation of muscle system process	15/575	263/28891	0.000280936601164083	0.00149306377867466	0.000844719974288378	Ptgs1/Ada/Ghsr/Ccn4/Ncf1/Zc3h12a/Sphk1/Ptger4/Calca/Tnnc2/Prok2/Itga2/Nr4a1/Ptgs2/Tnfrsf1a	15
837	Common	GO:0043280	positive regulation of cysteine-type endopeptidase activity involved in apoptotic process	10/575	130/28891	0.000284162235693457	0.00150840240524018	0.000853397998913381	Myc/Fas/Ccn1/Ngf/S100a8/Tnf/Acer2/Nlrp3/Clec7a/Pmaip1	10
838	Common	GO:0055074	calcium ion homeostasis	18/575	353/28891	0.000287648732569927	0.0015250874926112	0.000862837801001113	Nt5e/Tgfb1/Vdr/Cxcl10/Ccl2/Tnfsf11/Ccr1/Htr2b/Fgf2/P2ry2/Ngf/Ccl8/Calcb/Calca/Ccl5/Npy/Jsrp1/Tgm2	18
839	Common	GO:0072073	kidney epithelium development	11/575	155/28891	0.000289245417970672	0.00152675000175427	0.000863778386862645	Epcam/Cd44/Tgfb1/Myc/Fgf2/Lif/Bdnf/Cited1/Hs3st3b1/Cxcr2/Tacstd2	11
840	Common	GO:0045932	negative regulation of muscle contraction	5/575	30/28891	0.000289680452729878	0.00152675000175427	0.000863778386862645	Ncf1/Zc3h12a/Ptger4/Calca/Ptgs2	5
841	Common	GO:0060252	positive regulation of glial cell proliferation	5/575	30/28891	0.000289680452729878	0.00152675000175427	0.000863778386862645	Myc/Lta/Il6/Tnf/Gfap	5
842	Common	GO:0060907	positive regulation of macrophage cytokine production	5/575	30/28891	0.000289680452729878	0.00152675000175427	0.000863778386862645	Tlr7/Nod2/Cd74/Casp4/Ifng	5
843	Common	GO:1904893	negative regulation of receptor signaling pathway via STAT	5/575	30/28891	0.000289680452729878	0.00152675000175427	0.000863778386862645	Gbp3/Socs3/Irf1/Gbp7/Bcl3	5
844	Common	GO:0007254	JNK cascade	12/575	181/28891	0.000292005521423609	0.00153718072474537	0.000869679702119702	Tlr7/Naip1/Nod2/Fcgr2b/Tnfsf11/Trib1/Gadd45b/Ptger4/Naip2/Tnf/Gadd45g/Serpinf2	12
845	Common	GO:0150076	neuroinflammatory response	8/575	85/28891	0.000294314734681153	0.00154567419171201	0.000874484989944746	C5ar1/Nupr1/Sphk1/Tafa3/Tnf/Ifng/Mmp8/Ptgs2	8
846	Common	GO:2000379	positive regulation of reactive oxygen species metabolic process	8/575	85/28891	0.000294314734681153	0.00154567419171201	0.000874484989944746	Tgfb1/Fpr2/Zc3h12a/Cdkn1a/Cxcl1/Itgb2/Lcn2/Clec7a	8
847	Common	GO:0006109	regulation of carbohydrate metabolic process	13/575	208/28891	0.000294664246541395	0.00154568270057074	0.00087448980394066	Tgfb1/Cd244a/Nupr1/Myc/Il6/Sik1/Igfbp3/Stat3/Ptger4/Pou1f1/Ifng/Phlda2/Pmaip1	13
848	Common	GO:0010755	regulation of plasminogen activation	4/575	17/28891	0.000300682341579766	0.00157539108919682	0.00089129770567587	S100a10/Plaur/Serpine1/Serpinf2	4
849	Common	GO:0006936	muscle contraction	17/575	324/28891	0.000302728179442115	0.00158424181538436	0.000896305117485303	Ptgs1/Ada/Ghsr/Ncf1/Zc3h12a/Htr2b/Sphk1/Ptger4/Calca/Tnnc2/Bdkrb2/Prok2/Jsrp1/Itga2/Nr4a1/Ptgs2/Tpm1	17
850	Common	GO:0006606	protein import into nucleus	12/575	182/28891	0.000307089933356277	0.00160517714576699	0.00090814954904618	Gbp4/Tgfb1/Zc3h12a/Cdkn1a/Apod/Il6/Stat3/Nfkbia/Ifng/Bcl3/Ptgs2/Tnfrsf1a	12
851	Common	GO:0043524	negative regulation of neuron apoptotic process	13/575	210/28891	0.000323150051200646	0.00168713945650349	0.000954520777125538	C5ar1/Mt1/Clcf1/Ntrk1/Il6/Cebpb/Bdnf/Ngf/Cited1/Hmox1/Isl1/Nes/Lcn2	13
852	Common	GO:0002691	regulation of cellular extravasation	6/575	47/28891	0.000325148249247075	0.00169359164291296	0.000958171184305566	Ccl2/Lyve1/Ptger4/Icam1/Selp/Fut7	6
853	Common	GO:0042789	mRNA transcription by RNA polymerase II	6/575	47/28891	0.000325148249247075	0.00169359164291296	0.000958171184305566	C5ar1/Vdr/Anxa2/Stat3/Nfkbiz/S100a10	6
854	Common	GO:0045778	positive regulation of ossification	7/575	66/28891	0.000336404256686866	0.00174812176895877	0.00098902230220774	Vdr/Tent5a/Ccn1/Wnt10b/Ptger4/Isg15/Alox5	7
855	Common	GO:2000401	regulation of lymphocyte migration	7/575	66/28891	0.000336404256686866	0.00174812176895877	0.00098902230220774	Nedd9/Cxcl10/Apod/Ascl2/Ccr7/Ccl5/Ccl7	7
856	Common	GO:0006027	glycosaminoglycan catabolic process	5/575	31/28891	0.000339775207674134	0.0017574170520328	0.000994281227775052	Cd44/Tgfb1/Lyve1/Fgf2/Pglyrp1	5
857	Common	GO:0042634	regulation of hair cycle	5/575	31/28891	0.000339775207674134	0.0017574170520328	0.000994281227775052	Wnt10b/Inhba/Fst/Tnf/Gal	5
858	Common	GO:0043032	positive regulation of macrophage activation	5/575	31/28891	0.000339775207674134	0.0017574170520328	0.000994281227775052	Cd1d1/Tafa3/Havcr2/Mmp8/Irgm1	5
859	Common	GO:0048535	lymph node development	5/575	31/28891	0.000339775207674134	0.0017574170520328	0.000994281227775052	Tgfb1/Tnfsf11/Lta/Ccr7/Ltb	5
860	Common	GO:0022612	gland morphogenesis	11/575	158/28891	0.000341032934855488	0.00176187131344527	0.000996801283274057	Cd44/Tgfb1/Ccl11/Areg/Vdr/Il6/Cebpb/Tnf/Ifng/Tgm2/Serpinb5	11
861	Common	GO:0007189	adenylate cyclase-activating G protein-coupled receptor signaling pathway	11/575	159/28891	0.000359939688084583	0.00185542161758825	0.00104972856718451	S1pr3/Adgrd1/Cxcl10/Gpr65/Gipr/Adm/Ptger4/Adgrg3/Calcb/Calca/Lpar3	11
862	Common	GO:0051962	positive regulation of nervous system development	19/575	391/28891	0.000359976014936096	0.00185542161758825	0.00104972856718451	Egr2/Sgk1/Tgfb1/Clcf1/Spint1/Ntrk1/Myc/Lta/Il6/Fgf2/Lif/Bdnf/Ngf/Tnf/Acan/Lpar3/Gfap/Ifng/Tgm2	19
863	Common	GO:0002790	peptide secretion	17/575	329/28891	0.00036105414625181	0.00185882221529176	0.00105165249893191	Ghsr/Clcf1/Tnfsf11/Il6/Trh/Il1rn/Cd74/Gipr/Lif/Ptger4/Kiss1/S100a8/Tnf/Ccl5/Isl1/Ifng/Alox5	17
864	Common	GO:0050829	defense response to Gram-negative bacterium	10/575	134/28891	0.00036247978434559	0.0018640019465827	0.00105458299831538	Iigp1/Trem1/Igtp/Adm/Reg3g/Nfkbiz/Cxcl5/Serpine1/Npy/Irgm1	10
865	Common	GO:0019885	antigen processing and presentation of endogenous peptide antigen via MHC class I	6/575	48/28891	0.000365414337605609	0.00187475277365095	0.00106066541655791	H2-Q10/Tap1/H2-Q6/H2-Q4/H2-Q7/H2-K1	6
866	Common	GO:0030501	positive regulation of bone mineralization	6/575	48/28891	0.000365414337605609	0.00187475277365095	0.00106066541655791	Vdr/Tent5a/Ccn1/Wnt10b/Isg15/Alox5	6
867	Common	GO:0001836	release of cytochrome c from mitochondria	7/575	67/28891	0.000369292266456403	0.00189246313710011	0.00107068528173118	Fas/Sfn/Bcl2a1a/Plaur/Bcl2a1b/Bcl2a1d/Pmaip1	7
868	Common	GO:0072088	nephron epithelium morphogenesis	8/575	88/28891	0.000373215391899898	0.00191036403941388	0.00108081294670987	Cd44/Tgfb1/Myc/Fgf2/Lif/Cited1/Hs3st3b1/Tacstd2	8
869	Common	GO:0062013	positive regulation of small molecule metabolic process	12/575	186/28891	0.000374212392815804	0.00191326313150819	0.00108245314522941	Apoc2/Apoc2l/Ghsr/Cd244a/Myc/Cd74/Stat3/Tnf/Pou1f1/Ifng/Ptgs2/Pmaip1	12
870	Common	GO:0016045	detection of bacterium	4/575	18/28891	0.000380530347396289	0.00193665101200654	0.00109568513846065	Naip1/Nod2/Pglyrp1/Naip2	4
871	Common	GO:0035745	T-helper 2 cell cytokine production	4/575	18/28891	0.000380530347396289	0.00193665101200654	0.00109568513846065	Fosl2/Il6/Rsad2/Nlrp3	4
872	Common	GO:0140131	positive regulation of lymphocyte chemotaxis	4/575	18/28891	0.000380530347396289	0.00193665101200654	0.00109568513846065	Nedd9/Ccr7/Ccl5/Ccl7	4
873	Common	GO:1901386	negative regulation of voltage-gated calcium channel activity	4/575	18/28891	0.000380530347396289	0.00193665101200654	0.00109568513846065	Dysf/Drd4/Gem/Gpr35	4
874	Common	GO:0007188	adenylate cyclase-modulating G protein-coupled receptor signaling pathway	14/575	242/28891	0.000384696949219862	0.00195561618464971	0.00110641492802244	S1pr3/Adgrd1/Cxcl10/Fpr2/Gpr65/Gipr/Adm/Ptger4/Drd4/Adgrg3/Calcb/Calca/Akap12/Lpar3	14
875	Common	GO:0051170	import into nucleus	12/575	187/28891	0.00039280693387202	0.00199456137964958	0.00112844867138212	Gbp4/Tgfb1/Zc3h12a/Cdkn1a/Apod/Il6/Stat3/Nfkbia/Ifng/Bcl3/Ptgs2/Tnfrsf1a	12
876	Common	GO:0010623	programmed cell death involved in cell development	5/575	32/28891	0.000396155432948847	0.00200697672587426	0.001135472812677	Dnase1l3/Ntrk1/Fgf2/Bdnf/Casp4	5
877	Common	GO:0150077	regulation of neuroinflammatory response	5/575	32/28891	0.000396155432948847	0.00200697672587426	0.001135472812677	Nupr1/Sphk1/Tafa3/Mmp8/Ptgs2	5
878	Common	GO:0030330	DNA damage response, signal transduction by p53 class mediator	7/575	68/28891	0.000404703331843182	0.00204154750243258	0.00115503167272208	Cd44/Cdkn1a/Muc1/Cd74/Acer2/Bcl3/Pmaip1	7
879	Common	GO:0042698	ovulation cycle	7/575	68/28891	0.000404703331843182	0.00204154750243258	0.00115503167272208	Ptx3/Inhba/Ptger4/Kiss1/Runx1/Egr1/Adamts1	7
880	Common	GO:0061045	negative regulation of wound healing	7/575	68/28891	0.000404703331843182	0.00204154750243258	0.00115503167272208	Anxa2/Fgf2/Tnf/Plaur/Serpine1/Alox5/Serpinf2	7
881	Common	GO:0048771	tissue remodeling	13/575	215/28891	0.00040481731929847	0.00204154750243258	0.00115503167272208	Fosl2/Angpt2/Vdr/Ctsk/Tnfsf11/Il6/Il20ra/Lif/Ptger4/Ctss/Tgm2/Fcgr4/Timp1	13
882	Common	GO:0006887	exocytosis	19/575	395/28891	0.000407934367040661	0.00205493468567081	0.00116260564326662	Milr1/Rab44/Fgr/Ccr1/Anxa2/Stx11/P2ry2/Myo1g/Ccl8/Tnfaip2/S100a10/Lat2/Hmox1/Ccl5/Npy/Itgb2/Sytl1/Adora3/Fcgr4	19
883	Common	GO:0001774	microglial cell activation	6/575	49/28891	0.000409475814250992	0.00205803285375244	0.0011643584715782	C5ar1/Sphk1/Tafa3/Tnf/Ifng/Mmp8	6
884	Common	GO:0010799	regulation of peptidyl-threonine phosphorylation	6/575	49/28891	0.000409475814250992	0.00205803285375244	0.0011643584715782	Tgfb1/Trim6/Igtp/Sphk1/Chi3l1/Irgm1	6
885	Common	GO:0098773	skin epidermis development	11/575	162/28891	0.000422024367203708	0.00211870538247014	0.00119868473253935	Wnt10b/Sfn/Inhba/Cldn4/Runx1/Fst/Nfkbiz/Tnf/Gal/Krt16/Ptgs2	11
886	Common	GO:0072028	nephron morphogenesis	8/575	90/28891	0.000434785842803851	0.00218030869026807	0.00123353759369799	Cd44/Tgfb1/Myc/Fgf2/Lif/Cited1/Hs3st3b1/Tacstd2	8
887	Common	GO:1905952	regulation of lipid localization	12/575	190/28891	0.000453341262340719	0.00227079507167961	0.00128473142404277	Apoc2/Apoc2l/Zc3h12a/Tnfsf11/Anxa2/Msr1/Igfbp3/P2ry2/Nfkbia/Runx1/Gal/C3	12
888	Common	GO:0002475	antigen processing and presentation via MHC class Ib	6/575	50/28891	0.000457576245700829	0.00228130656834783	0.0012906784380432	H2-Q10/H2-Q6/Cd1d1/H2-Q4/H2-Q7/H2-K1	6
889	Common	GO:0002483	antigen processing and presentation of endogenous peptide antigen	6/575	50/28891	0.000457576245700829	0.00228130656834783	0.0012906784380432	H2-Q10/Tap1/H2-Q6/H2-Q4/H2-Q7/H2-K1	6
890	Common	GO:0010837	regulation of keratinocyte proliferation	6/575	50/28891	0.000457576245700829	0.00228130656834783	0.0012906784380432	Zfp36/Vdr/Sfn/Tgm1/Lrg1/Reg3g	6
891	Common	GO:0033628	regulation of cell adhesion mediated by integrin	6/575	50/28891	0.000457576245700829	0.00228130656834783	0.0012906784380432	Ada/Muc1/Lif/Serpine1/Acer2/Ccl5	6
892	Common	GO:0046425	regulation of receptor signaling pathway via JAK-STAT	10/575	138/28891	0.000458007080568595	0.00228130656834783	0.0012906784380432	Gbp3/Socs3/Irf1/Il6/Gbp7/Lif/Tnf/Cxcl5/Ifng/Bcl3	10
893	Common	GO:0001822	kidney development	17/575	336/28891	0.000458908544122145	0.00228271458203791	0.0012914750398395	Angpt2/Epcam/Cd44/Tgfb1/Myc/Fgf2/Lif/Bdnf/Tiparp/Egr1/Cited1/C3ar1/Hs3st3b1/Ifng/Adamts1/Cxcr2/Tacstd2	17
894	Common	GO:0002230	positive regulation of defense response to virus by host	5/575	33/28891	0.000459317316304725	0.00228271458203791	0.0012914750398395	Trim6/Zc3h12a/Il27/Il12rb1/Ccl5	5
895	Common	GO:0001878	response to yeast	4/575	19/28891	0.000474453040318503	0.00234743302687652	0.00132809032971584	Ptx3/Ncf1/Npy/Clec7a	4
896	Common	GO:0030214	hyaluronan catabolic process	4/575	19/28891	0.000474453040318503	0.00234743302687652	0.00132809032971584	Cd44/Tgfb1/Lyve1/Fgf2	4
897	Common	GO:0045986	negative regulation of smooth muscle contraction	4/575	19/28891	0.000474453040318503	0.00234743302687652	0.00132809032971584	Ncf1/Ptger4/Calca/Ptgs2	4
898	Common	GO:2000319	regulation of T-helper 17 cell differentiation	4/575	19/28891	0.000474453040318503	0.00234743302687652	0.00132809032971584	Zc3h12a/Ascl2/Nfkbiz/Nlrp3	4
899	Common	GO:0002752	cell surface pattern recognition receptor signaling pathway	7/575	70/28891	0.000483652698693631	0.00238763215588422	0.00135083350231625	Scimp/Oas1g/Nod2/Nfkbia/Cd14/Oas1a/Clec7a	7
900	Common	GO:0006801	superoxide metabolic process	7/575	70/28891	0.000483652698693631	0.00238763215588422	0.00135083350231625	Tgfb1/Fpr2/Ncf1/Cxcl1/Ncf4/Itgb2/Clec7a	7
901	Common	GO:0045860	positive regulation of protein kinase activity	18/575	369/28891	0.000486917501847082	0.00240108153241574	0.00135844265951379	Tgfb1/Nod2/Nedd9/Cdkn1a/Igtp/Tnfsf11/Htr2b/Ccn1/Cd86/Il1rn/Fgf2/Drd4/Egr1/Ccr7/Tnf/Ifng/Chi3l1/Irgm1	18
902	Common	GO:0032388	positive regulation of intracellular transport	12/575	192/28891	0.000497919310617608	0.00245261141582487	0.0013875963516803	Tgfb1/Ccl2/Zc3h12a/Il6/Anxa2/Sfn/Plk3/Ifng/Slc35d3/Ptgs2/Tnfrsf1a/Pmaip1	12
903	Common	GO:0009261	ribonucleotide catabolic process	6/575	51/28891	0.000509966762208957	0.00250639637665309	0.00141802588280739	Nt5e/Ada/Uox/Entpd1/Cda/Upp1	6
904	Common	GO:1902041	regulation of extrinsic apoptotic signaling pathway via death domain receptors	6/575	51/28891	0.000509966762208957	0.00250639637665309	0.00141802588280739	Itprip/Serpine1/Hmox1/Icam1/Atf3/Pmaip1	6
905	Common	GO:0019731	antibacterial humoral response	10/575	140/28891	0.000513092512422321	0.00251897241181478	0.00142514093592847	H2-Q10/H2-Q6/Wfdc21/Nod2/Klk7/Adm/H2-Q4/H2-Q7/H2-K1/Npy	10
906	Common	GO:0060986	endocrine hormone secretion	7/575	71/28891	0.000527480562629729	0.00258675070614116	0.00146348737488067	Vdr/Lif/Inhba/Kiss1/Runx1/Gal/Hcar2	7
907	Common	GO:0009119	ribonucleoside metabolic process	5/575	34/28891	0.000529771538955285	0.00258941138347451	0.00146499268719266	Nt5e/Ada/Uox/Cda/Upp1	5
908	Common	GO:0018149	peptide cross-linking	5/575	34/28891	0.000529771538955285	0.00258941138347451	0.00146499268719266	Stfa2/Tgm1/Cstdc4/Tgm2/Stfa2l1	5
909	Common	GO:0070741	response to interleukin-6	5/575	34/28891	0.000529771538955285	0.00258941138347451	0.00146499268719266	Sbno2/Il6/Stat3/Cited1/Selp	5
910	Common	GO:0046887	positive regulation of hormone secretion	12/575	194/28891	0.000546131358427039	0.00266644134669377	0.00150857337643004	Vdr/Clcf1/Tnfsf11/Trh/Gipr/Lif/Ptger4/Kiss1/Runx1/Gal/Isl1/Hcar2	12
911	Common	GO:0046890	regulation of lipid biosynthetic process	13/575	222/28891	0.000548144326839114	0.00267333177183994	0.0015124717227937	Apoc2/Apoc2l/Dhh/Htr2b/Ccn1/Sphk1/Sik1/Cd74/Egr1/Tnf/Ifng/C3/Ptgs2	13
912	Common	GO:0007015	actin filament organization	21/575	471/28891	0.000562099118421876	0.00273838419204868	0.00154927596351736	Plekhg2/Ghsr/Ccl11/Csf3/Rhoj/Pstpip1/Capg/Gpr65/Myo1g/Ptger4/Alox15/Casp4/Ccl24/S100a10/Tagln2/Icam1/Lcp1/Serpinf2/Tacstd2/Rflna/Tpm1	21
913	Common	GO:0009299	mRNA transcription	6/575	52/28891	0.000566905906891962	0.00275274638723605	0.00155740155957205	C5ar1/Vdr/Anxa2/Stat3/Nfkbiz/S100a10	6
914	Common	GO:0032728	positive regulation of interferon-beta production	6/575	52/28891	0.000566905906891962	0.00275274638723605	0.00155740155957205	Oas1g/Tlr7/Irf7/Irf1/Isg15/Oas1a	6
915	Common	GO:0050687	negative regulation of defense response to virus	6/575	52/28891	0.000566905906891962	0.00275274638723605	0.00155740155957205	Igtp/Fgl2/Trim30a/Mefv/Rnf125/Irgm1	6
916	Common	GO:0072089	stem cell proliferation	10/575	142/28891	0.000573558037245491	0.00277402838296004	0.00156944212149415	Epcam/Tgfb1/Cxcl1/Wnt10b/Sfn/Fgf2/Prg4/Ngf/Nes/Irgm1	10
917	Common	GO:0002279	mast cell activation involved in immune response	7/575	72/28891	0.000574410558704307	0.00277402838296004	0.00156944212149415	Lilrb4a/Milr1/Rab44/Fgr/Lat2/Hmox1/Adora3	7
918	Common	GO:0009166	nucleotide catabolic process	7/575	72/28891	0.000574410558704307	0.00277402838296004	0.00156944212149415	Nt5e/Ada/Ncf1/Uox/Entpd1/Cda/Upp1	7
919	Common	GO:0032608	interferon-beta production	7/575	72/28891	0.000574410558704307	0.00277402838296004	0.00156944212149415	Oas1g/Tlr7/Irf7/Irf1/Rel/Isg15/Oas1a	7
920	Common	GO:0032648	regulation of interferon-beta production	7/575	72/28891	0.000574410558704307	0.00277402838296004	0.00156944212149415	Oas1g/Tlr7/Irf7/Irf1/Rel/Isg15/Oas1a	7
921	Common	GO:0051341	regulation of oxidoreductase activity	8/575	94/28891	0.000582677754635207	0.00281011543723334	0.00158985883509559	Gzma/Nod2/Vdr/Htr2b/Slamf8/Tnf/Ifng/Alox5	8
922	Common	GO:0009159	deoxyribonucleoside monophosphate catabolic process	4/575	20/28891	0.000583780452074358	0.00281011543723334	0.00158985883509559	Ada/Uox/Cda/Upp1	4
923	Common	GO:0036003	positive regulation of transcription from RNA polymerase II promoter in response to stress	4/575	20/28891	0.000583780452074358	0.00281011543723334	0.00158985883509559	Muc1/Cebpb/Creb3l1/Atf3	4
924	Common	GO:0045833	negative regulation of lipid metabolic process	9/575	118/28891	0.000602792019898397	0.00289849019957638	0.00163985798988081	Apoc2/Apoc2l/Ch25h/Apod/Sphk1/Sik1/Tnf/Hcar2/Gimap5	9
925	Common	GO:0046434	organophosphate catabolic process	10/575	143/28891	0.000605931689419908	0.00291043729307314	0.00164661721119174	Apoc2/Apoc2l/Nt5e/Ada/Plbd1/Ncf1/Uox/Entpd1/Cda/Upp1	10
926	Common	GO:0090322	regulation of superoxide metabolic process	5/575	35/28891	0.000608042452157117	0.00291742183038237	0.00165056880271819	Tgfb1/Fpr2/Cxcl1/Itgb2/Clec7a	5
927	Common	GO:1905330	regulation of morphogenesis of an epithelium	7/575	73/28891	0.000624597877768549	0.00298635851107938	0.00168957061361042	Tgfb1/Cxcl10/Fgf2/Lif/Tnf/Lcn2/Tacstd2	7
928	Common	GO:2001244	positive regulation of intrinsic apoptotic signaling pathway	7/575	73/28891	0.000624597877768549	0.00298635851107938	0.00168957061361042	Nupr1/Myc/Il19/Il20ra/Rnf183/S100a8/Pmaip1	7
929	Common	GO:0002260	lymphocyte homeostasis	8/575	95/28891	0.00062536654228316	0.00298635851107938	0.00168957061361042	Ada/Cd44/Tgfb1/Fas/Cd74/Bcl2a1a/Gimap5/Pmaip1	8
930	Common	GO:0140747	regulation of ncRNA transcription	8/575	95/28891	0.00062536654228316	0.00298635851107938	0.00168957061361042	Lilrb4b/Tgfb1/Lilrb4a/Myc/Stat3/Egr1/Fos/Tnf	8
931	Common	GO:0051099	positive regulation of binding	12/575	197/28891	0.000625770824626357	0.00298635851107938	0.00168957061361042	Tgfb1/Trim6/Csf3/Myc/Anxa2/Bdnf/Ngf/S100a10/Plaur/Isl1/Ifng/Itga2	12
932	Common	GO:0002269	leukocyte activation involved in inflammatory response	6/575	53/28891	0.000628659472173173	0.00299050753197581	0.00169191797537421	C5ar1/Sphk1/Tafa3/Tnf/Ifng/Mmp8	6
933	Common	GO:0046456	icosanoid biosynthetic process	6/575	53/28891	0.000628659472173173	0.00299050753197581	0.00169191797537421	Ptgs1/Sphk1/Cd74/Mgst2/Alox5/Ptgs2	6
934	Common	GO:1902895	positive regulation of miRNA transcription	6/575	53/28891	0.000628659472173173	0.00299050753197581	0.00169191797537421	Tgfb1/Myc/Stat3/Egr1/Fos/Tnf	6
935	Common	GO:0051222	positive regulation of protein transport	17/575	346/28891	0.000637922067916211	0.00303132379438687	0.00171501029910939	Tgfb1/Ccl2/Zc3h12a/Il6/Trh/Sfn/Gipr/Ptger4/Plk3/Tnf/Isl1/Ifng/Hcar2/Slc35d3/Ptgs2/Tnfrsf1a/Pmaip1	17
936	Common	GO:2001236	regulation of extrinsic apoptotic signaling pathway	11/575	171/28891	0.000664514016521087	0.00315431172585811	0.00178459229807957	Itprip/Il19/Inhba/Siglec1/Tnf/Serpine1/Hmox1/Icam1/Atf3/Ltb/Pmaip1	11
937	Common	GO:0043535	regulation of blood vessel endothelial cell migration	8/575	96/28891	0.000670543614587565	0.00317953605081382	0.0017988632833063	Angpt2/Tgfb1/Rhoj/Fgf2/Tnf/Hmox1/Hspb1/Ptgs2	8
938	Common	GO:0001893	maternal placenta development	5/575	36/28891	0.000694667235037786	0.00328385540925036	0.00185788329774568	Ghsr/Junb/Lif/Kiss1/Ptgs2	5
939	Common	GO:1902253	regulation of intrinsic apoptotic signaling pathway by p53 class mediator	5/575	36/28891	0.000694667235037786	0.00328385540925036	0.00185788329774568	Cd44/Myc/Muc1/Cd74/Bdkrb2	5
940	Common	GO:0010718	positive regulation of epithelial to mesenchymal transition	6/575	54/28891	0.000695500324128874	0.00328385540925036	0.00185788329774568	Tgfb1/Il6/Lrg1/Isl1/Tgfb1i1/Glipr2	6
941	Common	GO:0042307	positive regulation of protein import into nucleus	6/575	54/28891	0.000695500324128874	0.00328385540925036	0.00185788329774568	Tgfb1/Zc3h12a/Il6/Ifng/Ptgs2/Tnfrsf1a	6
942	Common	GO:0019886	antigen processing and presentation of exogenous peptide antigen via MHC class II	4/575	21/28891	0.000709857127944532	0.00333040677873026	0.00188422033183076	H2-Ab1/Fcgr2b/Cd74/Ctss	4
943	Common	GO:0032674	regulation of interleukin-5 production	4/575	21/28891	0.000709857127944532	0.00333040677873026	0.00188422033183076	Lilrb4b/Lilrb4a/Il17ra/Nlrp3	4
944	Common	GO:0035821	modulation of process of another organism	4/575	21/28891	0.000709857127944532	0.00333040677873026	0.00188422033183076	Cxcl1/Cxcl5/Ifng/Clec7a	4
945	Common	GO:0051770	positive regulation of nitric-oxide synthase biosynthetic process	4/575	21/28891	0.000709857127944532	0.00333040677873026	0.00188422033183076	Nod2/Ccl2/Akap12/Ifng	4
946	Common	GO:0060340	positive regulation of type I interferon-mediated signaling pathway	4/575	21/28891	0.000709857127944532	0.00333040677873026	0.00188422033183076	Nlrc5/Trim6/Zbp1/Irf7	4
947	Common	GO:0090050	positive regulation of cell migration involved in sprouting angiogenesis	4/575	21/28891	0.000709857127944532	0.00333040677873026	0.00188422033183076	Rhoj/Fgf2/Hmox1/Ptgs2	4
948	Common	GO:0014902	myotube differentiation	10/575	146/28891	0.000712236080442626	0.00333804314916307	0.00188854070630356	Cd53/Scgb3a1/Dysf/Cxcl10/Myc/Sik1/Wnt10b/Bdnf/Ccl8/Klhl40	10
949	Common	GO:0032956	regulation of actin cytoskeleton organization	17/575	351/28891	0.000747933523976768	0.00350165294734329	0.00198110504714827	Plekhg2/Bst1/Tgfb1/Ccl11/Csf3/Nedd9/Fgr/Capg/Gpr65/Ptger4/Alox15/Ccl24/S100a10/Icam1/Serpinf2/Tacstd2/Tpm1	17
950	Common	GO:0006690	icosanoid metabolic process	10/575	147/28891	0.00075091101273336	0.00351189224165718	0.00198689805917702	Ptgs1/Dpep2/Ncf1/Sphk1/Cd74/Mgst2/Alox15/Alox5/Ptgs2/Tnfrsf1a	10
951	Common	GO:0008406	gonad development	14/575	259/28891	0.000752288748991096	0.00351463607967134	0.00198845042071032	Ptx3/Ntrk1/Nupr1/Dhh/Spink2/Cebpb/Inhba/Ptger4/Tiparp/Runx1/Fst/Serpine1/Icam1/Adamts1	14
952	Common	GO:0022602	ovulation cycle process	6/575	55/28891	0.000767708215327701	0.00357914753483838	0.00202494860352632	Ptx3/Inhba/Ptger4/Kiss1/Runx1/Adamts1	6
953	Common	GO:0051353	positive regulation of oxidoreductase activity	6/575	55/28891	0.000767708215327701	0.00357914753483838	0.00202494860352632	Nod2/Vdr/Htr2b/Tnf/Ifng/Alox5	6
954	Common	GO:0072001	renal system development	17/575	352/28891	0.000771781195586149	0.00359436462472669	0.00203355786721805	Angpt2/Epcam/Cd44/Tgfb1/Myc/Fgf2/Lif/Bdnf/Tiparp/Egr1/Cited1/C3ar1/Hs3st3b1/Ifng/Adamts1/Cxcr2/Tacstd2	17
955	Common	GO:0071902	positive regulation of protein serine/threonine kinase activity	12/575	202/28891	0.000780085464201334	0.00362543903498591	0.00205113861320501	Tgfb1/Nod2/Igtp/Tnfsf11/Htr2b/Il1rn/Fgf2/Drd4/Ccr7/Tnf/Ifng/Irgm1	12
956	Common	GO:1902075	cellular response to salt	12/575	202/28891	0.000780085464201334	0.00362543903498591	0.00205113861320501	Mt1/Ly6a/Fosb/Junb/Zc3h12a/Fas/Fabp4/Alox15/Egr1/Fos/Tgm2/Ly6g6e	12
957	Common	GO:0014912	negative regulation of smooth muscle cell migration	5/575	37/28891	0.000790195037212533	0.00366093488043304	0.00207122084283357	Trib1/Igfbp3/Drd4/Serpine1/Tpm1	5
958	Common	GO:0039532	negative regulation of viral-induced cytoplasmic pattern recognition receptor signaling pathway	5/575	37/28891	0.000790195037212533	0.00366093488043304	0.00207122084283357	Igtp/Trim30a/Mefv/Rnf125/Irgm1	5
959	Common	GO:0050869	negative regulation of B cell activation	5/575	37/28891	0.000790195037212533	0.00366093488043304	0.00207122084283357	Lilrb4a/Fcgr2b/Fas/Parp3/Tbc1d10c	5
960	Common	GO:0043542	endothelial cell migration	13/575	231/28891	0.000793485806232782	0.00367016203438368	0.0020764412234759	Angpt2/Tgfb1/Zc3h12a/Rhoj/Fgf2/Adamts9/Tnf/Hmox1/Hspb1/Itgb2/Lcn2/Nr4a1/Ptgs2	13
961	Common	GO:0046824	positive regulation of nucleocytoplasmic transport	7/575	76/28891	0.000796316948266007	0.00367016203438368	0.0020764412234759	Tgfb1/Zc3h12a/Il6/Sfn/Ifng/Ptgs2/Tnfrsf1a	7
962	Common	GO:0051926	negative regulation of calcium ion transport	7/575	76/28891	0.000796316948266007	0.00367016203438368	0.0020764412234759	Tgfb1/Dysf/Drd4/Gem/Icam1/Gpr35/Ptgs2	7
963	Common	GO:1901224	positive regulation of non-canonical NF-kappaB signal transduction	7/575	76/28891	0.000796316948266007	0.00367016203438368	0.0020764412234759	Tlr7/Nod2/Cd86/Sphk1/Tnf/Havcr2/Nlrp3	7
964	Common	GO:1904705	regulation of vascular associated smooth muscle cell proliferation	7/575	76/28891	0.000796316948266007	0.00367016203438368	0.0020764412234759	Cdkn1a/Fgf2/Drd4/Tnf/Hmox1/Adamts1/Tpm1	7
965	Common	GO:0002062	chondrocyte differentiation	9/575	123/28891	0.000813156460015586	0.00374389031279715	0.00211815394220586	Fosl2/Mustn1/Col27a1/Tgfb1/Arid5a/Ccn4/Runx1/Acan/Rflna	9
966	Common	GO:0045598	regulation of fat cell differentiation	10/575	149/28891	0.000833455582215017	0.00383337800391441	0.00216878275071315	Tgfb1/Zfp36/Ccn4/Zc3h12a/Cebpb/Wnt10b/Tnf/Alox5/Tgfb1i1/Ptgs2	10
967	Common	GO:0044060	regulation of endocrine process	6/575	56/28891	0.000845569586758163	0.00387156665157692	0.00219038846771757	Vdr/Lif/Inhba/Kiss1/Runx1/Gal	6
968	Common	GO:0006196	AMP catabolic process	3/575	10/28891	0.000847858283138498	0.00387156665157692	0.00219038846771757	Nt5e/Ada/Uox	3
969	Common	GO:0014827	intestine smooth muscle contraction	3/575	10/28891	0.000847858283138498	0.00387156665157692	0.00219038846771757	Ghsr/Htr2b/Ptger4	3
970	Common	GO:0071351	cellular response to interleukin-18	3/575	10/28891	0.000847858283138498	0.00387156665157692	0.00219038846771757	Casp4/Ifng/Il18rap	3
971	Common	GO:0150078	positive regulation of neuroinflammatory response	3/575	10/28891	0.000847858283138498	0.00387156665157692	0.00219038846771757	Nupr1/Tafa3/Mmp8	3
972	Common	GO:1901724	positive regulation of cell proliferation involved in kidney development	3/575	10/28891	0.000847858283138498	0.00387156665157692	0.00219038846771757	Myc/Egr1/C3ar1	3
973	Common	GO:2000109	regulation of macrophage apoptotic process	3/575	10/28891	0.000847858283138498	0.00387156665157692	0.00219038846771757	Ghsr/Nod2/Ccl5	3
974	Common	GO:0009164	nucleoside catabolic process	4/575	22/28891	0.00085403740131453	0.00387984475873257	0.00219507191296857	Ada/Uox/Cda/Upp1	4
975	Common	GO:0032634	interleukin-5 production	4/575	22/28891	0.00085403740131453	0.00387984475873257	0.00219507191296857	Lilrb4b/Lilrb4a/Il17ra/Nlrp3	4
976	Common	GO:0042730	fibrinolysis	4/575	22/28891	0.00085403740131453	0.00387984475873257	0.00219507191296857	Anxa2/Plaur/Serpine1/Serpinf2	4
977	Common	GO:0072111	cell proliferation involved in kidney development	4/575	22/28891	0.00085403740131453	0.00387984475873257	0.00219507191296857	Myc/Egr1/C3ar1/Ifng	4
978	Common	GO:1902254	negative regulation of intrinsic apoptotic signaling pathway by p53 class mediator	4/575	22/28891	0.00085403740131453	0.00387984475873257	0.00219507191296857	Cd44/Muc1/Cd74/Bdkrb2	4
979	Common	GO:0043534	blood vessel endothelial cell migration	9/575	124/28891	0.000861652359389188	0.00391044068719731	0.00221238195174602	Angpt2/Tgfb1/Rhoj/Fgf2/Tnf/Hmox1/Hspb1/Nr4a1/Ptgs2	9
980	Common	GO:0045137	development of primary sexual characteristics	14/575	263/28891	0.000872571644299743	0.00395595491390179	0.00223813220900944	Ptx3/Ntrk1/Nupr1/Dhh/Spink2/Cebpb/Inhba/Ptger4/Tiparp/Runx1/Fst/Serpine1/Icam1/Adamts1	14
981	Common	GO:0010594	regulation of endothelial cell migration	11/575	177/28891	0.000883267913019316	0.00400036629719146	0.00226325851847216	Angpt2/Tgfb1/Zc3h12a/Rhoj/Fgf2/Adamts9/Tnf/Hmox1/Hspb1/Lcn2/Ptgs2	11
982	Common	GO:0090276	regulation of peptide hormone secretion	14/575	264/28891	0.000905053954007674	0.004094862237939	0.00231672080841497	Ghsr/Clcf1/Tnfsf11/Il6/Trh/Gipr/Lif/Ptger4/Kiss1/Tnf/Ccl5/Isl1/Ifng/Alox5	14
983	Common	GO:0006919	activation of cysteine-type endopeptidase activity involved in apoptotic process	7/575	78/28891	0.000930110602845444	0.00420394853351201	0.0023784377786528	Myc/Ngf/S100a8/Tnf/Acer2/Nlrp3/Pmaip1	7
984	Common	GO:0007229	integrin-mediated signaling pathway	8/575	101/28891	0.000937531230317191	0.00423318217103585	0.00239497708386548	Itgad/Fgr/Itga5/Isg15/Itgb2/Itga2/Timp1/Itga2b	8
985	Common	GO:0006874	intracellular calcium ion homeostasis	16/575	327/28891	0.000950672591253538	0.0042881607339487	0.00242608191067427	Tgfb1/Vdr/Cxcl10/Ccl2/Ccr1/Htr2b/Fgf2/P2ry2/Ngf/Ccl8/Calcb/Calca/Ccl5/Npy/Jsrp1/Tgm2	16
986	Common	GO:1905954	positive regulation of lipid localization	9/575	126/28891	0.000965699880449761	0.00435152593188467	0.00246193158376645	Zc3h12a/Tnfsf11/Anxa2/Msr1/P2ry2/Nfkbia/Runx1/Gal/C3	9
987	Common	GO:0061180	mammary gland epithelium development	7/575	79/28891	0.00100332731355254	0.00451649772453286	0.00255526649044256	Tgfb1/Ccl11/Areg/Vdr/Tnfsf11/Cebpb/Fgf2	7
988	Common	GO:0034381	plasma lipoprotein particle clearance	5/575	39/28891	0.0010102109258786	0.00454288172437106	0.00257019357660142	Apoc2/Apoc2l/Il19/Anxa2/Msr1	5
989	Common	GO:0002693	positive regulation of cellular extravasation	4/575	23/28891	0.00101768096410202	0.00455209112829082	0.0025754039149362	Ccl2/Lyve1/Ptger4/Icam1	4
990	Common	GO:0010984	regulation of lipoprotein particle clearance	4/575	23/28891	0.00101768096410202	0.00455209112829082	0.0025754039149362	Apoc2/Apoc2l/Il19/Anxa2	4
991	Common	GO:0048670	regulation of collateral sprouting	4/575	23/28891	0.00101768096410202	0.00455209112829082	0.0025754039149362	Ifrd1/Bdnf/Ngf/Lpar3	4
992	Common	GO:1903672	positive regulation of sprouting angiogenesis	4/575	23/28891	0.00101768096410202	0.00455209112829082	0.0025754039149362	Ghsr/Fgf2/Itga5/Tnn	4
993	Common	GO:0043536	positive regulation of blood vessel endothelial cell migration	6/575	58/28891	0.00101943071632891	0.00455209112829082	0.0025754039149362	Tgfb1/Rhoj/Fgf2/Hmox1/Hspb1/Ptgs2	6
994	Common	GO:0045604	regulation of epidermal cell differentiation	6/575	58/28891	0.00101943071632891	0.00455209112829082	0.0025754039149362	Maff/Zfp36/Vdr/Sfn/Fgf2/Reg3g	6
995	Common	GO:0061900	glial cell activation	6/575	58/28891	0.00101943071632891	0.00455209112829082	0.0025754039149362	C5ar1/Sphk1/Tafa3/Tnf/Ifng/Mmp8	6
996	Common	GO:1904951	positive regulation of establishment of protein localization	17/575	362/28891	0.0010482578247273	0.00467611397114797	0.00264557142829083	Tgfb1/Ccl2/Zc3h12a/Il6/Trh/Sfn/Gipr/Ptger4/Plk3/Tnf/Isl1/Ifng/Hcar2/Slc35d3/Ptgs2/Tnfrsf1a/Pmaip1	17
997	Common	GO:1901292	nucleoside phosphate catabolic process	7/575	80/28891	0.00108099980608309	0.00481250715273264	0.00272273761937182	Nt5e/Ada/Ncf1/Uox/Entpd1/Cda/Upp1	7
998	Common	GO:1903510	mucopolysaccharide metabolic process	7/575	80/28891	0.00108099980608309	0.00481250715273264	0.00272273761937182	Itih4/Cd44/Tgfb1/Lyve1/Fgf2/B3gnt7/Ptger4	7
999	Common	GO:0046660	female sex differentiation	10/575	155/28891	0.00112691570823123	0.00501189839006142	0.00283554576814307	Ptx3/Nupr1/Cebpb/Inhba/Ptger4/Tiparp/Runx1/Fst/Serpine1/Adamts1	10
1000	Common	GO:0002246	wound healing involved in inflammatory response	3/575	11/28891	0.00114861211470594	0.00505275606498861	0.00285866152154016	Cd44/Hmox1/Timp1	3
1001	Common	GO:0002676	regulation of chronic inflammatory response	3/575	11/28891	0.00114861211470594	0.00505275606498861	0.00285866152154016	Lta/Ido1/Tnf	3
1002	Common	GO:0002858	regulation of natural killer cell mediated cytotoxicity directed against tumor cell target	3/575	11/28891	0.00114861211470594	0.00505275606498861	0.00285866152154016	Klrk1/Tgfb1/Havcr2	3
1003	Common	GO:0032661	regulation of interleukin-18 production	3/575	11/28891	0.00114861211470594	0.00505275606498861	0.00285866152154016	Gbp5/Nod2/Tnf	3
1004	Common	GO:0033629	negative regulation of cell adhesion mediated by integrin	3/575	11/28891	0.00114861211470594	0.00505275606498861	0.00285866152154016	Muc1/Serpine1/Acer2	3
1005	Common	GO:0060405	regulation of penile erection	3/575	11/28891	0.00114861211470594	0.00505275606498861	0.00285866152154016	Ada/P2ry2/Drd4	3
1006	Common	GO:0060717	chorion development	3/575	11/28891	0.00114861211470594	0.00505275606498861	0.00285866152154016	Dnmt3l/E2f8/Ascl2	3
1007	Common	GO:0061043	regulation of vascular wound healing	3/575	11/28891	0.00114861211470594	0.00505275606498861	0.00285866152154016	Tnf/Serpine1/Alox5	3
1008	Common	GO:0070257	positive regulation of mucus secretion	3/575	11/28891	0.00114861211470594	0.00505275606498861	0.00285866152154016	P2ry2/Ptger4/Adora3	3
1009	Common	GO:1901526	positive regulation of mitophagy	3/575	11/28891	0.00114861211470594	0.00505275606498861	0.00285866152154016	Nod2/Igtp/Irgm1	3
1010	Common	GO:1990440	positive regulation of transcription from RNA polymerase II promoter in response to endoplasmic reticulum stress	3/575	11/28891	0.00114861211470594	0.00505275606498861	0.00285866152154016	Cebpb/Creb3l1/Atf3	3
1011	Common	GO:0045453	bone resorption	7/575	81/28891	0.00116331462039633	0.00510731903006016	0.00288953121854216	Ctsk/Tnfsf11/Il6/Il20ra/Ptger4/Ctss/Fcgr4	7
1012	Common	GO:1990874	vascular associated smooth muscle cell proliferation	7/575	81/28891	0.00116331462039633	0.00510731903006016	0.00288953121854216	Cdkn1a/Fgf2/Drd4/Tnf/Hmox1/Adamts1/Tpm1	7
1013	Common	GO:0006691	leukotriene metabolic process	4/575	24/28891	0.00120214872011655	0.00526740311980062	0.00298010084463648	Dpep2/Ncf1/Mgst2/Alox5	4
1014	Common	GO:0034114	regulation of heterotypic cell-cell adhesion	4/575	24/28891	0.00120214872011655	0.00526740311980062	0.00298010084463648	Cd44/Il1rn/Alox15/Tnf	4
1015	Common	GO:0043406	positive regulation of MAP kinase activity	9/575	130/28891	0.00120437263009743	0.00527194836997327	0.00298267237819306	Tgfb1/Nod2/Tnfsf11/Htr2b/Il1rn/Fgf2/Drd4/Ccr7/Tnf	9
1016	Common	GO:0031424	keratinization	6/575	60/28891	0.0012195008522966	0.00533291563656871	0.00301716539088716	Krt6a/Krt6b/Sfn/Tgm1/Krt75/Krt16	6
1017	Common	GO:0031333	negative regulation of protein-containing complex assembly	10/575	157/28891	0.00124167890325105	0.00542456181626787	0.00306901539198211	Sgk1/Igtp/Capg/Xaf1/Ptger4/Trim30a/Mefv/Isl1/Irgm1/Tpm1	10
1018	Common	GO:0042692	muscle cell differentiation	20/575	468/28891	0.00125787215924443	0.00548990766554324	0.00310598564396206	Ifrd1/Tgfb1/Cd53/Scgb3a1/Dysf/Cxcl10/Ccn4/Myc/Sik1/Cavin4/Wnt10b/Adm/Bdnf/Flnc/Ccl8/Isl1/Prok2/C3/Klhl40/Tpm1	20
1019	Common	GO:0043368	positive T cell selection	5/575	41/28891	0.00127268949537994	0.00554912603333962	0.00313948919473921	Tgfb1/Il6/Cd1d1/Cd74/Stat3	5
1020	Common	GO:0072091	regulation of stem cell proliferation	8/575	106/28891	0.00128360256874096	0.0055912217773687	0.0031633054016031	Epcam/Tgfb1/Cxcl1/Wnt10b/Sfn/Fgf2/Ngf/Irgm1	8
1021	Common	GO:0002244	hematopoietic progenitor cell differentiation	11/575	186/28891	0.00132058881306169	0.00573546050482216	0.00324491031084149	Tgfb1/Zfp36/Fas/Esco2/Apobec3/Krt75/Inhba/Cebpd/Runx1/Fst/Fstl3	11
1022	Common	GO:0035296	regulation of tube diameter	11/575	186/28891	0.00132058881306169	0.00573546050482216	0.00324491031084149	Ptgs1/Htr2b/Adm/P2ry2/Tnf/Calca/Icam1/Bdkrb2/Alox5/Serpinf2/Ptgs2	11
1023	Common	GO:0097746	blood vessel diameter maintenance	11/575	186/28891	0.00132058881306169	0.00573546050482216	0.00324491031084149	Ptgs1/Htr2b/Adm/P2ry2/Tnf/Calca/Icam1/Bdkrb2/Alox5/Serpinf2/Ptgs2	11
1024	Common	GO:0010812	negative regulation of cell-substrate adhesion	6/575	61/28891	0.0013301452198758	0.0057713234491291	0.00326520023135631	Angpt2/Apod/Serpine1/Acer2/Plet1/Tacstd2	6
1025	Common	GO:0002262	myeloid cell homeostasis	12/575	215/28891	0.00133587009808236	0.00578486437210518	0.00327286118212852	Cd44/Lilrb4a/Zfp36/Fcgr2b/Ccl2/Il6/Inhba/Stat3/Isg15/Hmox1/Ifng/Cxcr2	12
1026	Common	GO:0007519	skeletal muscle tissue development	12/575	215/28891	0.00133587009808236	0.00578486437210518	0.00327286118212852	Maff/Egr2/Tgfb1/Dysf/Nupr1/Myc/Wnt10b/Egr1/Fos/Atf3/Nr4a1/Klhl40	12
1027	Common	GO:0001657	ureteric bud development	8/575	107/28891	0.00136365708403067	0.0058937046929458	0.00333443898900804	Epcam/Cd44/Tgfb1/Myc/Fgf2/Bdnf/Hs3st3b1/Tacstd2	8
1028	Common	GO:0060993	kidney morphogenesis	8/575	107/28891	0.00136365708403067	0.0058937046929458	0.00333443898900804	Cd44/Tgfb1/Myc/Fgf2/Lif/Cited1/Hs3st3b1/Tacstd2	8
1029	Common	GO:0035150	regulation of tube size	11/575	187/28891	0.00137857518051104	0.00595239021089461	0.00336764107315264	Ptgs1/Htr2b/Adm/P2ry2/Tnf/Calca/Icam1/Bdkrb2/Alox5/Serpinf2/Ptgs2	11
1030	Common	GO:0002495	antigen processing and presentation of peptide antigen via MHC class II	4/575	25/28891	0.00140879890888126	0.0060593354812773	0.0034281467309405	H2-Ab1/Fcgr2b/Cd74/Ctss	4
1031	Common	GO:0002710	negative regulation of T cell mediated immunity	4/575	25/28891	0.00140879890888126	0.0060593354812773	0.0034281467309405	Lilrb4b/Lilrb4a/Nod2/Cd80	4
1032	Common	GO:0043371	negative regulation of CD4-positive, alpha-beta T cell differentiation	4/575	25/28891	0.00140879890888126	0.0060593354812773	0.0034281467309405	Zc3h12a/Irf1/Ascl2/Runx1	4
1033	Common	GO:1901739	regulation of myoblast fusion	4/575	25/28891	0.00140879890888126	0.0060593354812773	0.0034281467309405	Cd53/Scgb3a1/Cxcl10/Ccl8	4
1034	Common	GO:0010803	regulation of tumor necrosis factor-mediated signaling pathway	5/575	42/28891	0.00142132734292843	0.00610730888262187	0.00345528829778387	Naip1/Sphk1/Naip2/Mmp8/Tnfrsf1a	5
1035	Common	GO:0050795	regulation of behavior	8/575	108/28891	0.00144762807958324	0.00620516086889939	0.00351064931351073	Ada/Ghsr/Il6/Htr2b/Trh/Stat3/Ptger4/Npy	8
1036	Common	GO:0001916	positive regulation of T cell mediated cytotoxicity	6/575	62/28891	0.00144828985393848	0.00620516086889939	0.00351064931351073	H2-Q10/H2-Q6/Cd1d1/H2-Q4/H2-Q7/H2-K1	6
1037	Common	GO:0060711	labyrinthine layer development	6/575	62/28891	0.00144828985393848	0.00620516086889939	0.00351064931351073	Junb/Spint1/Socs3/Ccn1/Adm/Cited1	6
1038	Common	GO:0043467	regulation of generation of precursor metabolites and energy	10/575	161/28891	0.00149981976972784	0.0063486079516329	0.0035918063395997	Oas1g/Nupr1/Myc/Ifnlr1/Stat3/Tnf/Ifng/Alox5/Phlda2/Oas1a	10
1039	Common	GO:0002420	natural killer cell mediated cytotoxicity directed against tumor cell target	3/575	12/28891	0.00150891964819364	0.0063486079516329	0.0035918063395997	Klrk1/Tgfb1/Havcr2	3
1040	Common	GO:0002732	positive regulation of dendritic cell cytokine production	3/575	12/28891	0.00150891964819364	0.0063486079516329	0.0035918063395997	Scimp/Nod2/Clec7a	3
1041	Common	GO:0002855	regulation of natural killer cell mediated immune response to tumor cell	3/575	12/28891	0.00150891964819364	0.0063486079516329	0.0035918063395997	Klrk1/Tgfb1/Havcr2	3
1042	Common	GO:0010624	regulation of Schwann cell proliferation	3/575	12/28891	0.00150891964819364	0.0063486079516329	0.0035918063395997	Fas/Ascl2/Gfap	3
1043	Common	GO:0010985	negative regulation of lipoprotein particle clearance	3/575	12/28891	0.00150891964819364	0.0063486079516329	0.0035918063395997	Apoc2/Apoc2l/Il19	3
1044	Common	GO:0032650	regulation of interleukin-1 alpha production	3/575	12/28891	0.00150891964819364	0.0063486079516329	0.0035918063395997	Il1r2/Ptger4/Isl1	3
1045	Common	GO:0038180	nerve growth factor signaling pathway	3/575	12/28891	0.00150891964819364	0.0063486079516329	0.0035918063395997	Ntrk1/Bdnf/Ngf	3
1046	Common	GO:0043084	penile erection	3/575	12/28891	0.00150891964819364	0.0063486079516329	0.0035918063395997	Ada/P2ry2/Drd4	3
1047	Common	GO:0070944	neutrophil-mediated killing of bacterium	3/575	12/28891	0.00150891964819364	0.0063486079516329	0.0035918063395997	Trem1/Ncf1/Cxcl5	3
1048	Common	GO:0071888	macrophage apoptotic process	3/575	12/28891	0.00150891964819364	0.0063486079516329	0.0035918063395997	Ghsr/Nod2/Ccl5	3
1049	Common	GO:0072124	regulation of glomerular mesangial cell proliferation	3/575	12/28891	0.00150891964819364	0.0063486079516329	0.0035918063395997	Egr1/C3ar1/Ifng	3
1050	Common	GO:1902166	negative regulation of intrinsic apoptotic signaling pathway in response to DNA damage by p53 class mediator	3/575	12/28891	0.00150891964819364	0.0063486079516329	0.0035918063395997	Cd44/Muc1/Cd74	3
1051	Common	GO:1902947	regulation of tau-protein kinase activity	3/575	12/28891	0.00150891964819364	0.0063486079516329	0.0035918063395997	C5ar1/Egr1/Ifng	3
1052	Common	GO:1903431	positive regulation of cell maturation	3/575	12/28891	0.00150891964819364	0.0063486079516329	0.0035918063395997	Ngf/Runx1/Clec7a	3
1053	Common	GO:1904415	regulation of xenophagy	3/575	12/28891	0.00150891964819364	0.0063486079516329	0.0035918063395997	Nod2/Igtp/Irgm1	3
1054	Common	GO:1904417	positive regulation of xenophagy	3/575	12/28891	0.00150891964819364	0.0063486079516329	0.0035918063395997	Nod2/Igtp/Irgm1	3
1055	Common	GO:2000551	regulation of T-helper 2 cell cytokine production	3/575	12/28891	0.00150891964819364	0.0063486079516329	0.0035918063395997	Il6/Rsad2/Nlrp3	3
1056	Common	GO:2000562	negative regulation of CD4-positive, alpha-beta T cell proliferation	3/575	12/28891	0.00150891964819364	0.0063486079516329	0.0035918063395997	Cd44/Cd274/Tarm1	3
1057	Common	GO:0032481	positive regulation of type I interferon production	7/575	85/28891	0.00154285311485183	0.00648523783281615	0.00366910644651313	Oas1g/Tlr7/Irf7/Irf1/Cd14/Isg15/Oas1a	7
1058	Common	GO:0046822	regulation of nucleocytoplasmic transport	9/575	135/28891	0.00156739309236401	0.00658216210715811	0.00372394259731892	Gbp4/Tgfb1/Zc3h12a/Apod/Il6/Sfn/Ifng/Ptgs2/Tnfrsf1a	9
1059	Common	GO:0045744	negative regulation of G protein-coupled receptor signaling pathway	6/575	63/28891	0.00157426167704417	0.00659231350716988	0.00372968588201942	Ada/Htr2b/Gipr/Adm/Ccl5/Ly6g6e	6
1060	Common	GO:2000648	positive regulation of stem cell proliferation	6/575	63/28891	0.00157426167704417	0.00659231350716988	0.00372968588201942	Epcam/Tgfb1/Cxcl1/Wnt10b/Fgf2/Ngf	6
1061	Common	GO:2001238	positive regulation of extrinsic apoptotic signaling pathway	6/575	63/28891	0.00157426167704417	0.00659231350716988	0.00372968588201942	Inhba/Siglec1/Tnf/Atf3/Ltb/Pmaip1	6
1062	Common	GO:0002486	antigen processing and presentation of endogenous peptide antigen via MHC class I via ER pathway, TAP-independent	5/575	43/28891	0.00158236534936722	0.00659516814937952	0.00373130093244685	H2-Q10/H2-Q6/H2-Q4/H2-Q7/H2-K1	5
1063	Common	GO:0006636	unsaturated fatty acid biosynthetic process	5/575	43/28891	0.00158236534936722	0.00659516814937952	0.00373130093244685	Ptgs1/Sphk1/Cd74/Alox15/Ptgs2	5
1064	Common	GO:0043277	apoptotic cell clearance	5/575	43/28891	0.00158236534936722	0.00659516814937952	0.00373130093244685	Ccl2/Cd300lf/Alox15/Tgm2/C3	5
1065	Common	GO:0061081	positive regulation of myeloid leukocyte cytokine production involved in immune response	5/575	43/28891	0.00158236534936722	0.00659516814937952	0.00373130093244685	Tlr7/Nod2/Cd74/Casp4/Ifng	5
1066	Common	GO:1901385	regulation of voltage-gated calcium channel activity	5/575	43/28891	0.00158236534936722	0.00659516814937952	0.00373130093244685	Dysf/Ahnak/Drd4/Gem/Gpr35	5
1067	Common	GO:0010595	positive regulation of endothelial cell migration	8/575	110/28891	0.001627859720898	0.00675942125228953	0.00382422923118978	Tgfb1/Zc3h12a/Rhoj/Fgf2/Hmox1/Hspb1/Lcn2/Ptgs2	8
1068	Common	GO:0072163	mesonephric epithelium development	8/575	110/28891	0.001627859720898	0.00675942125228953	0.00382422923118978	Epcam/Cd44/Tgfb1/Myc/Fgf2/Bdnf/Hs3st3b1/Tacstd2	8
1069	Common	GO:0072164	mesonephric tubule development	8/575	110/28891	0.001627859720898	0.00675942125228953	0.00382422923118978	Epcam/Cd44/Tgfb1/Myc/Fgf2/Bdnf/Hs3st3b1/Tacstd2	8
1070	Common	GO:2001243	negative regulation of intrinsic apoptotic signaling pathway	8/575	110/28891	0.001627859720898	0.00675942125228953	0.00382422923118978	Cd44/Muc1/Cd74/Creb3l1/Plaur/Hspb1/Bdkrb2/Ptgs2	8
1071	Common	GO:0002726	positive regulation of T cell cytokine production	4/575	26/28891	0.00163898348790383	0.00677395687140159	0.00383245294405321	Arid5a/Il6/Rsad2/Nlrp3	4
1072	Common	GO:0043552	positive regulation of phosphatidylinositol 3-kinase activity	4/575	26/28891	0.00163898348790383	0.00677395687140159	0.00383245294405321	Tgfb1/Nod2/Fgr/Fgf2	4
1073	Common	GO:0046386	deoxyribose phosphate catabolic process	4/575	26/28891	0.00163898348790383	0.00677395687140159	0.00383245294405321	Ada/Uox/Cda/Upp1	4
1074	Common	GO:0070168	negative regulation of biomineral tissue development	4/575	26/28891	0.00163898348790383	0.00677395687140159	0.00383245294405321	Tgfb1/Ccr1/Srgn/Rflna	4
1075	Common	GO:2000561	regulation of CD4-positive, alpha-beta T cell proliferation	4/575	26/28891	0.00163898348790383	0.00677395687140159	0.00383245294405321	Cd44/Cd274/Irgm1/Tarm1	4
1076	Common	GO:0032386	regulation of intracellular transport	16/575	346/28891	0.0017009129734464	0.00702337949909141	0.0039735669933379	Gbp4/Tgfb1/Ccl2/Zc3h12a/Apod/Il6/Anxa2/Sfn/Plk3/Arhgap8/Ifng/Slc35d3/Lcp1/Ptgs2/Tnfrsf1a/Pmaip1	16
1077	Common	GO:0003012	muscle system process	19/575	446/28891	0.0017057311368931	0.0070367348572108	0.00398112295841345	Ptgs1/Ada/Ghsr/Ccn4/Ncf1/Zc3h12a/Htr2b/Sphk1/Ptger4/Calca/Tnnc2/Bdkrb2/Prok2/Jsrp1/Itga2/Nr4a1/Ptgs2/Tnfrsf1a/Tpm1	19
1078	Common	GO:0007613	memory	10/575	164/28891	0.00172070081780849	0.00709190513313835	0.00401233624931812	Ptgs1/Sgk1/Il1rn/Itga5/Bdnf/Ngf/Drd4/Egr1/Lcn2/Ptgs2	10
1079	Common	GO:0003158	endothelium development	9/575	137/28891	0.00173514445519206	0.00714480705692152	0.00404226619091618	Col27a1/S1pr3/Cxcl10/Tnf/Icam1/Prok2/Lcn2/Apold1/Tnfrsf1a	9
1080	Common	GO:0051146	striated muscle cell differentiation	16/575	347/28891	0.00175128997564779	0.00720461237203995	0.00407610181466562	Tgfb1/Cd53/Scgb3a1/Dysf/Cxcl10/Ccn4/Myc/Sik1/Cavin4/Wnt10b/Bdnf/Flnc/Ccl8/Isl1/Klhl40/Tpm1	16
1081	Common	GO:0002484	antigen processing and presentation of endogenous peptide antigen via MHC class I via ER pathway	5/575	44/28891	0.0017564118175766	0.00721899880249107	0.00408424112213149	H2-Q10/H2-Q6/H2-Q4/H2-Q7/H2-K1	5
1082	Common	GO:1900180	regulation of protein localization to nucleus	10/575	165/28891	0.0017999173679532	0.00739097307376717	0.00418153777086511	Lilrb4b/Gbp4/Tgfb1/Lilrb4a/Zc3h12a/Apod/Il6/Ifng/Ptgs2/Tnfrsf1a	10
1083	Common	GO:0051216	cartilage development	12/575	223/28891	0.00181749907922763	0.00745627738597261	0.00421848452271523	Fosl2/Mustn1/Col27a1/Tgfb1/Arid5a/Ccn4/Ctsk/Ccn1/Fgf2/Runx1/Acan/Rflna	12
1084	Common	GO:0061448	connective tissue development	15/575	316/28891	0.00182031370416363	0.00746093522841236	0.00422111975679039	Fosl2/Mustn1/Col27a1/Tgfb1/Arid5a/Ccn4/Ctsk/Ccn1/Fgf2/Runx1/Egr1/Acan/C3ar1/Ifng/Rflna	15
1085	Common	GO:0045682	regulation of epidermis development	6/575	65/28891	0.00185101822314624	0.00757979167321543	0.00428836431421122	Maff/Zfp36/Vdr/Sfn/Fgf2/Reg3g	6
1086	Common	GO:0009895	negative regulation of catabolic process	16/575	349/28891	0.00185580260729371	0.00759238580497785	0.00429548960571617	Zar1/Dysf/Zfp36/Tent5a/Nupr1/Anxa2/Stat3/Slfn2/Tnf/Hmox1/Hcar2/Pkp1/Gimap5/Tent5b/Timp1/Klhl40	16
1087	Common	GO:0002504	antigen processing and presentation of peptide or polysaccharide antigen via MHC class II	4/575	27/28891	0.00189404476182587	0.00769217630419775	0.00435194735999248	H2-Ab1/Fcgr2b/Cd74/Ctss	4
1088	Common	GO:0009264	deoxyribonucleotide catabolic process	4/575	27/28891	0.00189404476182587	0.00769217630419775	0.00435194735999248	Ada/Uox/Cda/Upp1	4
1089	Common	GO:0031639	plasminogen activation	4/575	27/28891	0.00189404476182587	0.00769217630419775	0.00435194735999248	S100a10/Plaur/Serpine1/Serpinf2	4
1090	Common	GO:0034656	nucleobase-containing small molecule catabolic process	4/575	27/28891	0.00189404476182587	0.00769217630419775	0.00435194735999248	Ada/Uox/Cda/Upp1	4
1091	Common	GO:0050765	negative regulation of phagocytosis	4/575	27/28891	0.00189404476182587	0.00769217630419775	0.00435194735999248	Tgfb1/Dysf/Fcgr2b/Cd300lf	4
1092	Common	GO:0051873	killing by host of symbiont cells	4/575	27/28891	0.00189404476182587	0.00769217630419775	0.00435194735999248	Trem1/Ncf1/Cxcl1/Cxcl5	4
1093	Common	GO:0060339	negative regulation of type I interferon-mediated signaling pathway	4/575	27/28891	0.00189404476182587	0.00769217630419775	0.00435194735999248	Nlrc5/Oas1g/Isg15/Oas1a	4
1094	Common	GO:0072012	glomerulus vasculature development	4/575	27/28891	0.00189404476182587	0.00769217630419775	0.00435194735999248	Angpt2/Egr1/C3ar1/Ifng	4
1095	Common	GO:0010469	regulation of signaling receptor activity	9/575	139/28891	0.00191697099451248	0.00775008710124032	0.00438471113585223	Lilrb4b/Gprc5a/Lilrb4a/Ccl2/Psca/Tnf/Serpine1/Ifng/Phlda2	9
1096	Common	GO:0031330	negative regulation of cellular catabolic process	11/575	195/28891	0.00192182656278096	0.00775008710124032	0.00438471113585223	Zar1/Zfp36/Tent5a/Nupr1/Anxa2/Stat3/Slfn2/Hmox1/Pkp1/Tent5b/Timp1	11
1097	Common	GO:0001823	mesonephros development	8/575	113/28891	0.00193101513658928	0.00775008710124032	0.00438471113585223	Epcam/Cd44/Tgfb1/Myc/Fgf2/Bdnf/Hs3st3b1/Tacstd2	8
1098	Common	GO:0050886	endocrine process	8/575	113/28891	0.00193101513658928	0.00775008710124032	0.00438471113585223	Vdr/Lif/Inhba/Kiss1/Runx1/Gal/Hcar2/Serpinf2	8
1099	Common	GO:0002423	natural killer cell mediated immune response to tumor cell	3/575	13/28891	0.00193272484991543	0.00775008710124032	0.00438471113585223	Klrk1/Tgfb1/Havcr2	3
1100	Common	GO:0014010	Schwann cell proliferation	3/575	13/28891	0.00193272484991543	0.00775008710124032	0.00438471113585223	Fas/Ascl2/Gfap	3
1101	Common	GO:0032610	interleukin-1 alpha production	3/575	13/28891	0.00193272484991543	0.00775008710124032	0.00438471113585223	Il1r2/Ptger4/Isl1	3
1102	Common	GO:0034116	positive regulation of heterotypic cell-cell adhesion	3/575	13/28891	0.00193272484991543	0.00775008710124032	0.00438471113585223	Cd44/Alox15/Tnf	3
1103	Common	GO:0048672	positive regulation of collateral sprouting	3/575	13/28891	0.00193272484991543	0.00775008710124032	0.00438471113585223	Bdnf/Ngf/Lpar3	3
1104	Common	GO:0051712	positive regulation of killing of cells of another organism	3/575	13/28891	0.00193272484991543	0.00775008710124032	0.00438471113585223	Cxcl1/Ifng/Clec7a	3
1105	Common	GO:0070673	response to interleukin-18	3/575	13/28891	0.00193272484991543	0.00775008710124032	0.00438471113585223	Casp4/Ifng/Il18rap	3
1106	Common	GO:0072110	glomerular mesangial cell proliferation	3/575	13/28891	0.00193272484991543	0.00775008710124032	0.00438471113585223	Egr1/C3ar1/Ifng	3
1107	Common	GO:0072540	T-helper 17 cell lineage commitment	3/575	13/28891	0.00193272484991543	0.00775008710124032	0.00438471113585223	Tgfb1/Il6/Stat3	3
1108	Common	GO:0097421	liver regeneration	3/575	13/28891	0.00193272484991543	0.00775008710124032	0.00438471113585223	Il6/Cebpb/Hmox1	3
1109	Common	GO:0002476	antigen processing and presentation of endogenous peptide antigen via MHC class Ib	5/575	45/28891	0.00194407996954084	0.00777457003120609	0.00439856266735851	H2-Q10/H2-Q6/H2-Q4/H2-Q7/H2-K1	5
1110	Common	GO:0048147	negative regulation of fibroblast proliferation	5/575	45/28891	0.00194407996954084	0.00777457003120609	0.00439856266735851	Nupr1/Myc/Lta/Ifng/Pmaip1	5
1111	Common	GO:0050918	positive chemotaxis	5/575	45/28891	0.00194407996954084	0.00777457003120609	0.00439856266735851	Angpt2/Fpr2/F7/Saa3/Itga2	5
1112	Common	GO:0046889	positive regulation of lipid biosynthetic process	8/575	114/28891	0.00204138644652756	0.00815636689021757	0.0046145691350888	Apoc2/Apoc2l/Htr2b/Ccn1/Cd74/Tnf/Ifng/Ptgs2	8
1113	Common	GO:0060538	skeletal muscle organ development	12/575	227/28891	0.00210706733624995	0.00841123106465277	0.00475876180920687	Maff/Egr2/Tgfb1/Dysf/Nupr1/Myc/Wnt10b/Egr1/Fos/Atf3/Nr4a1/Klhl40	12
1114	Common	GO:0030072	peptide hormone secretion	15/575	321/28891	0.00211713665546177	0.00844384035926092	0.00477721093569188	Ghsr/Clcf1/Tnfsf11/Il6/Trh/Il1rn/Gipr/Lif/Ptger4/Kiss1/Tnf/Ccl5/Isl1/Ifng/Alox5	15
1115	Common	GO:0002428	antigen processing and presentation of peptide antigen via MHC class Ib	5/575	46/28891	0.00214598707753261	0.00855122922464338	0.00483796756303787	H2-Q10/H2-Q6/H2-Q4/H2-Q7/H2-K1	5
1116	Common	GO:0001658	branching involved in ureteric bud morphogenesis	6/575	67/28891	0.00216312099880881	0.00860407036500228	0.0048678631156344	Cd44/Tgfb1/Myc/Fgf2/Hs3st3b1/Tacstd2	6
1117	Common	GO:0140895	cell surface toll-like receptor signaling pathway	6/575	67/28891	0.00216312099880881	0.00860407036500228	0.0048678631156344	Scimp/Oas1g/Nod2/Nfkbia/Cd14/Oas1a	6
1118	Common	GO:0045061	thymic T cell selection	4/575	28/28891	0.00217531224730817	0.00860633331682119	0.00486914340963763	Fas/Cd1d1/Cd74/Ccr7	4
1119	Common	GO:0045723	positive regulation of fatty acid biosynthetic process	4/575	28/28891	0.00217531224730817	0.00860633331682119	0.00486914340963763	Apoc2/Apoc2l/Cd74/Ptgs2	4
1120	Common	GO:0060713	labyrinthine layer morphogenesis	4/575	28/28891	0.00217531224730817	0.00860633331682119	0.00486914340963763	Spint1/Socs3/Ccn1/Adm	4
1121	Common	GO:0061437	renal system vasculature development	4/575	28/28891	0.00217531224730817	0.00860633331682119	0.00486914340963763	Angpt2/Egr1/C3ar1/Ifng	4
1122	Common	GO:0061440	kidney vasculature development	4/575	28/28891	0.00217531224730817	0.00860633331682119	0.00486914340963763	Angpt2/Egr1/C3ar1/Ifng	4
1123	Common	GO:0071276	cellular response to cadmium ion	4/575	28/28891	0.00217531224730817	0.00860633331682119	0.00486914340963763	Mt1/Mt2/Fos/Hmox1	4
1124	Common	GO:0007623	circadian rhythm	12/575	228/28891	0.00218506493958781	0.00863722733682262	0.00488662209752358	Ada/Pde6b/Ntrk1/Il6/Fas/Sik1/Ptger4/Bdnf/Ngf/Drd4/Egr1/Prok2	12
1125	Common	GO:0008360	regulation of cell shape	9/575	142/28891	0.0022179222180977	0.00875931414667385	0.00495569427538462	Ccl11/Fgr/Rhoj/Il6/Ccl24/Icam1/Ccl3/Ccl7/Tpm1	9
1126	Common	GO:0051348	negative regulation of transferase activity	13/575	260/28891	0.00228834657118815	0.00902941724315184	0.00510850856501572	Lilrb4b/Gprc5a/Lilrb4a/Zfp36/Cdkn1a/Il6/Trib1/Gadd45b/Fabp4/Parp3/Hspb1/Ifng/Gadd45g	13
1127	Common	GO:0000768	syncytium formation by plasma membrane fusion	6/575	68/28891	0.00233329045045064	0.00919043392850373	0.00519960581903335	Sbno2/Cd44/Cd53/Scgb3a1/Cxcl10/Ccl8	6
1128	Common	GO:0140253	cell-cell fusion	6/575	68/28891	0.00233329045045064	0.00919043392850373	0.00519960581903335	Sbno2/Cd44/Cd53/Scgb3a1/Cxcl10/Ccl8	6
1129	Common	GO:0009991	response to extracellular stimulus	19/575	460/28891	0.00240899217600639	0.00944591450573161	0.00534414723093384	Ada/Foxa3/Angptl4/Lilrb4a/Ghsr/Zfp36/Nod2/Vdr/Ntrk1/Zc3h12a/Cdkn1a/Fas/F7/Slc12a3/Nfkbiz/Fos/Npy/Atf3/Pmaip1	19
1130	Common	GO:0032490	detection of molecule of bacterial origin	3/575	14/28891	0.00242366476176773	0.00944591450573161	0.00534414723093384	Nod2/Casp4/Nr4a1	3
1131	Common	GO:0032494	response to peptidoglycan	3/575	14/28891	0.00242366476176773	0.00944591450573161	0.00534414723093384	C5ar1/Nod2/Nlrp3	3
1132	Common	GO:0044793	negative regulation by host of viral process	3/575	14/28891	0.00242366476176773	0.00944591450573161	0.00534414723093384	Ptx3/Zc3h12a/Ccl8	3
1133	Common	GO:0045060	negative thymic T cell selection	3/575	14/28891	0.00242366476176773	0.00944591450573161	0.00534414723093384	Fas/Cd74/Ccr7	3
1134	Common	GO:0048635	negative regulation of muscle organ development	3/575	14/28891	0.00242366476176773	0.00944591450573161	0.00534414723093384	Il6/Fgf3/Bdnf	3
1135	Common	GO:0051917	regulation of fibrinolysis	3/575	14/28891	0.00242366476176773	0.00944591450573161	0.00534414723093384	Plaur/Serpine1/Serpinf2	3
1136	Common	GO:0060670	branching involved in labyrinthine layer morphogenesis	3/575	14/28891	0.00242366476176773	0.00944591450573161	0.00534414723093384	Spint1/Socs3/Adm	3
1137	Common	GO:0071895	odontoblast differentiation	3/575	14/28891	0.00242366476176773	0.00944591450573161	0.00534414723093384	Tgfb1/Cebpb/Serpine1	3
1138	Common	GO:0072683	T cell extravasation	3/575	14/28891	0.00242366476176773	0.00944591450573161	0.00534414723093384	Ccl2/Icam1/Ccl5	3
1139	Common	GO:0106014	regulation of inflammatory response to wounding	3/575	14/28891	0.00242366476176773	0.00944591450573161	0.00534414723093384	Stat3/Reg3g/Alox5	3
1140	Common	GO:1903867	extraembryonic membrane development	3/575	14/28891	0.00242366476176773	0.00944591450573161	0.00534414723093384	Dnmt3l/E2f8/Ascl2	3
1141	Common	GO:0002029	desensitization of G protein-coupled receptor signaling pathway	4/575	29/28891	0.00248409976292252	0.0096223672595159	0.00544397763856189	Htr2b/Gipr/Adm/Ly6g6e	4
1142	Common	GO:0010955	negative regulation of protein processing	4/575	29/28891	0.00248409976292252	0.0096223672595159	0.00544397763856189	Il1r2/Serpine1/Ctla2a/Serpinf2	4
1143	Common	GO:0032770	positive regulation of monooxygenase activity	4/575	29/28891	0.00248409976292252	0.0096223672595159	0.00544397763856189	Vdr/Htr2b/Tnf/Ifng	4
1144	Common	GO:0048634	regulation of muscle organ development	4/575	29/28891	0.00248409976292252	0.0096223672595159	0.00544397763856189	Tgfb1/Il6/Fgf3/Bdnf	4
1145	Common	GO:0060444	branching involved in mammary gland duct morphogenesis	4/575	29/28891	0.00248409976292252	0.0096223672595159	0.00544397763856189	Tgfb1/Ccl11/Areg/Vdr	4
1146	Common	GO:1900745	positive regulation of p38MAPK cascade	4/575	29/28891	0.00248409976292252	0.0096223672595159	0.00544397763856189	Zc3h12a/Sphk1/Gadd45b/Gadd45g	4
1147	Common	GO:1903318	negative regulation of protein maturation	4/575	29/28891	0.00248409976292252	0.0096223672595159	0.00544397763856189	Il1r2/Serpine1/Ctla2a/Serpinf2	4
1148	Common	GO:0001914	regulation of T cell mediated cytotoxicity	6/575	69/28891	0.00251333945380655	0.00971023234196739	0.00549368843541422	H2-Q10/H2-Q6/Cd1d1/H2-Q4/H2-Q7/H2-K1	6
1149	Common	GO:0043303	mast cell degranulation	6/575	69/28891	0.00251333945380655	0.00971023234196739	0.00549368843541422	Milr1/Rab44/Fgr/Lat2/Hmox1/Adora3	6
1150	Common	GO:0070613	regulation of protein processing	6/575	69/28891	0.00251333945380655	0.00971023234196739	0.00549368843541422	Il1r2/S100a10/Plaur/Serpine1/Ctla2a/Serpinf2	6
1151	Common	GO:0022411	cellular component disassembly	19/575	462/28891	0.00252698117790841	0.00975445471194358	0.00551870780817164	Sgk1/Dysf/Nod2/Nedd9/Dnase1l3/Igtp/Myc/Il6/Capg/C1qb/Igfbp3/Plk3/Ctss/Tnf/Nes/C3/Lcp1/Irgm1/Tpm1	19
1152	Common	GO:0050848	regulation of calcium-mediated signaling	7/575	93/28891	0.00258578467247187	0.00997277890606988	0.00564222751997699	Ada/Bst1/Drd4/Tnf/Adora3/Tbc1d10c/Clec7a	7
1153	Common	GO:0043114	regulation of vascular permeability	5/575	48/28891	0.00259500235669827	0.00999964915074626	0.00565742970538684	Tgfb1/Adm/Ccl4/Akap12/Cxcr2	5
1154	Common	GO:0006949	syncytium formation	6/575	70/28891	0.00270362258709838	0.0104091812430486	0.00588912773692506	Sbno2/Cd44/Cd53/Scgb3a1/Cxcl10/Ccl8	6
1155	Common	GO:0006469	negative regulation of protein kinase activity	11/575	204/28891	0.00272918094320018	0.0104984856542324	0.00593965285246027	Lilrb4b/Gprc5a/Lilrb4a/Cdkn1a/Il6/Trib1/Gadd45b/Fabp4/Hspb1/Ifng/Gadd45g	11
1156	Common	GO:0048708	astrocyte differentiation	7/575	94/28891	0.00274695419459665	0.0105577140887482	0.00597316209861301	C5ar1/Clcf1/Lif/Stat3/S100a8/Gfap/Ifng	7
1157	Common	GO:0072009	nephron epithelium development	8/575	120/28891	0.00281188322238882	0.0107612233870593	0.00608830009317971	Cd44/Tgfb1/Myc/Fgf2/Lif/Cited1/Hs3st3b1/Tacstd2	8
1158	Common	GO:0001778	plasma membrane repair	4/575	30/28891	0.00282170273372138	0.0107612233870593	0.00608830009317971	Dysf/Anxa2/Ahnak/S100a10	4
1159	Common	GO:0002837	regulation of immune response to tumor cell	4/575	30/28891	0.00282170273372138	0.0107612233870593	0.00608830009317971	Klrk1/Tgfb1/Cd274/Havcr2	4
1160	Common	GO:0022401	negative adaptation of signaling pathway	4/575	30/28891	0.00282170273372138	0.0107612233870593	0.00608830009317971	Htr2b/Gipr/Adm/Ly6g6e	4
1161	Common	GO:0045730	respiratory burst	4/575	30/28891	0.00282170273372138	0.0107612233870593	0.00608830009317971	Ncf1/Slamf8/Ncf4/Clec7a	4
1162	Common	GO:0046639	negative regulation of alpha-beta T cell differentiation	4/575	30/28891	0.00282170273372138	0.0107612233870593	0.00608830009317971	Zc3h12a/Irf1/Ascl2/Runx1	4
1163	Common	GO:0090218	positive regulation of lipid kinase activity	4/575	30/28891	0.00282170273372138	0.0107612233870593	0.00608830009317971	Tgfb1/Nod2/Fgr/Fgf2	4
1164	Common	GO:1901658	glycosyl compound catabolic process	4/575	30/28891	0.00282170273372138	0.0107612233870593	0.00608830009317971	Ada/Uox/Cda/Upp1	4
1165	Common	GO:1902042	negative regulation of extrinsic apoptotic signaling pathway via death domain receptors	4/575	30/28891	0.00282170273372138	0.0107612233870593	0.00608830009317971	Itprip/Serpine1/Hmox1/Icam1	4
1166	Common	GO:0007611	learning or memory	15/575	331/28891	0.00283213711713292	0.0107917540406703	0.00610557320187182	Ptgs1/Sgk1/Ghsr/Ccl11/Nedd9/Ntrk1/Il1rn/Itga5/Nptx2/Bdnf/Ngf/Drd4/Egr1/Lcn2/Ptgs2	15
1167	Common	GO:0030890	positive regulation of B cell proliferation	5/575	49/28891	0.00284335764561274	0.0108252253808547	0.00612451004169325	Ada/Bst1/Clcf1/Cdkn1a/Cd74	5
1168	Common	GO:0002448	mast cell mediated immunity	6/575	71/28891	0.00290449723551087	0.0110485284395332	0.00625084660994949	Milr1/Rab44/Fgr/Lat2/Hmox1/Adora3	6
1169	Common	GO:0002638	negative regulation of immunoglobulin production	3/575	15/28891	0.00298508261123765	0.0111921704993493	0.00633211394682257	Lilrb4a/Fcgr2b/Parp3	3
1170	Common	GO:0002674	negative regulation of acute inflammatory response	3/575	15/28891	0.00298508261123765	0.0111921704993493	0.00633211394682257	Fcgr2b/Nlrp3/Npy	3
1171	Common	GO:0009169	purine ribonucleoside monophosphate catabolic process	3/575	15/28891	0.00298508261123765	0.0111921704993493	0.00633211394682257	Nt5e/Ada/Uox	3
1172	Common	GO:0010819	regulation of T cell chemotaxis	3/575	15/28891	0.00298508261123765	0.0111921704993493	0.00633211394682257	Cxcl10/Ccr7/Ccl5	3
1173	Common	GO:0010838	positive regulation of keratinocyte proliferation	3/575	15/28891	0.00298508261123765	0.0111921704993493	0.00633211394682257	Tgm1/Lrg1/Reg3g	3
1174	Common	GO:0014831	gastro-intestinal system smooth muscle contraction	3/575	15/28891	0.00298508261123765	0.0111921704993493	0.00633211394682257	Ghsr/Htr2b/Ptger4	3
1175	Common	GO:0043383	negative T cell selection	3/575	15/28891	0.00298508261123765	0.0111921704993493	0.00633211394682257	Fas/Cd74/Ccr7	3
1176	Common	GO:0045188	regulation of circadian sleep/wake cycle, non-REM sleep	3/575	15/28891	0.00298508261123765	0.0111921704993493	0.00633211394682257	Ada/Il6/Ptger4	3
1177	Common	GO:0045651	positive regulation of macrophage differentiation	3/575	15/28891	0.00298508261123765	0.0111921704993493	0.00633211394682257	Tgfb1/Trib1/Lif	3
1178	Common	GO:0046085	adenosine metabolic process	3/575	15/28891	0.00298508261123765	0.0111921704993493	0.00633211394682257	Nt5e/Ada/Uox	3
1179	Common	GO:0060330	regulation of response to type II interferon	3/575	15/28891	0.00298508261123765	0.0111921704993493	0.00633211394682257	Nlrc5/Igtp/Irgm1	3
1180	Common	GO:0060334	regulation of type II interferon-mediated signaling pathway	3/575	15/28891	0.00298508261123765	0.0111921704993493	0.00633211394682257	Nlrc5/Igtp/Irgm1	3
1181	Common	GO:0140507	granzyme-mediated programmed cell death signaling pathway	3/575	15/28891	0.00298508261123765	0.0111921704993493	0.00633211394682257	Gzma/Gzmb/Srgn	3
1182	Common	GO:1900426	positive regulation of defense response to bacterium	3/575	15/28891	0.00298508261123765	0.0111921704993493	0.00633211394682257	Nod2/Klk7/Havcr2	3
1183	Common	GO:1903599	positive regulation of autophagy of mitochondrion	3/575	15/28891	0.00298508261123765	0.0111921704993493	0.00633211394682257	Nod2/Igtp/Irgm1	3
1184	Common	GO:1903671	negative regulation of sprouting angiogenesis	3/575	15/28891	0.00298508261123765	0.0111921704993493	0.00633211394682257	Creb3l1/Adamts9/Alox5	3
1185	Common	GO:1905048	regulation of metallopeptidase activity	3/575	15/28891	0.00298508261123765	0.0111921704993493	0.00633211394682257	Stat3/Cldn4/Timp1	3
1186	Common	GO:0045104	intermediate filament cytoskeleton organization	7/575	96/28891	0.00309230350762529	0.0115844051301679	0.00655402571776798	Krt6a/Krt6b/Krt75/Gfap/Nes/Pkp1/Krt16	7
1187	Common	GO:0009116	nucleoside metabolic process	5/575	50/28891	0.00310844446782517	0.0116252683253765	0.00657714459433502	Nt5e/Ada/Uox/Cda/Upp1	5
1188	Common	GO:0045923	positive regulation of fatty acid metabolic process	5/575	50/28891	0.00310844446782517	0.0116252683253765	0.00657714459433502	Apoc2/Apoc2l/Ghsr/Cd74/Ptgs2	5
1189	Common	GO:0032970	regulation of actin filament-based process	17/575	402/28891	0.00314176424842517	0.0117399987853264	0.00664205482292888	Plekhg2/Bst1/Tgfb1/Ccl11/Csf3/Nedd9/Fgr/Capg/Gpr65/Ptger4/Alox15/Ccl24/S100a10/Icam1/Serpinf2/Tacstd2/Tpm1	17
1190	Common	GO:0002834	regulation of response to tumor cell	4/575	31/28891	0.00318939570054319	0.0118879908536186	0.00672578323286572	Klrk1/Tgfb1/Cd274/Havcr2	4
1191	Common	GO:0009162	deoxyribonucleoside monophosphate metabolic process	4/575	31/28891	0.00318939570054319	0.0118879908536186	0.00672578323286572	Ada/Uox/Cda/Upp1	4
1192	Common	GO:0070233	negative regulation of T cell apoptotic process	4/575	31/28891	0.00318939570054319	0.0118879908536186	0.00672578323286572	Ada/Ido1/Ccl5/Bcl3	4
1193	Common	GO:0007565	female pregnancy	10/575	179/28891	0.00325281314244816	0.0121142068666364	0.00685376784238426	Ghsr/Vdr/Junb/Lif/H2-Q7/Kiss1/Havcr2/Timp1/Fut7/Ptgs2	10
1194	Common	GO:0042100	B cell proliferation	8/575	123/28891	0.00327370325574702	0.0121817952808074	0.00689200685420425	Fosl2/Ada/Bst1/Clcf1/Fcgr2b/Cdkn1a/Cd74/Nfkbiz	8
1195	Common	GO:0045103	intermediate filament-based process	7/575	97/28891	0.0032769471052813	0.0121836619152844	0.00689306292659039	Krt6a/Krt6b/Krt75/Gfap/Nes/Pkp1/Krt16	7
1196	Common	GO:0030888	regulation of B cell proliferation	6/575	73/28891	0.00333946288682414	0.0123746735664384	0.00700113021705459	Ada/Bst1/Clcf1/Fcgr2b/Cdkn1a/Cd74	6
1197	Common	GO:0045806	negative regulation of endocytosis	6/575	73/28891	0.00333946288682414	0.0123746735664384	0.00700113021705459	Apoc2/Apoc2l/Tgfb1/Dysf/Fcgr2b/Cd300lf	6
1198	Common	GO:0061035	regulation of cartilage development	6/575	73/28891	0.00333946288682414	0.0123746735664384	0.00700113021705459	Mustn1/Tgfb1/Ccn4/Ctsk/Ccn1/Rflna	6
1199	Common	GO:1903317	regulation of protein maturation	6/575	73/28891	0.00333946288682414	0.0123746735664384	0.00700113021705459	Il1r2/S100a10/Plaur/Serpine1/Ctla2a/Serpinf2	6
1200	Common	GO:0015718	monocarboxylic acid transport	10/575	180/28891	0.00338455505041837	0.0125290174655066	0.00708845225668519	Slc10a6/Myc/Tnfsf11/Fabp4/P2ry2/Drd4/Tnf/Bdkrb2/Crabp1/Ptgs2	10
1201	Common	GO:0097300	programmed necrotic cell death	5/575	51/28891	0.0033908876966965	0.0125290174655066	0.00708845225668519	Zbp1/Nupr1/Fas/Mlkl/Tnf	5
1202	Common	GO:2000404	regulation of T cell migration	5/575	51/28891	0.0033908876966965	0.0125290174655066	0.00708845225668519	Cxcl10/Apod/Ascl2/Ccr7/Ccl5	5
1203	Common	GO:0050890	cognition	16/575	371/28891	0.00339239433063345	0.0125290174655066	0.00708845225668519	Ptgs1/C5ar1/Sgk1/Ghsr/Ccl11/Nedd9/Ntrk1/Il1rn/Itga5/Nptx2/Bdnf/Ngf/Drd4/Egr1/Lcn2/Ptgs2	16
1204	Common	GO:0006970	response to osmotic stress	7/575	98/28891	0.00346988251084944	0.0128045581359668	0.00724434292350801	Dysf/Slc4a11/Plk3/Nlrp3/Bdkrb2/Itga2/Ptgs2	7
1205	Common	GO:0060675	ureteric bud morphogenesis	6/575	74/28891	0.00357428004044384	0.0131788599333544	0.00745610896403573	Cd44/Tgfb1/Myc/Fgf2/Hs3st3b1/Tacstd2	6
1206	Common	GO:0001516	prostaglandin biosynthetic process	4/575	32/28891	0.00358843002448524	0.0131834752670462	0.00745872014824179	Ptgs1/Sphk1/Cd74/Ptgs2	4
1207	Common	GO:0046457	prostanoid biosynthetic process	4/575	32/28891	0.00358843002448524	0.0131834752670462	0.00745872014824179	Ptgs1/Sphk1/Cd74/Ptgs2	4
1208	Common	GO:0071354	cellular response to interleukin-6	4/575	32/28891	0.00358843002448524	0.0131834752670462	0.00745872014824179	Sbno2/Il6/Stat3/Selp	4
1209	Common	GO:0045445	myoblast differentiation	8/575	125/28891	0.00361287749204791	0.0131834752670462	0.00745872014824179	Tgfb1/Cxcl10/Wnt10b/Igfbp3/Ccl8/Tnf/Ccl17/Isl1	8
1210	Common	GO:0006968	cellular defense response	3/575	16/28891	0.00362004047395822	0.0131834752670462	0.00745872014824179	Ncf1/Ccl17/Cxcr2	3
1211	Common	GO:0009128	purine nucleoside monophosphate catabolic process	3/575	16/28891	0.00362004047395822	0.0131834752670462	0.00745872014824179	Nt5e/Ada/Uox	3
1212	Common	GO:0016078	tRNA catabolic process	3/575	16/28891	0.00362004047395822	0.0131834752670462	0.00745872014824179	Slfn9/Slfn2/Slfn8	3
1213	Common	GO:0042748	circadian sleep/wake cycle, non-REM sleep	3/575	16/28891	0.00362004047395822	0.0131834752670462	0.00745872014824179	Ada/Il6/Ptger4	3
1214	Common	GO:0046642	negative regulation of alpha-beta T cell proliferation	3/575	16/28891	0.00362004047395822	0.0131834752670462	0.00745872014824179	Cd44/Cd274/Tarm1	3
1215	Common	GO:0051004	regulation of lipoprotein lipase activity	3/575	16/28891	0.00362004047395822	0.0131834752670462	0.00745872014824179	Apoc2/Apoc2l/Angptl4	3
1216	Common	GO:0051132	NK T cell activation	3/575	16/28891	0.00362004047395822	0.0131834752670462	0.00745872014824179	Elf4/Myc/Cd1d1	3
1217	Common	GO:0072109	glomerular mesangium development	3/575	16/28891	0.00362004047395822	0.0131834752670462	0.00745872014824179	Egr1/C3ar1/Ifng	3
1218	Common	GO:0072672	neutrophil extravasation	3/575	16/28891	0.00362004047395822	0.0131834752670462	0.00745872014824179	Trem1/Ptger4/Fut7	3
1219	Common	GO:1902165	regulation of intrinsic apoptotic signaling pathway in response to DNA damage by p53 class mediator	3/575	16/28891	0.00362004047395822	0.0131834752670462	0.00745872014824179	Cd44/Muc1/Cd74	3
1220	Common	GO:1903727	positive regulation of phospholipid metabolic process	3/575	16/28891	0.00362004047395822	0.0131834752670462	0.00745872014824179	Apoc2/Apoc2l/Htr2b	3
1221	Common	GO:0002793	positive regulation of peptide secretion	9/575	153/28891	0.0036564035560156	0.013294108837461	0.00752131250905784	Clcf1/Tnfsf11/Trh/Gipr/Lif/Ptger4/Kiss1/S100a8/Isl1	9
1222	Common	GO:0046328	regulation of JNK cascade	9/575	153/28891	0.0036564035560156	0.013294108837461	0.00752131250905784	Naip1/Nod2/Fcgr2b/Tnfsf11/Gadd45b/Naip2/Tnf/Gadd45g/Serpinf2	9
1223	Common	GO:0032309	icosanoid secretion	5/575	52/28891	0.00369131129135655	0.013410054020848	0.00758690998300938	Tnfsf11/P2ry2/Drd4/Bdkrb2/Ptgs2	5
1224	Common	GO:0051588	regulation of neurotransmitter transport	8/575	126/28891	0.00379234716063084	0.0137658483943487	0.00778820521120265	Sphk1/P2ry2/Ptger4/Ngf/Drd4/Gfap/Npy/Mctp2	8
1225	Common	GO:0010633	negative regulation of epithelial cell migration	6/575	75/28891	0.00382114041659222	0.0138590423436075	0.00784093088276882	Angpt2/Tgfb1/Fgf2/Adamts9/Tnf/Tacstd2	6
1226	Common	GO:0071900	regulation of protein serine/threonine kinase activity	15/575	343/28891	0.00394192135566816	0.0142854458264548	0.00808217411980386	Tgfb1/Nod2/Cdkn1a/Igtp/Tnfsf11/Trib1/Htr2b/Il1rn/Sfn/Fgf2/Drd4/Ccr7/Tnf/Ifng/Irgm1	15
1227	Common	GO:0009161	ribonucleoside monophosphate metabolic process	5/575	53/28891	0.00401033752252149	0.0144273030587331	0.00816243166761542	Nt5e/Ada/Uox/Cda/Upp1	5
1228	Common	GO:0043124	negative regulation of canonical NF-kappaB signal transduction	5/575	53/28891	0.00401033752252149	0.0144273030587331	0.00816243166761542	Lilrb4b/Lilrb4a/Zc3h12a/Igtp/Irgm1	5
1229	Common	GO:0002418	immune response to tumor cell	4/575	33/28891	0.00402003177733773	0.0144273030587331	0.00816243166761542	Klrk1/Tgfb1/Cd274/Havcr2	4
1230	Common	GO:0023058	adaptation of signaling pathway	4/575	33/28891	0.00402003177733773	0.0144273030587331	0.00816243166761542	Htr2b/Gipr/Adm/Ly6g6e	4
1231	Common	GO:0032647	regulation of interferon-alpha production	4/575	33/28891	0.00402003177733773	0.0144273030587331	0.00816243166761542	Gbp4/Tlr7/Irf7/Havcr2	4
1232	Common	GO:0036336	dendritic cell migration	4/575	33/28891	0.00402003177733773	0.0144273030587331	0.00816243166761542	Slamf8/Ccr7/Alox5/Retnlg	4
1233	Common	GO:0045662	negative regulation of myoblast differentiation	4/575	33/28891	0.00402003177733773	0.0144273030587331	0.00816243166761542	Tgfb1/Cxcl10/Tnf/Ccl17	4
1234	Common	GO:0048668	collateral sprouting	4/575	33/28891	0.00402003177733773	0.0144273030587331	0.00816243166761542	Ifrd1/Bdnf/Ngf/Lpar3	4
1235	Common	GO:0060669	embryonic placenta morphogenesis	4/575	33/28891	0.00402003177733773	0.0144273030587331	0.00816243166761542	Spint1/Socs3/Ccn1/Adm	4
1236	Common	GO:0072574	hepatocyte proliferation	4/575	33/28891	0.00402003177733773	0.0144273030587331	0.00816243166761542	Il6/Cebpb/Tnf/Ifng	4
1237	Common	GO:0072575	epithelial cell proliferation involved in liver morphogenesis	4/575	33/28891	0.00402003177733773	0.0144273030587331	0.00816243166761542	Il6/Cebpb/Tnf/Ifng	4
1238	Common	GO:1901797	negative regulation of signal transduction by p53 class mediator	4/575	33/28891	0.00402003177733773	0.0144273030587331	0.00816243166761542	Cd44/Muc1/Cd74/Bdkrb2	4
1239	Common	GO:0045109	intermediate filament organization	6/575	76/28891	0.0040804109995916	0.0146321760057994	0.00827834116394779	Krt6a/Krt6b/Krt75/Gfap/Pkp1/Krt16	6
1240	Common	GO:0110053	regulation of actin filament organization	13/575	280/28891	0.0042966866486033	0.0153953054675358	0.00871009144046237	Plekhg2/Ccl11/Csf3/Capg/Gpr65/Ptger4/Alox15/Ccl24/S100a10/Icam1/Serpinf2/Tacstd2/Tpm1	13
1241	Common	GO:0071560	cellular response to transforming growth factor beta stimulus	12/575	248/28891	0.00431028166112704	0.0154199566224601	0.00872403814739557	Tgfb1/Pmepa1/Ccl2/Stat3/Lrg1/Runx1/Nfkbiz/Fos/Serpine1/Cited1/Lrrc32/Tgfb1i1	12
1242	Common	GO:0001771	immunological synapse formation	3/575	17/28891	0.00433133150232504	0.0154199566224601	0.00872403814739557	Nedd9/Ccr7/Havcr2	3
1243	Common	GO:0002295	T-helper cell lineage commitment	3/575	17/28891	0.00433133150232504	0.0154199566224601	0.00872403814739557	Tgfb1/Il6/Stat3	3
1244	Common	GO:0031053	primary miRNA processing	3/575	17/28891	0.00433133150232504	0.0154199566224601	0.00872403814739557	Tgfb1/Il6/Stat3	3
1245	Common	GO:0060263	regulation of respiratory burst	3/575	17/28891	0.00433133150232504	0.0154199566224601	0.00872403814739557	Ncf1/Slamf8/Clec7a	3
1246	Common	GO:0098792	xenophagy	3/575	17/28891	0.00433133150232504	0.0154199566224601	0.00872403814739557	Nod2/Igtp/Irgm1	3
1247	Common	GO:1903798	regulation of miRNA processing	3/575	17/28891	0.00433133150232504	0.0154199566224601	0.00872403814739557	Tgfb1/Il6/Stat3	3
1248	Common	GO:1903978	regulation of microglial cell activation	3/575	17/28891	0.00433133150232504	0.0154199566224601	0.00872403814739557	Sphk1/Tafa3/Mmp8	3
1249	Common	GO:0002042	cell migration involved in sprouting angiogenesis	5/575	54/28891	0.00434858621623502	0.0154319237689554	0.00873080871394756	Rhoj/Fgf2/Hmox1/Nr4a1/Ptgs2	5
1250	Common	GO:0006195	purine nucleotide catabolic process	5/575	54/28891	0.00434858621623502	0.0154319237689554	0.00873080871394756	Nt5e/Ada/Ncf1/Uox/Entpd1	5
1251	Common	GO:0032941	secretion by tissue	5/575	54/28891	0.00434858621623502	0.0154319237689554	0.00873080871394756	Fosl2/Ada/P2ry2/Ptger4/Adora3	5
1252	Common	GO:0045124	regulation of bone resorption	5/575	54/28891	0.00434858621623502	0.0154319237689554	0.00873080871394756	Tnfsf11/Il6/Il20ra/Ptger4/Fcgr4	5
1253	Common	GO:0042246	tissue regeneration	6/575	77/28891	0.00435245980214819	0.0154333430973219	0.00873161171716711	Mustn1/Ifrd1/Dysf/Cdkn1a/Wnt10b/Serpine1	6
1254	Common	GO:0044319	wound healing, spreading of cells	4/575	34/28891	0.00448539980912206	0.0158415193576545	0.00896254266938622	Cd44/Ccn1/Lrg1/Plet1	4
1255	Common	GO:0060964	regulation of miRNA-mediated gene silencing	4/575	34/28891	0.00448539980912206	0.0158415193576545	0.00896254266938622	Tgfb1/Zfp36/Il6/Stat3	4
1256	Common	GO:0090505	epiboly involved in wound healing	4/575	34/28891	0.00448539980912206	0.0158415193576545	0.00896254266938622	Cd44/Ccn1/Lrg1/Plet1	4
1257	Common	GO:1904706	negative regulation of vascular associated smooth muscle cell proliferation	4/575	34/28891	0.00448539980912206	0.0158415193576545	0.00896254266938622	Cdkn1a/Drd4/Hmox1/Tpm1	4
1258	Common	GO:2000272	negative regulation of signaling receptor activity	4/575	34/28891	0.00448539980912206	0.0158415193576545	0.00896254266938622	Lilrb4b/Gprc5a/Lilrb4a/Tnf	4
1259	Common	GO:0032368	regulation of lipid transport	9/575	158/28891	0.00451399540336558	0.0159298503392798	0.00901251705466913	Apoc2/Apoc2l/Tnfsf11/Anxa2/Igfbp3/P2ry2/Nfkbia/Runx1/Gal	9
1260	Common	GO:0072171	mesonephric tubule morphogenesis	6/575	78/28891	0.00463765556875676	0.0163532568984018	0.00925206474368517	Cd44/Tgfb1/Myc/Fgf2/Hs3st3b1/Tacstd2	6
1261	Common	GO:0062197	cellular response to chemical stress	14/575	316/28891	0.00469348158134536	0.01653698546068	0.00935601153324656	Dysf/Zc3h12a/Il6/Fas/Slc4a11/Sphk1/Fos/Hmox1/Hspb1/Nlrp3/Bdkrb2/Alox5/Lcn2/Ptgs2	14
1262	Common	GO:0071559	response to transforming growth factor beta	12/575	252/28891	0.00488786457198315	0.0172082268568313	0.0097357749586252	Tgfb1/Pmepa1/Ccl2/Stat3/Lrg1/Runx1/Nfkbiz/Fos/Serpine1/Cited1/Lrrc32/Tgfb1i1	12
1263	Common	GO:0008037	cell recognition	9/575	160/28891	0.00489786883525452	0.0172297951187932	0.00974797747934142	Ptx3/Fcgr3/Nedd9/Fetub/Bdnf/Tnn/Ccr7/Havcr2/Clec7a	9
1264	Common	GO:0010822	positive regulation of mitochondrion organization	6/575	79/28891	0.0049363674801434	0.0173377713156341	0.00980906639698976	Nod2/Igtp/Fas/Plaur/Irgm1/Pmaip1	6
1265	Common	GO:1905897	regulation of response to endoplasmic reticulum stress	6/575	79/28891	0.0049363674801434	0.0173377713156341	0.00980906639698976	Fcgr2b/Igtp/Nupr1/Creb3l1/Rnf183/Alox5	6
1266	Common	GO:0034110	regulation of homotypic cell-cell adhesion	4/575	35/28891	0.0049857039842143	0.0174404118121082	0.0098671365737504	Tnfsf11/Il6/Plaur/Ccl5	4
1267	Common	GO:0060142	regulation of syncytium formation by plasma membrane fusion	4/575	35/28891	0.0049857039842143	0.0174404118121082	0.0098671365737504	Cd53/Scgb3a1/Cxcl10/Ccl8	4
1268	Common	GO:0090504	epiboly	4/575	35/28891	0.0049857039842143	0.0174404118121082	0.0098671365737504	Cd44/Ccn1/Lrg1/Plet1	4
1269	Common	GO:1900368	regulation of post-transcriptional gene silencing by regulatory ncRNA	4/575	35/28891	0.0049857039842143	0.0174404118121082	0.0098671365737504	Tgfb1/Zfp36/Il6/Stat3	4
1270	Common	GO:1901020	negative regulation of calcium ion transmembrane transporter activity	4/575	35/28891	0.0049857039842143	0.0174404118121082	0.0098671365737504	Dysf/Drd4/Gem/Gpr35	4
1271	Common	GO:0008217	regulation of blood pressure	11/575	221/28891	0.00498914323952049	0.0174404118121082	0.0098671365737504	Ptgs1/Adm/Tnf/Calca/C3ar1/Hmox1/Bdkrb2/Npy/Serpinf2/Ptgs2/Tpm1	11
1272	Common	GO:0048545	response to steroid hormone	12/575	253/28891	0.00504149738466056	0.0176095698742507	0.00996283991606209	Fosl2/Sgk1/Tgfb1/Areg/Zfp36/Il6/Fas/Il1rn/Bdnf/Slc12a3/Tnf/Isl1	12
1273	Common	GO:0072080	nephron tubule development	7/575	105/28891	0.00507267633034794	0.0177045569015993	0.0100165800445453	Cd44/Tgfb1/Myc/Fgf2/Lif/Hs3st3b1/Tacstd2	7
1274	Common	GO:0038066	p38MAPK cascade	5/575	56/28891	0.00508521366628336	0.0177343832961515	0.0100334547096461	Zfp36/Zc3h12a/Sphk1/Gadd45b/Gadd45g	5
1275	Common	GO:0002730	regulation of dendritic cell cytokine production	3/575	18/28891	0.00512149173331079	0.0177356101099765	0.0100341487952957	Scimp/Nod2/Clec7a	3
1276	Common	GO:0002862	negative regulation of inflammatory response to antigenic stimulus	3/575	18/28891	0.00512149173331079	0.0177356101099765	0.0100341487952957	Nod2/Fcgr2b/Npy	3
1277	Common	GO:0033631	cell-cell adhesion mediated by integrin	3/575	18/28891	0.00512149173331079	0.0177356101099765	0.0100341487952957	Ada/Itga5/Ccl5	3
1278	Common	GO:0039535	regulation of RIG-I signaling pathway	3/575	18/28891	0.00512149173331079	0.0177356101099765	0.0100341487952957	Oasl1/Rnf125/Ddx60	3
1279	Common	GO:0045837	negative regulation of membrane potential	3/575	18/28891	0.00512149173331079	0.0177356101099765	0.0100341487952957	Il6/Il1rn/Pmaip1	3
1280	Common	GO:0061042	vascular wound healing	3/575	18/28891	0.00512149173331079	0.0177356101099765	0.0100341487952957	Tnf/Serpine1/Alox5	3
1281	Common	GO:0061430	bone trabecula morphogenesis	3/575	18/28891	0.00512149173331079	0.0177356101099765	0.0100341487952957	Sbno2/Vdr/Wnt10b	3
1282	Common	GO:0070920	regulation of regulatory ncRNA processing	3/575	18/28891	0.00512149173331079	0.0177356101099765	0.0100341487952957	Tgfb1/Il6/Stat3	3
1283	Common	GO:1903729	regulation of plasma membrane organization	3/575	18/28891	0.00512149173331079	0.0177356101099765	0.0100341487952957	Anxa2/Ahnak/S100a10	3
1284	Common	GO:0048754	branching morphogenesis of an epithelial tube	10/575	191/28891	0.00513218427095814	0.0177587965076846	0.0100472667970553	Cd44/Tgfb1/Ccl11/Areg/Vdr/Myc/Fgf2/Tnf/Hs3st3b1/Tacstd2	10
1285	Common	GO:0046928	regulation of neurotransmitter secretion	7/575	106/28891	0.0053405906367242	0.018465559687911	0.0104471271271738	Sphk1/P2ry2/Ptger4/Ngf/Drd4/Npy/Mctp2	7
1286	Common	GO:0006693	prostaglandin metabolic process	5/575	57/28891	0.00548481331117198	0.0188907174740598	0.0106876655953314	Ptgs1/Sphk1/Cd74/Ptgs2/Tnfrsf1a	5
1287	Common	GO:0010596	negative regulation of endothelial cell migration	5/575	57/28891	0.00548481331117198	0.0188907174740598	0.0106876655953314	Angpt2/Tgfb1/Fgf2/Adamts9/Tnf	5
1288	Common	GO:0030838	positive regulation of actin filament polymerization	5/575	57/28891	0.00548481331117198	0.0188907174740598	0.0106876655953314	Ccl11/Csf3/Alox15/Ccl24/Icam1	5
1289	Common	GO:0050732	negative regulation of peptidyl-tyrosine phosphorylation	5/575	57/28891	0.00548481331117198	0.0188907174740598	0.0106876655953314	Lilrb4b/Gprc5a/Lilrb4a/Socs3/Irf1	5
1290	Common	GO:1901861	regulation of muscle tissue development	5/575	57/28891	0.00548481331117198	0.0188907174740598	0.0106876655953314	Tgfb1/Wnt10b/Fgf3/Bdnf/Tnn	5
1291	Common	GO:0032607	interferon-alpha production	4/575	36/28891	0.00552208357786137	0.0189602916046662	0.0107270280516822	Gbp4/Tlr7/Irf7/Havcr2	4
1292	Common	GO:0043537	negative regulation of blood vessel endothelial cell migration	4/575	36/28891	0.00552208357786137	0.0189602916046662	0.0107270280516822	Angpt2/Tgfb1/Fgf2/Tnf	4
1293	Common	GO:0060147	regulation of post-transcriptional gene silencing	4/575	36/28891	0.00552208357786137	0.0189602916046662	0.0107270280516822	Tgfb1/Zfp36/Il6/Stat3	4
1294	Common	GO:0072576	liver morphogenesis	4/575	36/28891	0.00552208357786137	0.0189602916046662	0.0107270280516822	Il6/Cebpb/Tnf/Ifng	4
1295	Common	GO:0033673	negative regulation of kinase activity	11/575	225/28891	0.00569174966539813	0.0195277558018254	0.0110480781962778	Lilrb4b/Gprc5a/Lilrb4a/Cdkn1a/Il6/Trib1/Gadd45b/Fabp4/Hspb1/Ifng/Gadd45g	11
1296	Common	GO:0031667	response to nutrient levels	17/575	427/28891	0.00570074350562894	0.0195435211385103	0.0110569976376234	Ada/Foxa3/Angptl4/Ghsr/Zfp36/Nod2/Vdr/Ntrk1/Zc3h12a/Cdkn1a/Fas/F7/Slc12a3/Nfkbiz/Npy/Atf3/Pmaip1	17
1297	Common	GO:0045927	positive regulation of growth	14/575	324/28891	0.00581850435895784	0.0199318541764454	0.0112767020323754	Sgk1/Ghsr/Armc12/Ccn4/Sphk1/Sfn/Fgf2/Ptger4/Bdnf/Ngf/Serpine1/Lpar3/Pou1f1/C3	14
1298	Common	GO:0006692	prostanoid metabolic process	5/575	58/28891	0.00590607582011944	0.0201559889797734	0.0114035091708303	Ptgs1/Sphk1/Cd74/Ptgs2/Tnfrsf1a	5
1299	Common	GO:0034142	toll-like receptor 4 signaling pathway	5/575	58/28891	0.00590607582011944	0.0201559889797734	0.0114035091708303	Scimp/Oas1g/Nfkbia/Cd14/Oas1a	5
1300	Common	GO:0045687	positive regulation of glial cell differentiation	5/575	58/28891	0.00590607582011944	0.0201559889797734	0.0114035091708303	Egr2/Tgfb1/Clcf1/Spint1/Lif	5
1301	Common	GO:1903170	negative regulation of calcium ion transmembrane transport	5/575	58/28891	0.00590607582011944	0.0201559889797734	0.0114035091708303	Tgfb1/Dysf/Drd4/Gem/Gpr35	5
1302	Common	GO:0046849	bone remodeling	7/575	108/28891	0.00590807930561876	0.0201559889797734	0.0114035091708303	Ctsk/Tnfsf11/Il6/Il20ra/Ptger4/Ctss/Fcgr4	7
1303	Common	GO:0051851	modulation by host of symbiont process	6/575	82/28891	0.00591729226942987	0.0201559889797734	0.0114035091708303	Ptx3/Nod2/Zc3h12a/Ccl8/Ccl5/Ifng	6
1304	Common	GO:0051495	positive regulation of cytoskeleton organization	10/575	195/28891	0.00591903360682725	0.0201559889797734	0.0114035091708303	Ccl11/Csf3/Gpr65/Alox15/Ccl24/S100a10/Icam1/Nes/Serpinf2/Tpm1	10
1305	Common	GO:0006913	nucleocytoplasmic transport	15/575	359/28891	0.00595032459700573	0.0201559889797734	0.0114035091708303	Gbp4/Egr2/Tgfb1/Zc3h12a/Cdkn1a/Apod/Il6/Sfn/Stat3/Nfkbia/Cited1/Ifng/Bcl3/Ptgs2/Tnfrsf1a	15
1306	Common	GO:0051169	nuclear transport	15/575	359/28891	0.00595032459700573	0.0201559889797734	0.0114035091708303	Gbp4/Egr2/Tgfb1/Zc3h12a/Cdkn1a/Apod/Il6/Sfn/Stat3/Nfkbia/Cited1/Ifng/Bcl3/Ptgs2/Tnfrsf1a	15
1307	Common	GO:0001821	histamine secretion	3/575	19/28891	0.00599281148824684	0.0201559889797734	0.0114035091708303	Ada/Rab44/Adora3	3
1308	Common	GO:0002371	dendritic cell cytokine production	3/575	19/28891	0.00599281148824684	0.0201559889797734	0.0114035091708303	Scimp/Nod2/Clec7a	3
1309	Common	GO:0002827	positive regulation of T-helper 1 type immune response	3/575	19/28891	0.00599281148824684	0.0201559889797734	0.0114035091708303	H2-Ab1/Arid5a/Il12rb1	3
1310	Common	GO:0007252	I-kappaB phosphorylation	3/575	19/28891	0.00599281148824684	0.0201559889797734	0.0114035091708303	Tlr7/Saa3/Tnf	3
1311	Common	GO:0030502	negative regulation of bone mineralization	3/575	19/28891	0.00599281148824684	0.0201559889797734	0.0114035091708303	Ccr1/Srgn/Rflna	3
1312	Common	GO:0032695	negative regulation of interleukin-12 production	3/575	19/28891	0.00599281148824684	0.0201559889797734	0.0114035091708303	Nod2/Ccr7/Mefv	3
1313	Common	GO:0032823	regulation of natural killer cell differentiation	3/575	19/28891	0.00599281148824684	0.0201559889797734	0.0114035091708303	Irf1/Pglyrp1/Il15ra	3
1314	Common	GO:0033604	negative regulation of catecholamine secretion	3/575	19/28891	0.00599281148824684	0.0201559889797734	0.0114035091708303	Ptgs1/Ghsr/Entpd1	3
1315	Common	GO:0042953	lipoprotein transport	3/575	19/28891	0.00599281148824684	0.0201559889797734	0.0114035091708303	Apoc2/Apoc2l/Msr1	3
1316	Common	GO:1901524	regulation of mitophagy	3/575	19/28891	0.00599281148824684	0.0201559889797734	0.0114035091708303	Nod2/Igtp/Irgm1	3
1317	Common	GO:1901550	regulation of endothelial cell development	3/575	19/28891	0.00599281148824684	0.0201559889797734	0.0114035091708303	S1pr3/Tnf/Tnfrsf1a	3
1318	Common	GO:1901741	positive regulation of myoblast fusion	3/575	19/28891	0.00599281148824684	0.0201559889797734	0.0114035091708303	Cd53/Scgb3a1/Ccl8	3
1319	Common	GO:1901862	negative regulation of muscle tissue development	3/575	19/28891	0.00599281148824684	0.0201559889797734	0.0114035091708303	Tgfb1/Fgf3/Bdnf	3
1320	Common	GO:1902033	regulation of hematopoietic stem cell proliferation	3/575	19/28891	0.00599281148824684	0.0201559889797734	0.0114035091708303	Cxcl1/Wnt10b/Irgm1	3
1321	Common	GO:1903140	regulation of establishment of endothelial barrier	3/575	19/28891	0.00599281148824684	0.0201559889797734	0.0114035091708303	S1pr3/Tnf/Tnfrsf1a	3
1322	Common	GO:0010001	glial cell differentiation	13/575	292/28891	0.00606410565590651	0.0203803490387236	0.0115304437505412	C5ar1/Egr2/Tgfb1/Clcf1/Spint1/Dhh/Fgf2/Lif/Stat3/S100a8/Acan/Gfap/Ifng	13
1323	Common	GO:0001953	negative regulation of cell-matrix adhesion	4/575	37/28891	0.00609564582521274	0.0204399655859775	0.0115641725764513	Apod/Serpine1/Acer2/Plet1	4
1324	Common	GO:0060966	regulation of gene silencing by regulatory ncRNA	4/575	37/28891	0.00609564582521274	0.0204399655859775	0.0115641725764513	Tgfb1/Zfp36/Il6/Stat3	4
1325	Common	GO:2000406	positive regulation of T cell migration	4/575	37/28891	0.00609564582521274	0.0204399655859775	0.0115641725764513	Cxcl10/Ascl2/Ccr7/Ccl5	4
1326	Common	GO:0060562	epithelial tube morphogenesis	16/575	395/28891	0.00613445681777351	0.0205545939980149	0.0116290250701303	Cd44/Tgfb1/Ccl11/Areg/Vdr/Cxcl10/Spint1/Myc/Fgf2/Fgf3/Adm/Tnf/Hs3st3b1/Lcn2/Cxcr2/Tacstd2	16
1327	Common	GO:0010660	regulation of muscle cell apoptotic process	7/575	109/28891	0.00620814798021023	0.0207858338176896	0.0117598519626717	Trem1/Zc3h12a/Nupr1/Igfbp3/Hmox1/Ifng/Cxcr2	7
1328	Common	GO:0007422	peripheral nervous system development	6/575	83/28891	0.00627375903640725	0.0209896923183414	0.0118751875229395	Osm/Egr2/Dhh/Bdnf/Ngf/Isl1	6
1329	Common	GO:0043434	response to peptide hormone	16/575	396/28891	0.00627919849084989	0.0209920834423221	0.0118765403319865	Egr2/Sgk1/Serpina3f/Ghsr/Socs3/Irf1/Serpina3n/Stat3/Serpina3m/Serpina3i/Reg3g/Egr1/Tnf/Cited1/Nr4a1/Fut7	16
1330	Common	GO:0008154	actin polymerization or depolymerization	10/575	197/28891	0.00634616983891736	0.0211478744309628	0.0119646810810948	Plekhg2/Ghsr/Ccl11/Csf3/Pstpip1/Capg/Alox15/Ccl24/Icam1/Tpm1	10
1331	Common	GO:0043405	regulation of MAP kinase activity	10/575	197/28891	0.00634616983891736	0.0211478744309628	0.0119646810810948	Tgfb1/Nod2/Tnfsf11/Trib1/Htr2b/Il1rn/Fgf2/Drd4/Ccr7/Tnf	10
1332	Common	GO:0044703	multi-organism reproductive process	10/575	197/28891	0.00634616983891736	0.0211478744309628	0.0119646810810948	Ghsr/Vdr/Junb/Lif/H2-Q7/Kiss1/Havcr2/Timp1/Fut7/Ptgs2	10
1333	Common	GO:0006023	aminoglycan biosynthetic process	5/575	59/28891	0.00634959812984568	0.0211478744309628	0.0119646810810948	Tgfb1/B3gnt3/B3gnt7/Ptger4/Hs3st3b1	5
1334	Common	GO:2000351	regulation of endothelial cell apoptotic process	5/575	59/28891	0.00634959812984568	0.0211478744309628	0.0119646810810948	Angptl4/Tgfb1/Tnf/Serpine1/Icam1	5
1335	Common	GO:0006836	neurotransmitter transport	11/575	230/28891	0.00667711311507721	0.0222220326369199	0.0125723998571294	Slc28a2/Sphk1/Stx11/P2ry2/Ptger4/Ngf/Drd4/Gfap/Npy/Nr4a1/Mctp2	11
1336	Common	GO:0043243	positive regulation of protein-containing complex disassembly	4/575	38/28891	0.00670746461529592	0.0222563594367138	0.0125918206841922	Igtp/Tnf/Nes/Irgm1	4
1337	Common	GO:0050901	leukocyte tethering or rolling	4/575	38/28891	0.00670746461529592	0.0222563594367138	0.0125918206841922	Sell/Tnf/Selp/Fut7	4
1338	Common	GO:0062149	detection of stimulus involved in sensory perception of pain	4/575	38/28891	0.00670746461529592	0.0222563594367138	0.0125918206841922	Ntrk1/Tnf/Calca/Itga2	4
1339	Common	GO:0070266	necroptotic process	4/575	38/28891	0.00670746461529592	0.0222563594367138	0.0125918206841922	Zbp1/Fas/Mlkl/Tnf	4
1340	Common	GO:0002204	somatic recombination of immunoglobulin genes involved in immune response	5/575	60/28891	0.00681597060962285	0.0224987796571726	0.0127289730318131	Tgfb1/Clcf1/Nfkbiz/Parp3/Ifng	5
1341	Common	GO:0002208	somatic diversification of immunoglobulins involved in immune response	5/575	60/28891	0.00681597060962285	0.0224987796571726	0.0127289730318131	Tgfb1/Clcf1/Nfkbiz/Parp3/Ifng	5
1342	Common	GO:0030225	macrophage differentiation	5/575	60/28891	0.00681597060962285	0.0224987796571726	0.0127289730318131	Fosl2/Tgfb1/Trib1/Lif/Ifng	5
1343	Common	GO:0030857	negative regulation of epithelial cell differentiation	5/575	60/28891	0.00681597060962285	0.0224987796571726	0.0127289730318131	S1pr3/Reg3g/Fst/Cited1/Ifng	5
1344	Common	GO:0045190	isotype switching	5/575	60/28891	0.00681597060962285	0.0224987796571726	0.0127289730318131	Tgfb1/Clcf1/Nfkbiz/Parp3/Ifng	5
1345	Common	GO:0045599	negative regulation of fat cell differentiation	5/575	60/28891	0.00681597060962285	0.0224987796571726	0.0127289730318131	Tgfb1/Ccn4/Wnt10b/Tnf/Tgfb1i1	5
1346	Common	GO:0072523	purine-containing compound catabolic process	5/575	60/28891	0.00681597060962285	0.0224987796571726	0.0127289730318131	Nt5e/Ada/Ncf1/Uox/Entpd1	5
1347	Common	GO:0042310	vasoconstriction	7/575	111/28891	0.00684217235731859	0.0225685016952981	0.0127684191687389	Ptgs1/Htr2b/Adm/Icam1/Bdkrb2/Alox5/Ptgs2	7
1348	Common	GO:0045786	negative regulation of cell cycle	16/575	400/28891	0.00688600996599533	0.0226962479813926	0.0128406932678407	Osm/Slfn1/Tgfb1/Cdkn1a/Nupr1/E2f8/Muc1/Lif/Inhba/Plk3/Creb3l1/Tnf/Gpr132/Nr4a1/Tent5b/Ptgs2	16
1349	Common	GO:0006309	apoptotic DNA fragmentation	3/575	20/28891	0.00694734637698317	0.022763318549363	0.0128786393015338	Dnase1l3/Il6/Igfbp3	3
1350	Common	GO:0014061	regulation of norepinephrine secretion	3/575	20/28891	0.00694734637698317	0.022763318549363	0.0128786393015338	Ptgs1/Ghsr/Adora3	3
1351	Common	GO:0035633	maintenance of blood-brain barrier	3/575	20/28891	0.00694734637698317	0.022763318549363	0.0128786393015338	Ptgs1/Bdkrb2/Ptgs2	3
1352	Common	GO:0043373	CD4-positive, alpha-beta T cell lineage commitment	3/575	20/28891	0.00694734637698317	0.022763318549363	0.0128786393015338	Tgfb1/Il6/Stat3	3
1353	Common	GO:0044872	lipoprotein localization	3/575	20/28891	0.00694734637698317	0.022763318549363	0.0128786393015338	Apoc2/Apoc2l/Msr1	3
1354	Common	GO:0051956	negative regulation of amino acid transport	3/575	20/28891	0.00694734637698317	0.022763318549363	0.0128786393015338	Trh/Il1rn/Tnf	3
1355	Common	GO:0060099	regulation of phagocytosis, engulfment	3/575	20/28891	0.00694734637698317	0.022763318549363	0.0128786393015338	Alox15/Itga2/C3	3
1356	Common	GO:1905564	positive regulation of vascular endothelial cell proliferation	3/575	20/28891	0.00694734637698317	0.022763318549363	0.0128786393015338	Ghsr/Fgf2/Stat3	3
1357	Common	GO:0015711	organic anion transport	17/575	436/28891	0.00695985685362387	0.0227875047904575	0.0128923229775075	Slc10a6/Slc17a9/Myc/Tnfsf11/Slc4a11/Trh/Il1rn/Fabp4/P2ry2/Bdnf/Drd4/Tnf/Bdkrb2/Gfap/Slc35d3/Crabp1/Ptgs2	17
1358	Common	GO:0050708	regulation of protein secretion	14/575	331/28891	0.0069718056785399	0.0228098178422333	0.0129049468726093	Tgfb1/Ghsr/Il6/Trh/Rsad2/Gipr/Ptger4/Drd4/Tnf/Ccl5/Isl1/Ifng/Alox5/Hcar2	14
1359	Common	GO:0070373	negative regulation of ERK1 and ERK2 cascade	6/575	85/28891	0.00703313336345177	0.0229597439631273	0.0129897694976007	Lif/Psca/Dusp6/Atf3/Tbc1d10c/Dusp4	6
1360	Common	GO:1901796	regulation of signal transduction by p53 class mediator	6/575	85/28891	0.00703313336345177	0.0229597439631273	0.0129897694976007	Cd44/Myc/Muc1/Cd74/Bdkrb2/Pmaip1	6
1361	Common	GO:2000736	regulation of stem cell differentiation	6/575	85/28891	0.00703313336345177	0.0229597439631273	0.0129897694976007	Trim6/Zfp36/Slc4a11/Fgf2/Stat3/Tacstd2	6
1362	Common	GO:0061326	renal tubule development	7/575	112/28891	0.00717662384101434	0.0234109689615468	0.0132450558252896	Cd44/Tgfb1/Myc/Fgf2/Lif/Hs3st3b1/Tacstd2	7
1363	Common	GO:0030041	actin filament polymerization	9/575	170/28891	0.00721146667335838	0.0235073708215197	0.0132995964134686	Plekhg2/Ccl11/Csf3/Pstpip1/Capg/Alox15/Ccl24/Icam1/Tpm1	9
1364	Common	GO:1904062	regulation of monoatomic cation transmembrane transport	15/575	367/28891	0.00722640892516883	0.0235388085443732	0.0133173827082136	Tgfb1/Dysf/Cxcl10/Ahnak/Ngf/Drd4/Ctss/Gem/Gal/Ifng/Alox5/Jsrp1/Gpr35/Gimap5/Lcn2	15
1365	Common	GO:0014002	astrocyte development	4/575	39/28891	0.0073585793226579	0.0239167285519891	0.0135311957975644	C5ar1/S100a8/Gfap/Ifng	4
1366	Common	GO:0060674	placenta blood vessel development	4/575	39/28891	0.0073585793226579	0.0239167285519891	0.0135311957975644	Junb/Spint1/Socs3/Ccn1	4
1367	Common	GO:0090049	regulation of cell migration involved in sprouting angiogenesis	4/575	39/28891	0.0073585793226579	0.0239167285519891	0.0135311957975644	Rhoj/Fgf2/Hmox1/Ptgs2	4
1368	Common	GO:0016485	protein processing	12/575	266/28891	0.00741142947434364	0.024053309827983	0.0136084684054689	Il1r2/Myc/Dhh/F7/Casp4/Ctss/S100a10/Plaur/Serpine1/Ctla2a/Serpinf2/Srgn	12
1369	Common	GO:0034976	response to endoplasmic reticulum stress	12/575	266/28891	0.00741142947434364	0.024053309827983	0.0136084684054689	Nod2/Fcgr2b/Igtp/Nupr1/Cebpb/Alox15/Creb3l1/Rnf183/Ifng/Alox5/Atf3/Pmaip1	12
1370	Common	GO:0045661	regulation of myoblast differentiation	6/575	86/28891	0.00743677073946645	0.024100344562691	0.0136350789096287	Tgfb1/Cxcl10/Igfbp3/Ccl8/Tnf/Ccl17	6
1371	Common	GO:0072078	nephron tubule morphogenesis	6/575	86/28891	0.00743677073946645	0.024100344562691	0.0136350789096287	Cd44/Tgfb1/Myc/Fgf2/Hs3st3b1/Tacstd2	6
1372	Common	GO:0015908	fatty acid transport	7/575	113/28891	0.00752303196300468	0.0243621217285931	0.0137831826972957	Tnfsf11/Fabp4/P2ry2/Drd4/Bdkrb2/Crabp1/Ptgs2	7
1373	Common	GO:0009165	nucleotide biosynthetic process	12/575	267/28891	0.00762481030584034	0.0246737306546603	0.0139594794421334	Ada/Tgfb1/Gucy2c/Myc/Pth2/Entpd1/Stat3/Oasl2/Ido1/Cda/Oas1a/Upp1	12
1374	Common	GO:0098781	ncRNA transcription	8/575	142/28891	0.00770751185431636	0.0248900301951658	0.0140818536801961	Lilrb4b/Tgfb1/Lilrb4a/Myc/Stat3/Egr1/Fos/Tnf	8
1375	Common	GO:0007548	sex differentiation	14/575	335/28891	0.0077084585974675	0.0248900301951658	0.0140818536801961	Ptx3/Ntrk1/Nupr1/Dhh/Spink2/Cebpb/Inhba/Ptger4/Tiparp/Runx1/Fst/Serpine1/Icam1/Adamts1	14
1376	Common	GO:0034504	protein localization to nucleus	14/575	335/28891	0.0077084585974675	0.0248900301951658	0.0140818536801961	Lilrb4b/Gbp4/Tgfb1/Lilrb4a/Zc3h12a/Cdkn1a/Apod/Il6/Stat3/Nfkbia/Ifng/Bcl3/Ptgs2/Tnfrsf1a	14
1377	Common	GO:1903169	regulation of calcium ion transmembrane transport	10/575	203/28891	0.00777247483816273	0.0250785081379499	0.0141884874926672	Tgfb1/Dysf/Cxcl10/Ahnak/Ngf/Drd4/Gem/Jsrp1/Gpr35/Gimap5	10
1378	Common	GO:0072577	endothelial cell apoptotic process	5/575	62/28891	0.00781959106150669	0.0252122228492556	0.0142641383048491	Angptl4/Tgfb1/Tnf/Serpine1/Icam1	5
1379	Common	GO:1902369	negative regulation of RNA catabolic process	6/575	87/28891	0.00785685856956579	0.0253140120555336	0.0143217268532675	Zar1/Zfp36/Tent5a/Slfn2/Pkp1/Tent5b	6
1380	Common	GO:0032310	prostaglandin secretion	3/575	21/28891	0.0079869279184896	0.0255846580691055	0.0144748483052049	Tnfsf11/P2ry2/Ptgs2	3
1381	Common	GO:0043117	positive regulation of vascular permeability	3/575	21/28891	0.0079869279184896	0.0255846580691055	0.0144748483052049	Tgfb1/Ccl4/Cxcr2	3
1382	Common	GO:0045623	negative regulation of T-helper cell differentiation	3/575	21/28891	0.0079869279184896	0.0255846580691055	0.0144748483052049	Zc3h12a/Irf1/Ascl2	3
1383	Common	GO:0045649	regulation of macrophage differentiation	3/575	21/28891	0.0079869279184896	0.0255846580691055	0.0144748483052049	Tgfb1/Trib1/Lif	3
1384	Common	GO:0048243	norepinephrine secretion	3/575	21/28891	0.0079869279184896	0.0255846580691055	0.0144748483052049	Ptgs1/Ghsr/Adora3	3
1385	Common	GO:0051546	keratinocyte migration	3/575	21/28891	0.0079869279184896	0.0255846580691055	0.0144748483052049	Lrg1/Serpine1/Krt16	3
1386	Common	GO:1900424	regulation of defense response to bacterium	3/575	21/28891	0.0079869279184896	0.0255846580691055	0.0144748483052049	Nod2/Klk7/Havcr2	3
1387	Common	GO:1905153	regulation of membrane invagination	3/575	21/28891	0.0079869279184896	0.0255846580691055	0.0144748483052049	Alox15/Itga2/C3	3
1388	Common	GO:0042303	molting cycle	8/575	143/28891	0.00802640498709477	0.0256740945699511	0.0145254481521597	Wnt10b/Inhba/Runx1/Fst/Tnf/Gal/Krt16/Ptgs2	8
1389	Common	GO:0042633	hair cycle	8/575	143/28891	0.00802640498709477	0.0256740945699511	0.0145254481521597	Wnt10b/Inhba/Runx1/Fst/Tnf/Gal/Krt16/Ptgs2	8
1390	Common	GO:0030574	collagen catabolic process	4/575	40/28891	0.00804999376967994	0.025694053389862	0.0145367401104021	Mmp19/Ctsk/Ctss/Mmp8	4
1391	Common	GO:0046686	response to cadmium ion	4/575	40/28891	0.00804999376967994	0.025694053389862	0.0145367401104021	Mt1/Mt2/Fos/Hmox1	4
1392	Common	GO:1905332	positive regulation of morphogenesis of an epithelium	4/575	40/28891	0.00804999376967994	0.025694053389862	0.0145367401104021	Tgfb1/Fgf2/Lif/Lcn2	4
1393	Common	GO:1901293	nucleoside phosphate biosynthetic process	12/575	269/28891	0.00806601791280257	0.0257267175783071	0.0145552202937791	Ada/Tgfb1/Gucy2c/Myc/Pth2/Entpd1/Stat3/Oasl2/Ido1/Cda/Oas1a/Upp1	12
1394	Common	GO:0007269	neurotransmitter secretion	9/575	174/28891	0.00834083488538045	0.0265651106779536	0.0150295519383426	Sphk1/Stx11/P2ry2/Ptger4/Ngf/Drd4/Npy/Nr4a1/Mctp2	9
1395	Common	GO:0099643	signal release from synapse	9/575	174/28891	0.00834083488538045	0.0265651106779536	0.0150295519383426	Sphk1/Stx11/P2ry2/Ptger4/Ngf/Drd4/Npy/Nr4a1/Mctp2	9
1396	Common	GO:0045912	negative regulation of carbohydrate metabolic process	5/575	63/28891	0.0083579815256845	0.0266006532368311	0.0150496605966933	Tgfb1/Nupr1/Il6/Sik1/Stat3	5
1397	Common	GO:2001257	regulation of cation channel activity	8/575	145/28891	0.00869377212298259	0.0276495558642889	0.0156430907054082	Dysf/Ahnak/Drd4/Ctss/Gem/Gal/Jsrp1/Gpr35	8
1398	Common	GO:0010976	positive regulation of neuron projection development	11/575	239/28891	0.00878257514986145	0.0277930387571093	0.0157242679915128	Ntrk1/Il6/Sphk1/Lif/P2ry2/Bdnf/Tnn/Ngf/Cxcl5/Hspb1/Adamts1	11
1399	Common	GO:0010661	positive regulation of muscle cell apoptotic process	4/575	41/28891	0.0087826753128475	0.0277930387571093	0.0157242679915128	Trem1/Igfbp3/Ifng/Cxcr2	4
1400	Common	GO:0032743	positive regulation of interleukin-2 production	4/575	41/28891	0.0087826753128475	0.0277930387571093	0.0157242679915128	Vtcn1/Cd1d1/Runx1/Clec7a	4
1401	Common	GO:0033006	regulation of mast cell activation involved in immune response	4/575	41/28891	0.0087826753128475	0.0277930387571093	0.0157242679915128	Lilrb4a/Fgr/Hmox1/Adora3	4
1402	Common	GO:0045601	regulation of endothelial cell differentiation	4/575	41/28891	0.0087826753128475	0.0277930387571093	0.0157242679915128	S1pr3/Tnf/Apold1/Tnfrsf1a	4
1403	Common	GO:0060603	mammary gland duct morphogenesis	4/575	41/28891	0.0087826753128475	0.0277930387571093	0.0157242679915128	Tgfb1/Ccl11/Areg/Vdr	4
1404	Common	GO:0061436	establishment of skin barrier	4/575	41/28891	0.0087826753128475	0.0277930387571093	0.0157242679915128	Sfn/Cldn4/Nfkbiz/Krt16	4
1405	Common	GO:0046173	polyol biosynthetic process	5/575	64/28891	0.00892150602835398	0.0281922128620034	0.0159501058588825	Cd244a/Sphk1/Fgf2/Acer2/Pou1f1	5
1406	Common	GO:0046850	regulation of bone remodeling	5/575	64/28891	0.00892150602835398	0.0281922128620034	0.0159501058588825	Tnfsf11/Il6/Il20ra/Ptger4/Fcgr4	5
1407	Common	GO:0007589	body fluid secretion	7/575	117/28891	0.00903317556103334	0.0285140510740968	0.0161321899534319	Fosl2/Ada/Vdr/Anxa2/P2ry2/Ptger4/Adora3	7
1408	Common	GO:0045165	cell fate commitment	13/575	307/28891	0.00903970598288804	0.0285140510740968	0.0161321899534319	Tgfb1/Dhh/Il6/Slamf8/Glis1/Wnt10b/Fgf2/Stat3/Spdef/Runx1/Pou1f1/Isl1/Tgfb1i1	13
1409	Common	GO:0030833	regulation of actin filament polymerization	8/575	146/28891	0.00904260588867936	0.0285140510740968	0.0161321899534319	Plekhg2/Ccl11/Csf3/Capg/Alox15/Ccl24/Icam1/Tpm1	8
1410	Common	GO:0002283	neutrophil activation involved in immune response	3/575	22/28891	0.0091131737896225	0.0286147216588642	0.0161891456273896	Dnase1l3/Stx11/Itgb2	3
1411	Common	GO:0002363	alpha-beta T cell lineage commitment	3/575	22/28891	0.0091131737896225	0.0286147216588642	0.0161891456273896	Tgfb1/Il6/Stat3	3
1412	Common	GO:0007620	copulation	3/575	22/28891	0.0091131737896225	0.0286147216588642	0.0161891456273896	Ada/P2ry2/Drd4	3
1413	Common	GO:0044851	hair cycle phase	3/575	22/28891	0.0091131737896225	0.0286147216588642	0.0161891456273896	Wnt10b/Gal/Ptgs2	3
1414	Common	GO:0045606	positive regulation of epidermal cell differentiation	3/575	22/28891	0.0091131737896225	0.0286147216588642	0.0161891456273896	Vdr/Sfn/Fgf2	3
1415	Common	GO:0051608	histamine transport	3/575	22/28891	0.0091131737896225	0.0286147216588642	0.0161891456273896	Ada/Rab44/Adora3	3
1416	Common	GO:0072522	purine-containing compound biosynthetic process	11/575	241/28891	0.00931345814292537	0.0292229481137129	0.0165332575418568	Nt5e/Ada/Tgfb1/Gucy2c/Myc/Pth2/Entpd1/Stat3/Oasl2/Ido1/Oas1a	11
1417	Common	GO:0045446	endothelial cell differentiation	7/575	118/28891	0.00944307064319617	0.0296087246772904	0.0167515155784663	Col27a1/S1pr3/Tnf/Icam1/Prok2/Apold1/Tnfrsf1a	7
1418	Common	GO:0002323	natural killer cell activation involved in immune response	4/575	42/28891	0.00955755404652318	0.0298203740370102	0.0168712589171329	Cd244a/Stx11/Pglyrp1/Fcgr4	4
1419	Common	GO:0009154	purine ribonucleotide catabolic process	4/575	42/28891	0.00955755404652318	0.0298203740370102	0.0168712589171329	Nt5e/Ada/Uox/Entpd1	4
1420	Common	GO:0010737	protein kinase A signaling	4/575	42/28891	0.00955755404652318	0.0298203740370102	0.0168712589171329	Sfn/Gal/Akap12/Lcp1	4
1421	Common	GO:0045191	regulation of isotype switching	4/575	42/28891	0.00955755404652318	0.0298203740370102	0.0168712589171329	Tgfb1/Clcf1/Parp3/Ifng	4
1422	Common	GO:0060325	face morphogenesis	4/575	42/28891	0.00955755404652318	0.0298203740370102	0.0168712589171329	Tgfb1/Csrnp1/Tiparp/Crispld2	4
1423	Common	GO:0071425	hematopoietic stem cell proliferation	4/575	42/28891	0.00955755404652318	0.0298203740370102	0.0168712589171329	Cxcl1/Wnt10b/Prg4/Irgm1	4
1424	Common	GO:1900744	regulation of p38MAPK cascade	4/575	42/28891	0.00955755404652318	0.0298203740370102	0.0168712589171329	Zc3h12a/Sphk1/Gadd45b/Gadd45g	4
1425	Common	GO:0001942	hair follicle development	7/575	119/28891	0.0098663992826149	0.0307408218882595	0.017392014089381	Wnt10b/Inhba/Runx1/Fst/Tnf/Gal/Ptgs2	7
1426	Common	GO:0010657	muscle cell apoptotic process	7/575	119/28891	0.0098663992826149	0.0307408218882595	0.017392014089381	Trem1/Zc3h12a/Nupr1/Igfbp3/Hmox1/Ifng/Cxcr2	7
1427	Common	GO:0022604	regulation of cell morphogenesis	12/575	277/28891	0.010034063128964	0.0312413051730812	0.0176751689241072	Cd44/Sgk1/Ccl11/Fgr/Rhoj/Il6/Ccl24/Cldn4/Icam1/Ccl3/Ccl7/Tpm1	12
1428	Common	GO:0009123	nucleoside monophosphate metabolic process	5/575	66/28891	0.0101261423393614	0.0314398675148726	0.0177875081146015	Nt5e/Ada/Uox/Cda/Upp1	5
1429	Common	GO:0030193	regulation of blood coagulation	5/575	66/28891	0.0101261423393614	0.0314398675148726	0.0177875081146015	F7/Anxa2/Plaur/Serpine1/Serpinf2	5
1430	Common	GO:0071715	icosanoid transport	5/575	66/28891	0.0101261423393614	0.0314398675148726	0.0177875081146015	Tnfsf11/P2ry2/Drd4/Bdkrb2/Ptgs2	5
1431	Common	GO:1902692	regulation of neuroblast proliferation	5/575	66/28891	0.0101261423393614	0.0314398675148726	0.0177875081146015	Tgfb1/Fgf2/Bdnf/Tafa3/Acan	5
1432	Common	GO:0090277	positive regulation of peptide hormone secretion	8/575	149/28891	0.0101518643126466	0.0314977186739447	0.0178202381495149	Clcf1/Tnfsf11/Trh/Gipr/Lif/Ptger4/Kiss1/Isl1	8
1433	Common	GO:0061333	renal tubule morphogenesis	6/575	92/28891	0.0102165708307768	0.0316542707120929	0.017908809472139	Cd44/Tgfb1/Myc/Fgf2/Hs3st3b1/Tacstd2	6
1434	Common	GO:1901019	regulation of calcium ion transmembrane transporter activity	6/575	92/28891	0.0102165708307768	0.0316542707120929	0.017908809472139	Dysf/Ahnak/Drd4/Gem/Jsrp1/Gpr35	6
1435	Common	GO:0008637	apoptotic mitochondrial changes	7/575	120/28891	0.0103034047022749	0.0318204385165471	0.0180028210378276	Fas/Sfn/Bcl2a1a/Plaur/Bcl2a1b/Bcl2a1d/Pmaip1	7
1436	Common	GO:0033555	multicellular organismal response to stress	7/575	120/28891	0.0103034047022749	0.0318204385165471	0.0180028210378276	Osm/Ntrk1/Bdnf/Drd4/Runx1/Ido1/Calca	7
1437	Common	GO:0010818	T cell chemotaxis	3/575	23/28891	0.0103274977134506	0.0318204385165471	0.0180028210378276	Cxcl10/Ccr7/Ccl5	3
1438	Common	GO:0044790	suppression of viral release by host	3/575	23/28891	0.0103274977134506	0.0318204385165471	0.0180028210378276	Trim30d/Trim30a/Trim30b	3
1439	Common	GO:0050966	detection of mechanical stimulus involved in sensory perception of pain	3/575	23/28891	0.0103274977134506	0.0318204385165471	0.0180028210378276	Ntrk1/Tnf/Itga2	3
1440	Common	GO:0051043	regulation of membrane protein ectodomain proteolysis	3/575	23/28891	0.0103274977134506	0.0318204385165471	0.0180028210378276	Tnf/Ifng/Timp1	3
1441	Common	GO:0060253	negative regulation of glial cell proliferation	3/575	23/28891	0.0103274977134506	0.0318204385165471	0.0180028210378276	Cysltr2/Fas/Ascl2	3
1442	Common	GO:1900120	regulation of receptor binding	3/575	23/28891	0.0103274977134506	0.0318204385165471	0.0180028210378276	Anxa2/Bdnf/Phlda2	3
1443	Common	GO:0044706	multi-multicellular organism process	10/575	212/28891	0.0103603566264227	0.0318995595919585	0.0180475848005963	Ghsr/Vdr/Junb/Lif/H2-Q7/Kiss1/Havcr2/Timp1/Fut7/Ptgs2	10
1444	Common	GO:0060259	regulation of feeding behavior	4/575	43/28891	0.0103755221180264	0.0319241307274177	0.0180614862354913	Ghsr/Trh/Stat3/Npy	4
1445	Common	GO:0062014	negative regulation of small molecule metabolic process	7/575	121/28891	0.0107543289278995	0.0330411963635593	0.0186934804402383	Ch25h/Nupr1/Il6/Sik1/Entpd1/Stat3/Cda	7
1446	Common	GO:0050982	detection of mechanical stimulus	5/575	67/28891	0.0107683214797285	0.0330411963635593	0.0186934804402383	Ntrk1/Myc/Tnf/Pkd1l2/Itga2	5
1447	Common	GO:0070059	intrinsic apoptotic signaling pathway in response to endoplasmic reticulum stress	5/575	67/28891	0.0107683214797285	0.0330411963635593	0.0186934804402383	Fcgr2b/Cebpb/Creb3l1/Rnf183/Pmaip1	5
1448	Common	GO:0071470	cellular response to osmotic stress	5/575	67/28891	0.0107683214797285	0.0330411963635593	0.0186934804402383	Dysf/Slc4a11/Nlrp3/Bdkrb2/Ptgs2	5
1449	Common	GO:0001558	regulation of cell growth	17/575	459/28891	0.0112170455214411	0.0343541353739228	0.0194362925176037	Cd44/Ifrd1/Sgk1/Tgfb1/Armc12/Ccn4/Cdkn1a/Sphk1/Sfn/Ccn5/Igfbp3/Inhba/Bdnf/Ngf/Cda/Lpar3/Csf2rb	17
1450	Common	GO:0022404	molting cycle process	7/575	122/28891	0.0112194126553144	0.0343541353739228	0.0194362925176037	Wnt10b/Inhba/Runx1/Fst/Tnf/Gal/Ptgs2	7
1451	Common	GO:0022405	hair cycle process	7/575	122/28891	0.0112194126553144	0.0343541353739228	0.0194362925176037	Wnt10b/Inhba/Runx1/Fst/Tnf/Gal/Ptgs2	7
1452	Common	GO:0001782	B cell homeostasis	4/575	44/28891	0.0112374331480713	0.034385616719615	0.0194541034925289	Ada/Cd44/Cd74/Bcl2a1a	4
1453	Common	GO:1901617	organic hydroxy compound biosynthetic process	11/575	248/28891	0.0113686049029863	0.0347406815407066	0.0196549859670937	Ch25h/Cd244a/Sphk1/Fgf2/Alox15/Tnf/Cited1/Pnmt/Acer2/Pou1f1/Ifng	11
1454	Common	GO:1902905	positive regulation of supramolecular fiber organization	9/575	183/28891	0.0113691089264433	0.0347406815407066	0.0196549859670937	Ccl11/Csf3/Gpr65/Alox15/Ccl24/S100a10/Icam1/Serpinf2/Tpm1	9
1455	Common	GO:1900046	regulation of hemostasis	5/575	68/28891	0.0114377683868141	0.0349024759221257	0.0197465232126316	F7/Anxa2/Plaur/Serpine1/Serpinf2	5
1456	Common	GO:2000134	negative regulation of G1/S transition of mitotic cell cycle	5/575	68/28891	0.0114377683868141	0.0349024759221257	0.0197465232126316	Slfn1/Cdkn1a/Muc1/Inhba/Plk3	5
1457	Common	GO:0014075	response to amine	3/575	24/28891	0.0116311189982126	0.0352744448525996	0.019956969403795	Htr2b/Drd4/Nr4a1	3
1458	Common	GO:0016202	regulation of striated muscle tissue development	3/575	24/28891	0.0116311189982126	0.0352744448525996	0.019956969403795	Tgfb1/Fgf3/Bdnf	3
1459	Common	GO:0030277	maintenance of gastrointestinal epithelium	3/575	24/28891	0.0116311189982126	0.0352744448525996	0.019956969403795	Nod2/Slc22a21/Muc13	3
1460	Common	GO:0031645	negative regulation of nervous system process	3/575	24/28891	0.0116311189982126	0.0352744448525996	0.019956969403795	Tnf/Ifng/Gpr35	3
1461	Common	GO:0043173	nucleotide salvage	3/575	24/28891	0.0116311189982126	0.0352744448525996	0.019956969403795	Ada/Cda/Upp1	3
1462	Common	GO:0043369	CD4-positive or CD8-positive, alpha-beta T cell lineage commitment	3/575	24/28891	0.0116311189982126	0.0352744448525996	0.019956969403795	Tgfb1/Il6/Stat3	3
1463	Common	GO:0060055	angiogenesis involved in wound healing	3/575	24/28891	0.0116311189982126	0.0352744448525996	0.019956969403795	Tnf/Serpine1/Alox5	3
1464	Common	GO:0141087	positive regulation of inflammasome-mediated signaling pathway	3/575	24/28891	0.0116311189982126	0.0352744448525996	0.019956969403795	Gbp5/Casp4/Gbp2	3
1465	Common	GO:2001169	regulation of ATP biosynthetic process	3/575	24/28891	0.0116311189982126	0.0352744448525996	0.019956969403795	Myc/Entpd1/Stat3	3
1466	Common	GO:0051952	regulation of amine transport	7/575	123/28891	0.0116988951190814	0.0354557919604902	0.0200595688550057	Ptgs1/Ghsr/Trh/Il1rn/Entpd1/Tnf/Adora3	7
1467	Common	GO:0019233	sensory perception of pain	6/575	95/28891	0.0118524293773058	0.0358721687488896	0.0202951393611117	Ntrk1/Ccl2/Ngf/Tnf/Calca/Itga2	6
1468	Common	GO:0045913	positive regulation of carbohydrate metabolic process	6/575	95/28891	0.0118524293773058	0.0358721687488896	0.0202951393611117	Cd244a/Myc/Ptger4/Pou1f1/Ifng/Pmaip1	6
1469	Common	GO:0070588	calcium ion transmembrane transport	14/575	354/28891	0.0120911700372024	0.0364815713854279	0.0206399167154487	Tgfb1/Dysf/Cxcl10/Htr2b/Trpm1/Fgf2/Ahnak/Ngf/Drd4/Gem/Jsrp1/Gpr35/Gimap5/Mcoln2	14
1470	Common	GO:0031346	positive regulation of cell projection organization	17/575	463/28891	0.0121327016246833	0.0364815713854279	0.0206399167154487	Sgk1/Nedd9/Ntrk1/Il6/Sphk1/Lif/P2ry2/Bdnf/Tnn/Ngf/Ccr7/Cxcl5/Lpar3/Hspb1/Adamts1/Itga2/Lcn2	17
1471	Common	GO:0007622	rhythmic behavior	5/575	69/28891	0.0121349893972053	0.0364815713854279	0.0206399167154487	Ada/Egr2/Il6/Ptger4/Egr1	5
1472	Common	GO:0016447	somatic recombination of immunoglobulin gene segments	5/575	69/28891	0.0121349893972053	0.0364815713854279	0.0206399167154487	Tgfb1/Clcf1/Nfkbiz/Parp3/Ifng	5
1473	Common	GO:0009394	2'-deoxyribonucleotide metabolic process	4/575	45/28891	0.0121441017508548	0.0364815713854279	0.0206399167154487	Ada/Uox/Cda/Upp1	4
1474	Common	GO:0019692	deoxyribose phosphate metabolic process	4/575	45/28891	0.0121441017508548	0.0364815713854279	0.0206399167154487	Ada/Uox/Cda/Upp1	4
1475	Common	GO:0032768	regulation of monooxygenase activity	4/575	45/28891	0.0121441017508548	0.0364815713854279	0.0206399167154487	Vdr/Htr2b/Tnf/Ifng	4
1476	Common	GO:0034661	ncRNA catabolic process	4/575	45/28891	0.0121441017508548	0.0364815713854279	0.0206399167154487	Zc3h12a/Slfn9/Slfn2/Slfn8	4
1477	Common	GO:0043550	regulation of lipid kinase activity	4/575	45/28891	0.0121441017508548	0.0364815713854279	0.0206399167154487	Tgfb1/Nod2/Fgr/Fgf2	4
1478	Common	GO:1900181	negative regulation of protein localization to nucleus	4/575	45/28891	0.0121441017508548	0.0364815713854279	0.0206399167154487	Lilrb4b/Gbp4/Lilrb4a/Apod	4
1479	Common	GO:2001258	negative regulation of cation channel activity	4/575	45/28891	0.0121441017508548	0.0364815713854279	0.0206399167154487	Dysf/Drd4/Gem/Gpr35	4
1480	Common	GO:0051054	positive regulation of DNA metabolic process	13/575	321/28891	0.0127509891680402	0.0382788141037856	0.0216567298245235	Tgfb1/Clcf1/Dnmt3l/Myc/Il6/E2f8/Fgf2/Igfbp3/Tnf/C3ar1/Parp3/Ifng/Baz1a	13
1481	Common	GO:0097006	regulation of plasma lipoprotein particle levels	5/575	70/28891	0.0128604791518289	0.0385814374554867	0.021827942865466	Apoc2/Apoc2l/Il19/Anxa2/Msr1	5
1482	Common	GO:1902903	regulation of supramolecular fiber organization	15/575	393/28891	0.0129448827162808	0.0388029423794344	0.0219532621159457	Plekhg2/Sgk1/Ccl11/Csf3/Dysf/Capg/Gpr65/Ptger4/Alox15/Ccl24/S100a10/Icam1/Serpinf2/Tacstd2/Tpm1	15
1483	Common	GO:0071248	cellular response to metal ion	9/575	187/28891	0.0129517811273241	0.0388029423794344	0.0219532621159457	Mt1/Fosb/Junb/Fas/Mt2/Fabp4/Alox15/Fos/Hmox1	9
1484	Common	GO:0001829	trophectodermal cell differentiation	3/575	25/28891	0.0130250717376669	0.0388913936360577	0.0220033045483506	Ada/Junb/Foxd3	3
1485	Common	GO:0010884	positive regulation of lipid storage	3/575	25/28891	0.0130250717376669	0.0388913936360577	0.0220033045483506	Zc3h12a/Msr1/C3	3
1486	Common	GO:0043567	regulation of insulin-like growth factor receptor signaling pathway	3/575	25/28891	0.0130250717376669	0.0388913936360577	0.0220033045483506	Ghsr/Igfbp3/Pou1f1	3
1487	Common	GO:0044819	mitotic G1/S transition checkpoint signaling	3/575	25/28891	0.0130250717376669	0.0388913936360577	0.0220033045483506	Cdkn1a/Muc1/Plk3	3
1488	Common	GO:2000679	positive regulation of transcription regulatory region DNA binding	3/575	25/28891	0.0130250717376669	0.0388913936360577	0.0220033045483506	Tgfb1/Trim6/Ifng	3
1489	Common	GO:0044344	cellular response to fibroblast growth factor stimulus	6/575	97/28891	0.0130403602299368	0.0389108935538006	0.0220143368768082	Cd44/Zfp36/Fgf2/Fgf3/Creb3l1/Nr4a1	6
1490	Common	GO:0002347	response to tumor cell	4/575	46/28891	0.0130963031483141	0.0389731245063358	0.0220495448360235	Klrk1/Tgfb1/Cd274/Havcr2	4
1491	Common	GO:0030195	negative regulation of blood coagulation	4/575	46/28891	0.0130963031483141	0.0389731245063358	0.0220495448360235	Anxa2/Plaur/Serpine1/Serpinf2	4
1492	Common	GO:0044788	modulation by host of viral process	4/575	46/28891	0.0130963031483141	0.0389731245063358	0.0220495448360235	Ptx3/Zc3h12a/Ccl8/Ifng	4
1493	Common	GO:0048265	response to pain	4/575	46/28891	0.0130963031483141	0.0389731245063358	0.0220495448360235	Osm/Ntrk1/Runx1/Calca	4
1494	Common	GO:0001505	regulation of neurotransmitter levels	10/575	220/28891	0.0131690368475558	0.0391633405044783	0.0221571619755959	Sphk1/Stx11/P2ry2/Ptger4/Ngf/Drd4/Gfap/Npy/Nr4a1/Mctp2	10
1495	Common	GO:0051302	regulation of cell division	9/575	188/28891	0.013371813145554	0.0397397764586599	0.0224832880067474	Tgfb1/Myc/Htr2b/E2f8/Sfn/Fgf2/Fgf3/Plk3/Kif23	9
1496	Common	GO:0048639	positive regulation of developmental growth	10/575	221/28891	0.0135567095304011	0.0402623398686979	0.0227789349553882	Ghsr/Ccn4/Fgf2/Ptger4/Bdnf/Ngf/Serpine1/Lpar3/Pou1f1/C3	10
1497	Common	GO:0001885	endothelial cell development	5/575	71/28891	0.0136147202060954	0.040353703719601	0.0228306252253473	Col27a1/S1pr3/Tnf/Icam1/Tnfrsf1a	5
1498	Common	GO:0050818	regulation of coagulation	5/575	71/28891	0.0136147202060954	0.040353703719601	0.0228306252253473	F7/Anxa2/Plaur/Serpine1/Serpinf2	5
1499	Common	GO:0050994	regulation of lipid catabolic process	5/575	71/28891	0.0136147202060954	0.040353703719601	0.0228306252253473	Apoc2/Apoc2l/Tnf/Hcar2/Gimap5	5
1500	Common	GO:0002686	negative regulation of leukocyte migration	4/575	47/28891	0.0140947728733005	0.0416653864777607	0.0235727265619229	Ada/Apod/Slamf8/Ptger4	4
1501	Common	GO:0009262	deoxyribonucleotide metabolic process	4/575	47/28891	0.0140947728733005	0.0416653864777607	0.0235727265619229	Ada/Uox/Cda/Upp1	4
1502	Common	GO:0060563	neuroepithelial cell differentiation	4/575	47/28891	0.0140947728733005	0.0416653864777607	0.0235727265619229	Tgfb1/Cebpb/Fgf2/Serpine1	4
1503	Common	GO:1900047	negative regulation of hemostasis	4/575	47/28891	0.0140947728733005	0.0416653864777607	0.0235727265619229	Anxa2/Plaur/Serpine1/Serpinf2	4
1504	Common	GO:0001570	vasculogenesis	6/575	99/28891	0.0143092428151557	0.0421644620380745	0.0238550849584614	Tgfb1/Junb/Adm/Tiparp/Cited1/Prok2	6
1505	Common	GO:0021675	nerve development	6/575	99/28891	0.0143092428151557	0.0421644620380745	0.0238550849584614	Egr2/Phox2a/Ntrk1/Bdnf/Ngf/Isl1	6
1506	Common	GO:0046888	negative regulation of hormone secretion	6/575	99/28891	0.0143092428151557	0.0421644620380745	0.0238550849584614	Osm/Ghsr/Il6/Lif/Igfbp3/Il11	6
1507	Common	GO:0051492	regulation of stress fiber assembly	6/575	99/28891	0.0143092428151557	0.0421644620380745	0.0238550849584614	Gpr65/Ptger4/S100a10/Serpinf2/Tacstd2/Tpm1	6
1508	Common	GO:0001952	regulation of cell-matrix adhesion	7/575	128/28891	0.014320543150001	0.0421644620380745	0.0238550849584614	Bst1/Trem1/Apod/S100a10/Serpine1/Acer2/Plet1	7
1509	Common	GO:0003014	renal system process	7/575	128/28891	0.014320543150001	0.0421644620380745	0.0238550849584614	Aqp3/Oit3/Adm/Ptger4/Cldn4/Slc12a3/Serpinf2	7
1510	Common	GO:0046942	carboxylic acid transport	14/575	362/28891	0.0144328508926877	0.0424669910703387	0.0240262446369733	Slc10a6/Myc/Tnfsf11/Trh/Il1rn/Fabp4/P2ry2/Bdnf/Drd4/Tnf/Bdkrb2/Gfap/Crabp1/Ptgs2	14
1511	Common	GO:0002407	dendritic cell chemotaxis	3/575	26/28891	0.0145102136832881	0.0424696175196635	0.0240277305843506	Slamf8/Ccr7/Retnlg	3
1512	Common	GO:0007635	chemosensory behavior	3/575	26/28891	0.0145102136832881	0.0424696175196635	0.0240277305843506	Gjb4/Ntrk1/Drd4	3
1513	Common	GO:0010666	positive regulation of cardiac muscle cell apoptotic process	3/575	26/28891	0.0145102136832881	0.0424696175196635	0.0240277305843506	Trem1/Igfbp3/Cxcr2	3
1514	Common	GO:0030194	positive regulation of blood coagulation	3/575	26/28891	0.0145102136832881	0.0424696175196635	0.0240277305843506	F7/Serpine1/Serpinf2	3
1515	Common	GO:0039529	RIG-I signaling pathway	3/575	26/28891	0.0145102136832881	0.0424696175196635	0.0240277305843506	Oasl1/Rnf125/Ddx60	3
1516	Common	GO:0045684	positive regulation of epidermis development	3/575	26/28891	0.0145102136832881	0.0424696175196635	0.0240277305843506	Vdr/Sfn/Fgf2	3
1517	Common	GO:1900048	positive regulation of hemostasis	3/575	26/28891	0.0145102136832881	0.0424696175196635	0.0240277305843506	F7/Serpine1/Serpinf2	3
1518	Common	GO:1902230	negative regulation of intrinsic apoptotic signaling pathway in response to DNA damage	3/575	26/28891	0.0145102136832881	0.0424696175196635	0.0240277305843506	Cd44/Muc1/Cd74	3
1519	Common	GO:0071774	response to fibroblast growth factor	6/575	100/28891	0.0149748384974337	0.0438006632285041	0.0247807867585126	Cd44/Zfp36/Fgf2/Fgf3/Creb3l1/Nr4a1	6
1520	Common	GO:0015849	organic acid transport	14/575	364/28891	0.015069490377235	0.0440485169381942	0.0249210131723249	Slc10a6/Myc/Tnfsf11/Trh/Il1rn/Fabp4/P2ry2/Bdnf/Drd4/Tnf/Bdkrb2/Gfap/Crabp1/Ptgs2	14
1521	Common	GO:0060323	head morphogenesis	4/575	48/28891	0.015140206556628	0.0442261260559489	0.0250214978076942	Tgfb1/Csrnp1/Tiparp/Crispld2	4
1522	Common	GO:0006006	glucose metabolic process	10/575	225/28891	0.0151934189260171	0.0443232831833842	0.0250764656981227	Oas1g/Apod/Myc/Il6/Sik1/Igfbp3/Tnf/Atf3/Oas1a/Pmaip1	10
1523	Common	GO:2000241	regulation of reproductive process	10/575	225/28891	0.0151934189260171	0.0443232831833842	0.0250764656981227	Osm/Ada/Nupr1/Lif/Inhba/P2ry2/Ptger4/Drd4/Runx1/Timp1	10
1524	Common	GO:1902373	negative regulation of mRNA catabolic process	5/575	73/28891	0.0152113238219342	0.0443463987800878	0.0250895436433063	Zar1/Zfp36/Tent5a/Pkp1/Tent5b	5
1525	Common	GO:0006633	fatty acid biosynthetic process	8/575	161/28891	0.0156156432750331	0.0454952807022768	0.0257395383197785	Ptgs1/Apoc2/Apoc2l/Sphk1/Cd74/Alox15/Alox5/Ptgs2	8
1526	Common	GO:0010717	regulation of epithelial to mesenchymal transition	6/575	101/28891	0.0156616189549688	0.0455694649750663	0.0257815090231726	Tgfb1/Il6/Lrg1/Isl1/Tgfb1i1/Glipr2	6
1527	Common	GO:0019915	lipid storage	6/575	101/28891	0.0156616189549688	0.0455694649750663	0.0257815090231726	Dysf/Zc3h12a/Msr1/Nfkbia/Tnf/C3	6
1528	Common	GO:0001866	NK T cell proliferation	2/575	10/28891	0.0160067961705718	0.0456178289838683	0.0258088715811928	Elf4/Myc	2
1529	Common	GO:0002536	respiratory burst involved in inflammatory response	2/575	10/28891	0.0160067961705718	0.0456178289838683	0.0258088715811928	Ncf1/Slamf8	2
1530	Common	GO:0002725	negative regulation of T cell cytokine production	2/575	10/28891	0.0160067961705718	0.0456178289838683	0.0258088715811928	Lilrb4b/Lilrb4a	2
1531	Common	GO:0002784	regulation of antimicrobial peptide production	2/575	10/28891	0.0160067961705718	0.0456178289838683	0.0258088715811928	Nod2/Klk7	2
1532	Common	GO:0006971	hypotonic response	2/575	10/28891	0.0160067961705718	0.0456178289838683	0.0258088715811928	Slc4a11/Itga2	2
1533	Common	GO:0008343	adult feeding behavior	2/575	10/28891	0.0160067961705718	0.0456178289838683	0.0258088715811928	Ghsr/Npy	2
1534	Common	GO:0009131	pyrimidine nucleoside monophosphate catabolic process	2/575	10/28891	0.0160067961705718	0.0456178289838683	0.0258088715811928	Cda/Upp1	2
1535	Common	GO:0009178	pyrimidine deoxyribonucleoside monophosphate catabolic process	2/575	10/28891	0.0160067961705718	0.0456178289838683	0.0258088715811928	Cda/Upp1	2
1536	Common	GO:0010692	regulation of alkaline phosphatase activity	2/575	10/28891	0.0160067961705718	0.0456178289838683	0.0258088715811928	Tnf/Itga2	2
1537	Common	GO:0016068	type I hypersensitivity	2/575	10/28891	0.0160067961705718	0.0456178289838683	0.0258088715811928	Fcgr3/Fcgr2b	2
1538	Common	GO:0030853	negative regulation of granulocyte differentiation	2/575	10/28891	0.0160067961705718	0.0456178289838683	0.0258088715811928	Trib1/Runx1	2
1539	Common	GO:0031666	positive regulation of lipopolysaccharide-mediated signaling pathway	2/575	10/28891	0.0160067961705718	0.0456178289838683	0.0258088715811928	Scimp/Cd14	2
1540	Common	GO:0033007	negative regulation of mast cell activation involved in immune response	2/575	10/28891	0.0160067961705718	0.0456178289838683	0.0258088715811928	Lilrb4a/Hmox1	2
1541	Common	GO:0033212	iron import into cell	2/575	10/28891	0.0160067961705718	0.0456178289838683	0.0258088715811928	Ifng/Lcn2	2
1542	Common	GO:0035723	interleukin-15-mediated signaling pathway	2/575	10/28891	0.0160067961705718	0.0456178289838683	0.0258088715811928	Stat3/Il15ra	2
1543	Common	GO:0042451	purine nucleoside biosynthetic process	2/575	10/28891	0.0160067961705718	0.0456178289838683	0.0258088715811928	Nt5e/Ada	2
1544	Common	GO:0042455	ribonucleoside biosynthetic process	2/575	10/28891	0.0160067961705718	0.0456178289838683	0.0258088715811928	Nt5e/Ada	2
1545	Common	GO:0046129	purine ribonucleoside biosynthetic process	2/575	10/28891	0.0160067961705718	0.0456178289838683	0.0258088715811928	Nt5e/Ada	2
1546	Common	GO:0046130	purine ribonucleoside catabolic process	2/575	10/28891	0.0160067961705718	0.0456178289838683	0.0258088715811928	Ada/Uox	2
1547	Common	GO:0046543	development of secondary female sexual characteristics	2/575	10/28891	0.0160067961705718	0.0456178289838683	0.0258088715811928	Tgfb1/Areg	2
1548	Common	GO:0046666	retinal cell programmed cell death	2/575	10/28891	0.0160067961705718	0.0456178289838683	0.0258088715811928	Fgf2/Bdnf	2
1549	Common	GO:0051918	negative regulation of fibrinolysis	2/575	10/28891	0.0160067961705718	0.0456178289838683	0.0258088715811928	Serpine1/Serpinf2	2
1550	Common	GO:0061365	positive regulation of triglyceride lipase activity	2/575	10/28891	0.0160067961705718	0.0456178289838683	0.0258088715811928	Apoc2/Apoc2l	2
1551	Common	GO:0071350	cellular response to interleukin-15	2/575	10/28891	0.0160067961705718	0.0456178289838683	0.0258088715811928	Stat3/Il15ra	2
1552	Common	GO:0071830	triglyceride-rich lipoprotein particle clearance	2/575	10/28891	0.0160067961705718	0.0456178289838683	0.0258088715811928	Apoc2/Apoc2l	2
1553	Common	GO:0072203	cell proliferation involved in metanephros development	2/575	10/28891	0.0160067961705718	0.0456178289838683	0.0258088715811928	Myc/Egr1	2
1554	Common	GO:0099538	synaptic signaling via neuropeptide	2/575	10/28891	0.0160067961705718	0.0456178289838683	0.0258088715811928	Bdnf/Npy	2
1555	Common	GO:0140928	inhibition of non-skeletal tissue mineralization	2/575	10/28891	0.0160067961705718	0.0456178289838683	0.0258088715811928	Nt5e/Ada	2
1556	Common	GO:1900246	positive regulation of RIG-I signaling pathway	2/575	10/28891	0.0160067961705718	0.0456178289838683	0.0258088715811928	Oasl1/Ddx60	2
1557	Common	GO:1902565	positive regulation of neutrophil activation	2/575	10/28891	0.0160067961705718	0.0456178289838683	0.0258088715811928	Tnf/Itgb2	2
1558	Common	GO:1903799	negative regulation of miRNA processing	2/575	10/28891	0.0160067961705718	0.0456178289838683	0.0258088715811928	Il6/Stat3	2
1559	Common	GO:2000389	regulation of neutrophil extravasation	2/575	10/28891	0.0160067961705718	0.0456178289838683	0.0258088715811928	Ptger4/Fut7	2
1560	Common	GO:0043489	RNA stabilization	5/575	74/28891	0.0160545878640712	0.0456421355106042	0.0258226233103102	Zar1/Zfp36/Tent5a/Slfn2/Tent5b	5
1561	Common	GO:0072330	monocarboxylic acid biosynthetic process	10/575	227/28891	0.0160648954668173	0.0456421355106042	0.0258226233103102	Ptgs1/Apoc2/Apoc2l/Sphk1/Cd74/Alox15/Ido1/Dhrs9/Alox5/Ptgs2	10
1562	Common	GO:0002082	regulation of oxidative phosphorylation	3/575	27/28891	0.0160872347984709	0.0456421355106042	0.0258226233103102	Nupr1/Myc/Tnf	3
1563	Common	GO:0010663	positive regulation of striated muscle cell apoptotic process	3/575	27/28891	0.0160872347984709	0.0456421355106042	0.0258226233103102	Trem1/Igfbp3/Cxcr2	3
1564	Common	GO:0032098	regulation of appetite	3/575	27/28891	0.0160872347984709	0.0456421355106042	0.0258226233103102	Ghsr/Nod2/Npy	3
1565	Common	GO:0050926	regulation of positive chemotaxis	3/575	27/28891	0.0160872347984709	0.0456421355106042	0.0258226233103102	Angpt2/F7/Itga2	3
1566	Common	GO:0060143	positive regulation of syncytium formation by plasma membrane fusion	3/575	27/28891	0.0160872347984709	0.0456421355106042	0.0258226233103102	Cd53/Scgb3a1/Ccl8	3
1567	Common	GO:0050819	negative regulation of coagulation	4/575	49/28891	0.0162332597931627	0.0458806445680801	0.0259575628673313	Anxa2/Plaur/Serpine1/Serpinf2	4
1568	Common	GO:0050850	positive regulation of calcium-mediated signaling	4/575	49/28891	0.0162332597931627	0.0458806445680801	0.0259575628673313	Ada/Tnf/Adora3/Clec7a	4
1569	Common	GO:0050856	regulation of T cell receptor signaling pathway	4/575	49/28891	0.0162332597931627	0.0458806445680801	0.0259575628673313	Lilrb4b/Ada/Lilrb4a/Ccr7	4
1570	Common	GO:1903018	regulation of glycoprotein metabolic process	4/575	49/28891	0.0162332597931627	0.0458806445680801	0.0259575628673313	Mustn1/Ptx3/Ccr7/Acer2	4
1571	Common	GO:1990089	response to nerve growth factor	4/575	49/28891	0.0162332597931627	0.0458806445680801	0.0259575628673313	Ntrk1/Bdnf/Ngf/Calca	4
1572	Common	GO:1990090	cellular response to nerve growth factor stimulus	4/575	49/28891	0.0162332597931627	0.0458806445680801	0.0259575628673313	Ntrk1/Bdnf/Ngf/Calca	4
1573	Common	GO:0032418	lysosome localization	6/575	102/28891	0.0163698888839451	0.0461786770230908	0.0261261785496146	Milr1/Rab44/Fgr/Lat2/Hmox1/Adora3	6
1574	Common	GO:1990849	vacuolar localization	6/575	102/28891	0.0163698888839451	0.0461786770230908	0.0261261785496146	Milr1/Rab44/Fgr/Lat2/Hmox1/Adora3	6
1575	Common	GO:2001237	negative regulation of extrinsic apoptotic signaling pathway	6/575	102/28891	0.0163698888839451	0.0461786770230908	0.0261261785496146	Itprip/Il19/Tnf/Serpine1/Hmox1/Icam1	6
1576	Common	GO:0043393	regulation of protein binding	10/575	228/28891	0.0165142895481093	0.0465564647603106	0.0263399168052932	Csf3/Dysf/Cdkn1a/Myc/Tnfsf11/Anxa2/Bdnf/Ngf/Nes/Phlda2	10
1577	Common	GO:0007178	transmembrane receptor protein serine/threonine kinase signaling pathway	15/575	405/28891	0.0165564526961785	0.0466161719449437	0.0263736969104625	Fam83g/Tgfb1/Pmepa1/Ccl2/Ccn1/Inhba/Stat3/Lrg1/Fst/Egr1/Fos/Cited1/Lrrc32/Fstl3/Tgfb1i1	15
1578	Common	GO:0048638	regulation of developmental growth	15/575	405/28891	0.0165564526961785	0.0466161719449437	0.0263736969104625	Fosl2/Ifrd1/Ghsr/Ccn4/Cdkn1a/Fgf2/Stat3/Dusp6/Ptger4/Bdnf/Ngf/Serpine1/Lpar3/Pou1f1/C3	15
1579	Common	GO:0048259	regulation of receptor-mediated endocytosis	7/575	132/28891	0.0167007661491199	0.0469927194430271	0.0265867334849494	Apoc2/Apoc2l/Anxa2/Drd4/Ccr7/Serpine1/C3	7
1580	Common	GO:0097194	execution phase of apoptosis	5/575	75/28891	0.0169284055388911	0.0476031049425907	0.0269320669066436	Dnase1l3/Zc3h12a/Il6/Igfbp3/Nfkbiz	5
1581	Common	GO:0032370	positive regulation of lipid transport	6/575	103/28891	0.0170999473986923	0.0480246942429772	0.0271705864582322	Tnfsf11/Anxa2/P2ry2/Nfkbia/Runx1/Gal	6
1582	Common	GO:1900182	positive regulation of protein localization to nucleus	6/575	103/28891	0.0170999473986923	0.0480246942429772	0.0271705864582322	Tgfb1/Zc3h12a/Il6/Ifng/Ptgs2/Tnfrsf1a	6
1583	Common	GO:0015837	amine transport	7/575	133/28891	0.0173369814758863	0.0486596391013031	0.0275298146520042	Ptgs1/Ghsr/Trh/Il1rn/Entpd1/Tnf/Adora3	7
1584	Common	GO:0051259	protein complex oligomerization	11/575	264/28891	0.0173538014164502	0.0486760982912172	0.0275391266497096	Gbp5/Oas1g/Zc3h12a/Trpm1/Mlkl/Cd74/Isg15/Prnd/Nlrp3/Oas1a/Tgm2	11
1585	Common	GO:0030851	granulocyte differentiation	4/575	50/28891	0.0173745480823225	0.0487035439304472	0.0275546543719649	Fosl2/Csf3/Trib1/Runx1	4
1586	Common	GO:0008209	androgen metabolic process	3/575	28/28891	0.0177566655046104	0.0495247111343278	0.0280192402451579	Adm/Tiparp/Dhrs9	3
1587	Common	GO:0045648	positive regulation of erythrocyte differentiation	3/575	28/28891	0.0177566655046104	0.0495247111343278	0.0280192402451579	Inhba/Stat3/Isg15	3
1588	Common	GO:0045780	positive regulation of bone resorption	3/575	28/28891	0.0177566655046104	0.0495247111343278	0.0280192402451579	Tnfsf11/Ptger4/Fcgr4	3
1589	Common	GO:0046128	purine ribonucleoside metabolic process	3/575	28/28891	0.0177566655046104	0.0495247111343278	0.0280192402451579	Nt5e/Ada/Uox	3
1590	Common	GO:0048820	hair follicle maturation	3/575	28/28891	0.0177566655046104	0.0495247111343278	0.0280192402451579	Wnt10b/Gal/Ptgs2	3
1591	Common	GO:0060445	branching involved in salivary gland morphogenesis	3/575	28/28891	0.0177566655046104	0.0495247111343278	0.0280192402451579	Il6/Tnf/Tgm2	3
1592	Common	GO:0070723	response to cholesterol	3/575	28/28891	0.0177566655046104	0.0495247111343278	0.0280192402451579	Tgfb1/F7/Inhba	3
1593	Common	GO:2000647	negative regulation of stem cell proliferation	3/575	28/28891	0.0177566655046104	0.0495247111343278	0.0280192402451579	Sfn/Fgf2/Irgm1	3
1594	Common	GO:0016445	somatic diversification of immunoglobulins	5/575	76/28891	0.0178331938867291	0.0496446619290335	0.028087103945066	Tgfb1/Clcf1/Nfkbiz/Parp3/Ifng	5
1595	Common	GO:1901657	glycosyl compound metabolic process	5/575	76/28891	0.0178331938867291	0.0496446619290335	0.028087103945066	Nt5e/Ada/Uox/Cda/Upp1	5
1596	Common	GO:1902807	negative regulation of cell cycle G1/S phase transition	5/575	76/28891	0.0178331938867291	0.0496446619290335	0.028087103945066	Slfn1/Cdkn1a/Muc1/Inhba/Plk3	5
1597	Typical1Up	GO:0002697	regulation of immune effector process	143/1618	473/28891	1.95601425217206e-65	1.12509939784937e-61	5.96687295031013e-62	Klrb1f/Cd84/Fes/Vav1/Irf5/Cfhr4/Il1b/Hlx/Trex1/Card9/Stat5a/Tap2/H2-M3/Inava/Rigi/Il1r1/Rara/Ptprj/Stat6/Tnfaip3/Stap1/Trem2/Litaf/Il7r/Vsir/Lgals9/Fcgr1/Klrd1/Arg1/Tbx21/Ripk2/Pglyrp4/Raet1d/Fcer1g/Tnfrsf4/Siglecg/Lacc1/H2-D1/Tnfrsf14/Il12a/Sh2d1b1/Myd88/Cfh/Unc13d/Il17a/H2-T24/Anxa1/Was/H2-DMb1/Syk/Casp1/H2-T22/Ptafr/Dhx58/Cd24a/Itgb2l/Ager/Ulbp1/Pycard/Irak3/Grn/Spn/Il27ra/Acp5/Ceacam1/Rabgef1…	143
1598	Typical1Up	GO:0045088	regulation of innate immune response	142/1618	474/28891	2.09207459157892e-64	6.01680652538097e-61	3.190964298103e-61	Klrb1f/Vav1/Cfhr4/Mapkapk3/Clec4e/Trex1/Card9/Stat5a/Casp6/Pik3ap1/Arf6/Tap2/H2-M3/Inava/Rigi/Txk/Trim21/N4bp1/Tnip1/Treml4/Tnfaip3/Trem2/Lgals9/Rela/Klrd1/Tlr6/Arg1/Trim5/Ripk2/Mmp12/Tnip3/Lrrfip2/Riok3/Lacc1/H2-D1/Il12a/Ifi203/Ikbke/Gfi1/Wdfy1/Sh2d1b1/Myo1f/Myd88/Cfh/Zc3hav1/Rbm47/Syk/Samhd1/Nlrp1b/Casp1/Adam8/Tifa/H2-T22/Dhx58/Trafd1/Trem3/Ulbp1/Pycard/Irak3/Clec4n/Smpdl3b/Grn/Ceacam1/Nlrp1a/T…	142
1599	Typical1Up	GO:0007159	leukocyte cell-cell adhesion	135/1618	447/28891	1.04885614585849e-61	2.01100685032602e-58	1.06652109147295e-58	Tspan32/Il1b/Hlx/Bmp7/Stat5a/Igf1/Tnfsf13b/H2-DMa/H2-Aa/Tnip1/Rara/Il2ra/Il7r/Vsir/Lgals9/Sirpb1a/Rela/Tnfaip8l2/Il1rl2/Arg1/Tbx21/Ripk2/Klf4/Sirpd/Pla2g2e/S100a9/Lck/Ctla4/H2-D1/Tnfrsf14/Il12a/Fut4/Adora2a/Aif1/Cfh/Runx3/Sema4d/Anxa1/Sdc4/H2-DMb1/Syk/Tnfsf14/Adam8/Itgb1/H2-T22/Ptafr/Cd24a/Itgb2l/Ager/Socs1/Pycard/Gnrh1/Spn/Ceacam1/Olr1/Tgfbr2/Jak3/Rhoh/Cd4/Ets1/Tespa1/Gimap3/Ccr2/Ptpn2/Pnp/Jak2/…	135
1600	Typical1Up	GO:0002833	positive regulation of response to biotic stimulus	128/1618	413/28891	5.66001956194817e-60	8.13910813008147e-57	4.31650965540152e-57	Vav1/Mapkapk3/Clec4e/Ly86/Card9/Stat5a/Casp6/Pik3ap1/Arf6/H2-M3/Inava/Rigi/Txk/Tnip1/Treml4/Tnfaip3/Trem2/Lgals9/Rela/Klrd1/Tlr6/Arg1/Trim5/Ripk2/Mmp12/Tnip3/Lrrfip2/Riok3/Lacc1/H2-D1/Il12a/Ifi203/Ikbke/Gfi1/Wdfy1/Sh2d1b1/Myd88/Zc3hav1/Il17a/Rbm47/Syk/Nlrp1b/Casp1/Adam8/Tifa/H2-T22/Dhx58/Cd24a/Trem3/Ulbp1/Pycard/Irak3/Clec4n/Emilin1/Smpdl3b/Grn/Nlrp1a/Tlr8/Fosl1/Irgm2/Tlr4/Irak2/Gimap3/Ltf/Klrb1c…	128
1601	Typical1Up	GO:0002764	immune response-regulating signaling pathway	132/1618	450/28891	1.18753415457814e-58	1.3661392914267e-55	7.24520837887886e-56	C5ar2/Mapkapk3/Clec4e/Pik3ap1/Arf6/Inava/Rigi/Txk/Tnip1/Pde4b/Treml4/Ptprj/Tnfaip3/Stap1/Trem2/Lpxn/Rela/Klrd1/Tlr6/Ripk2/Fcer1g/Tec/Tnip3/Lck/Lrrfip2/Ctla4/Riok3/Lacc1/Itk/Blnk/Ezr/Clec2i/Gfi1/Wdfy1/Sh2d1b1/Myd88/Fyb/Zc3hav1/Prkd2/Syk/Nlrp1b/Casp1/Tifa/Cd38/Dhx58/Lcp2/Pycard/Irak3/Clec4n/Smpdl3b/Nlrp1a/Rabgef1/Tlr8/Nfkb1/Fosl1/Irgm2/Tespa1/Cmtm3/Tlr4/Irak2/Ltf/Ptpn2/Acod1/Bmx/Cd8a/Tyrobp/Nfam1/M…	132
1602	Typical1Up	GO:0002757	immune response-activating signaling pathway	128/1618	440/28891	2.0353338419832e-56	1.70607360608818e-53	9.04802230884185e-54	C5ar2/Mapkapk3/Clec4e/Pik3ap1/Arf6/Inava/Rigi/Txk/Tnip1/Pde4b/Treml4/Ptprj/Tnfaip3/Stap1/Trem2/Lpxn/Rela/Klrd1/Tlr6/Ripk2/Fcer1g/Tec/Tnip3/Lck/Lrrfip2/Ctla4/Riok3/Lacc1/Itk/Blnk/Ezr/Clec2i/Gfi1/Wdfy1/Myd88/Fyb/Zc3hav1/Prkd2/Syk/Nlrp1b/Casp1/Tifa/Cd38/Dhx58/Lcp2/Pycard/Irak3/Clec4n/Smpdl3b/Nlrp1a/Rabgef1/Tlr8/Nfkb1/Fosl1/Irgm2/Tespa1/Cmtm3/Tlr4/Irak2/Ltf/Ptpn2/Acod1/Bmx/Cd8a/Tyrobp/Nfam1/Malt1/Nfk…	128
1603	Typical1Up	GO:0050867	positive regulation of cell activation	130/1618	454/28891	2.07623700323666e-56	1.70607360608818e-53	9.04802230884185e-54	Il1b/Hlx/Stat5a/Igf1/Ctsc/Tnfsf13b/H2-DMa/H2-Aa/Rara/Ptprj/Stat6/Stap1/Trem2/Il2ra/Il7r/Vsir/Lgals9/Sirpb1a/Il1rl2/Tlr6/Tbx21/Ripk2/Sirpd/Fcer1g/Tnfrsf4/Lck/Pla2g4a/H2-D1/Tnfrsf14/Il12a/Myd88/Aif1/Runx3/Anxa1/H2-DMb1/Syk/Tnfsf14/Adam8/Cd38/H2-T22/Ptafr/Pdpn/Cd24a/Itgb2l/Ager/Socs1/Ulbp1/Pycard/Spn/Sh3kbp1/Il13/Tgfbr2/Jak3/Rhoh/Cd4/Tespa1/Tlr4/Gimap3/Ccr2/Crlf2/Pnp/Jak2/Tyrobp/Plek/Malt1/Nfkbid/Cd…	130
1604	Typical1Up	GO:0045089	positive regulation of innate immune response	118/1618	385/28891	9.98939057866867e-55	7.18237182606278e-52	3.80911235486603e-52	Vav1/Mapkapk3/Clec4e/Card9/Stat5a/Casp6/Pik3ap1/Arf6/H2-M3/Inava/Rigi/Txk/Tnip1/Treml4/Tnfaip3/Trem2/Lgals9/Rela/Klrd1/Tlr6/Trim5/Ripk2/Mmp12/Tnip3/Lrrfip2/Riok3/Lacc1/H2-D1/Il12a/Ifi203/Ikbke/Gfi1/Wdfy1/Sh2d1b1/Myd88/Zc3hav1/Rbm47/Syk/Nlrp1b/Casp1/Adam8/Tifa/H2-T22/Dhx58/Trem3/Ulbp1/Pycard/Irak3/Clec4n/Smpdl3b/Nlrp1a/Tlr8/Fosl1/Irgm2/Tlr4/Irak2/Gimap3/Ltf/Klrb1c/Acod1/Tyrobp/Ifi213/Plscr1/Lamp2/…	118
1605	Typical1Up	GO:0002696	positive regulation of leukocyte activation	124/1618	432/28891	6.04408927394965e-54	3.86284461152871e-51	2.04862815390715e-51	Il1b/Hlx/Stat5a/Igf1/Ctsc/Tnfsf13b/H2-DMa/H2-Aa/Rara/Stat6/Stap1/Trem2/Il2ra/Il7r/Vsir/Lgals9/Sirpb1a/Il1rl2/Tlr6/Tbx21/Ripk2/Sirpd/Fcer1g/Tnfrsf4/Lck/Pla2g4a/H2-D1/Tnfrsf14/Il12a/Myd88/Aif1/Runx3/Anxa1/H2-DMb1/Syk/Tnfsf14/Adam8/Cd38/H2-T22/Ptafr/Cd24a/Itgb2l/Ager/Socs1/Ulbp1/Pycard/Spn/Sh3kbp1/Il13/Tgfbr2/Jak3/Rhoh/Cd4/Tespa1/Tlr4/Gimap3/Ccr2/Crlf2/Pnp/Jak2/Tyrobp/Malt1/Nfkbid/Cd5/Cd177/Il2rg/Pt…	124
1606	Typical1Up	GO:0002699	positive regulation of immune effector process	105/1618	326/28891	4.42157491658247e-51	2.54328989201824e-48	1.34881306402695e-48	Cd84/Fes/Vav1/Irf5/Il1b/Hlx/Card9/Stat5a/Tap2/H2-M3/Inava/Rigi/Il1r1/Rara/Ptprj/Stat6/Stap1/Trem2/Fcgr1/Klrd1/Arg1/Tbx21/Ripk2/Raet1d/Fcer1g/Tnfrsf4/Lacc1/H2-D1/Tnfrsf14/Il12a/Sh2d1b1/Myd88/Unc13d/Il17a/H2-T24/Anxa1/H2-DMb1/Syk/Casp1/H2-T22/Ptafr/Dhx58/Cd24a/Itgb2l/Ulbp1/Pycard/Rabgef1/Il13/Foxf1/Tlr4/Gimap3/Ccr2/Klrb1c/Pnp/Tyrobp/Malt1/Nfkbid/Cd177/Ptprc/Laptm5/H2-T23/Lypd10/Il10/Spi1/Slamf1/Klr…	105
1607	Typical1Up	GO:0070661	leukocyte proliferation	119/1618	425/28891	1.60817749774977e-50	8.40930633368791e-48	4.45980707031468e-48	Tspan32/Il1b/Lst1/Stat5a/Igf1/Tnfsf13b/H2-Aa/Csf1/Stat6/Trem2/Il2ra/Il7r/Vsir/Lgals9/Ikzf3/Ebi3/Gba1/Arg1/Ripk2/Tnfrsf4/Pla2g2e/Siglecg/Rassf5/Tcirg1/Ctla4/H2-D1/Tnfrsf14/Il12a/Clec2i/Myd88/Aif1/Cxcr4/Anxa1/Sdc4/H2-DMb1/Syk/Cd38/H2-T22/Tnfrsf9/Cd24a/Ager/Pycard/Nmb/Dock2/Gnrh1/Spn/Ceacam1/Gapt/Il13/Tgfbr2/Jak3/Cd151/Cd4/Tlr4/Ccr2/Pnp/Jak2/Tyrobp/Prkcd/Malt1/Ptprc/Csf2/Laptm5/Zc3h12d/H2-T23/Il10/S…	119
1608	Typical1Up	GO:1903037	regulation of leukocyte cell-cell adhesion	116/1618	407/28891	3.88270459205599e-50	1.79288985641745e-47	9.5084452161221e-48	Tspan32/Il1b/Hlx/Stat5a/Igf1/Tnfsf13b/H2-DMa/H2-Aa/Rara/Il2ra/Il7r/Vsir/Lgals9/Sirpb1a/Rela/Tnfaip8l2/Il1rl2/Arg1/Tbx21/Ripk2/Klf4/Sirpd/Pla2g2e/Lck/Ctla4/H2-D1/Tnfrsf14/Il12a/Fut4/Adora2a/Aif1/Runx3/Anxa1/Sdc4/H2-DMb1/Syk/Tnfsf14/Adam8/H2-T22/Ptafr/Cd24a/Ager/Socs1/Pycard/Gnrh1/Spn/Ceacam1/Tgfbr2/Jak3/Rhoh/Cd4/Ets1/Tespa1/Gimap3/Ccr2/Ptpn2/Pnp/Jak2/Gcnt1/Malt1/Nfkbid/Cd5/Il2rg/Ptprc/Laptm5/Zc3h1…	116
1609	Typical1Up	GO:0019221	cytokine-mediated signaling pathway	122/1618	450/28891	4.05208069079047e-50	1.79288985641745e-47	9.5084452161221e-48	Irf5/Il1b/Trex1/Stat5a/Hif1a/Tnfsf13b/Lilra6/Txk/Il1r1/Csf1/Il21r/Il2rb/Stat6/Stap1/Trem2/Il2ra/Il7r/Rela/Ebi3/Stat1/Cxcl3/Arg1/Naip5/Ripk2/Mmp12/Fcer1g/Lepr/Ecm1/Il6ra/Il10ra/Il1rap/Lims1/Il12a/Ikbke/Gfi1/Myd88/Cxcr4/Il17a/Ifitm2/Il3ra/Rbm47/Syk/Cxcl13/Samhd1/Ccl9/Casp1/Cd24a/Socs1/Cxcl2/Il1rn/Pycard/Irak3/Edn1/Il27ra/Ceacam1/Irak4/Rabgef1/Jak3/Pira13/Cd4/Fosl1/Cxcr6/Adipor1/Irgm2/Irak2/Ccr2/Crl…	122
1610	Typical1Up	GO:0050863	regulation of T cell activation	116/1618	411/28891	1.18734819082973e-49	4.87830485260899e-47	2.58716921580793e-47	Tspan32/Il1b/Hlx/Trex1/Stat5a/Igf1/Tnfsf13b/H2-DMa/H2-Aa/Rara/Il2ra/Il7r/Vsir/Lgals9/Sirpb1a/Tnfaip8l2/Il1rl2/Arg1/Tbx21/Ripk2/Sirpd/Pla2g2e/Lck/Ctla4/H2-D1/Tnfrsf14/Il12a/Clec2i/Adora2a/Aif1/Runx3/Anxa1/Sdc4/H2-DMb1/Syk/Tnfsf14/Adam8/H2-T22/Tnfrsf9/Cd24a/Ager/Socs1/Pycard/Tcf7/Gnrh1/Spn/Ceacam1/Tgfbr2/Jak3/Rhoh/Cd4/Tespa1/Gimap3/Ccr2/Ptpn2/Pnp/Jak2/Sit1/Malt1/Nfkbid/Cd5/Il2rg/Ptprc/Laptm5/Zc3h12…	116
1611	Typical1Up	GO:0050900	leukocyte migration	113/1618	398/28891	1.14394927977135e-48	4.38666417149655e-46	2.32643158791395e-46	C5ar2/Vav1/Il1b/Gpsm3/Il1r1/Pde4b/Cklf/Csf1/Ptprj/Stap1/Trem2/Cd34/Lgals9/Gba1/Cxcl3/Tbx21/Fcer1g/S100a9/Ecm1/Itgb3/Tnfrsf14/Il12a/Fut4/Myo1f/Myd88/Aif1/Il17a/Anxa1/Syk/Cxcl13/Ano6/Tnfsf14/Ccl9/Adam8/Spp1/Itgb1/Ptafr/Cd24a/Itgb2l/Trem3/Ager/Cxcl2/Cxcr5/Pycard/Emilin1/Rin3/Edn1/Spn/Il27ra/Irak4/Slamf9/Rabgef1/Bdkrb1/Ccr2/Plec/Swap70/Gcnt1/Pgf/Cd177/Spi1/Lyst/Slamf1/Cmklr1/Cxcl9/Cnn2/Gpr18/Itgam/Pe…	113
1612	Typical1Up	GO:0030098	lymphocyte differentiation	124/1618	486/28891	8.2352403404664e-48	2.96056890239767e-45	1.57011358596524e-45	Vav1/Clec4e/Il1b/Hlx/Stat5a/Tnfsf13b/H2-DMa/H2-Aa/Txk/Rara/Ptprj/Stat6/Tnfaip3/Ikzf1/Il2ra/Il7r/Vsir/Lgals9/Ikzf3/Gba1/Il1rl2/Tbx21/Ripk2/Pglyrp4/Fcer1g/Cd3d/Irf2bp2/Ly9/Lck/Lepr/Tcirg1/Ctla4/Il6ra/Itk/Il12a/Ctsl/Tpd52/Hmga1/Runx3/Anxa1/Spib/Nfatc1/Syk/Adam8/Tnfrsf9/Cd24a/Socs1/Tcf7/Dock2/Spn/Tgfbr2/Jak3/Rhoh/Cd4/Tespa1/Rbpj/Gimap3/Ccr2/Ptpn2/Pnp/Cd8a/Relb/Nfam1/Malt1/Nfkbid/Il2rg/Ptprc/Runx2/Lap…	124
1613	Typical1Up	GO:0002274	myeloid leukocyte activation	94/1618	280/28891	1.40879536084039e-47	4.76670053856112e-45	2.52798077753278e-45	Cd84/Fn1/Fes/Tspan32/Trex1/Ctsc/Stap1/Trem2/Lgals9/Tlr6/Fcer1g/Pla2g4a/Myo1f/Myd88/Aif1/Unc13d/Anxa1/Syk/Casp1/Ptafr/Itgb2l/Ager/Ulbp1/Lcp2/Pycard/Grn/Dock2/Rabgef1/Il13/Foxf1/Tgfbr2/Rhoh/C1qa/Rbpj/Tlr4/Gimap3/Ccr2/Crlf2/Jak2/Tyrobp/Prkcd/Relb/Pirb/Cd177/Plscr1/Csf2/Slc7a2/Lypd10/Jun/Irf4/Il10/Spi1/Slamf1/Cd48/Notch2/Traf6/Itgam/Tlr1/Tnip2/Ifi35/Gata2/Lyn/Cd37/Anxa3/Tlr9/Btk/Cebpa/Plcg2/Ptpn6/Gpr…	94
1614	Typical1Up	GO:0002768	immune response-regulating cell surface receptor signaling pathway	95/1618	294/28891	1.99970571101278e-46	6.39017069430305e-44	3.38897494182165e-44	C5ar2/Clec4e/Pik3ap1/Arf6/Txk/Pde4b/Ptprj/Tnfaip3/Stap1/Trem2/Lpxn/Rela/Klrd1/Tlr6/Ripk2/Fcer1g/Tec/Tnip3/Lck/Lrrfip2/Ctla4/Itk/Blnk/Ezr/Clec2i/Wdfy1/Sh2d1b1/Myd88/Fyb/Prkd2/Syk/Cd38/Lcp2/Clec4n/Rabgef1/Nfkb1/Tespa1/Cmtm3/Tlr4/Irak2/Ltf/Ptpn2/Acod1/Bmx/Cd8a/Tyrobp/Nfam1/Malt1/Nfkbid/Clec12b/Plscr1/Ptprc/Laptm5/Cyba/Klrc1/Cmklr1/Sh2d1a/Cd3e/Btnl2/Traf6/Tlr1/Tnip2/Ly96/Ifi35/Tirap/Lyn/Nckap1l/Lax1/…	95
1615	Typical1Up	GO:0032943	mononuclear cell proliferation	109/1618	389/28891	2.35827715988229e-46	6.95837258525306e-44	3.69031618330711e-44	Tspan32/Il1b/Lst1/Stat5a/Igf1/Tnfsf13b/H2-Aa/Csf1/Il2ra/Il7r/Vsir/Lgals9/Ikzf3/Ebi3/Arg1/Ripk2/Tnfrsf4/Pla2g2e/Siglecg/Rassf5/Ctla4/H2-D1/Tnfrsf14/Il12a/Clec2i/Myd88/Aif1/Cxcr4/Anxa1/Sdc4/H2-DMb1/Syk/Cd38/H2-T22/Tnfrsf9/Cd24a/Ager/Pycard/Dock2/Gnrh1/Spn/Ceacam1/Gapt/Il13/Tgfbr2/Jak3/Cd151/Cd4/Tlr4/Ccr2/Pnp/Jak2/Tyrobp/Prkcd/Malt1/Ptprc/Laptm5/Zc3h12d/H2-T23/Il10/Slamf1/Ccdc88b/Cd3e/Btnl2/Traf6/It…	109
1616	Typical1Up	GO:0002703	regulation of leukocyte mediated immunity	98/1618	314/28891	2.41946195592944e-46	6.95837258525306e-44	3.69031618330711e-44	Klrb1f/Cd84/Fes/Vav1/Il1b/Stat5a/Tap2/H2-M3/Rigi/Il1r1/Stat6/Stap1/Trem2/Il7r/Vsir/Lgals9/Fcgr1/Klrd1/Arg1/Tbx21/Raet1d/Fcer1g/H2-D1/Il12a/Sh2d1b1/Unc13d/H2-T24/Was/Syk/H2-T22/Ptafr/Cd24a/Itgb2l/Ager/Ulbp1/Spn/Il27ra/Ceacam1/Rabgef1/Il13/Foxf1/Jak3/Tlr4/Gimap3/Ccr2/Klrb1c/Pnp/Tyrobp/Malt1/Cd177/Clec12b/Ptprc/Arrb2/H2-T23/Lypd10/Spi1/Slamf1/Cd96/Klrc1/Sh2d1a/Traf6/Itgam/Il18r1/Ripk3/Gata2/Lyn/Ncka…	98
1617	Typical1Up	GO:0046651	lymphocyte proliferation	108/1618	383/28891	3.1684150612577e-46	8.67843972969252e-44	4.60253977319539e-44	Tspan32/Il1b/Lst1/Stat5a/Igf1/Tnfsf13b/H2-Aa/Il2ra/Il7r/Vsir/Lgals9/Ikzf3/Ebi3/Arg1/Ripk2/Tnfrsf4/Pla2g2e/Siglecg/Rassf5/Ctla4/H2-D1/Tnfrsf14/Il12a/Clec2i/Myd88/Aif1/Cxcr4/Anxa1/Sdc4/H2-DMb1/Syk/Cd38/H2-T22/Tnfrsf9/Cd24a/Ager/Pycard/Dock2/Gnrh1/Spn/Ceacam1/Gapt/Il13/Tgfbr2/Jak3/Cd151/Cd4/Tlr4/Ccr2/Pnp/Jak2/Tyrobp/Prkcd/Malt1/Ptprc/Laptm5/Zc3h12d/H2-T23/Il10/Slamf1/Ccdc88b/Cd3e/Btnl2/Traf6/Itgam/R…	108
1618	Typical1Up	GO:0051251	positive regulation of lymphocyte activation	105/1618	367/28891	1.30233776098309e-45	3.40502127326125e-43	1.80582527814785e-43	Il1b/Hlx/Stat5a/Igf1/Tnfsf13b/H2-DMa/H2-Aa/Rara/Stat6/Il2ra/Il7r/Vsir/Lgals9/Sirpb1a/Il1rl2/Tbx21/Ripk2/Sirpd/Tnfrsf4/Lck/H2-D1/Tnfrsf14/Il12a/Myd88/Aif1/Runx3/Anxa1/H2-DMb1/Syk/Tnfsf14/Adam8/Cd38/H2-T22/Cd24a/Ager/Socs1/Ulbp1/Pycard/Spn/Sh3kbp1/Il13/Tgfbr2/Jak3/Rhoh/Cd4/Tespa1/Tlr4/Gimap3/Ccr2/Pnp/Jak2/Tyrobp/Malt1/Nfkbid/Cd5/Il2rg/Ptprc/H2-T23/Il10/Spi1/Lyst/Slamf1/H2-Oa/Ccdc88b/Cd3e/Btnl2/Traf…	105
1619	Typical1Up	GO:0022409	positive regulation of cell-cell adhesion	103/1618	354/28891	1.67323854803712e-45	4.18455136013457e-43	2.21924270581765e-43	Il1b/Hlx/Bmp7/Stat5a/Igf1/Tnfsf13b/H2-DMa/H2-Aa/Rara/Ceacam2/Il2ra/Il7r/Vsir/Lgals9/Sirpb1a/Rela/Il1rl2/Ripk2/Sirpd/Lck/Il6ra/H2-D1/Tnfrsf14/Il12a/Fut4/Aif1/Runx3/Anxa1/H2-DMb1/Syk/Cxcl13/Tnfsf14/Adam8/H2-T22/Ptafr/Pdpn/Cd24a/Ager/Socs1/Pycard/Spn/Ceacam1/Tgfbr2/Jak3/Rhoh/Cd4/Ets1/Tespa1/Gimap3/Ccr2/Pnp/Jak2/Gcnt1/Malt1/Nfkbid/Cd5/Il2rg/Ptprc/H2-T23/Slamf1/H2-Oa/Ccdc88b/Cd3e/Btnl2/Gcnt2/Traf6/Emi…	103
1620	Typical1Up	GO:0070663	regulation of leukocyte proliferation	95/1618	313/28891	8.87299250582897e-44	2.12656053723034e-41	1.12780404745142e-41	Tspan32/Il1b/Lst1/Stat5a/Igf1/Tnfsf13b/H2-Aa/Csf1/Stat6/Il2ra/Vsir/Lgals9/Ikzf3/Arg1/Ripk2/Tnfrsf4/Pla2g2e/Siglecg/Rassf5/Ctla4/H2-D1/Tnfrsf14/Il12a/Clec2i/Myd88/Aif1/Anxa1/Sdc4/H2-DMb1/Syk/Cd38/H2-T22/Tnfrsf9/Cd24a/Ager/Pycard/Nmb/Gnrh1/Spn/Ceacam1/Il13/Tgfbr2/Jak3/Cd4/Tlr4/Ccr2/Pnp/Jak2/Tyrobp/Ptprc/Csf2/Laptm5/Zc3h12d/H2-T23/Il10/Slamf1/Ccdc88b/Cnn2/Cd3e/Btnl2/Traf6/Ripk3/Cd40lg/Tirap/Lyn/Cd37…	95
1621	Typical1Up	GO:0002429	immune response-activating cell surface receptor signaling pathway	90/1618	284/28891	3.04930541940143e-43	7.01584190895881e-41	3.72079457070541e-41	C5ar2/Pik3ap1/Arf6/Txk/Pde4b/Ptprj/Tnfaip3/Stap1/Trem2/Lpxn/Rela/Klrd1/Tlr6/Ripk2/Fcer1g/Tec/Tnip3/Lck/Lrrfip2/Ctla4/Itk/Blnk/Ezr/Clec2i/Wdfy1/Myd88/Fyb/Prkd2/Syk/Cd38/Lcp2/Clec4n/Rabgef1/Nfkb1/Tespa1/Cmtm3/Tlr4/Irak2/Ltf/Ptpn2/Acod1/Bmx/Cd8a/Tyrobp/Nfam1/Malt1/Nfkbid/Plscr1/Ptprc/Laptm5/Cyba/Klrc1/Cmklr1/Sh2d1a/Cd3e/Btnl2/Traf6/Tlr1/Tnip2/Ly96/Ifi35/Tirap/Lyn/Nckap1l/Lax1/Btk/Plcg2/Ptpn6/Elf1/Kl…	90
1622	Typical1Up	GO:0002237	response to molecule of bacterial origin	108/1618	421/28891	5.93383726584085e-42	1.31274738281218e-39	6.96204874348452e-40	Cd84/Irf5/Mapkapk3/Mgst1/Il1b/Ly86/Card9/Gpr31b/Mrc1/Tap2/H2-M3/Inava/Casp7/Tnip1/Pde4b/Rara/Noct/Tnfaip3/Stap1/Trem2/Litaf/Lgals9/Rela/Stat1/Cxcl3/Tlr6/Trim5/Ripk2/S100a9/Tnip3/Il12a/Gfi1/Myd88/Slpi/Cd68/Cfh/Cxcl13/Casp1/Ptafr/Cd24a/Cxcl2/Pycard/Irak3/Acp5/Nos2/Irak4/Ptger2/Nfkb1/Map2k3/Irgm2/Tlr4/Irak2/Ltf/Bdkrb1/Acod1/Jak2/Ncf2/Itgav/Malt1/Plscr1/Vim/Il10/Spi1/Cd96/Cxcl9/Nfkbib/Gbp5/Traf6/Tlr1…	108
1623	Typical1Up	GO:0002218	activation of innate immune response	88/1618	281/28891	7.74700059311557e-42	1.65039805228151e-39	8.75275154730952e-40	Mapkapk3/Clec4e/Casp6/Pik3ap1/Arf6/Inava/Rigi/Tnip1/Treml4/Tnfaip3/Trem2/Rela/Klrd1/Tlr6/Trim5/Ripk2/Tnip3/Lrrfip2/Riok3/Lacc1/Ifi203/Gfi1/Wdfy1/Myd88/Zc3hav1/Syk/Nlrp1b/Casp1/Tifa/Dhx58/Pycard/Irak3/Clec4n/Smpdl3b/Nlrp1a/Tlr8/Fosl1/Irgm2/Tlr4/Irak2/Ltf/Acod1/Tyrobp/Ifi213/Lamp2/Arrb2/Irf4/Cyba/Klrc1/Oas3/Ifi208/Gbp5/Traf6/Tlr1/Tnip2/Trim12a/Ly96/Mapkapk2/Ifi35/Tirap/Lyn/Tlr9/Btk/Cgas/Plcg2/Klri2…	88
1624	Typical1Up	GO:0032944	regulation of mononuclear cell proliferation	89/1618	290/28891	1.66601669412824e-41	3.42247429450916e-39	1.81508134570814e-39	Tspan32/Il1b/Lst1/Stat5a/Igf1/Tnfsf13b/H2-Aa/Csf1/Il2ra/Vsir/Lgals9/Ikzf3/Arg1/Ripk2/Tnfrsf4/Pla2g2e/Siglecg/Rassf5/Ctla4/H2-D1/Tnfrsf14/Il12a/Clec2i/Myd88/Aif1/Anxa1/Sdc4/H2-DMb1/Syk/Cd38/H2-T22/Tnfrsf9/Cd24a/Ager/Pycard/Gnrh1/Spn/Ceacam1/Il13/Tgfbr2/Jak3/Cd4/Tlr4/Ccr2/Pnp/Jak2/Tyrobp/Ptprc/Laptm5/Zc3h12d/H2-T23/Il10/Slamf1/Ccdc88b/Cd3e/Btnl2/Traf6/Ripk3/Cd40lg/Tirap/Lyn/Cd37/Ido1/Nckap1l/Tlr9/H…	89
1625	Typical1Up	GO:0002460	adaptive immune response based on somatic recombination of immune receptors built from immunoglobulin superfamily domains	116/1618	491/28891	3.66138636906993e-41	7.2342825463699e-39	3.83664278225971e-39	Il1b/Hlx/Trex1/C2/Card9/Tap2/Ctsc/Tnfsf13b/H2-M3/H2-DMa/Il1r1/Treml4/Il21r/Il2rb/Stat6/Tnfaip3/Trem2/Il7r/Vsir/Fcgr1/Gba1/Klrd1/Arg1/Tbx21/Ripk2/Raet1d/Fcer1g/C1s1/Ly9/Tcirg1/Pla2g4a/Il6ra/H2-D1/Il12a/Myd88/Cfh/Unc13d/H2-T24/Anxa1/Was/H2-T22/C1rb/Cd24a/Ager/Ulbp1/Clec4n/Spn/Il27ra/Gapt/Jak3/C1qa/Cd4/Gimap3/Ccr2/Crlf2/Pnp/Jak2/Cd8a/Prf1/Prkcd/Notch1/Swap70/Relb/Malt1/Nfkbid/C1qc/Pirb/Jag1/Ptprc/H2…	116
1626	Typical1Up	GO:0050670	regulation of lymphocyte proliferation	88/1618	286/28891	3.7730959038786e-41	7.2342825463699e-39	3.83664278225971e-39	Tspan32/Il1b/Lst1/Stat5a/Igf1/Tnfsf13b/H2-Aa/Il2ra/Vsir/Lgals9/Ikzf3/Arg1/Ripk2/Tnfrsf4/Pla2g2e/Siglecg/Rassf5/Ctla4/H2-D1/Tnfrsf14/Il12a/Clec2i/Myd88/Aif1/Anxa1/Sdc4/H2-DMb1/Syk/Cd38/H2-T22/Tnfrsf9/Cd24a/Ager/Pycard/Gnrh1/Spn/Ceacam1/Il13/Tgfbr2/Jak3/Cd4/Tlr4/Ccr2/Pnp/Jak2/Tyrobp/Ptprc/Laptm5/Zc3h12d/H2-T23/Il10/Slamf1/Ccdc88b/Cd3e/Btnl2/Traf6/Ripk3/Cd40lg/Tirap/Lyn/Cd37/Ido1/Nckap1l/Tlr9/H2-DMb…	88
1627	Typical1Up	GO:1903706	regulation of hemopoiesis	111/1618	452/28891	3.93766786192635e-41	7.30627920703238e-39	3.87482562440155e-39	Fes/Hlx/Evi2b/Evi2/Stat5a/Hif1a/H2-DMa/Lilra6/H2-Aa/Rara/Csf1/Trem2/Ikzf1/Il2ra/Il7r/Vsir/Lgals9/Ikzf3/Stat1/Il1rl2/Tbx21/Ripk2/Pglyrp4/Klf10/Lck/Ctla4/Itgb3/Hcls1/Il12a/Clec2i/Runx3/Il17a/Erfe/Anxa1/Syk/Ccl9/Adam8/Cd24a/Ager/Socs1/Tcf7/Ceacam1/Tgfbr2/Jak3/Rhoh/Pira13/Cd4/Tcim/Ets1/Tespa1/Gimap3/Ccr2/Ptpn2/Pnp/Tyrobp/Nfam1/Malt1/Nfkbid/C1qc/Pirb/Il2rg/Jag1/Ptprc/Gpr171/Jun/Il10/Spi1/H2-Oa/Notch2/…	111
1628	Typical1Up	GO:1902105	regulation of leukocyte differentiation	99/1618	363/28891	4.89394639570011e-41	8.79686864627095e-39	4.6653475837957e-39	Fes/Hlx/Evi2b/Evi2/Stat5a/H2-DMa/Lilra6/H2-Aa/Rara/Csf1/Trem2/Ikzf1/Il2ra/Il7r/Vsir/Lgals9/Ikzf3/Il1rl2/Tbx21/Ripk2/Pglyrp4/Klf10/Lck/Ctla4/Itgb3/Hcls1/Il12a/Clec2i/Runx3/Il17a/Erfe/Anxa1/Syk/Ccl9/Adam8/Cd24a/Ager/Socs1/Tcf7/Ceacam1/Tgfbr2/Jak3/Rhoh/Pira13/Cd4/Tespa1/Gimap3/Ccr2/Ptpn2/Pnp/Tyrobp/Nfam1/Malt1/Nfkbid/C1qc/Pirb/Il2rg/Ptprc/Jun/Il10/Spi1/H2-Oa/Notch2/Traf6/Ripk1/Itgam/Casp8/Zfp36l2/Cd…	99
1629	Typical1Up	GO:0002449	lymphocyte mediated immunity	115/1618	489/28891	1.32269890607466e-40	2.30550427507316e-38	1.22270540025657e-38	Klrb1f/Vav1/Il1b/Trex1/C2/Card9/Stat5a/Tap2/Ctsc/H2-M3/H2-DMa/Il1r1/Treml4/Il21r/Il2rb/Stat6/Trem2/Il7r/Vsir/Lgals9/Fcgr1/Gba1/Klrd1/Arg1/Tbx21/Raet1d/Fcer1g/C1s1/Tcirg1/H2-D1/Rnf19b/Il12a/Sh2d1b1/Myd88/Cfh/Unc13d/H2-T24/Was/H2-T22/C1rb/Cd24a/Ager/Ulbp1/Spn/Il27ra/Ceacam1/Gapt/C1qa/Gimap3/Ccr2/Crlf2/Klrb1c/Pnp/Cd8a/Prf1/Prkcd/Swap70/Malt1/C1qc/Pirb/Clec12b/Jag1/Ptprc/Arrb2/H2-T23/C1rl/Lyst/Slamf1…	115
1630	Typical1Up	GO:0030099	myeloid cell differentiation	113/1618	480/28891	5.89400590927854e-40	9.97127117357945e-38	5.28818239166848e-38	Myh9/Fes/Evi2b/Evi2/Stat5a/Hif1a/Actn1/Lilra6/Rara/Csf1/Epha2/Stap1/Trem2/Ikzf1/Alas2/Ucp2/Stat1/Gba1/Clec1b/Nrros/Klf10/Fcer1g/Tcirg1/Itgb3/Hcls1/Lrrk1/Clec2i/Myd88/Hmga1/Il17a/Slc1a5/Erfe/Spib/Nfatc1/Ccl9/Nbeal2/Adam8/Kcnq1/Ptbp3/Socs1/Dab2/Ceacam1/Tgfbr2/Pira13/Cd4/Ets1/Tmod3/Rbpj/Tlr4/Gimap3/Ptpn2/Jak2/Tyrobp/Fli1/Bmp2/Relb/C1qc/Pirb/Klf2/Plscr1/Jag1/Csf2/Gpr171/Jun/Irf4/Spi1/Notch2/Traf6/Rip…	113
1631	Typical1Up	GO:1903039	positive regulation of leukocyte cell-cell adhesion	89/1618	303/28891	8.45245314559963e-40	1.38910029981397e-37	7.36698021532262e-38	Il1b/Hlx/Stat5a/Igf1/Tnfsf13b/H2-DMa/H2-Aa/Rara/Il2ra/Il7r/Vsir/Lgals9/Sirpb1a/Rela/Il1rl2/Ripk2/Sirpd/Lck/H2-D1/Tnfrsf14/Il12a/Fut4/Aif1/Runx3/Anxa1/H2-DMb1/Syk/Tnfsf14/Adam8/H2-T22/Ptafr/Cd24a/Ager/Socs1/Pycard/Spn/Tgfbr2/Jak3/Rhoh/Cd4/Ets1/Tespa1/Gimap3/Ccr2/Pnp/Jak2/Gcnt1/Malt1/Nfkbid/Cd5/Il2rg/Ptprc/H2-T23/Slamf1/H2-Oa/Ccdc88b/Cd3e/Btnl2/Traf6/Cd40lg/Nckap1l/Lgals1/Cbfb/H2-DMb2/Il1a/Vcam1/H2…	89
1632	Typical1Up	GO:0006935	chemotaxis	110/1618	462/28891	2.0891555301072e-39	3.33800628032684e-37	1.77028442288031e-37	C5ar2/Fn1/Fes/Vav1/Il1b/Gpsm3/Met/Pde4b/Cklf/Csf1/Epha2/Ptprj/Stap1/Trem2/Lgals9/Cxcl3/Rhog/Fcer1g/S100a9/Ccr8/Itgb3/Eng/Il12a/Lsp1/Aif1/Cxcr4/Sema4d/Anxa1/Prkd2/Hbegf/Syk/Cxcl13/Ano6/Tnfsf14/Ccl9/Adam8/Spp1/Ptafr/Itgb2l/Trem3/Ager/Cxcl2/Cxcr5/Dock2/Rin3/Edn1/Slamf9/Cxcr6/Plgrkt/Cmtm3/Ccr2/Ptpn2/Plec/Prkcd/Itgav/Notch1/Swap70/Pgf/Arrb2/Spi1/Lyst/Slamf1/Cmklr1/Cxcl9/Gpr18/Itgam/Ackr3/Prok2/Bin2/Lo…	110
1633	Typical1Up	GO:0001906	cell killing	86/1618	286/28891	2.27963345794719e-39	3.54390585138169e-37	1.87948158211407e-37	Klrb1f/Vav1/Stat5a/Tap2/Ctsc/H2-M3/Stap1/Il7r/Lgals9/Fcgr1/Klrd1/Arg1/Pglyrp4/Raet1d/Lyz2/H2bc12/H2-D1/Rnf19b/Il12a/Sh2d1b1/Myd88/Cfh/Unc13d/H2-T24/Syk/Cxcl13/H2-T22/Trem3/Ager/Ulbp1/Kng1/Ceacam1/Nos2/Il13/Irgm2/Gimap3/Ltf/Nppb/Klrb1c/Pnp/Prf1/Tyrobp/Clec12b/Ptprc/Arrb2/H2-T23/Spi1/Lyst/Klrc1/Sh2d1a/Cxcl9/Gbp5/Itgam/Ctsh/Ripk3/Kng2/Ccr5/Nckap1l/Cd5l/Ptpn6/Klri2/Gbp2b/Coro1a/Pvr/Bcl2l11/Serpinb9/P…	86
1634	Typical1Up	GO:0042330	taxis	110/1618	464/28891	3.2246850021009e-39	4.88115477160115e-37	2.5886806471159e-37	C5ar2/Fn1/Fes/Vav1/Il1b/Gpsm3/Met/Pde4b/Cklf/Csf1/Epha2/Ptprj/Stap1/Trem2/Lgals9/Cxcl3/Rhog/Fcer1g/S100a9/Ccr8/Itgb3/Eng/Il12a/Lsp1/Aif1/Cxcr4/Sema4d/Anxa1/Prkd2/Hbegf/Syk/Cxcl13/Ano6/Tnfsf14/Ccl9/Adam8/Spp1/Ptafr/Itgb2l/Trem3/Ager/Cxcl2/Cxcr5/Dock2/Rin3/Edn1/Slamf9/Cxcr6/Plgrkt/Cmtm3/Ccr2/Ptpn2/Plec/Prkcd/Itgav/Notch1/Swap70/Pgf/Arrb2/Spi1/Lyst/Slamf1/Cmklr1/Cxcl9/Gpr18/Itgam/Ackr3/Prok2/Bin2/Lo…	110
1635	Typical1Up	GO:0050727	regulation of inflammatory response	103/1618	411/28891	4.59138507895129e-39	6.77170435234046e-37	3.5913182075036e-37	Il1b/Trex1/Gpr31b/Stat5a/Gpsm3/Pik3ap1/Igf1/Ctsc/Il1r1/Tnip1/Alox5ap/Tnfaip3/Stap1/Trem2/Il2ra/Lgals9/Fcgr1/Aoah/Rela/Tnfaip8l2/Il1rl2/Tlr6/Fcer1g/S100a9/Siglecg/Lacc1/Il10ra/H2-D1/Adora2a/Myd88/Il17a/Anxa1/Nlrp1b/Casp1/Adam8/H2-T22/Cd24a/Ager/Pycard/Smpdl3b/Grn/Adamts12/Spn/Acp5/Cd200r4/Nlrp1a/Rabgef1/Il13/Foxf1/Metrnl/Nfkb1/Ctss/Ets1/Tnc/Irgm2/Tlr4/Ccr2/Ptpn2/Acod1/Jak2/Siglece/Il22ra2/Ggt1/Slc…	103
1636	Typical1Up	GO:1903555	regulation of tumor necrosis factor superfamily cytokine production	75/1618	219/28891	7.54363694304413e-39	1.08477499240975e-36	5.75301575287944e-37	Cd84/C5ar2/Trex1/Card9/Igf1/Rigi/Rara/Ptprj/Tnfaip3/Trem2/Tspo/Vsir/Lgals9/Tlr6/Ripk2/Fcer1g/Lrrfip2/H2-D1/Myd88/Il17a/Nfatc4/Mc1r/Syk/Adam8/H2-T22/Ptafr/Cd24a/Ager/Pycard/Irak3/Spn/Il27ra/Acp5/Tlr4/Ltf/Ccr2/Jak2/Tyrobp/Oas2/Ptprc/Arrb2/H2-T23/Il10/Cyba/Slamf1/Oas3/Gpr18/Ripk1/Tlr1/Ly96/Mapkapk2/Tirap/Ccr5/Tnfrsf8/Tlr9/Btk/Il1a/Plcg2/Ptpn6/Csf1r/Gpnmb/Tmem106a/Thbs1/Cybb/Ccl19/Ifih1/Arg2/Ifngr1/G…	75
1637	Typical1Up	GO:0042098	T cell proliferation	83/1618	270/28891	7.7885936880614e-39	1.0926827047251e-36	5.794953660591e-37	Tspan32/Il1b/Stat5a/Igf1/Tnfsf13b/H2-Aa/Il2ra/Vsir/Lgals9/Ebi3/Arg1/Ripk2/Tnfrsf4/Pla2g2e/Ctla4/H2-D1/Tnfrsf14/Il12a/Clec2i/Aif1/Cxcr4/Anxa1/Sdc4/H2-DMb1/Syk/H2-T22/Tnfrsf9/Cd24a/Ager/Pycard/Dock2/Gnrh1/Spn/Ceacam1/Tgfbr2/Jak3/Cd151/Cd4/Ccr2/Pnp/Jak2/Malt1/Ptprc/Laptm5/Zc3h12d/H2-T23/Slamf1/Ccdc88b/Cd3e/Btnl2/Traf6/Itgam/Ripk3/Cd40lg/Cd37/Ido1/Nckap1l/H2-DMb2/Ifnar2/Il1a/Ptpn6/Vcam1/Sh2d2a/Tnfrsf…	83
1638	Typical1Up	GO:0032675	regulation of interleukin-6 production	67/1618	173/28891	9.94058071921789e-39	1.36138619754622e-36	7.22000073290562e-37	Cd84/C5ar2/Il1b/Card9/Met/Inava/Rigi/Tnfaip3/Trem2/Lgals9/Rela/Gba1/Il1rl2/Tlr6/Ripk2/Fcer1g/Prg4/Il6ra/Il1rap/Myd88/Aif1/Il17a/Syk/Ptafr/Cd24a/Ager/Pycard/Irak3/Nmb/Il27ra/Nos2/Rabgef1/Tlr8/Tlr4/Tyrobp/Klf2/Mapk13/Arrb2/Laptm5/Il10/Cyba/Slamf1/Traf6/Tlr1/Mapkapk2/Tirap/Ccr5/Nckap1l/Tlr9/Btk/Il1a/Plcg2/Ptpn6/Rab7b/Tmem106a/P2rx7/Ticam2/Il36g/Unc93b1/Adora2b/Cd200r1/Ifih1/Nlrp12/Cd36/Tlr2/Inpp5d/N…	67
1639	Typical1Up	GO:0071706	tumor necrosis factor superfamily cytokine production	76/1618	226/28891	1.02445375176575e-38	1.3703855767806e-36	7.26772820714111e-37	Cd84/C5ar2/Trex1/Card9/Igf1/Rigi/Rara/Ptprj/Tnfaip3/Trem2/Tspo/Vsir/Lgals9/Tlr6/Ripk2/Fcer1g/Lrrfip2/H2-D1/Myd88/Il17a/Nfatc4/Mc1r/Syk/Adam8/H2-T22/Ptafr/Cd24a/Ager/Pycard/Irak3/Spn/Il27ra/Acp5/Slamf9/Tlr4/Ltf/Ccr2/Jak2/Tyrobp/Oas2/Ptprc/Arrb2/H2-T23/Il10/Cyba/Slamf1/Oas3/Gpr18/Ripk1/Tlr1/Ly96/Mapkapk2/Tirap/Ccr5/Tnfrsf8/Tlr9/Btk/Il1a/Plcg2/Ptpn6/Csf1r/Gpnmb/Tmem106a/Thbs1/Cybb/Ccl19/Ifih1/Arg2/I…	76
1640	Typical1Up	GO:0032680	regulation of tumor necrosis factor production	74/1618	216/28891	2.33276947615944e-38	3.04956591519752e-36	1.61731242629427e-36	Cd84/C5ar2/Trex1/Card9/Igf1/Rigi/Rara/Ptprj/Tnfaip3/Trem2/Tspo/Vsir/Lgals9/Tlr6/Ripk2/Fcer1g/Lrrfip2/H2-D1/Myd88/Il17a/Nfatc4/Mc1r/Syk/H2-T22/Ptafr/Cd24a/Ager/Pycard/Irak3/Spn/Il27ra/Acp5/Tlr4/Ltf/Ccr2/Jak2/Tyrobp/Oas2/Ptprc/Arrb2/H2-T23/Il10/Cyba/Slamf1/Oas3/Gpr18/Ripk1/Tlr1/Ly96/Mapkapk2/Tirap/Ccr5/Tnfrsf8/Tlr9/Btk/Il1a/Plcg2/Ptpn6/Csf1r/Gpnmb/Tmem106a/Thbs1/Cybb/Ccl19/Ifih1/Arg2/Ifngr1/Gstp3/S…	74
1641	Typical1Up	GO:0032640	tumor necrosis factor production	75/1618	223/28891	3.17038628908902e-38	4.05245820774223e-36	2.14918817912982e-36	Cd84/C5ar2/Trex1/Card9/Igf1/Rigi/Rara/Ptprj/Tnfaip3/Trem2/Tspo/Vsir/Lgals9/Tlr6/Ripk2/Fcer1g/Lrrfip2/H2-D1/Myd88/Il17a/Nfatc4/Mc1r/Syk/H2-T22/Ptafr/Cd24a/Ager/Pycard/Irak3/Spn/Il27ra/Acp5/Slamf9/Tlr4/Ltf/Ccr2/Jak2/Tyrobp/Oas2/Ptprc/Arrb2/H2-T23/Il10/Cyba/Slamf1/Oas3/Gpr18/Ripk1/Tlr1/Ly96/Mapkapk2/Tirap/Ccr5/Tnfrsf8/Tlr9/Btk/Il1a/Plcg2/Ptpn6/Csf1r/Gpnmb/Tmem106a/Thbs1/Cybb/Ccl19/Ifih1/Arg2/Ifngr1/…	75
1642	Typical1Up	GO:0030217	T cell differentiation	92/1618	339/28891	5.22706653973862e-38	6.53610581229925e-36	3.46637044214245e-36	Vav1/Clec4e/Il1b/Hlx/Stat5a/H2-DMa/H2-Aa/Txk/Rara/Stat6/Ikzf1/Il2ra/Il7r/Vsir/Lgals9/Ikzf3/Gba1/Il1rl2/Tbx21/Ripk2/Fcer1g/Cd3d/Ly9/Lck/Lepr/Tcirg1/Ctla4/Il6ra/Itk/Il12a/Ctsl/Hmga1/Runx3/Anxa1/Syk/Adam8/Tnfrsf9/Socs1/Tcf7/Dock2/Spn/Tgfbr2/Jak3/Rhoh/Cd4/Tespa1/Gimap3/Ccr2/Ptpn2/Pnp/Cd8a/Relb/Malt1/Nfkbid/Il2rg/Ptprc/Runx2/Irf4/Spi1/H2-Oa/Mpzl2/Cd3e/Gpr18/Atp7a/Il18r1/Zfp36l2/Ripk3/Nckap1l/Cbfb/Ifna…	92
1643	Typical1Up	GO:0002263	cell activation involved in immune response	91/1618	337/28891	2.05054921677536e-37	2.50952321167913e-35	1.33090518033931e-35	Cd84/Fes/Clec4e/Hlx/Trex1/H2-M3/Rara/Stat6/Tnfaip3/Trem2/Lgals9/Tbx21/Ripk2/Pglyrp4/Fcer1g/Ly9/Il6ra/Sh2d1b1/Myo1f/Myd88/Unc13d/Anxa1/H2-DMb1/Syk/Ptafr/Itgb2l/Pycard/Grn/Dock2/Spn/Il27ra/Gapt/Rabgef1/Il13/Foxf1/Jak3/Tcim/Tlr4/Ccr2/Tyrobp/Swap70/Relb/Malt1/Nfkbid/Cd177/Ptprc/Lypd10/Irf4/Il10/Spi1/Slamf1/Notch2/Itgam/St3gal1/Atp7a/Il18r1/Ifi35/Cd40lg/Gata2/Lyn/Nckap1l/Lgals1/Anxa3/H2-DMb2/Btk/Plcg2…	91
1644	Typical1Up	GO:0032635	interleukin-6 production	67/1618	182/28891	4.27075055171438e-37	5.11778274447107e-35	2.71417436378691e-35	Cd84/C5ar2/Il1b/Card9/Met/Inava/Rigi/Tnfaip3/Trem2/Lgals9/Rela/Gba1/Il1rl2/Tlr6/Ripk2/Fcer1g/Prg4/Il6ra/Il1rap/Myd88/Aif1/Il17a/Syk/Ptafr/Cd24a/Ager/Pycard/Irak3/Nmb/Il27ra/Nos2/Rabgef1/Tlr8/Tlr4/Tyrobp/Klf2/Mapk13/Arrb2/Laptm5/Il10/Cyba/Slamf1/Traf6/Tlr1/Mapkapk2/Tirap/Ccr5/Nckap1l/Tlr9/Btk/Il1a/Plcg2/Ptpn6/Rab7b/Tmem106a/P2rx7/Ticam2/Il36g/Unc93b1/Adora2b/Cd200r1/Ifih1/Nlrp12/Cd36/Tlr2/Inpp5d/N…	67
1645	Typical1Up	GO:0002366	leukocyte activation involved in immune response	90/1618	333/28891	4.77293313621119e-37	5.60283906111975e-35	2.97142002765629e-35	Cd84/Fes/Clec4e/Hlx/Trex1/H2-M3/Rara/Stat6/Tnfaip3/Trem2/Lgals9/Tbx21/Ripk2/Pglyrp4/Fcer1g/Ly9/Il6ra/Sh2d1b1/Myo1f/Myd88/Unc13d/Anxa1/H2-DMb1/Syk/Ptafr/Itgb2l/Pycard/Grn/Dock2/Spn/Il27ra/Gapt/Rabgef1/Il13/Foxf1/Jak3/Tlr4/Ccr2/Tyrobp/Swap70/Relb/Malt1/Nfkbid/Cd177/Ptprc/Lypd10/Irf4/Il10/Spi1/Slamf1/Notch2/Itgam/St3gal1/Atp7a/Il18r1/Ifi35/Cd40lg/Gata2/Lyn/Nckap1l/Lgals1/Anxa3/H2-DMb2/Btk/Plcg2/Ptpn…	90
1646	Typical1Up	GO:0050870	positive regulation of T cell activation	82/1618	277/28891	5.00932431489841e-37	5.76272669185913e-35	3.05621512938433e-35	Il1b/Hlx/Stat5a/Igf1/Tnfsf13b/H2-DMa/H2-Aa/Rara/Il2ra/Il7r/Vsir/Lgals9/Sirpb1a/Il1rl2/Ripk2/Sirpd/Lck/H2-D1/Tnfrsf14/Il12a/Aif1/Runx3/Anxa1/H2-DMb1/Syk/Tnfsf14/Adam8/H2-T22/Cd24a/Ager/Socs1/Pycard/Spn/Tgfbr2/Jak3/Rhoh/Cd4/Tespa1/Gimap3/Ccr2/Pnp/Jak2/Malt1/Nfkbid/Cd5/Il2rg/Ptprc/H2-T23/Slamf1/H2-Oa/Ccdc88b/Cd3e/Btnl2/Traf6/Cd40lg/Nckap1l/Lgals1/Cbfb/H2-DMb2/Il1a/Vcam1/H2-Eb1/Rhoa/Coro1a/Rasal3/Pik…	82
1647	Typical1Up	GO:0002758	innate immune response-activating signaling pathway	77/1618	244/28891	5.31731665595153e-37	5.99709909902612e-35	3.18051262516977e-35	Mapkapk3/Clec4e/Pik3ap1/Arf6/Inava/Rigi/Tnip1/Treml4/Tnfaip3/Trem2/Rela/Klrd1/Tlr6/Ripk2/Tnip3/Lrrfip2/Riok3/Lacc1/Gfi1/Wdfy1/Myd88/Zc3hav1/Syk/Nlrp1b/Casp1/Tifa/Dhx58/Pycard/Irak3/Clec4n/Smpdl3b/Nlrp1a/Tlr8/Fosl1/Irgm2/Tlr4/Irak2/Ltf/Acod1/Tyrobp/Lamp2/Arrb2/Irf4/Cyba/Klrc1/Oas3/Gbp5/Traf6/Tlr1/Tnip2/Ly96/Mapkapk2/Ifi35/Tirap/Lyn/Tlr9/Btk/Cgas/Plcg2/Klri2/Rab7b/Ticam2/Klrc2/Unc93b1/Cd40/Nmi/Trim…	77
1648	Typical1Up	GO:0006909	phagocytosis	76/1618	242/28891	2.26668456972599e-36	2.50730185481997e-34	1.3297271018352e-34	Myh9/Vav1/Il1b/Trex1/C2/Met/Rara/Treml4/Il2rb/Ptprj/Stap1/Trem2/Fcgr1/Sirpb1a/Sirpd/Fcer1g/Lepr/Itgb3/Myd88/Aif1/Unc13d/Anxa1/Syk/Ano6/Itgb1/Ager/Pycard/Anxa11/Dock2/Tlr4/Ccr2/Ncf2/Tyrobp/Itgav/Srpx/Siglece/Rab20/Plscr1/Il2rg/Ptprc/Arhgap25/P2ry6/Cyba/Lyst/Slamf1/Sh3bp1/Cnn2/Cln3/Itgam/Bin2/Pecam1/Gata2/Pros1/Nckap1l/Anxa3/Btk/Plcg2/Coro1a/Rab7b/Slc11a1/Cfp/Timd4/Thbs1/P2rx7/Pld4/Ticam2/Hck/Pear1…	76
1649	Typical1Up	GO:0001818	negative regulation of cytokine production	86/1618	314/28891	6.32876072886444e-36	6.86849654951477e-34	3.64265116032754e-34	Cd84/C5ar2/Fn1/Met/Igf1/N4bp1/Rara/Epha2/Fbln1/Tnfaip3/Trem2/Tspo/Vsir/Cd34/Lgals9/Gba1/Tlr6/Arg1/Tbx21/Klf4/Pglyrp4/Tnfrsf4/Adcy7/Prg4/Il12a/Ezr/Sh2d1b1/Anxa1/Anxa4/Mc1r/Dhx58/Cd24a/Ager/Pycard/Irak3/Nmb/Il27ra/Acp5/Ceacam1/Rabgef1/Il13/Tlr8/Jak3/Nfkb1/Irgm2/Tlr4/Gimap3/Acod1/Tyrobp/Relb/Klf2/Ptprc/Arrb2/Laptm5/Il10/Slamf1/Tsku/Cd96/Cmklr1/Oas3/Gpr18/Furin/Ido1/Nckap1l/Btk/Ptpn6/Slc11a1/Il1rl1/G…	86
1650	Typical1Up	GO:0042060	wound healing	93/1618	370/28891	1.80555838350963e-35	1.92325404110137e-33	1.0199821043686e-33	Prcp/Myh9/Fn1/Tspan32/Actg1/Hif1a/Igf1/Txk/Casp7/Fbln1/Ptprj/Mmp12/Procr/Fcer1g/Tec/S100a9/Pla2g4a/Myof/Il6ra/Itgb3/Eng/F13a1/Cfh/Cxcr4/Anxa5/Anxa1/Sdc4/Nfatc1/Hbegf/Slc7a11/Syk/C1qtnf1/Ano6/Nbeal2/Clec10a/Itgb1/Pdpn/Trim72/Tnfrsf12a/Kng1/P2rx1/Ceacam1/Cd151/Vwf/Tlr4/Ccr2/Plec/Jak2/Plek/Prkcd/Insl3/Lyst/Tsku/Elk3/Notch2/Cnn2/Hpse/Gpr4/Emilin2/Pecam1/Plau/Flna/Cd40lg/Kng2/Gata2/Lyn/Pros1/Klkb1/Il1…	93
1651	Typical1Up	GO:0032496	response to lipopolysaccharide	96/1618	401/28891	1.04915363583653e-34	1.09722394787849e-32	5.81903777350098e-33	Cd84/Mapkapk3/Mgst1/Il1b/Ly86/Mrc1/Casp7/Tnip1/Pde4b/Rara/Noct/Tnfaip3/Stap1/Trem2/Litaf/Lgals9/Rela/Stat1/Cxcl3/Trim5/Ripk2/S100a9/Tnip3/Il12a/Gfi1/Myd88/Slpi/Cd68/Cfh/Cxcl13/Casp1/Ptafr/Cxcl2/Pycard/Irak3/Acp5/Nos2/Irak4/Ptger2/Nfkb1/Map2k3/Irgm2/Tlr4/Irak2/Ltf/Bdkrb1/Acod1/Jak2/Ncf2/Malt1/Plscr1/Vim/Il10/Spi1/Cd96/Cxcl9/Nfkbib/Gbp5/Traf6/Tnip2/Trim12a/Ly96/Mapkapk2/Tirap/Nos3/Lyn/Ido1/Btk/Il1a…	96
1652	Typical1Up	GO:0007162	negative regulation of cell adhesion	84/1618	315/28891	3.54894505628615e-34	3.64527356495677e-32	1.9332411227664e-32	Tspan32/Hlx/H2-Aa/Fbln1/Tnfaip3/Il2ra/Vsir/Lgals9/Lpxn/Tnfaip8l2/Arg1/Tbx21/Klf4/Mmp12/Pla2g2e/Ctla4/Tnfrsf14/Adora2a/Myo1f/Runx3/Sema4d/Anxa1/Sdc4/C1qtnf1/Cyp1b1/Adam8/Cd24a/Ager/Socs1/Il1rn/Kng1/Gnrh1/Spn/Acp5/Ceacam1/Jak3/Tnc/Gimap3/Ptpn2/Jak2/Prkcd/Notch1/Bmp2/Swap70/Nfkbid/Jag1/Ptprc/Laptm5/Postn/Zc3h12d/Il10/Spi1/Hspg2/Gcnt2/Kng2/Cd37/Ido1/Nckap1l/Lgals1/Notch4/Cbfb/Lax1/Dusp1/Ptpn6/Rhoa/Cd…	84
1653	Typical1Up	GO:0060326	cell chemotaxis	85/1618	331/28891	3.00420014311506e-33	3.03160688126277e-31	1.60778799903e-31	C5ar2/Vav1/Il1b/Gpsm3/Met/Pde4b/Cklf/Csf1/Epha2/Ptprj/Stap1/Cxcl3/Rhog/Fcer1g/S100a9/Ccr8/Eng/Il12a/Aif1/Cxcr4/Anxa1/Prkd2/Hbegf/Syk/Cxcl13/Ano6/Tnfsf14/Ccl9/Adam8/Spp1/Itgb2l/Trem3/Cxcl2/Cxcr5/Rin3/Edn1/Slamf9/Cxcr6/Ccr2/Plec/Prkcd/Notch1/Swap70/Pgf/Arrb2/Spi1/Lyst/Slamf1/Cmklr1/Cxcl9/Gpr18/Itgam/Ackr3/Bin2/Lox/Cxcr1/Tirap/Ccr5/Lyn/Nckap1l/Lgmn/Csf3r/Dusp1/Vcam1/Ccr3/Cxcl16/Adam17/Mmp9/Coro1a/It…	85
1654	Typical1Up	GO:1902107	positive regulation of leukocyte differentiation	68/1618	213/28891	3.64548611517351e-33	3.55404002279289e-31	1.88485615731897e-31	Fes/Hlx/Evi2b/Evi2/Stat5a/H2-DMa/H2-Aa/Rara/Csf1/Trem2/Ikzf1/Il2ra/Il7r/Vsir/Lgals9/Il1rl2/Ripk2/Klf10/Lck/Itgb3/Hcls1/Il12a/Runx3/Il17a/Anxa1/Syk/Ccl9/Adam8/Ager/Socs1/Tgfbr2/Rhoh/Cd4/Tespa1/Gimap3/Ccr2/Pnp/Tyrobp/Malt1/Nfkbid/Il2rg/Ptprc/Jun/Il10/Spi1/Notch2/Traf6/Ripk1/Itgam/Casp8/Cd40lg/Nckap1l/Cbfb/Rhoa/Csf1r/Id2/Pik3r6/Sox4/Actb/Dcstamp/Ccl19/Ninj1/Zfp36l1/Il4ra/Sash3/Inpp5d/Il15ra/Mmp14	68
1655	Typical1Up	GO:1903708	positive regulation of hemopoiesis	68/1618	213/28891	3.64548611517351e-33	3.55404002279289e-31	1.88485615731897e-31	Fes/Hlx/Evi2b/Evi2/Stat5a/H2-DMa/H2-Aa/Rara/Csf1/Trem2/Ikzf1/Il2ra/Il7r/Vsir/Lgals9/Il1rl2/Ripk2/Klf10/Lck/Itgb3/Hcls1/Il12a/Runx3/Il17a/Anxa1/Syk/Ccl9/Adam8/Ager/Socs1/Tgfbr2/Rhoh/Cd4/Tespa1/Gimap3/Ccr2/Pnp/Tyrobp/Malt1/Nfkbid/Il2rg/Ptprc/Jun/Il10/Spi1/Notch2/Traf6/Ripk1/Itgam/Casp8/Cd40lg/Nckap1l/Cbfb/Rhoa/Csf1r/Id2/Pik3r6/Sox4/Actb/Dcstamp/Ccl19/Ninj1/Zfp36l1/Il4ra/Sash3/Inpp5d/Il15ra/Mmp14	68
1656	Typical1Up	GO:0050866	negative regulation of cell activation	69/1618	225/28891	2.10282609601939e-32	2.01590928405059e-30	1.06912105723933e-30	Cd84/Fn1/Tspan32/Lst1/Hlx/H2-Aa/Tnfaip3/Trem2/Il2ra/Vsir/Lgals9/Tnfaip8l2/Arg1/Tbx21/Pglyrp4/Pla2g2e/Rassf5/Ctla4/Tnfrsf14/Adora2a/Runx3/Anxa1/Sdc4/C1qtnf1/Cd24a/Socs1/Emilin1/Grn/Gnrh1/Spn/Ceacam1/Rabgef1/Foxf1/Jak3/Samsn1/Gimap3/Ccr2/Ptpn2/Tyrobp/Prkcd/Nfkbid/Laptm5/Zc3h12d/Il10/Spi1/Lyn/Cd37/Ido1/Nckap1l/Cbfb/Lax1/Btk/Ptpn6/Cnr2/Id2/Gpnmb/Tigit/Lag3/Arg2/Cd9/Pdcd1lg2/Il4ra/Lgals3/Tnfrsf13b/Inp…	69
1657	Typical1Up	GO:0002221	pattern recognition receptor signaling pathway	70/1618	233/28891	3.16931663117212e-32	2.98850971516427e-30	1.5849317682721e-30	Mapkapk3/Clec4e/Pik3ap1/Arf6/Inava/Rigi/Tnip1/Treml4/Tnfaip3/Trem2/Rela/Tlr6/Ripk2/Tnip3/Lrrfip2/Riok3/Lacc1/Gfi1/Wdfy1/Myd88/Zc3hav1/Nlrp1b/Casp1/Tifa/Dhx58/Pycard/Irak3/Smpdl3b/Nlrp1a/Tlr8/Fosl1/Irgm2/Tlr4/Irak2/Ltf/Acod1/Lamp2/Arrb2/Irf4/Cyba/Oas3/Gbp5/Traf6/Tlr1/Tnip2/Ly96/Mapkapk2/Ifi35/Tirap/Lyn/Tlr9/Btk/Cgas/Plcg2/Rab7b/Ticam2/Unc93b1/Cd40/Nmi/Trim25/Ifih1/Ninj1/Eif2ak2/Aim2/Bcl10/Cd36/Tlr…	70
1658	Typical1Up	GO:0001909	leukocyte mediated cytotoxicity	62/1618	185/28891	1.04120985046945e-31	9.65974041919397e-30	5.12296459534883e-30	Klrb1f/Vav1/Stat5a/Tap2/Ctsc/H2-M3/Stap1/Il7r/Lgals9/Fcgr1/Klrd1/Arg1/Raet1d/H2-D1/Rnf19b/Il12a/Sh2d1b1/Myd88/Unc13d/H2-T24/H2-T22/Trem3/Ager/Ulbp1/Ceacam1/Gimap3/Klrb1c/Pnp/Prf1/Tyrobp/Clec12b/Ptprc/Arrb2/H2-T23/Spi1/Lyst/Klrc1/Sh2d1a/Itgam/Ctsh/Ripk3/Nckap1l/Ptpn6/Klri2/Coro1a/Pvr/Serpinb9/Pik3r6/P2rx7/Klrc2/Prdx1/Gzmf/Lag3/Slamf6/B2m/Gzmc/H2-T26/Clec2d/Serpinb9b/H2-Q1/Raet1e/Cd2	62
1659	Typical1Up	GO:0002573	myeloid leukocyte differentiation	75/1618	272/28891	1.10095966054535e-31	1.00519364562807e-29	5.33096256685118e-30	Fes/Evi2b/Evi2/Stat5a/Lilra6/Rara/Csf1/Epha2/Trem2/Ikzf1/Ucp2/Gba1/Nrros/Klf10/Fcer1g/Tcirg1/Itgb3/Hcls1/Lrrk1/Clec2i/Myd88/Il17a/Erfe/Spib/Nfatc1/Ccl9/Adam8/Socs1/Ceacam1/Tgfbr2/Pira13/Cd4/Rbpj/Tlr4/Gimap3/Ptpn2/Tyrobp/Bmp2/Relb/C1qc/Pirb/Csf2/Jun/Irf4/Spi1/Notch2/Traf6/Ripk1/Itgam/Casp8/Gata2/Lyn/Hhex/Cebpa/Fbn1/Gpr137b/Tnfrsf11a/Il1rl1/Csf1r/Id2/Batf/Cdk6/Cd109/Lbr/Gab2/Dcstamp/Ccl19/Ninj1/Zfp…	75
1660	Typical1Up	GO:0097529	myeloid leukocyte migration	72/1618	253/28891	1.98406988636223e-31	1.78318281036805e-29	9.4569646886147e-30	C5ar2/Vav1/Il1b/Il1r1/Pde4b/Cklf/Csf1/Ptprj/Stap1/Trem2/Cxcl3/Fcer1g/S100a9/Fut4/Myo1f/Myd88/Aif1/Il17a/Anxa1/Syk/Cxcl13/Ano6/Ccl9/Adam8/Spp1/Itgb2l/Trem3/Ager/Cxcl2/Emilin1/Rin3/Edn1/Irak4/Rabgef1/Ccr2/Swap70/Pgf/Cd177/Spi1/Lyst/Slamf1/Cmklr1/Cxcl9/Cnn2/Itgam/Pecam1/Cxcr1/Tirap/Lyn/Nckap1l/Lgmn/Csf3r/Il1a/Dusp1/B4galt1/Ccr3/Mmp9/Itga9/Csf1r/Jaml/Thbs1/Cd200r1/Rac2/Ccl19/Ninj1/Cd9/Pf4/Lgals3/Pla2…	72
1661	Typical1Up	GO:0009615	response to virus	90/1618	389/28891	2.18862769964247e-31	1.93676715820669e-29	1.02714867588079e-29	Itgax/Tspan32/Irf5/Il1b/Trex1/Card9/Hif1a/Rigi/Trim21/Treml4/Tnfaip3/Trem2/Map3k14/Lgals9/Stat1/Trim5/Mmp12/Isg20/Riok3/Il12a/Ikbke/Ifi27l2a/Myd88/Unc13d/Zc3hav1/Ifitm2/Samhd1/Nlrp1b/Casp1/Apobec1/Dhx58/Pycard/Irak3/Nmb/Spn/Nlrp1a/Tlr8/Tagap/Trim34a/Nfkb1/Irgm2/Acod1/Cd8a/Prf1/Oas2/Plscr1/Ptprc/Lamp2/Lyst/Il10rb/Cxcl9/Oas3/Gbp5/Traf6/Trim12a/Ripk3/Rnasel/Trim34b/Wdfy4/Cd37/Traf3ip3/Tlr9/Ifit2/Ifn…	90
1662	Typical1Up	GO:0042129	regulation of T cell proliferation	68/1618	227/28891	2.96928409495723e-31	2.58777607790818e-29	1.37240595010942e-29	Tspan32/Il1b/Stat5a/Igf1/Tnfsf13b/H2-Aa/Il2ra/Vsir/Lgals9/Arg1/Ripk2/Pla2g2e/Ctla4/H2-D1/Tnfrsf14/Il12a/Clec2i/Aif1/Anxa1/Sdc4/H2-DMb1/Syk/H2-T22/Tnfrsf9/Cd24a/Ager/Pycard/Gnrh1/Spn/Ceacam1/Tgfbr2/Jak3/Cd4/Ccr2/Pnp/Jak2/Ptprc/Laptm5/Zc3h12d/H2-T23/Slamf1/Ccdc88b/Cd3e/Btnl2/Traf6/Ripk3/Cd40lg/Cd37/Ido1/Nckap1l/H2-DMb2/Il1a/Ptpn6/Vcam1/Tnfrsf1b/Coro1a/Rasal3/Gpnmb/Rac2/Ccl19/Arg2/Pdcd1lg2/Lgals3/Ic…	68
1663	Typical1Up	GO:0002685	regulation of leukocyte migration	71/1618	249/28891	4.55196761880293e-31	3.90789817064992e-29	2.07252194175819e-29	C5ar2/Il1b/Gpsm3/Il1r1/Csf1/Ptprj/Stap1/Trem2/Lgals9/Ecm1/Itgb3/Tnfrsf14/Il12a/Fut4/Myo1f/Myd88/Aif1/Anxa1/Cxcl13/Ano6/Tnfsf14/Adam8/Ptafr/Ager/Pycard/Emilin1/Rin3/Edn1/Spn/Il27ra/Rabgef1/Bdkrb1/Ccr2/Swap70/Gcnt1/Pgf/Spi1/Slamf1/Cmklr1/Cnn2/Gpr18/Pecam1/Ripk3/Tirap/Lyn/Nckap1l/Lgmn/Il1a/Dusp1/Rhoa/Adam17/Mmp9/Coro1a/Csf1r/Cxcr3/Sele/Thbs1/Cd200r1/Rac2/Msn/Ccl19/Adtrp/Ninj1/Cd9/Lgals3/Dock8/Pla2g7…	71
1664	Typical1Up	GO:0007249	canonical NF-kappaB signal transduction	72/1618	258/28891	7.87343042834785e-31	6.65999585644953e-29	3.53207451723716e-29	Il1b/Card9/Fasl/Inava/Trim21/Tnip1/Tnfaip3/Trem2/Map3k14/Rela/Stat1/Tlr6/Trim5/Akap13/Ripk2/Tnip3/Riok3/Myd88/Zc3hav1/Casp1/Tifa/Pycard/Clec4n/Edn1/Irak4/Tlr8/Rhoh/Cd4/Trim34a/Nfkb1/Irgm2/Tlr4/Irak2/Ltf/Relb/Malt1/Nfkbid/Arrb2/Card6/Nfkbib/Traf6/Ripk1/Tnip2/Casp8/Trim12a/Ripk3/Trim34b/Tirap/Tlr9/Btk/Il1a/Plcg2/Rhoa/Per1/Tmem106a/Traf5/Ticam2/Trim12c/Traf1/Cd40/Tradd/Trim30d/Ccl19/Nfkb2/Trim25/Nlr…	72
1665	Typical1Up	GO:0002695	negative regulation of leukocyte activation	64/1618	206/28891	1.63581902044331e-30	1.3636566674768e-28	7.23204198511779e-29	Cd84/Fn1/Tspan32/Lst1/Hlx/H2-Aa/Tnfaip3/Il2ra/Vsir/Lgals9/Tnfaip8l2/Arg1/Tbx21/Pglyrp4/Pla2g2e/Rassf5/Ctla4/Tnfrsf14/Adora2a/Runx3/Anxa1/Sdc4/Cd24a/Socs1/Grn/Gnrh1/Spn/Ceacam1/Rabgef1/Foxf1/Jak3/Samsn1/Gimap3/Ccr2/Ptpn2/Tyrobp/Nfkbid/Laptm5/Zc3h12d/Il10/Spi1/Lyn/Cd37/Ido1/Nckap1l/Cbfb/Lax1/Btk/Ptpn6/Cnr2/Id2/Gpnmb/Tigit/Lag3/Arg2/Pdcd1lg2/Il4ra/Lgals3/Tnfrsf13b/Inpp5d/Pag1/Il13ra2/Cst7/Btla	64
1666	Typical1Up	GO:0042742	defense response to bacterium	93/1618	430/28891	5.55856979420718e-30	4.56755620803995e-28	2.4223662050545e-28	Clec4e/Il1b/Tnfaip8/Card9/H2-M3/Casp7/Epha2/Trem2/Il7r/Lgals9/Fcgr1/Naip5/Shc1/Ripk2/Pglyrp4/Lyz2/Fcer1g/H2bc12/Galp/H2-D1/Tnfrsf14/Myo1f/Myd88/Slpi/Il17a/Syk/Cxcl13/Casp1/H2-T22/Trem3/Pycard/Emilin1/Grn/Spn/Il27ra/Acp5/Nos2/Nlrp1a/Slamf9/Cd4/Irgm2/Rbpj/Tlr4/Ltf/Naip6/Mmrn2/Prkcd/Oas2/H2-T23/Il10/Cyba/Lyst/Gbp9/Oas3/Notch2/Gbp5/Emilin2/Wfdc17/Adamts5/Tirap/Ear2/Anxa3/Plac8/Tlr9/Rnase4/Gbp2b/Adam1…	93
1667	Typical1Up	GO:0042113	B cell activation	79/1618	320/28891	1.01936842212331e-29	8.25831994937079e-28	4.37973267207315e-28	Stat5a/Tnfsf13b/Ptprj/Stat6/Tnfaip3/Ikzf1/Il7r/Ikzf3/Tbx21/Tnfrsf4/Irf2bp2/Siglecg/Tcirg1/Ctla4/Blnk/Tpd52/Hmga1/Spib/Nfatc1/Syk/Cd38/Cd24a/Cxcr5/Il27ra/Sh3kbp1/Gapt/Il13/Jak3/Samsn1/Rbpj/Tlr4/Ptpn2/Pnp/Tyrobp/Prkcd/Skap2/Swap70/Nfam1/Malt1/Il2rg/Ptprc/Laptm5/Il10/Spi1/Notch2/Bak1/Tnip2/St3gal1/Zfp36l2/Cd40lg/Tirap/Cfb/Lyn/Nckap1l/Lgals1/Tlr9/Hhex/Lax1/Btk/Plcg2/Ptpn6/Adam17/Id2/Batf/Cd180/Cd40/Z…	79
1668	Typical1Up	GO:0051092	positive regulation of NF-kappaB transcription factor activity	55/1618	156/28891	1.46240329695824e-29	1.16829774501442e-27	6.19597186342833e-28	Cd84/Il1b/Card9/Trim21/Rela/Tlr6/Trim14/Trim5/Ripk2/Lrrfip1/Lrrfip2/Il1rap/Myd88/Prkd2/Adam8/Itgb2l/Ager/Pycard/Irak3/Trim34a/Tlr4/Irak2/Ltf/Malt1/Traf6/Ripk1/Il18r1/Trim12a/Ripk3/Cd40lg/Trim34b/Tirap/Tnfrsf8/Tlr9/Plcg2/Tnfrsf11a/Rab7b/Prkch/Traf5/Nlrc4/Ticam2/Trim12c/Cflar/Traf1/Cd40/Tradd/Trim30d/Trim25/Eif2ak2/Aim2/Bcl10/Card11/Cd36/Tlr2/Nod1	55
1669	Typical1Up	GO:0031341	regulation of cell killing	55/1618	157/28891	2.13095318266726e-29	1.67907434338385e-27	8.90483391978332e-28	Klrb1f/Vav1/Stat5a/Tap2/H2-M3/Stap1/Il7r/Lgals9/Klrd1/Arg1/Raet1d/H2-D1/Il12a/Sh2d1b1/Cfh/H2-T24/Syk/H2-T22/Ager/Ulbp1/Ceacam1/Nos2/Il13/Gimap3/Klrb1c/Pnp/Prf1/Tyrobp/Clec12b/Ptprc/Arrb2/H2-T23/Spi1/Klrc1/Sh2d1a/Itgam/Ripk3/Ccr5/Nckap1l/Cd5l/Klri2/Pvr/Bcl2l11/Serpinb9/Pik3r6/P2rx7/Klrc2/Lag3/Slamf6/B2m/H2-T26/Clec2d/Serpinb9b/H2-Q1/Raet1e	55
1670	Typical1Up	GO:0002700	regulation of production of molecular mediator of immune response	67/1618	236/28891	2.90850967095556e-29	2.26077670639681e-27	1.19898449878083e-27	Irf5/Il1b/Trex1/Card9/Inava/Rigi/Il1r1/Stat6/Tnfaip3/Litaf/Vsir/Arg1/Tbx21/Ripk2/Fcer1g/Tnfrsf4/Siglecg/Lacc1/H2-D1/Tnfrsf14/Myd88/Il17a/Syk/Casp1/H2-T22/Pycard/Irak3/Il27ra/Acp5/Rabgef1/Il13/Jak3/Tlr4/Gimap3/Ccr2/Malt1/Ptprc/Laptm5/H2-T23/Il10/Slamf1/Cd96/Traf6/Il18r1/Mapkapk2/Cd40lg/Tirap/Cd37/Tlr9/Btk/Cgas/Plcg2/Tnfrsf1b/P2rx7/Ticam2/Cd40/Il4ra/B2m/Sash3/Cd36/Tlr2/Il13ra2/Nod1/H2-Q1/Ffar2/Bst2…	67
1671	Typical1Up	GO:0022408	negative regulation of cell-cell adhesion	63/1618	209/28891	3.21055287631294e-29	2.46228001927361e-27	1.3058501383235e-27	Tspan32/Hlx/H2-Aa/Tnfaip3/Il2ra/Vsir/Lgals9/Tnfaip8l2/Arg1/Tbx21/Klf4/Pla2g2e/Ctla4/Tnfrsf14/Adora2a/Runx3/Anxa1/Sdc4/C1qtnf1/Adam8/Cd24a/Socs1/Il1rn/Gnrh1/Spn/Ceacam1/Jak3/Gimap3/Ptpn2/Jak2/Prkcd/Notch1/Bmp2/Swap70/Nfkbid/Jag1/Laptm5/Zc3h12d/Il10/Spi1/Cd37/Ido1/Nckap1l/Notch4/Cbfb/Lax1/Ptpn6/Cdh1/Ass1/Gpnmb/Rgcc/Tigit/Adtrp/Lag3/Arg2/Cd9/Pdcd1lg2/Il4ra/Lgals3/Pag1/Akna/Podxl/Btla	63
1672	Typical1Up	GO:0071216	cellular response to biotic stimulus	82/1618	349/28891	3.44477437636749e-29	2.60715029116655e-27	1.38268090619293e-27	Cd84/Il1b/Ly86/Mrc1/Ppp1r15b/Casp7/Tnip1/Pde4b/Rara/Tnfaip3/Stap1/Trem2/Litaf/Rela/Stat1/Cxcl3/Tlr6/Trim5/Ripk2/Tnip3/Il12a/Gfi1/Myd88/Cd68/Cfh/Syk/Cxcl13/Casp1/Cxcl2/Pycard/Irak3/Nos2/Irak4/Nfkb1/Map2k3/Irgm2/Tlr4/Irak2/Ltf/Acod1/Jak2/Notch1/Malt1/Plscr1/Vim/Il10/Spi1/Cxcl9/Notch2/Nfkbib/Gbp5/Traf6/Tlr1/Tnip2/Trim12a/Ly96/Tirap/Nos3/Lyn/Btk/Il1a/Plcg2/Cxcl16/Rhoa/Tnfrsf1b/Gbp2b/Bcl2l11/Ticam2/Il…	82
1673	Typical1Up	GO:0051607	defense response to virus	79/1618	328/28891	6.14183493983767e-29	4.58803046414887e-27	2.43322455989741e-27	Itgax/Tspan32/Irf5/Il1b/Trex1/Card9/Rigi/Trim21/Treml4/Tnfaip3/Trem2/Map3k14/Stat1/Trim5/Mmp12/Isg20/Riok3/Myd88/Unc13d/Zc3hav1/Ifitm2/Samhd1/Nlrp1b/Casp1/Apobec1/Dhx58/Pycard/Nmb/Spn/Nlrp1a/Tlr8/Tagap/Trim34a/Irgm2/Acod1/Cd8a/Prf1/Oas2/Plscr1/Ptprc/Lamp2/Lyst/Il10rb/Cxcl9/Oas3/Gbp5/Traf6/Trim12a/Ripk3/Rnasel/Trim34b/Cd37/Traf3ip3/Tlr9/Ifit2/Ifnar2/Cgas/Gbp2b/Rab7b/Dtx3l/Ifit1bl2/Ticam2/Trim12c/U…	79
1674	Typical1Up	GO:0140546	defense response to symbiont	79/1618	329/28891	7.65378464888505e-29	5.64417555133164e-27	2.99334249830889e-27	Itgax/Tspan32/Irf5/Il1b/Trex1/Card9/Rigi/Trim21/Treml4/Tnfaip3/Trem2/Map3k14/Stat1/Trim5/Mmp12/Isg20/Riok3/Myd88/Unc13d/Zc3hav1/Ifitm2/Samhd1/Nlrp1b/Casp1/Apobec1/Dhx58/Pycard/Nmb/Spn/Nlrp1a/Tlr8/Tagap/Trim34a/Irgm2/Acod1/Cd8a/Prf1/Oas2/Plscr1/Ptprc/Lamp2/Lyst/Il10rb/Cxcl9/Oas3/Gbp5/Traf6/Trim12a/Ripk3/Rnasel/Trim34b/Cd37/Traf3ip3/Tlr9/Ifit2/Ifnar2/Cgas/Gbp2b/Rab7b/Dtx3l/Ifit1bl2/Ticam2/Trim12c/U…	79
1675	Typical1Up	GO:0051090	regulation of DNA-binding transcription factor activity	92/1618	436/28891	8.18266788673519e-29	5.95781084613934e-27	3.15967642048748e-27	Cd84/Il1b/Card9/Rigi/Trim21/Hmga2/Tnfaip3/Rela/Tlr6/Trim14/Trim5/Ripk2/Klf4/Sp100/Tnfrsf4/Lrrfip1/Lrrfip2/Il1rap/Hcls1/Ikbke/Gfi1/Myd88/Anxa4/Prkd2/Syk/Cyp1b1/Adam8/Itgb2l/Ager/Pycard/Irak3/Edn1/Trim34a/Fosl1/Tlr4/Irak2/Ltf/Acod1/Jak2/Bmp2/Wwp2/Nfam1/Malt1/Nfkbid/Arrb2/Il10/Spi1/Cmklr1/Nfkbib/Traf6/Ripk1/Dap/Il18r1/Flna/Trim12a/Ripk3/Cd40lg/Trim34b/Tirap/Tnfrsf8/Parp10/Anxa3/Tlr9/Plcg2/Tnfrsf11a/…	92
1676	Typical1Up	GO:0030595	leukocyte chemotaxis	67/1618	240/28891	8.74215135270381e-29	6.28560682259404e-27	3.33352034475469e-27	C5ar2/Vav1/Il1b/Gpsm3/Pde4b/Cklf/Csf1/Ptprj/Stap1/Cxcl3/Fcer1g/S100a9/Il12a/Aif1/Anxa1/Syk/Cxcl13/Ano6/Tnfsf14/Ccl9/Adam8/Spp1/Itgb2l/Trem3/Cxcl2/Cxcr5/Rin3/Edn1/Slamf9/Ccr2/Plec/Swap70/Pgf/Spi1/Lyst/Slamf1/Cmklr1/Cxcl9/Gpr18/Itgam/Cxcr1/Tirap/Lyn/Nckap1l/Lgmn/Csf3r/Dusp1/Ccr3/Cxcl16/Adam17/Mmp9/Coro1a/Itga9/Csf1r/Cnr2/Cxcr3/Jaml/Thbs1/Rac2/Ccl19/Ninj1/Pf4/Lgals3/Pla2g7/Fpr3/Slc8b1/Ffar2	67
1677	Typical1Up	GO:1903557	positive regulation of tumor necrosis factor superfamily cytokine production	52/1618	145/28891	1.95265994619881e-28	1.38662963093032e-26	7.3538772242809e-27	Cd84/Card9/Rigi/Ptprj/Lgals9/Ripk2/Fcer1g/Lrrfip2/H2-D1/Myd88/Il17a/Nfatc4/Syk/Adam8/H2-T22/Ptafr/Ager/Pycard/Spn/Tlr4/Ccr2/Jak2/Tyrobp/Oas2/Ptprc/H2-T23/Cyba/Oas3/Ripk1/Tlr1/Ly96/Mapkapk2/Tirap/Ccr5/Tnfrsf8/Tlr9/Btk/Il1a/Plcg2/Csf1r/Tmem106a/Thbs1/Cybb/Ccl19/Ifih1/Ifngr1/Sash3/Cd36/Tlr2/Nod1/H2-Q1/Cd2	52
1678	Typical1Up	GO:0032102	negative regulation of response to external stimulus	97/1618	485/28891	2.13565306685547e-28	1.49808249275032e-26	7.9449583924867e-27	C5ar2/Trex1/Gpr31b/Igf1/Tap2/Trim21/Tnfaip3/Stap1/Trem2/Il2ra/Lgals9/Aoah/Tnfaip8l2/Klrd1/Arg1/Mmp12/Siglecg/Riok3/Il10ra/H2-D1/Adora2a/Sh2d1b1/Aif1/Il17a/Anxa5/Sema4d/C1qtnf1/Cxcl13/Samhd1/H2-T22/Dhx58/Trafd1/Cd24a/Irak3/Kng1/Smpdl3b/Grn/Rin3/Spn/Acp5/Ceacam1/Rabgef1/Il13/Foxf1/Metrnl/Nfkb1/Ets1/Irgm2/Ltf/Ptpn2/Acod1/Prkcd/Notch1/Siglece/Il22ra2/Clec12b/Lamp2/Arrb2/H2-T23/Il10/Cd96/Oas3/Parp14/G…	97
1679	Typical1Up	GO:0043122	regulation of canonical NF-kappaB signal transduction	63/1618	217/28891	3.40077523147991e-28	2.35677820861114e-26	1.24989811297765e-26	Il1b/Card9/Fasl/Inava/Trim21/Tnip1/Tnfaip3/Trem2/Map3k14/Rela/Stat1/Tlr6/Trim5/Akap13/Ripk2/Tnip3/Riok3/Myd88/Zc3hav1/Casp1/Tifa/Pycard/Clec4n/Irak4/Rhoh/Cd4/Trim34a/Irgm2/Tlr4/Ltf/Nfkbid/Arrb2/Card6/Nfkbib/Traf6/Ripk1/Tnip2/Casp8/Trim12a/Ripk3/Trim34b/Tirap/Tlr9/Il1a/Plcg2/Rhoa/Per1/Tmem106a/Traf5/Ticam2/Trim12c/Traf1/Cd40/Tradd/Trim30d/Ccl19/Trim25/Nlrp12/Ltbr/Bcl10/Card11/Cd36/Nod1	63
1680	Typical1Up	GO:0001667	ameboidal-type cell migration	95/1618	471/28891	3.97579507274214e-28	2.7224730069539e-26	1.44384136852214e-26	Prcp/Myh9/Fn1/Actr3/Bmp7/Stat5a/Met/Arf6/Hif1a/Igf1/Epha2/Lpxn/Cd63/Snai1/Fstl1/S100a2/Klf4/Clec14a/Mmp12/Sp100/S100a9/Itgb3/Cxcr4/Gdnf/Sema4d/Anxa1/Sdc4/Prkd2/Hbegf/Cxcl13/Cyp1b1/Adam8/Itgb1/Itgb2l/Ager/Grn/Edn1/Ceacam1/Robo4/Pfn1/Tgfbr2/Ets1/Map2k3/Adipor1/Plec/Mmrn2/Itgav/Pdlim1/Notch1/Pkn3/Dcn/Arhgap4/Insl3/Nherf1/Jun/Sh3bp1/Rras/Cln3/Ctsh/Pecam1/Gata2/Nos3/Anxa3/Lgmn/Angpt4/Plcg2/Gpx1/Rhoa/S…	95
1681	Typical1Up	GO:0002367	cytokine production involved in immune response	57/1618	178/28891	4.38497811439397e-28	2.96734048399931e-26	1.57370483907291e-26	Irf5/Il1b/Card9/Inava/Rigi/Il1r1/Litaf/Vsir/Gba1/Arg1/Tbx21/Ripk2/Fcer1g/Lacc1/H2-D1/Tnfrsf14/Il12a/Myd88/Syk/Casp1/H2-T22/Trem3/Pycard/Irak3/Acp5/Slamf9/Rabgef1/Jak3/Tlr4/Gimap3/Ccr2/Crlf2/Malt1/Laptm5/H2-T23/Il10/Slamf1/Cd96/Traf6/Il18r1/Mapkapk2/Tirap/Tlr9/Plcg2/Tnfrsf1b/Il31ra/Slc11a1/P2rx7/Ticam2/B2m/Sash3/Cd36/Tlr2/Nod1/H2-Q1/Ffar2/Bst2	57
1682	Typical1Up	GO:0050777	negative regulation of immune response	66/1618	239/28891	4.51738905606583e-28	3.02139788959194e-26	1.60237374351025e-26	Cd84/Hlx/Trex1/Tap2/Trim21/Stat6/Tnfaip3/Trem2/Il7r/Vsir/Lgals9/Klrd1/Arg1/Tbx21/Pglyrp4/Mmp12/H2-D1/Tnfrsf14/Sh2d1b1/Anxa1/Samhd1/H2-T22/Dhx58/Trafd1/Irak3/Smpdl3b/Grn/Spn/Il27ra/Ceacam1/Rabgef1/Foxf1/Jak3/Samsn1/Ccr2/Ptpn2/Acod1/Clec12b/Ptprc/Arrb2/Fcrlb/H2-T23/Il10/Spi1/Slamf1/Cd96/Oas3/Parp14/Nckap1l/Cgas/Ptpn6/Gpx1/Il1rl1/Serpinb9/Col3a1/Nmi/Arg2/Il4ra/Lgals3/Aurkb/Serping1/Clec2d/Inpp5d/Il1…	66
1683	Typical1Up	GO:0052547	regulation of peptidase activity	93/1618	457/28891	7.32871123854796e-28	4.84537322346297e-26	2.56970419471409e-26	Tnfrsf23/Card9/Fasl/Igf1/Itih2/Vsir/Ngp/Stat1/Naip5/Ripk2/Klf4/Ambp/S100a9/Lck/Ecm1/Ctsd/Ctsl/Adora2a/Slpi/Syk/Nlrp1b/Casp1/Itih1/Cast/Serpinh1/Ager/Pycard/Kng1/Grn/P2rx1/Nlrp1a/Mdm2/Ctss/Cstb/Ltf/Rps27l/Jak2/Naip6/Malt1/4930486L24Rik/Arrb2/Laptm5/Wfikkn1/Bak1/Pi16/Ctsh/Dap/Xdh/Casp8/Stfa1/Kng2/Furin/Lyn/Birc5/Rest/Lgmn/Csta3/Serpinb6b/Gpx1/Rhoa/Serpinf1/Cdh1/Mmp9/Picalm/Timp3/Csta2/Tfpi/Bcl2l11/…	93
1684	Typical1Up	GO:0002706	regulation of lymphocyte mediated immunity	66/1618	241/28891	7.69179128255019e-28	5.02763448377599e-26	2.66636496852039e-26	Klrb1f/Vav1/Il1b/Stat5a/Tap2/H2-M3/Il1r1/Stat6/Trem2/Il7r/Vsir/Lgals9/Fcgr1/Klrd1/Arg1/Tbx21/Raet1d/Fcer1g/H2-D1/Il12a/Sh2d1b1/H2-T24/Was/H2-T22/Cd24a/Ager/Ulbp1/Spn/Il27ra/Ceacam1/Gimap3/Ccr2/Klrb1c/Pnp/Malt1/Clec12b/Ptprc/Arrb2/H2-T23/Slamf1/Cd96/Klrc1/Sh2d1a/Traf6/Il18r1/Ripk3/Nckap1l/Btk/Ptpn6/Klri2/Tnfrsf1b/Pvr/Serpinb9/Pik3r6/P2rx7/Klrc2/Cd40/Lag3/Slamf6/B2m/H2-T26/Clec2d/Sash3/Serpinb9b/H2…	66
1685	Typical1Up	GO:0032760	positive regulation of tumor necrosis factor production	51/1618	143/28891	8.78367584571903e-28	5.67682061399729e-26	3.01065554120565e-26	Cd84/Card9/Rigi/Ptprj/Lgals9/Ripk2/Fcer1g/Lrrfip2/H2-D1/Myd88/Il17a/Nfatc4/Syk/H2-T22/Ptafr/Ager/Pycard/Spn/Tlr4/Ccr2/Jak2/Tyrobp/Oas2/Ptprc/H2-T23/Cyba/Oas3/Ripk1/Tlr1/Ly96/Mapkapk2/Tirap/Ccr5/Tnfrsf8/Tlr9/Btk/Il1a/Plcg2/Csf1r/Tmem106a/Thbs1/Cybb/Ccl19/Ifih1/Ifngr1/Sash3/Cd36/Tlr2/Nod1/H2-Q1/Cd2	51
1686	Typical1Up	GO:0046631	alpha-beta T cell activation	63/1618	221/28891	1.05736109119249e-27	6.7577122183769e-26	3.58389759330508e-26	Hlx/H2-M3/Txk/Rara/Stat6/Il2ra/Vsir/Lgals9/Tbx21/Ripk2/Ly9/Tcirg1/Il6ra/Itk/H2-D1/Tnfrsf14/Il12a/Ctsl/Adora2a/Runx3/Anxa1/Syk/H2-T22/Cd24a/Ager/Socs1/Tcf7/Dock2/Spn/Tgfbr2/Jak3/Gimap3/Ccr2/Pnp/Jak2/Relb/Malt1/Nfkbid/Il2rg/Ptprc/H2-T23/Irf4/Cd3e/Gpr18/Atp7a/Il18r1/Wdfy4/Nckap1l/Cbfb/Prdm1/Rhoa/Stat4/Rasal3/Batf/Sema4a/Ccl19/Arg2/Slamf6/Il4ra/Card11/Sash3/H2-Q1/Btla	63
1687	Typical1Up	GO:1901342	regulation of vasculature development	75/1618	311/28891	1.43161180444862e-27	9.04904516394337e-26	4.79908734446744e-26	Itgax/Hk2/Adam12/Il1b/Fasl/Hif1a/Hmga2/Epha2/Cd34/Ngp/Stat1/Shc1/Klf4/Sp100/Btg1/Ecm1/Itgb3/Eng/Htatip2/Cxcr4/Prkd2/Cyp1b1/Itgb1/Itgb2l/Tnfrsf12a/Emilin1/Grn/Ppp1r15a/Ceacam1/Tgfbr2/Ets1/Adrb2/Ccr2/Pgf/Dcn/Klf2/Il10/Rras/E2f2/Gpr4/Ctsh/Emilin2/Gata2/Nos3/Anxa3/Notch4/Hhex/Angpt4/Rnh1/Il1a/Ccr3/Serpinf1/Ecscr/Mmp9/Pik3r6/Cxcr3/Thbs1/Cybb/Rgcc/Erap1/Cd40/Sema4a/Stab1/Gadd45a/Col4a2/Acvrl1/Ninj1/Pik…	75
1688	Typical1Up	GO:0002819	regulation of adaptive immune response	67/1618	252/28891	2.04248247270195e-27	1.27699556336756e-25	6.77244188316961e-26	Il1b/Hlx/Card9/Tap2/Tnfsf13b/H2-M3/H2-DMa/Il1r1/Stat6/Tnfaip3/Trem2/Il7r/Vsir/Fcgr1/Klrd1/Arg1/Tbx21/Ripk2/Raet1d/Fcer1g/Pla2g4a/Adcy7/H2-D1/Tnfrsf14/Il12a/H2-T24/Anxa1/Was/H2-T22/Cd24a/Ager/Ulbp1/Pycard/Clec4n/Spn/Il27ra/Jak3/Cd4/Samsn1/Gimap3/Ccr2/Pnp/Jak2/Malt1/Nfkbid/Ptprc/H2-T23/Slamf1/Traf6/Il18r1/Ripk3/Nckap1l/Btk/Ptpn6/Tnfrsf1b/Slc11a1/Il1rl1/Pvr/P2rx7/Cd40/Ccl19/Il4ra/B2m/H2-T26/Sash3/H2…	67
1689	Typical1Up	GO:0045765	regulation of angiogenesis	74/1618	307/28891	3.32139077030243e-27	2.05426233449243e-25	1.08946128492772e-25	Itgax/Hk2/Adam12/Il1b/Fasl/Hif1a/Hmga2/Epha2/Cd34/Ngp/Stat1/Shc1/Klf4/Sp100/Btg1/Ecm1/Itgb3/Eng/Htatip2/Cxcr4/Prkd2/Cyp1b1/Itgb1/Itgb2l/Tnfrsf12a/Emilin1/Grn/Ppp1r15a/Ceacam1/Tgfbr2/Ets1/Adrb2/Ccr2/Pgf/Dcn/Klf2/Il10/Rras/E2f2/Gpr4/Ctsh/Emilin2/Gata2/Nos3/Anxa3/Notch4/Hhex/Angpt4/Rnh1/Il1a/Ccr3/Serpinf1/Ecscr/Mmp9/Pik3r6/Cxcr3/Thbs1/Cybb/Rgcc/Erap1/Cd40/Sema4a/Stab1/Gadd45a/Col4a2/Acvrl1/Ninj1/Pik…	74
1690	Typical1Up	GO:0051091	positive regulation of DNA-binding transcription factor activity	69/1618	269/28891	3.52622310975649e-27	2.15774843907652e-25	1.1443442969848e-25	Cd84/Il1b/Card9/Rigi/Trim21/Hmga2/Rela/Tlr6/Trim14/Trim5/Ripk2/Sp100/Lrrfip1/Lrrfip2/Il1rap/Hcls1/Ikbke/Myd88/Prkd2/Adam8/Itgb2l/Ager/Pycard/Irak3/Edn1/Trim34a/Fosl1/Tlr4/Irak2/Ltf/Jak2/Bmp2/Nfam1/Malt1/Il10/Traf6/Ripk1/Il18r1/Trim12a/Ripk3/Cd40lg/Trim34b/Tirap/Tnfrsf8/Anxa3/Tlr9/Plcg2/Tnfrsf11a/Rab7b/Prkch/Traf5/Nlrc4/Rgcc/Ticam2/Trim12c/Cflar/Traf1/Cd40/Tradd/Trim30d/Trim25/Eif2ak2/Aim2/Bcl10/C…	69
1691	Typical1Up	GO:0032755	positive regulation of interleukin-6 production	45/1618	113/28891	4.71385030069494e-27	2.85411230837866e-25	1.51365519904864e-25	Il1b/Card9/Inava/Rigi/Lgals9/Rela/Il1rl2/Tlr6/Ripk2/Fcer1g/Il6ra/Il1rap/Myd88/Aif1/Il17a/Syk/Ptafr/Ager/Pycard/Nos2/Tlr8/Tlr4/Tyrobp/Mapk13/Laptm5/Cyba/Traf6/Tlr1/Tirap/Ccr5/Tlr9/Btk/Il1a/Plcg2/Rab7b/Tmem106a/P2rx7/Ticam2/Il36g/Unc93b1/Adora2b/Ifih1/Cd36/Tlr2/Nod1	45
1692	Typical1Up	GO:0070665	positive regulation of leukocyte proliferation	59/1618	202/28891	1.21812493859429e-26	7.29859859041078e-25	3.87075227198054e-25	Il1b/Stat5a/Igf1/Tnfsf13b/Csf1/Il2ra/Ripk2/Tnfrsf4/H2-D1/Il12a/Myd88/Aif1/Anxa1/H2-DMb1/Syk/Cd38/H2-T22/Cd24a/Ager/Pycard/Nmb/Spn/Il13/Tgfbr2/Jak3/Cd4/Tlr4/Ccr2/Pnp/Jak2/Ptprc/Csf2/H2-T23/Slamf1/Ccdc88b/Cd3e/Btnl2/Traf6/Cd40lg/Tirap/Lyn/Nckap1l/Tlr9/H2-DMb2/Btk/Il1a/Vcam1/Coro1a/Csf1r/Rasal3/Csf2ra/Cd40/Rac2/Ccl19/Pdcd1lg2/Icosl/Card11/Sash3/H2-Q1	59
1693	Typical1Up	GO:0071219	cellular response to molecule of bacterial origin	75/1618	322/28891	1.53064378396101e-26	9.07655984056054e-25	4.81367952894086e-25	Cd84/Il1b/Ly86/Mrc1/Casp7/Tnip1/Pde4b/Rara/Tnfaip3/Stap1/Trem2/Litaf/Rela/Stat1/Cxcl3/Tlr6/Trim5/Ripk2/Tnip3/Il12a/Gfi1/Myd88/Cd68/Cfh/Cxcl13/Casp1/Cxcl2/Pycard/Irak3/Nos2/Irak4/Nfkb1/Map2k3/Irgm2/Tlr4/Irak2/Ltf/Acod1/Jak2/Malt1/Plscr1/Vim/Il10/Spi1/Cxcl9/Nfkbib/Gbp5/Traf6/Tlr1/Tnip2/Trim12a/Ly96/Tirap/Nos3/Lyn/Il1a/Plcg2/Cxcl16/Rhoa/Tnfrsf1b/Gbp2b/Ticam2/Il36g/Trim12c/Cd180/Gch1/Trim30d/Pdcd1lg2…	75
1694	Typical1Up	GO:0002822	regulation of adaptive immune response based on somatic recombination of immune receptors built from immunoglobulin superfamily domains	63/1618	236/28891	5.81652576787268e-26	3.41394451191874e-24	1.81055764503706e-24	Il1b/Hlx/Card9/Tap2/Tnfsf13b/H2-M3/H2-DMa/Il1r1/Stat6/Tnfaip3/Trem2/Il7r/Vsir/Fcgr1/Klrd1/Arg1/Tbx21/Ripk2/Raet1d/Fcer1g/Pla2g4a/H2-D1/Il12a/H2-T24/Anxa1/Was/H2-T22/Cd24a/Ager/Ulbp1/Clec4n/Spn/Il27ra/Jak3/Cd4/Gimap3/Ccr2/Pnp/Jak2/Malt1/Nfkbid/Ptprc/H2-T23/Slamf1/Traf6/Il18r1/Ripk3/Nckap1l/Btk/Ptpn6/Tnfrsf1b/Slc11a1/Il1rl1/Pvr/P2rx7/Cd40/Ccl19/Il4ra/B2m/H2-T26/Sash3/H2-Q1/Raet1e	63
1695	Typical1Up	GO:0051250	negative regulation of lymphocyte activation	54/1618	174/28891	6.33596026441569e-26	3.68125691322415e-24	1.95232459822187e-24	Tspan32/Lst1/Hlx/H2-Aa/Tnfaip3/Il2ra/Vsir/Lgals9/Tnfaip8l2/Arg1/Tbx21/Pglyrp4/Pla2g2e/Rassf5/Ctla4/Tnfrsf14/Adora2a/Runx3/Anxa1/Sdc4/Cd24a/Socs1/Gnrh1/Spn/Ceacam1/Jak3/Samsn1/Gimap3/Ptpn2/Tyrobp/Nfkbid/Laptm5/Zc3h12d/Il10/Lyn/Cd37/Ido1/Nckap1l/Cbfb/Lax1/Btk/Ptpn6/Id2/Gpnmb/Tigit/Lag3/Arg2/Pdcd1lg2/Il4ra/Lgals3/Tnfrsf13b/Inpp5d/Pag1/Btla	54
1696	Typical1Up	GO:0002440	production of molecular mediator of immune response	86/1618	425/28891	1.14559315591219e-25	6.5894518328069e-24	3.49466206929844e-24	Irf5/Il1b/Trex1/Card9/Tnfsf13b/Inava/Rigi/Il1r1/Stat6/Tnfaip3/Litaf/Il7r/Vsir/Gba1/Arg1/Tbx21/Ripk2/Fcer1g/Tnfrsf4/Siglecg/Tcirg1/Lacc1/H2-D1/Tnfrsf14/Il12a/Myd88/Il17a/Syk/Samhd1/Casp1/H2-T22/Trem3/Pycard/Irak3/Il27ra/Acp5/Gapt/Slamf9/Rabgef1/Il13/Jak3/Tlr4/Gimap3/Ccr2/Crlf2/Swap70/Malt1/Ptprc/Laptm5/H2-T23/Il10/Slamf1/Cd96/Traf6/Il18r1/Mapkapk2/Cd40lg/Tirap/Cd37/Tlr9/Lax1/Btk/Cgas/Plcg2/Tnfrsf1…	86
1697	Typical1Up	GO:0090130	tissue migration	75/1618	332/28891	1.19492803557756e-25	6.80517431746744e-24	3.60906873069699e-24	Prcp/Myh9/Stat5a/Met/Arf6/Hif1a/Igf1/Epha2/Lpxn/Cd63/Snai1/Fstl1/S100a2/Klf4/Clec14a/Sp100/S100a9/Itgb3/Cxcr4/Anxa1/Prkd2/Hbegf/Cxcl13/Cyp1b1/Adam8/Itgb1/Itgb2l/Ager/Grn/Ceacam1/Robo4/Pfn1/Foxf1/Tgfbr2/Ets1/Map2k3/Adipor1/Mmrn2/Itgav/Notch1/Pkn3/Dcn/Insl3/Jun/Sh3bp1/Rras/Cln3/Ctsh/Pecam1/Gata2/Nos3/Anxa3/Lgmn/Angpt4/Plcg2/Gpx1/Rhoa/Serpinf1/Adam17/Mmp9/Coro1a/Has2/Thbs1/Rgcc/Adora2b/Gab2/Cd40/Sem…	75
1698	Typical1Up	GO:0048872	homeostasis of number of cells	83/1618	401/28891	1.66107956416756e-25	9.36718593440374e-24	4.96781070893457e-24	Tnfrsf23/Skil/Card9/Stat5a/Hif1a/Tnfsf13b/Pde4b/Csf1/Tnfaip3/Ikzf1/Il2ra/Il7r/Alas2/Stat1/Gba1/Fstl1/Fcer1g/Tnfrsf4/Tcirg1/Hcls1/Hmga1/Cfh/Slc1a5/Anxa1/Slc7a11/Gpr174/Kcnq1/Cd24a/Ptbp3/Gapt/Ccnb2/Jak3/Emcn/Ets1/Tmod3/Tsc22d3/Gimap3/Nppb/Ccr2/Ptpn2/Jak2/Notch1/Sit1/Pirb/Klf2/Prdx5/Spi1/Bak1/Itgam/Ampd3/Ripk3/Gata2/Nos3/Lyn/Dnase2a/Nckap1l/Btk/Adam17/Stat4/Coro1a/Csf1r/Id2/Bcl2l11/Sh2b2/Sox4/Cdk6/L…	83
1699	Typical1Up	GO:0002456	T cell mediated immunity	52/1618	165/28891	2.27953386185894e-25	1.27299793916628e-23	6.75124080906206e-24	Il1b/Trex1/Tap2/Ctsc/H2-M3/Il1r1/Treml4/Il7r/Vsir/Gba1/Klrd1/Arg1/Tbx21/Raet1d/H2-D1/Il12a/H2-T24/Was/H2-T22/Cd24a/Ager/Ulbp1/Spn/Ccr2/Crlf2/Pnp/Cd8a/Prf1/Malt1/Jag1/Ptprc/H2-T23/Lyst/Slamf1/Traf6/Ctsh/Il18r1/Ripk3/Nckap1l/Tnfrsf1b/Il31ra/Slc11a1/Pvr/Serpinb9/P2rx7/Unc93b1/B2m/H2-T26/Sash3/Serpinb9b/H2-Q1/Raet1e	52
1700	Typical1Up	GO:0019882	antigen processing and presentation	47/1618	134/28891	2.40426278334535e-25	1.329742262481e-23	7.0521797025656e-24	Trex1/Tap2/H2-M3/H2-DMa/H2-Aa/Treml4/Trem2/Fcgr1/Gba1/Raet1d/Fcer1g/H2-D1/Ctsl/Cd68/H2-T24/Was/H2-DMb1/H2-T22/Marchf1/Ulbp1/Pycard/Rab32/Ctss/Tapbp/Relb/H2-T23/H2-Oa/Traf6/Wdfy4/H2-DMb2/H2-Eb1/Slc11a1/Rab8b/Ctse/H2-Ob/Thbs1/Unc93b1/Ccl19/Psme1/Psme2/B2m/H2-T26/Ifi30/Nod1/H2-Q1/Raet1e/Tapbpl	47
1701	Typical1Up	GO:0010631	epithelial cell migration	74/1618	328/28891	2.75525964146577e-25	1.50935747216296e-23	8.00475432678476e-24	Prcp/Myh9/Stat5a/Met/Arf6/Hif1a/Igf1/Epha2/Lpxn/Cd63/Snai1/Fstl1/S100a2/Klf4/Clec14a/Sp100/S100a9/Itgb3/Cxcr4/Anxa1/Prkd2/Hbegf/Cxcl13/Cyp1b1/Adam8/Itgb1/Itgb2l/Ager/Grn/Ceacam1/Robo4/Pfn1/Tgfbr2/Ets1/Map2k3/Adipor1/Mmrn2/Itgav/Notch1/Pkn3/Dcn/Insl3/Jun/Sh3bp1/Rras/Cln3/Ctsh/Pecam1/Gata2/Nos3/Anxa3/Lgmn/Angpt4/Plcg2/Gpx1/Rhoa/Serpinf1/Adam17/Mmp9/Coro1a/Has2/Thbs1/Rgcc/Adora2b/Gab2/Cd40/Sema4a/Ga…	74
1702	Typical1Up	GO:0090132	epithelium migration	74/1618	330/28891	4.10812450423843e-25	2.22923888192259e-23	1.18225867063386e-23	Prcp/Myh9/Stat5a/Met/Arf6/Hif1a/Igf1/Epha2/Lpxn/Cd63/Snai1/Fstl1/S100a2/Klf4/Clec14a/Sp100/S100a9/Itgb3/Cxcr4/Anxa1/Prkd2/Hbegf/Cxcl13/Cyp1b1/Adam8/Itgb1/Itgb2l/Ager/Grn/Ceacam1/Robo4/Pfn1/Tgfbr2/Ets1/Map2k3/Adipor1/Mmrn2/Itgav/Notch1/Pkn3/Dcn/Insl3/Jun/Sh3bp1/Rras/Cln3/Ctsh/Pecam1/Gata2/Nos3/Anxa3/Lgmn/Angpt4/Plcg2/Gpx1/Rhoa/Serpinf1/Adam17/Mmp9/Coro1a/Has2/Thbs1/Rgcc/Adora2b/Gab2/Cd40/Sema4a/Ga…	74
1703	Typical1Up	GO:0001910	regulation of leukocyte mediated cytotoxicity	47/1618	136/28891	5.05067723831137e-25	2.71509303502495e-23	1.43992746056334e-23	Klrb1f/Vav1/Stat5a/Tap2/H2-M3/Stap1/Il7r/Lgals9/Klrd1/Arg1/Raet1d/H2-D1/Il12a/Sh2d1b1/H2-T24/H2-T22/Ager/Ulbp1/Ceacam1/Gimap3/Klrb1c/Pnp/Tyrobp/Clec12b/Ptprc/Arrb2/H2-T23/Spi1/Klrc1/Sh2d1a/Itgam/Ripk3/Nckap1l/Klri2/Pvr/Serpinb9/Pik3r6/P2rx7/Klrc2/Lag3/Slamf6/B2m/H2-T26/Clec2d/Serpinb9b/H2-Q1/Raet1e	47
1704	Typical1Up	GO:0002718	regulation of cytokine production involved in immune response	50/1618	155/28891	5.76831642569976e-25	3.07216260005787e-23	1.62929639392572e-23	Irf5/Il1b/Card9/Inava/Rigi/Il1r1/Litaf/Vsir/Arg1/Tbx21/Ripk2/Fcer1g/Lacc1/H2-D1/Tnfrsf14/Myd88/Syk/Casp1/H2-T22/Pycard/Irak3/Acp5/Rabgef1/Jak3/Tlr4/Gimap3/Ccr2/Malt1/Laptm5/H2-T23/Il10/Slamf1/Cd96/Traf6/Il18r1/Mapkapk2/Tirap/Tlr9/Plcg2/Tnfrsf1b/P2rx7/Ticam2/B2m/Sash3/Cd36/Tlr2/Nod1/H2-Q1/Ffar2/Bst2	50
1705	Typical1Up	GO:0045619	regulation of lymphocyte differentiation	60/1618	224/28891	7.14075164234833e-25	3.76822049970528e-23	1.99844502747711e-23	Hlx/Stat5a/H2-DMa/H2-Aa/Rara/Il2ra/Il7r/Vsir/Lgals9/Ikzf3/Il1rl2/Tbx21/Ripk2/Pglyrp4/Lck/Ctla4/Il12a/Runx3/Anxa1/Syk/Adam8/Cd24a/Socs1/Tcf7/Tgfbr2/Jak3/Rhoh/Tespa1/Gimap3/Ccr2/Ptpn2/Pnp/Nfam1/Malt1/Nfkbid/Il2rg/Ptprc/Il10/Spi1/H2-Oa/Zfp36l2/Nckap1l/Tlr9/Cbfb/Prdm1/Ptpn6/Rhoa/Id2/Pik3r6/Sox4/Actb/Ccl19/Lag3/Zfp36l1/Il4ra/Card11/Sash3/Inpp5d/Il15ra/Mmp14	60
1706	Typical1Up	GO:0002220	innate immune response activating cell surface receptor signaling pathway	37/1618	82/28891	7.99890573110086e-25	4.18270052411747e-23	2.21826113002204e-23	Pik3ap1/Arf6/Tnfaip3/Trem2/Rela/Klrd1/Tlr6/Ripk2/Tnip3/Lrrfip2/Wdfy1/Myd88/Syk/Clec4n/Tlr4/Irak2/Ltf/Acod1/Tyrobp/Cyba/Klrc1/Traf6/Tlr1/Tnip2/Ly96/Ifi35/Tirap/Lyn/Plcg2/Klri2/Rab7b/Ticam2/Klrc2/Nmi/Ninj1/Tlr2/Ffar2	37
1707	Typical1Up	GO:0002705	positive regulation of leukocyte mediated immunity	56/1618	197/28891	1.05376006553445e-24	5.46056567293169e-23	2.8959664958927e-23	Vav1/Il1b/Stat5a/Tap2/H2-M3/Rigi/Il1r1/Stat6/Stap1/Trem2/Fcgr1/Klrd1/Arg1/Tbx21/Raet1d/Fcer1g/H2-D1/Il12a/Sh2d1b1/H2-T24/H2-T22/Ptafr/Cd24a/Itgb2l/Ulbp1/Gimap3/Klrb1c/Pnp/Tyrobp/Malt1/Cd177/Ptprc/H2-T23/Lypd10/Spi1/Slamf1/Klrc1/Sh2d1a/Traf6/Itgam/Il18r1/Btk/Plcg2/Klri2/Pvr/P2rx7/Ticam2/Klrc2/Cd40/Lag3/Slamf6/B2m/H2-T26/Sash3/H2-Q1/Raet1e	56
1708	Typical1Up	GO:0071222	cellular response to lipopolysaccharide	71/1618	312/28891	1.50597456609584e-24	7.73425509302078e-23	4.10179914712946e-23	Cd84/Il1b/Ly86/Mrc1/Casp7/Tnip1/Pde4b/Rara/Tnfaip3/Stap1/Trem2/Litaf/Rela/Stat1/Cxcl3/Trim5/Ripk2/Tnip3/Il12a/Gfi1/Myd88/Cd68/Cfh/Cxcl13/Casp1/Cxcl2/Pycard/Irak3/Nos2/Irak4/Nfkb1/Map2k3/Irgm2/Tlr4/Irak2/Ltf/Acod1/Jak2/Malt1/Plscr1/Vim/Il10/Spi1/Cxcl9/Nfkbib/Gbp5/Traf6/Tnip2/Trim12a/Ly96/Nos3/Lyn/Il1a/Plcg2/Cxcl16/Rhoa/Tnfrsf1b/Gbp2b/Ticam2/Il36g/Trim12c/Cd180/Gch1/Trim30d/Pdcd1lg2/Pf4/B2m/Aicda/B…	71
[truncated: 3,007 more rows]
