# Supplementary material for: Transcriptomic profiling of “brain-eating amoeba” Naegleria fowleri infection in mice: the host and the protozoa perspectives
Source: Front Cell Infect Microbiol. 2024 Dec 16;14:1490280. doi: 10.3389/fcimb.2024.1490280 (PMC11682717; doi:10.3389/fcimb.2024.1490280)
Supplement: Supplementary Table 6 — GO enrichment for Molecular function of DEGs in mice infected with NF1_LV or NF45_HV. [file Table6.xlsx]

## Sheet: mice_GO_MF
Table S6. GO Molecular function of DEGs in mice infected with NF1_LV or NF45_HV.
Column1	Cluster	ID	Description	GeneRatio	BgRatio	pvalue	p.adjust	qvalue	geneID	Count
1	Common	GO:0005125	cytokine activity	38/570	236/28407	2.82391234530721e-23	1.82142346272315e-20	1.37925824023426e-20	Osm/Ccl12/Tgfb1/Scgb3a1/Ccl11/Csf3/Ccl22/Areg/Clcf1/Cxcl10/Ccl2/Tnfsf11/Lta/Il6/Cxcl1/Il27/Il19/Il1rn/Tnfsf8/Wnt10b/Fgf2/Lif/Inhba/Pglyrp1/Ccl6/Ccl24/Ccl8/Ccl4/Tnf/Cxcl5/Ccl17/Ccl5/Ifng/Il11/Ltb/Ccl3/Timp1/Ccl7	38
2	Common	GO:0140375	immune receptor activity	30/570	138/28407	1.46075793448411e-22	4.71094433871126e-20	3.56732464000331e-20	Lilrb4b/Il1r2/Pira12/Cd44/C5ar1/Klrk1/Lilrb4a/Il13ra1/Fcgr3/Fpr2/Fcgr2b/Ccr1/Il17ra/Ifnlr1/Il20ra/Cd74/Il15ra/Il12rb1/Ccr7/C3ar1/Fpr1/Pira2/Csf2rb2/Osmr/Il18rap/Gpr35/Cxcr2/Fcgr4/Csf2rb/Ccrl2	30
3	Common	GO:0005126	cytokine receptor binding	42/570	323/28407	6.68220387312332e-22	1.43667383272151e-19	1.08790968320324e-19	Osm/Ccl12/Angpt2/Cd44/Tgfb1/Ccl11/Csf3/Ccl22/Clcf1/Cxcl10/Ntrk1/Ccl2/Cd300lf/Tnfsf11/Lta/Il6/Cxcl1/Il27/Il1rn/Tnfsf8/Lif/Stat3/Bdnf/Ccl6/Ccl24/Ngf/Lrg1/Il12rb1/Ccl8/Ccl4/Tnf/Cxcl5/Ccl17/Ccl5/Osmr/Ifng/Nes/Il11/Ltb/Ccl3/Ccl7/Ccrl2	42
4	Common	GO:0008009	chemokine activity	15/570	47/28407	1.19337154385417e-14	1.92431161446484e-12	1.45716946407456e-12	Ccl12/Ccl11/Ccl22/Cxcl10/Ccl2/Cxcl1/Ccl6/Ccl24/Ccl8/Ccl4/Cxcl5/Ccl17/Ccl5/Ccl3/Ccl7	15
5	Common	GO:0001664	G protein-coupled receptor binding	33/570	335/28407	6.62511901607097e-14	7.96051320409308e-12	6.02803447849725e-12	Saa2/Ccl12/Saa1/Ccl11/Ccl22/Cxcl10/Ccl2/Cxcl1/Wnt10b/Adm/Stat3/P2ry2/Rtp4/Ccl6/Ccl24/Kiss1/Ccl8/Ccl4/Calcb/Cxcl5/Calca/Ccl17/Gal/Fpr1/Ccl5/Bdkrb2/Prok2/Npy/Nes/Ccl3/C3/Ccl7/Ccrl2	33
6	Common	GO:0042379	chemokine receptor binding	18/570	85/28407	7.40512856194705e-14	7.96051320409308e-12	6.02803447849725e-12	Ccl12/Ccl11/Ccl22/Cxcl10/Ccl2/Cxcl1/Stat3/Ccl6/Ccl24/Ccl8/Ccl4/Cxcl5/Ccl17/Ccl5/Nes/Ccl3/Ccl7/Ccrl2	18
7	Common	GO:0004857	enzyme inhibitor activity	36/570	410/28407	1.57397782802787e-13	1.45030814153997e-11	1.09823415369163e-11	Itih4/Lilrb4b/Apoc2/Apoc2l/Gbp4/Gbp5/Angptl4/Lilrb4a/Ugt1a7c/Serpina3f/Itprip/Stfa2/Naip1/Wfdc21/Spint1/Cdkn1a/Socs3/Trib1/Spink2/Anxa2/Serpina3n/Fetub/Serpina3m/Cstdc4/Serpina3i/Ngf/Ctla2b/Serpine1/Tfpi2/Hspb1/C3/Timp1/Gbp2/Serpinf2/Stfa2l1/Serpinb5	36
8	Common	GO:0004896	cytokine receptor activity	18/570	96/28407	6.84481376640503e-13	5.51863109916406e-11	4.17893893106834e-11	Il1r2/Cd44/Il13ra1/Ccr1/Il17ra/Ifnlr1/Il20ra/Cd74/Il15ra/Il12rb1/Ccr7/Csf2rb2/Osmr/Il18rap/Gpr35/Cxcr2/Csf2rb/Ccrl2	18
9	Common	GO:0061134	peptidase regulator activity	28/570	268/28407	1.28379868109037e-12	9.20055721448102e-11	6.96704781316882e-11	Itih4/Gbp5/Tgfb1/Serpina3f/Stfa2/Naip1/Wfdc21/Ctsk/Spint1/Spink2/Anxa2/Serpina3n/Fetub/Serpina3m/Cstdc4/Serpina3i/Ngf/Ctla2b/Ctss/Serpine1/Tfpi2/Nlrp3/C3/Timp1/Gbp2/Serpinf2/Stfa2l1/Serpinb5	28
10	Common	GO:0048020	CCR chemokine receptor binding	15/570	63/28407	1.44313108745385e-12	9.30819551407736e-11	7.04855604819567e-11	Ccl12/Ccl11/Ccl22/Ccl2/Stat3/Ccl6/Ccl24/Ccl8/Ccl4/Ccl17/Ccl5/Nes/Ccl3/Ccl7/Ccrl2	15
11	Common	GO:0004866	endopeptidase inhibitor activity	24/570	198/28407	2.17506858835018e-12	1.27538112680533e-10	9.65772081334435e-11	Itih4/Gbp5/Serpina3f/Stfa2/Naip1/Wfdc21/Spint1/Spink2/Anxa2/Serpina3n/Fetub/Serpina3m/Cstdc4/Serpina3i/Ngf/Ctla2b/Serpine1/Tfpi2/C3/Timp1/Gbp2/Serpinf2/Stfa2l1/Serpinb5	24
12	Common	GO:0061135	endopeptidase regulator activity	25/570	217/28407	2.37629737688661e-12	1.27725984007655e-10	9.67194721820515e-11	Itih4/Gbp5/Serpina3f/Stfa2/Naip1/Wfdc21/Spint1/Spink2/Anxa2/Serpina3n/Fetub/Serpina3m/Cstdc4/Serpina3i/Ngf/Ctla2b/Serpine1/Tfpi2/Nlrp3/C3/Timp1/Gbp2/Serpinf2/Stfa2l1/Serpinb5	25
13	Common	GO:0030414	peptidase inhibitor activity	24/570	205/28407	4.6278092521835e-12	2.2961053597372e-10	1.73870728179202e-10	Itih4/Gbp5/Serpina3f/Stfa2/Naip1/Wfdc21/Spint1/Spink2/Anxa2/Serpina3n/Fetub/Serpina3m/Cstdc4/Serpina3i/Ngf/Ctla2b/Serpine1/Tfpi2/C3/Timp1/Gbp2/Serpinf2/Stfa2l1/Serpinb5	24
14	Common	GO:0042288	MHC class I protein binding	11/570	44/28407	8.12482550052158e-10	3.61848768011172e-08	2.74007063822413e-08	H2-Q10/Tap1/Klrk1/H2-Q6/Cd244a/Pilrb2/H2-Q4/H2-Q7/H2-K1/Klra17/Pilrb1	11
15	Common	GO:0019955	cytokine binding	18/570	145/28407	8.41508762816679e-10	3.61848768011172e-08	2.74007063822413e-08	Il1r2/Cd44/Il13ra1/Zfp36/Ccr1/Il1rn/Il20ra/Fgf2/Cd74/Il12rb1/Ccr7/Lrrc32/Osmr/Mmp8/Cxcr2/Gbp2/Tnfrsf1a/Ccrl2	18
16	Common	GO:0042287	MHC protein binding	12/570	63/28407	3.99393643408288e-09	1.61005562498966e-07	1.21920164829898e-07	H2-Q10/Tap1/Klrk1/H2-Q6/Cd244a/Pilrb2/Cd74/H2-Q4/H2-Q7/H2-K1/Klra17/Pilrb1	12
17	Common	GO:0005178	integrin binding	17/570	153/28407	1.35709545926629e-08	5.14897983074562e-07	3.89902348668456e-07	Itgad/S1pr3/Lilrb4a/Ccn4/Esm1/Ccn1/Ccn5/Fgf2/Itga5/Tnn/Isg15/Icam1/Gfap/Itgb2/Itga2/Lcp1/Itga2b	17
18	Common	GO:0050839	cell adhesion molecule binding	23/570	306/28407	7.34622611233066e-08	2.63239769025182e-06	1.9933619392523e-06	Epcam/Itgad/Gldn/S1pr3/Lilrb4a/Ccn4/Esm1/Cd1d1/Ccn1/Ccn5/Fgf2/Itga5/Tnn/Sell/Isg15/Icam1/Gfap/Pkp1/Itgb2/Itga2/Lcp1/Itga2b/Tgfbi	23
19	Common	GO:0038187	pattern recognition receptor activity	9/570	40/28407	7.77928745468161e-08	2.64086337277349e-06	1.99977250912591e-06	Trim30d/Tlr7/Clec4d/Nod2/Pglyrp1/Trim30a/Cd14/Clec7a/Trim30b	9
20	Common	GO:0005539	glycosaminoglycan binding	20/570	243/28407	1.20703292604658e-07	3.89268118650023e-06	2.94770146150323e-06	Cd44/Saa1/Col5a3/Nod2/Cxcl10/Ccn4/Ccl2/Ccn1/Lyve1/Ccn5/Fgf2/Pglyrp1/Reg3g/Ccl8/Acan/Ccl5/Adamts1/Crispld2/Selp/Ccl7	20
21	Common	GO:0140313	molecular sequestering activity	9/570	45/28407	2.30592547521188e-07	7.08248538815076e-06	5.36315498996647e-06	Trem1/Zar1/Pmepa1/Cdkn1a/Xaf1/Stat3/Nfkbia/Lrrc15/Lcn2	9
22	Common	GO:0030246	carbohydrate binding	21/570	283/28407	3.3459313445336e-07	9.80966235101897e-06	7.42828776968226e-06	Cd33/Klrk1/Ptx3/Lgals7/Clec4d/Nptx2/Prg4/Clec5a/Sell/Reg3g/Siglec1/Acan/Asgr2/Pkd1l2/P4ha3/Chil3/Klra2/Klrb1b/Clec7a/C4b/Selp	21
23	Common	GO:0008083	growth factor activity	15/570	149/28407	3.54415048695892e-07	9.93903071342828e-06	7.52625091967478e-06	Osm/Tgfb1/Csf3/Areg/Il6/Cxcl1/Ccn5/Fgf2/Fgf3/Lif/Inhba/Bdnf/Ngf/Il11/Timp1	15
24	Common	GO:0062061	TAP complex binding	5/570	11/28407	1.33626843723029e-06	3.59122142505641e-05	2.71942348629323e-05	H2-Q10/H2-Q6/H2-Q4/H2-Q7/H2-K1	5
25	Common	GO:0046977	TAP binding	6/570	20/28407	1.93949886964331e-06	5.00390708367975e-05	3.78916831795578e-05	H2-Q10/Tap1/H2-Q6/H2-Q4/H2-Q7/H2-K1	6
26	Common	GO:0004867	serine-type endopeptidase inhibitor activity	13/570	129/28407	2.10253759721832e-06	5.21591057771469e-05	3.94970625550325e-05	Itih4/Serpina3f/Wfdc21/Spint1/Spink2/Anxa2/Serpina3n/Serpina3m/Serpina3i/Serpine1/Tfpi2/Serpinf2/Serpinb5	13
27	Common	GO:0030547	signaling receptor inhibitor activity	7/570	35/28407	5.21230369301312e-06	0.000124516143777536	9.42888465324791e-05	Lilrb4b/Angpt2/Lilrb4a/Ly6a/Il1rn/Fst/Ccl5	7
28	Common	GO:0001968	fibronectin binding	7/570	36/28407	6.3590312546431e-06	0.000146484827115886	0.00011092445496821	Lilrb4b/Lilrb4a/Ctsk/Igfbp3/Ctss/Fstl3/Lrrc15	7
29	Common	GO:0016004	phospholipase activator activity	5/570	16/28407	1.16243629576588e-05	0.000257652893187677	0.000195105577215964	Apoc2/Apoc2l/Ccl8/Ccl5/Ccl3	5
30	Common	GO:0070851	growth factor receptor binding	13/570	151/28407	1.19838554971012e-05	0.000257652893187677	0.000195105577215964	Angpt2/Cd44/Csf3/Areg/Cd300lf/Il6/Esm1/Il1rn/Fgf2/Itga5/Fgf3/Il12rb1/Il11	13
31	Common	GO:0008201	heparin binding	14/570	179/28407	1.67366641636761e-05	0.000348230593082938	0.000263694810592384	Saa1/Col5a3/Cxcl10/Ccn4/Ccl2/Ccn1/Ccn5/Fgf2/Ccl8/Ccl5/Adamts1/Crispld2/Selp/Ccl7	14
32	Common	GO:0042056	chemoattractant activity	7/570	43/28407	2.17401643207725e-05	0.000406457841899197	0.000307786925567079	S100a4/Cxcl10/Fgf2/Saa3/Ccl6/Ccl5/Ccl3	7
33	Common	GO:0046978	TAP1 binding	5/570	18/28407	2.2055851886003e-05	0.000406457841899197	0.000307786925567079	H2-Q10/Tap1/H2-Q6/H2-Q7/H2-K1	5
34	Common	GO:0046979	TAP2 binding	5/570	18/28407	2.2055851886003e-05	0.000406457841899197	0.000307786925567079	H2-Q10/Tap1/H2-Q6/H2-Q7/H2-K1	5
35	Common	GO:0051400	BH domain binding	5/570	18/28407	2.2055851886003e-05	0.000406457841899197	0.000307786925567079	Igtp/Bcl2a1a/Bcl2a1b/Irgm1/Bcl2a1d	5
36	Common	GO:0042610	CD8 receptor binding	5/570	20/28407	3.86064448575334e-05	0.000673004241435379	0.000509627038802147	H2-Q10/H2-Q6/H2-Q4/H2-Q7/H2-K1	5
37	Common	GO:0060229	lipase activator activity	5/570	20/28407	3.86064448575334e-05	0.000673004241435379	0.000509627038802147	Apoc2/Apoc2l/Ccl8/Ccl5/Ccl3	5
38	Common	GO:0032813	tumor necrosis factor receptor superfamily binding	7/570	48/28407	4.55535307010122e-05	0.000773211244793497	0.000585507984633509	Tnfsf11/Lta/Tnfsf8/Bdnf/Ngf/Tnf/Ltb	7
39	Common	GO:0032393	MHC class I receptor activity	4/570	11/28407	4.73220619239182e-05	0.000782634101049417	0.000592643366604536	Lilrb4b/Pira12/Lilrb4a/Pira2	4
40	Common	GO:0003924	GTPase activity	18/570	305/28407	5.12913198658774e-05	0.000827072532837273	0.000626294010993871	Gbp3/Iigp1/Gbp4/Gbp5/Tubb6/Ifi47/Rab44/Igtp/Rhoj/Gbp8/Gbp7/Tgtp1/Tgtp2/Gem/Gbp10/Gbp2/Irgm1/Iigp1c	18
41	Common	GO:0005525	GTP binding	20/570	363/28407	5.25759523694e-05	0.000827109494591781	0.000626321999984637	Gbp3/Iigp1/Gbp4/Gbp5/Tubb6/Gucy2c/Rab44/Igtp/Rhoj/Gbp8/Gbp7/Tgtp1/Gem/Gbp10/Hcar2/Gimap5/Tgm2/Gbp2/Irgm1/Gimap4	20
42	Common	GO:0019956	chemokine binding	6/570	35/28407	6.28983930167106e-05	0.000965939607042341	0.000731449983953727	Zfp36/Ccr1/Fgf2/Ccr7/Cxcr2/Ccrl2	6
43	Common	GO:0042277	peptide binding	20/570	370/28407	6.83971438003396e-05	0.00102595715700509	0.000776897790045473	H2-Q10/Tap1/H2-Q6/Ghsr/H2-Ab1/Nod2/Fpr2/Fcgr2b/Cd1d1/Msr1/Cd74/Gipr/Inhba/Omp/H2-Q4/H2-Q7/H2-K1/Nfkbia/Itgb2/Itga2	20
44	Common	GO:0042608	T cell receptor binding	6/570	37/28407	8.70769366180802e-05	0.00127646872996959	0.000966595660066728	H2-Q10/H2-Q6/Cd1d1/H2-Q4/H2-Q7/H2-K1	6
45	Common	GO:0001637	G protein-coupled chemoattractant receptor activity	5/570	25/28407	0.000121771654758191	0.00165403981724492	0.00125250832346249	Ccr1/Ccr7/Gpr35/Cxcr2/Ccrl2	5
46	Common	GO:0004950	chemokine receptor activity	5/570	25/28407	0.000121771654758191	0.00165403981724492	0.00125250832346249	Ccr1/Ccr7/Gpr35/Cxcr2/Ccrl2	5
47	Common	GO:0019957	C-C chemokine binding	5/570	25/28407	0.000121771654758191	0.00165403981724492	0.00125250832346249	Zfp36/Ccr1/Ccr7/Cxcr2/Ccrl2	5
48	Common	GO:0019001	guanyl nucleotide binding	20/570	387/28407	0.000125655738054265	0.00165403981724492	0.00125250832346249	Gbp3/Iigp1/Gbp4/Gbp5/Tubb6/Gucy2c/Rab44/Igtp/Rhoj/Gbp8/Gbp7/Tgtp1/Gem/Gbp10/Hcar2/Gimap5/Tgm2/Gbp2/Irgm1/Gimap4	20
49	Common	GO:0032561	guanyl ribonucleotide binding	20/570	387/28407	0.000125655738054265	0.00165403981724492	0.00125250832346249	Gbp3/Iigp1/Gbp4/Gbp5/Tubb6/Gucy2c/Rab44/Igtp/Rhoj/Gbp8/Gbp7/Tgtp1/Gem/Gbp10/Hcar2/Gimap5/Tgm2/Gbp2/Irgm1/Gimap4	20
50	Common	GO:0004875	complement receptor activity	4/570	14/28407	0.000136822151564825	0.0017303977992022	0.00131032979001195	C5ar1/Fpr2/C3ar1/Fpr1	4
51	Common	GO:0050700	CARD domain binding	4/570	14/28407	0.000136822151564825	0.0017303977992022	0.00131032979001195	Nod2/Igtp/Casp4/Irgm1	4
52	Common	GO:0016702	oxidoreductase activity, acting on single donors with incorporation of molecular oxygen, incorporation of two atoms of oxygen	5/570	26/28407	0.000148288993396034	0.00180464907057437	0.00136655596694657	Ptgs1/Alox15/Ido1/Alox5/Ptgs2	5
53	Common	GO:0019865	immunoglobulin binding	5/570	26/28407	0.000148288993396034	0.00180464907057437	0.00136655596694657	Pira12/Fcgr3/Fcgr2b/Pira2/Fcgr4	5
54	Common	GO:0050840	extracellular matrix binding	7/570	58/28407	0.000156500753953587	0.00186931456111228	0.00141552338858605	Ccn1/Anxa2/Ctss/Lrrc15/Itga2/Itga2b/Tgfbi	7
55	Common	GO:0002020	protease binding	13/570	195/28407	0.000169426414852996	0.00198690977418514	0.00150457141611082	Stfa2/Fas/Anxa2/Cstdc4/Sell/Tnf/Serpine1/Bdkrb2/Lcn2/Timp1/Serpinf2/Stfa2l1/Tnfrsf1a	13
56	Common	GO:0016701	oxidoreductase activity, acting on single donors with incorporation of molecular oxygen	5/570	27/28407	0.000179003785911363	0.00206174003415766	0.0015612360274976	Ptgs1/Alox15/Ido1/Alox5/Ptgs2	5
57	Common	GO:0048019	receptor antagonist activity	4/570	15/28407	0.000183620811492476	0.00207781444583591	0.00157340824621438	Angpt2/Il1rn/Fst/Ccl5	4
58	Common	GO:0015026	coreceptor activity	6/570	43/28407	0.000206248844369907	0.00229362938997569	0.00173683237364133	Pira12/Pira2/Csf2rb2/Cd80/Il18rap/Csf2rb	6
59	Common	GO:0019887	protein kinase regulator activity	14/570	230/28407	0.000248989884937153	0.00272200806414345	0.00206121867280712	Lilrb4b/Gprc5a/Tgfb1/Lilrb4a/Itprip/Areg/Cdkn1a/Igtp/Socs3/Trib1/Ngf/Hspb1/Ccl5/Irgm1	14
60	Common	GO:0001848	complement binding	5/570	29/28407	0.000254750081142951	0.00273856337228672	0.002073755046497	C5ar1/Ptx3/C3ar1/Itgb2/C4b	5
61	Common	GO:0030881	beta-2-microglobulin binding	5/570	30/28407	0.000300689699163791	0.00308361677759589	0.00233504395724927	H2-Q10/H2-Q6/H2-Q4/H2-Q7/H2-K1	5
62	Common	GO:0070566	adenylyltransferase activity	5/570	30/28407	0.000300689699163791	0.00308361677759589	0.00233504395724927	Oas1g/Tent5a/Oasl2/Oas1a/Tent5b	5
63	Common	GO:0004869	cysteine-type endopeptidase inhibitor activity	6/570	46/28407	0.000301190475951226	0.00308361677759589	0.00233504395724927	Stfa2/Naip1/Fetub/Cstdc4/Ctla2b/Stfa2l1	6
64	Common	GO:0034987	immunoglobulin receptor binding	4/570	18/28407	0.000392409741384629	0.00395475442489196	0.00299470592109322	Clec4d/Fcgr3/Fgr/Tarm1	4
65	Common	GO:0005164	tumor necrosis factor receptor binding	5/570	32/28407	0.00041110230082245	0.00407939975431508	0.00308909259241484	Tnfsf11/Lta/Tnfsf8/Tnf/Ltb	5
66	Common	GO:0033218	amide binding	21/570	457/28407	0.000421657662579047	0.00408887283216374	0.0030962660042823	H2-Q10/Tap1/H2-Q6/Ghsr/H2-Ab1/Nod2/Fpr2/Fcgr2b/Cd300lf/Cd1d1/Msr1/Cd74/Gipr/Inhba/Omp/H2-Q4/H2-Q7/H2-K1/Nfkbia/Itgb2/Itga2	21
67	Common	GO:0004860	protein kinase inhibitor activity	7/570	68/28407	0.000424735627527087	0.00408887283216374	0.0030962660042823	Lilrb4b/Lilrb4a/Itprip/Cdkn1a/Socs3/Trib1/Hspb1	7
68	Common	GO:0071889	14-3-3 protein binding	6/570	50/28407	0.000477542519432306	0.00452963125049761	0.00343002676496269	H2-Q10/H2-Q6/Zfp36/Sik1/H2-Q7/H2-K1	6
69	Common	GO:0048306	calcium-dependent protein binding	8/570	92/28407	0.000531826727346819	0.0049714237556333	0.00376457057954117	S100a4/S100a3/Anxa2/S100a6/S100a8/S100a10/S100a5/Selp	8
70	Common	GO:0019210	kinase inhibitor activity	7/570	73/28407	0.000655067096333228	0.00603597538764189	0.00457069372479125	Lilrb4b/Lilrb4a/Itprip/Cdkn1a/Socs3/Trib1/Hspb1	7
71	Common	GO:0050786	RAGE receptor binding	3/570	10/28407	0.000868091427153692	0.00788618268329763	0.00597174829057544	S100a4/Fpr2/Fpr1	3
72	Common	GO:0042605	peptide antigen binding	7/570	78/28407	0.000974819673322671	0.00873275957351559	0.00661281181903098	H2-Q10/Tap1/H2-Q6/H2-Ab1/H2-Q4/H2-Q7/H2-K1	7
73	Common	GO:0001846	opsonin binding	4/570	23/28407	0.00104877988957185	0.00915438937393054	0.00693208758792945	Ptx3/Itgb2/Clec7a/C4b	4
74	Common	GO:0019207	kinase regulator activity	14/570	266/28407	0.00105027102894707	0.00915438937393054	0.00693208758792945	Lilrb4b/Gprc5a/Tgfb1/Lilrb4a/Itprip/Areg/Cdkn1a/Igtp/Socs3/Trib1/Ngf/Hspb1/Ccl5/Irgm1	14
75	Common	GO:0005114	type II transforming growth factor beta receptor binding	3/570	11/28407	0.00117587993911486	0.0101125674763878	0.00765766023507781	Cd44/Tgfb1/Lrg1	3
76	Common	GO:1901681	sulfur compound binding	15/570	301/28407	0.00122300670102274	0.0103763489975303	0.00785740666642852	Saa1/Col5a3/Cxcl10/Ccn4/Ccl2/Ccn1/Ccn5/Fgf2/Ccl8/Fst/Ccl5/Adamts1/Crispld2/Selp/Ccl7	15
77	Common	GO:0016493	C-C chemokine receptor activity	4/570	24/28407	0.00123872693458889	0.0103763489975303	0.00785740666642852	Ccr1/Ccr7/Cxcr2/Ccrl2	4
78	Common	GO:0001653	peptide receptor activity	9/570	130/28407	0.00127344502206813	0.0105304107594095	0.0079740686941918	Gucy2c/Fpr2/Cysltr2/Gpr84/Gipr/Gal/Fpr1/Bdkrb2/Ltb4r1	9
79	Common	GO:0003725	double-stranded RNA binding	7/570	82/28407	0.00130985872123541	0.0105607359399605	0.00799703219280567	Oas1g/Tlr7/Zbp1/Oasl2/Oasl1/Oas1a/Ddx60	7
80	Common	GO:0038024	cargo receptor activity	7/570	82/28407	0.00130985872123541	0.0105607359399605	0.00799703219280567	Cd44/Lyve1/Msr1/Prg4/Apobr/Itgb2/Hhipl1	7
81	Common	GO:0043028	cysteine-type endopeptidase regulator activity involved in apoptotic process	6/570	61/28407	0.00138613802356049	0.0110377657431669	0.0083582591674083	Naip1/Ctsk/Ngf/Naip2/Ctss/Bcl2a1d	6
82	Common	GO:0004175	endopeptidase activity	19/570	436/28407	0.00144384020773688	0.0112795759902293	0.00854136802850495	Prss56/Prss46/Cym/Prss23/Gzma/Mmp19/Ctsk/F7/Klk7/Hp/F10/Gzmb/Casp4/Adamts9/Ctss/Psmb9/Psmb8/Adamts1/Mmp8	19
83	Common	GO:0140311	protein sequestering activity	4/570	25/28407	0.00145148032122331	0.0112795759902293	0.00854136802850495	Pmepa1/Cdkn1a/Nfkbia/Lrrc15	4
84	Common	GO:0019239	deaminase activity	4/570	27/28407	0.0019509320969403	0.0149803714586487	0.0113437655761942	Ada/Zbp1/Apobec3/Cda	4
85	Common	GO:0033691	sialic acid binding	3/570	13/28407	0.00197812951671771	0.0150105122150932	0.0113665894211395	Cd33/Sell/Selp	3
86	Common	GO:0046703	natural killer cell lectin-like receptor binding	5/570	45/28407	0.00201398613103684	0.0151048959827763	0.0114380607686792	H2-Q10/H2-Q6/H2-Q4/H2-Q7/H2-K1	5
87	Common	GO:0016810	hydrolase activity, acting on carbon-nitrogen (but not peptide) bonds	9/570	141/28407	0.00223154652357125	0.0165442242264765	0.012527980483207	Ada/Zbp1/Padi4/Apobec3/Pglyrp1/Cda/Acer2/Tgm2/Aspg	9
88	Common	GO:1901981	phosphatidylinositol phosphate binding	11/570	199/28407	0.00239667971818659	0.0175665729344358	0.0133021458042892	Rufy4/Capg/Ncf4/Anxa2/Myo1g/Alox15/Arhgap9/Nlrp3/Phlda2/Sdcbp2/Irgm1	11
89	Common	GO:0008191	metalloendopeptidase inhibitor activity	3/570	14/28407	0.0024803042526685	0.0177755138107909	0.013460364599277	Fetub/Ngf/Timp1	3
90	Common	GO:0055102	lipase inhibitor activity	3/570	14/28407	0.0024803042526685	0.0177755138107909	0.013460364599277	Apoc2/Apoc2l/Anxa2	3
91	Common	GO:0016814	hydrolase activity, acting on carbon-nitrogen (but not peptide) bonds, in cyclic amidines	4/570	29/28407	0.00255806188360831	0.0181313177464545	0.0137297942625131	Ada/Zbp1/Apobec3/Cda	4
92	Common	GO:0005518	collagen binding	6/570	70/28407	0.00281406137129622	0.0197290172226746	0.0149396393167214	Ctsk/Ctss/Lrrc15/Itga2/Srgn/Tgfbi	6
93	Common	GO:0008528	G protein-coupled peptide receptor activity	8/570	120/28407	0.00295370179416585	0.0204853511530858	0.0155123670910352	Fpr2/Cysltr2/Gpr84/Gipr/Gal/Fpr1/Bdkrb2/Ltb4r1	8
94	Common	GO:0001540	amyloid-beta binding	6/570	71/28407	0.00302274120284339	0.0205222546652168	0.0155403119782303	Fpr2/Fcgr2b/Msr1/Cd74/Itgb2/Itga2	6
95	Common	GO:0044548	S100 protein binding	3/570	15/28407	0.0030544751129625	0.0205222546652168	0.0155403119782303	Anxa2/S100a6/Ahnak	3
96	Common	GO:0045236	CXCR chemokine receptor binding	3/570	15/28407	0.0030544751129625	0.0205222546652168	0.0155403119782303	Cxcl10/Cxcl1/Cxcl5	3
97	Common	GO:0001046	core promoter sequence-specific DNA binding	5/570	51/28407	0.00351007964208386	0.0233402203004545	0.0176741937485286	Myc/Cebpb/Egr1/Fos/Isl1	5
98	Common	GO:0004953	icosanoid receptor activity	3/570	16/28407	0.00370374945572215	0.0238891839894078	0.0180898920784745	Cysltr2/Ptger4/Ltb4r1	3
99	Common	GO:0005165	neurotrophin receptor binding	3/570	16/28407	0.00370374945572215	0.0238891839894078	0.0180898920784745	Ntrk1/Bdnf/Ngf	3
100	Common	GO:0045125	bioactive lipid receptor activity	3/570	16/28407	0.00370374945572215	0.0238891839894078	0.0180898920784745	S1pr3/Sphk1/Lpar3	3
101	Common	GO:0030295	protein kinase activator activity	8/570	135/28407	0.00601164145559227	0.0380127817957219	0.0287848727102651	Gprc5a/Tgfb1/Areg/Cdkn1a/Igtp/Ngf/Ccl5/Irgm1	8
102	Common	GO:0004252	serine-type endopeptidase activity	10/570	194/28407	0.00603640631903191	0.0380127817957219	0.0287848727102651	Prss56/Prss46/Prss23/Gzma/F7/Klk7/Hp/F10/Gzmb/Mmp8	10
103	Common	GO:0042834	peptidoglycan binding	3/570	19/28407	0.00612919272365128	0.0380127817957219	0.0287848727102651	Nod2/Pglyrp1/Reg3g	3
104	Common	GO:0070492	oligosaccharide binding	3/570	19/28407	0.00612919272365128	0.0380127817957219	0.0287848727102651	Sell/Reg3g/Selp	3
105	Common	GO:0016779	nucleotidyltransferase activity	8/570	137/28407	0.00655414239853128	0.0402611604481207	0.0304874393275039	Oas1g/Tent5a/Oasl2/Oasl1/Tiparp/Parp3/Oas1a/Tent5b	8
106	Common	GO:0035091	phosphatidylinositol binding	13/570	294/28407	0.00683564444092321	0.0415942515509006	0.0314969118231218	Rufy4/Ncf1/Capg/Ncf4/Anxa2/Myo1g/Alox15/Arhgap9/Nlrp3/Phlda2/Sdcbp2/Fcgr4/Irgm1	13
107	Common	GO:0035259	nuclear glucocorticoid receptor binding	3/570	20/28407	0.0071046060437325	0.0425993870286723	0.0322580425643475	Cebpb/Stat3/Nr4a1	3
108	Common	GO:0005179	hormone activity	8/570	139/28407	0.00713292061875443	0.0425993870286723	0.0322580425643475	Trh/Adm/Inhba/Reg3g/Calca/Gal/Npy/Retnlg	8
109	Common	GO:0001530	lipopolysaccharide binding	4/570	39/28407	0.00756818120429865	0.0447841915300241	0.0339124681679824	Casp4/Cd14/Nr4a1/Selp	4
110	Typical1Up	GO:0019955	cytokine binding	55/1636	145/28407	7.42645643848096e-31	7.64925013163539e-28	5.39395257110722e-28	Il1r1/Il2rb/Il2ra/Ebi3/Nrros/Ccr8/Lepr/Il6ra/Il10ra/Itgb3/Eng/Tnfrsf14/Il12a/Cxcr4/Itgb1/Pdpn/Ager/Cxcr5/Il1rn/Plp2/Il27ra/Tgfbr2/Cd4/Cxcr6/Bgn/Ccr2/Itgav/Il22ra2/Il2rg/Wfikkn1/Tsku/Ackr3/Il18bp/Il18r1/Cxcr1/Ccr5/Tmc8/Ltbp1/Csf3r/Ifnar2/Ccr3/Tnfrsf1b/Gbp2b/Adam17/Tnfrsf11a/Il31ra/Il1rl1/Csf1r/Cxcr3/Thbs1/Cd109/Acvrl1/Ifngr1/Cd36/Il13ra2	55
111	Typical1Up	GO:0140375	immune receptor activity	51/1636	138/28407	4.46542594617703e-28	2.29969436228117e-25	1.62165468571692e-25	C5ar2/Lilra6/Il1r1/Il21r/Il2rb/Il2ra/Il7r/Fcgr1/Ebi3/Klrd1/Il1rl2/Fcer1g/Ccr8/Lepr/Il6ra/Il10ra/Il1rap/Cxcr4/Il3ra/Cxcr5/Il27ra/Pira13/Cd4/Cxcr6/Ccr2/Crlf2/Il22ra2/Pirb/Il2rg/Klrc1/Il10rb/Cmklr1/Ackr3/Ctsh/Il18r1/Cxcr1/Ccr5/Csf3r/Ifnar2/H2-Eb1/Ccr3/Il31ra/Il1rl1/Cxcr3/Csf2ra/Klrc2/Ifngr1/Il4ra/Fpr3/Il13ra2/Il15ra	51
112	Typical1Up	GO:0004896	cytokine receptor activity	38/1636	96/28407	1.58979328621727e-22	5.45829028267929e-20	3.84897321926286e-20	Il1r1/Il21r/Il2rb/Il2ra/Il7r/Ebi3/Il1rl2/Ccr8/Lepr/Il6ra/Il10ra/Il1rap/Cxcr4/Il3ra/Cxcr5/Il27ra/Cd4/Cxcr6/Ccr2/Crlf2/Il22ra2/Il2rg/Il10rb/Ackr3/Il18r1/Cxcr1/Ccr5/Csf3r/Ifnar2/Ccr3/Il31ra/Il1rl1/Cxcr3/Csf2ra/Ifngr1/Il4ra/Il13ra2/Il15ra	38
113	Typical1Up	GO:0005178	integrin binding	43/1636	153/28407	1.23247624965935e-18	3.17362634287283e-16	2.23791740069724e-16	Itgax/Myh9/Fn1/Il1b/Igf1/Actn1/Fbln1/Itgae/P4hb/Tln1/Itgb3/Syk/Adam8/Spp1/Itgb1/Itgb2l/Emilin1/Dab2/Cd151/Vwf/Icam2/Ptpn2/Itgav/Cd177/Itgam/Cd40lg/Lyn/Vcam1/Fbn1/Adam17/Itga9/Col16a1/Gpnmb/Jaml/Thbs1/Col3a1/Cd9/Ccn2/Fermt3/Itgb7/F11r/Mmp14/S1pr2	43
114	Typical1Up	GO:0050839	cell adhesion molecule binding	62/1636	306/28407	2.67309493387356e-18	5.50657556377954e-16	3.88302211446896e-16	Itgax/Myh9/Fn1/Il1b/Igf1/Actn1/Fbln1/Ptprj/Itgae/Esam/P4hb/Tln1/Itgb3/Ezr/Sdcbp/Syk/Adam8/Spp1/Itgb1/Itgb2l/Ager/Emilin1/Dab2/Fxyd5/Nos2/Cd151/Vwf/Icam2/Ptpn2/Itgav/Pirb/Cd177/Postn/Tbc1d2/Itgam/Cd40lg/Nos3/Lyn/Ptpn6/Vcam1/Fbn1/Adam17/Cdh1/Itga9/Pvr/Col16a1/Gpnmb/Jaml/Thbs1/Col3a1/Cd200r1/Msn/Fgb/Ninj1/Cd9/Ccn2/Fermt3/Itgb7/F11r/Mmp14/S1pr2/Cdh5	62
115	Typical1Up	GO:0061134	peptidase regulator activity	56/1636	268/28407	2.71283132382763e-17	4.65702710590409e-15	3.28395370779134e-15	Fn1/Ctsc/Fbln1/Itih2/Vsir/Ngp/Ambp/Ctsl/Slpi/Nlrp1b/Itih1/Cast/Serpinh1/Pycard/Kng1/Nlrp1a/Ctss/Cstb/Ltf/Rps27l/4930486L24Rik/Wfikkn1/Pi16/Gbp5/Ctsh/Wfdc17/Stfa1/Kng2/Furin/Birc5/Mmp25/Csta3/Serpinb6b/Serpinf1/Gbp2b/Timp3/Csta2/Tfpi/Serpinb9/Thbs1/Nlrc4/Cd109/Cflar/Psme1/Stfa3/Psme2/Cstdc5/Aim2/Serping1/Bcl10/Renbp/Wfdc18/Serpinb9b/Spink2/Cst7/Bst2	56
116	Typical1Up	GO:0003779	actin binding	75/1636	448/28407	6.66906214013375e-17	9.81304857762538e-15	6.91977876194329e-15	Myh9/Actr3/Actn1/Fmnl3/Ceacam2/Capza1/Micall2/Rcsd1/Ppp1r18/Parvg/P4hb/Tln1/Hcls1/Ezr/Lsp1/Myo1f/Aif1/Cxcr4/Arpc2/Was/Vasp/Itgb1/Diaph1/Pdlim7/Wipf1/Tmsb10/Myo1c/Fxyd5/Ceacam1/Nos2/Pfn1/Fmnl1/Tmod3/Plec/Svil/Tmsb4x/Rai14/Pdlim1/Fhl3/Pdlim4/Pdlim5/Tpm2/Cotl1/Vill/Cnn2/Arpc1b/Misp/Myo1e/Tns4/Flna/Ccr5/Nos3/Pstpip2/Syne3/Fmnl2/Marcksl1/Gbp2b/Coro1a/Fhod1/Myoz3/Mical1/Iqgap3/Ang/Gmfg/Adss1/Tpm3/Msn/M…	75
117	Typical1Up	GO:0030246	carbohydrate binding	57/1636	283/28407	8.22780055173233e-17	1.05932932103554e-14	7.46997681670435e-15	Klrb1f/Hk2/Clec4e/Mrc1/Clec2e/Mgl2/Siglecf/Cd34/Lgals9/Klrd1/Clec1b/Clec14a/Ambp/Pygl/Klra7/Siglecg/Ly75/Prg4/Eng/Clec2i/Galnt6/Itih1/Clec10a/Cd24a/Ppp1r3b/Gusb/Clec4n/Clec12a/Olr1/Clec4a3/Hk3/Cd72/Klrb1c/Cd93/Klra4/Klra2/Clec4a1/Siglece/Clec4a4/Clec12b/Klra1/Man2a1/Hexb/Lgals1/Pgd/H2-Eb1/Clec4a2/Klri2/Cd69/Sele/Klra8/Lgals3/Layn/Clec2d/Loxl2/Egln3/Cd22	57
118	Typical1Up	GO:0023023	MHC protein complex binding	16/1636	23/28407	2.27680061403296e-15	2.60567181383772e-13	1.83741803939502e-13	H2-DMa/H2-Aa/Klrd1/H2-DMb1/Cd4/Tapbp/Cd8a/Pirb/Klrc1/H2-Oa/H2-DMb2/H2-Eb1/H2-Ob/Klrc2/B2m/Tapbpl	16
119	Typical1Up	GO:0005126	cytokine receptor binding	59/1636	323/28407	2.58010534351475e-15	2.6575085038202e-13	1.87397124950019e-13	Il1b/Fasl/Tnfsf13b/Cklf/Csf1/Stap1/Ebi3/Stat1/Cxcl3/Shc1/Ecm1/Il6ra/Itgb3/Il1rap/Eng/Il12a/Myd88/Gdnf/Sdcbp/Syk/Cxcl13/Tnfsf14/Ccl9/Tmbim1/Cxcl2/Il1rn/Pycard/Ceacam1/Irak4/Il13/Tgfbr2/Jak3/Jak2/Pgf/Csf2/Il10/Cxcl9/Traf6/Ripk1/Il11/Nradd/Casp8/Cd40lg/Lyn/Tlr9/Angpt4/Ptpn6/Cxcl16/Adam17/Traf5/Ticam2/Erap1/Cflar/Traf1/Socs2/Tradd/Ccl19/Pf4/Cdh5	59
120	Typical1Up	GO:0038187	pattern recognition receptor activity	20/1636	40/28407	6.53326571181954e-15	6.1175124392492e-13	4.31383094847414e-13	Clec4e/Rigi/Trim5/Pglyrp4/Nlrp1b/Ptafr/Clec4n/Nlrp1a/Tlr8/Tlr4/Trim12a/Ly96/Tlr9/Trim12c/Trim30d/Ifih1/Aim2/Cd36/Tlr2/Nod1	20
121	Typical1Up	GO:0005201	extracellular matrix structural constituent	35/1636	145/28407	2.88439772573194e-13	2.47577471458658e-11	1.74581967610091e-11	Fn1/Lamb3/Fbln1/Mfap5/Lama4/Igfbp7/Ecm1/Eln/Efemp1/Lamc1/Emilin1/Col12a1/Lum/Vwa5a/Vwf/Col5a2/Bgn/Tnc/Mmrn2/Dcn/Fbln2/Postn/Tinagl1/Hspg2/Emilin2/Ltbp1/Nid1/Fbn1/Col16a1/Col4a1/Col6a1/Thbs1/Col3a1/Col4a2/Fgb	35
122	Typical1Up	GO:0061135	endopeptidase regulator activity	42/1636	217/28407	3.68938526745148e-12	2.92312832728848e-10	2.06127597938585e-10	Itih2/Vsir/Ngp/Ambp/Slpi/Nlrp1b/Itih1/Cast/Serpinh1/Kng1/Nlrp1a/Cstb/Ltf/Wfikkn1/Gbp5/Wfdc17/Stfa1/Kng2/Furin/Birc5/Csta3/Serpinb6b/Serpinf1/Gbp2b/Timp3/Csta2/Tfpi/Serpinb9/Thbs1/Nlrc4/Cd109/Psme1/Stfa3/Psme2/Cstdc5/Aim2/Serping1/Wfdc18/Serpinb9b/Spink2/Cst7/Bst2	42
123	Typical1Up	GO:0070851	growth factor receptor binding	34/1636	151/28407	5.18515260725543e-12	3.8147908467665e-10	2.69004157820019e-10	Il1b/Il1r1/Ptprj/Shc1/Ecm1/Il6ra/Itgb3/Il1rap/Il12a/Myd88/Gdnf/Sdcbp/Hbegf/Efemp1/Il1rn/Pycard/Ceacam1/Irak4/Jak2/Pgf/Plscr1/Csf2/Nherf1/Il10/Il11/Btc/Lyn/Tlr9/Angpt4/Adam17/Sla/Ticam2/Erap1/Cdh5	34
124	Typical1Up	GO:0038024	cargo receptor activity	24/1636	82/28407	1.91804431870769e-11	1.31705709884595e-09	9.28737249058461e-10	Folr2/Mrc1/Lgals3bp/Scarf1/Surf4/Prg4/Loxl4/Dab2/Olr1/Lsr/Cd5/Itgam/Ackr3/Cd5l/Cxcl16/Lrp10/Stab1/Sdc1/Cd163/Cd36/Abca1/Scara5/Tmprss4/Loxl2	24
125	Typical1Up	GO:0035325	Toll-like receptor binding	10/1636	12/28407	2.31963432273636e-11	1.49326459526153e-09	1.05299189650532e-09	Tlr6/Myd88/Syk/Ceacam1/Tlr1/Ly96/Tirap/Unc93b1/Cd36/Tlr2	10
126	Typical1Up	GO:0002020	protease binding	38/1636	195/28407	3.13701503107517e-11	1.90066204823966e-09	1.3402726758154e-09	Fn1/Il1r1/Tnfaip3/Ripk2/Ecm1/Riok3/Itgb3/Casp1/Itgb1/Cast/Pycard/Kng1/Vwf/Cstb/Itgav/Malt1/Cd177/Insl3/Hspg2/Stfa1/Kng2/Furin/Csta3/Serpinb6b/Adamtsl4/Timp3/Csta2/Serpinb9/Thbs1/Col3a1/Nlrc4/Cflar/Hspa1a/Stfa3/Cstdc5/Bcl10/Hspa1b/Serpinb9b	38
127	Typical1Up	GO:0019838	growth factor binding	32/1636	146/28407	4.6150961519372e-11	2.58480042876332e-09	1.82270035344578e-09	Il1r1/Epha2/Il2rb/Il2ra/Shc1/Nrros/Igfbp7/Il6ra/Il10ra/Itgb3/Eng/Sdcbp/Cxcl13/Il1rn/Tgfbr2/Itgav/Il2rg/Wfikkn1/Tsku/Nradd/Furin/Ltbp1/Dusp1/Igfbp4/Csf1r/Col4a1/Col6a1/Thbs1/Col3a1/Cd109/Acvrl1/Cd36	32
128	Typical1Up	GO:0004175	endopeptidase activity	62/1636	436/28407	4.76807846082554e-11	2.58480042876332e-09	1.82270035344578e-09	Adam12/C2/Casp6/Adam30/Ctsc/Mmp19/Casp7/Sppl2a/Espl1/Mmp12/Adamts14/C1s1/Ctsd/Ctsl/Mmp3/Prss27/Ctsb/Nlrp1b/Casp1/Adam8/Prss57/Mmp27/Capn12/C1rb/Adamts12/Nlrp1a/Adamts7/Mmp13/Ctss/Ltf/Htra4/Malt1/4930486L24Rik/Prss39/C1rl/Ctsh/Adamts5/Plau/Casp8/Napsa/C1ra/Cfb/Furin/Mmp25/Lgmn/Klkb1/Cd5l/Adam17/Mmp9/C1s2/Ctse/Ctsz/Erap1/Cflar/Gzmf/Prss50/Plat/Psmb10/Gzmc/Tmprss4/Ctsw/Mmp14	62
129	Typical1Up	GO:0004715	non-membrane spanning protein tyrosine kinase activity	17/1636	45/28407	1.83115681658616e-10	9.43045760541874e-09	6.64999054444448e-09	Fes/Melk/Txk/Ripk2/Tec/Lck/Itk/Syk/Jak3/Bmx/Jak2/Prkcd/Lyn/Styk1/Btk/Hck/Eif2ak2	17
130	Typical1Up	GO:0019956	chemokine binding	15/1636	35/28407	2.59255052299264e-10	1.27158430413449e-08	8.96671609456103e-09	Ccr8/Itgb3/Cxcr4/Itgb1/Pdpn/Cxcr5/Plp2/Cxcr6/Ccr2/Itgav/Ackr3/Cxcr1/Ccr5/Ccr3/Cxcr3	15
131	Typical1Up	GO:0051015	actin filament binding	39/1636	219/28407	2.89395474390327e-10	1.35489699373653e-08	9.55420465690554e-09	Myh9/Actr3/Actn1/Fmnl3/Capza1/Micall2/Rcsd1/Tln1/Hcls1/Ezr/Myo1f/Aif1/Arpc2/Myo1c/Fmnl1/Plec/Svil/Tpm2/Cotl1/Vill/Cnn2/Arpc1b/Misp/Myo1e/Flna/Pstpip2/Syne3/Fmnl2/Marcksl1/Coro1a/Fhod1/Iqgap3/Adss1/Tpm3/Arpc3/Tpm4/Arpc5/Cnn3/Iqgap1	39
132	Typical1Up	GO:0030414	peptidase inhibitor activity	37/1636	205/28407	5.56212948182205e-10	2.49086668098988e-08	1.75646194162802e-08	Itih2/Ngp/Ambp/Slpi/Itih1/Cast/Serpinh1/Kng1/Cstb/Ltf/Wfikkn1/Pi16/Gbp5/Wfdc17/Stfa1/Kng2/Furin/Birc5/Csta3/Serpinb6b/Serpinf1/Gbp2b/Timp3/Csta2/Tfpi/Serpinb9/Thbs1/Cd109/Stfa3/Cstdc5/Serping1/Renbp/Wfdc18/Serpinb9b/Spink2/Cst7/Bst2	37
133	Typical1Up	GO:0016504	peptidase activator activity	19/1636	63/28407	1.35259655609275e-09	5.8048935532314e-08	4.09338431449123e-08	Fn1/Ctsc/Fbln1/Vsir/Ctsl/Nlrp1b/Pycard/Nlrp1a/Ctss/Rps27l/4930486L24Rik/Ctsh/Mmp25/Nlrc4/Cflar/Psme1/Psme2/Aim2/Bcl10	19
134	Typical1Up	GO:0050840	extracellular matrix binding	18/1636	58/28407	2.18573769424882e-09	9.00523930030514e-08	6.35014319592289e-08	Clec14a/Plekha2/Itgb3/Spp1/Eln/Itgb1/Ctss/Bgn/Itgav/Dcn/Fbln2/Tinagl1/Adamts5/Lgals1/Nid1/Itga9/Thbs1/Lgals3	18
135	Typical1Up	GO:0005543	phospholipid binding	63/1636	492/28407	2.50792702681195e-09	9.93524937544735e-08	7.00594999392812e-08	Fes/Trem2/Ceacam2/Rcsd1/Syt8/Pla2g2e/Snx18/Tln1/Pla2g4a/Myof/Snx20/Wdfy1/Anxa5/Sdcbp/Anxa1/Anxa4/Arap3/Ptafr/Kcnq1/Trim72/Dapp1/Plekha4/Anxa11/Myo1c/Atp8b1/Dab2/Ceacam1/Pfn1/Dennd1c/Irgm2/Enthd1/Phlda1/Svil/Plcb2/Jag1/Sytl3/Vill/Bin2/Myo1e/Tirap/Anxa3/Btk/Cgas/Pxdc1/Syt6/Arhgap9/Arap1/Picalm/Gsdmc4/Timd4/Gsdmd/Thbs1/Adap2/Ticam2/Gab2/Plekhf2/Rubcnl/Cpne2/Pla2g7/Plekhn1/Sh3pxd2b/Abca1/Iqgap1	63
136	Typical1Up	GO:0004866	endopeptidase inhibitor activity	35/1636	198/28407	2.8553295522018e-09	1.0892553476918e-07	7.68100347375922e-08	Itih2/Ngp/Ambp/Slpi/Itih1/Cast/Serpinh1/Kng1/Cstb/Ltf/Wfikkn1/Gbp5/Wfdc17/Stfa1/Kng2/Furin/Birc5/Csta3/Serpinb6b/Serpinf1/Gbp2b/Timp3/Csta2/Tfpi/Serpinb9/Thbs1/Cd109/Stfa3/Cstdc5/Serping1/Wfdc18/Serpinb9b/Spink2/Cst7/Bst2	35
137	Typical1Up	GO:0023026	MHC class II protein complex binding	9/1636	14/28407	1.04912489004618e-08	3.85928084552703e-07	2.72141418846566e-07	H2-DMa/H2-Aa/H2-DMb1/Cd4/H2-Oa/H2-DMb2/H2-Eb1/H2-Ob/B2m	9
138	Typical1Up	GO:1990782	protein tyrosine kinase binding	26/1636	128/28407	1.60008976547774e-08	5.68307744290369e-07	4.0074843491094e-07	Itgax/Ptpn1/Cass4/Stap1/Trem2/Ceacam2/Sh2d3c/Shc1/Blnk/Gdnf/Anxa5/Itgb1/Ceacam1/Cd4/Ptpn2/Vim/Angpt4/Plcg2/Dok2/Cdh1/Sh2b2/Cd247/Gab2/Tradd/Cdh5/Cd2	26
139	Typical1Up	GO:0005539	glycosaminoglycan binding	38/1636	243/28407	2.02150509067412e-08	6.94050081131447e-07	4.89417021952681e-07	Fn1/Cfhr4/Bmp7/Lipg/Itih2/Trem2/Fstl1/Pglyrp4/Ambp/Eng/Cfh/Hbegf/Cxcl13/Gns/Itih1/Prss57/Tgfbr2/Bgn/Adgre5/Ltf/Dcn/Ptprc/Postn/Itgam/Adamts5/Furin/Fbn1/Gpnmb/Thbs1/Ang/Stab1/Ccn2/Pf4/Thbs2/Layn/Tlr2/Cfhr2/Nod1	38
140	Typical1Up	GO:0005125	cytokine activity	37/1636	236/28407	2.88390032171265e-08	9.58199139149688e-07	6.75684625460689e-07	Il1b/Bmp7/Fasl/Tnfsf13b/Cklf/Csf1/Ebi3/Cxcl3/Il12a/Il17a/Cxcl13/Tnfsf14/Ccl9/Spp1/Cxcl2/Il1rn/Grn/Edn1/Gdf15/Il13/Cmtm3/Crlf2/Bmp2/Csf2/Il10/Cxcl9/Sectm1a/Il11/Cd40lg/Il1a/Cxcl16/Il36g/Ccl19/Cmtm7/Pf4/Wnt11/Nampt	37
141	Typical1Up	GO:0046982	protein heterodimerization activity	44/1636	312/28407	3.84697161422508e-08	1.2382439883287e-06	8.73161320333982e-07	Hif1a/Ugt1a10/Ceacam2/Ikzf3/H2bc22/Katna1/Tlr6/Pglyrp4/Fcer1g/P4hb/H2bc12/Il12a/H2bc3/Il17a/Sdcbp/Jdp2/Itgb1/Irak3/Ceacam1/Mcl1/Tlr4/Irak2/Tpm2/Abtb2/Cyba/Ugt1a1/Bak1/Ugt1a5/Top2a/Birc5/Cebpa/Cenpa/Syt6/Cybb/Cd247/Ticam2/Gadd45a/Bhlhe40/Bard1/Bcl10/Tpm4/Pml/Gphb5/Ugt1a6b	44
142	Typical1Up	GO:0001784	phosphotyrosine residue binding	15/1636	48/28407	4.28526670844346e-08	1.33752263930205e-06	9.43168749226791e-07	Vav1/Stap1/Sh2d3c/Shc1/Lck/Grap2/Sh2d1b1/Syk/Pfn1/Samsn1/Sh3bp2/Plcg2/Ptpn6/Sla/Hck	15
143	Typical1Up	GO:0001968	fibronectin binding	13/1636	36/28407	4.84995244683871e-08	1.46925030007173e-06	1.03605795303985e-06	Fbln1/Plekha2/Itgb3/Ctsl/Sdc4/Itgb1/Mmp13/Ctss/Tnc/Itgav/Mmp9/Thbs1/Ccn2	13
144	Typical1Up	GO:0019902	phosphatase binding	37/1636	243/28407	6.28406361571204e-08	1.84931014976668e-06	1.30406132175678e-06	Lmna/Met/Ctsc/Ptpn1/Stat6/Ceacam2/Stat1/Shc1/Ppp1r18/Lck/Siglecg/Ell/Syk/Kcnq1/Ppp1r3b/Clec12a/Ppp1r15a/Ceacam1/Eif4ebp1/Jak3/Adrb2/Pdlim4/Dynlt4/Pirb/Clec12b/Vim/Nherf1/Pecam1/Cdh1/Csf1r/Gab2/Lgals3/Kcnn4/Mvp/Cdh5/Cd22/Iqgap1	37
145	Typical1Up	GO:0005044	scavenger receptor activity	14/1636	43/28407	6.7392747928336e-08	1.92818139906072e-06	1.35967824767695e-06	Lgals3bp/Scarf1/Prg4/Loxl4/Cd5/Ackr3/Cd5l/Cxcl16/Stab1/Cd163/Cd36/Scara5/Tmprss4/Loxl2	14
146	Typical1Up	GO:0043621	protein self-association	20/1636	87/28407	8.3059252687677e-08	2.25138891455014e-06	1.58759156979009e-06	Card9/Ctsc/Tnfaip3/Tec/Slc2a1/Myd88/Ctsb/Nlrp1b/Tcp10b/Nlrp1a/Plec/Malt1/Cbr2/Nherf1/Ctsh/Fhod1/Tcp10a/Bcl10/Card11/Cd2	20
147	Typical1Up	GO:0004857	enzyme inhibitor activity	52/1636	410/28407	8.30609502455393e-08	2.25138891455014e-06	1.58759156979009e-06	Ugt1a10/Itih2/Ngp/Trib3/Ambp/Slpi/Anxa1/Itih1/Cast/Serpinh1/Socs1/Kng1/Rhoh/Cstb/Ltf/Notch1/Wfikkn1/Ugt1a1/Pi16/Gbp5/Wfdc17/Stfa1/Kng2/Furin/Birc5/Anxa3/Csta3/Serpinb6b/Rnh1/Serpinf1/Gbp2b/Timp3/Csta2/Tfpi/Serpinb9/Dtx3l/Prkch/Thbs1/Cd109/Inka1/Stfa3/Cstdc5/Myoz1/Serping1/Txnip/Parp9/Renbp/Wfdc18/Serpinb9b/Spink2/Cst7/Bst2	52
148	Typical1Up	GO:0019903	protein phosphatase binding	31/1636	191/28407	1.69019766251244e-07	4.46385536509696e-06	3.14773653747256e-06	Lmna/Met/Ptpn1/Stat6/Ceacam2/Stat1/Shc1/Lck/Kcnq1/Ppp1r3b/Clec12a/Ppp1r15a/Ceacam1/Eif4ebp1/Jak3/Adrb2/Pdlim4/Dynlt4/Pirb/Clec12b/Vim/Pecam1/Cdh1/Csf1r/Gab2/Lgals3/Kcnn4/Mvp/Cdh5/Cd22/Iqgap1	31
149	Typical1Up	GO:0051019	mitogen-activated protein kinase binding	12/1636	34/28407	2.13967101785198e-07	5.50965287096884e-06	3.8851921113628e-06	Mapkapk3/Tnip1/Ptprj/Dusp2/Dusp16/Nfatc1/Ptafr/Arrb2/Mapkapk2/Dusp1/Gch1/Iqgap1	12
150	Typical1Up	GO:0043177	organic acid binding	35/1636	234/28407	2.20075394871601e-07	5.52872333457926e-06	3.89863985780244e-06	Folr2/Gpr31b/Hdc/Siglecf/Rara/Ugt1a10/Alox5ap/Mthfs/Gsta1/Pygl/Siglecg/P2rx1/Nos2/Crabp2/Mthfsl/Siglece/Ugt1a1/Sh3glb1/Dgat1/Furin/Nos3/Ido1/Pgd/Ass1/Sele/Id3/4931406B18Rik/Hba-a1/Gstp3/Acoxl/Cd36/Castor1/Hbb-bt/Egln3/Cd22	35
151	Typical1Up	GO:0019207	kinase regulator activity	38/1636	266/28407	2.27793847791214e-07	5.5863729339274e-06	3.9392921046601e-06	Igf1/Rara/Stap1/Trem2/Lgals9/Trib3/Klf4/Ccnb1/Hbegf/Cks2/Cd24a/Socs1/Nos2/Ccnb2/Tgfbr2/Rhoh/Irgm2/Dbf4/Ltf/Bmp2/Malt1/Cd40lg/Btc/Nckap1l/Angpt4/Cish/Ccnl1/Pik3r6/Prkch/P2rx7/Rgcc/Pik3r5/Socs2/Inka1/Rac2/Bcl10/Wnt11/Iqgap1	38
152	Typical1Up	GO:0032813	tumor necrosis factor receptor superfamily binding	14/1636	48/28407	3.16006225237829e-07	7.56945144174336e-06	5.33768165028402e-06	Fasl/Tnfsf13b/Stat1/Tnfsf14/Tmbim1/Traf6/Ripk1/Casp8/Cd40lg/Traf5/Erap1/Cflar/Traf1/Tradd	14
153	Typical1Up	GO:0042277	peptide binding	47/1636	370/28407	3.27528386832655e-07	7.57054601803123e-06	5.33845350275069e-06	Tap2/H2-M3/H2-DMa/H2-Aa/Ppic/Trem2/Rela/Tlr6/Lepr/H2-D1/Ctsd/Ctsl/H2-T24/Anxa5/H2-DMb1/Ctsb/Kdelr3/Avpr1a/H2-T22/Itgb2l/Ager/Gsap/Adrb2/Bdkrb1/Anpep/Pirb/Gpr171/H2-T23/Cmklr1/H2-Oa/Tlr1/Furin/H2-DMb2/H2-Eb1/Ptgdr2/H2-Ob/Erap1/Lbr/Ang/Hba-a1/B2m/H2-T26/Cd36/Fpr3/Tlr2/Crip1/H2-Q1	47
154	Typical1Up	GO:0005518	collagen binding	17/1636	70/28407	3.3075201049651e-07	7.57054601803123e-06	5.33845350275069e-06	Mmp12/Ctsl/C1qtnf1/Ctsb/Itgb1/Serpinh1/Lum/Mmp13/Ctss/Vwf/Dcn/Hspg2/Lox/Nid1/Itga9/Col6a1/Thbs1	17
155	Typical1Up	GO:0016493	C-C chemokine receptor activity	10/1636	24/28407	3.63711368814174e-07	7.97069595486381e-06	5.62062361661321e-06	Ccr8/Cxcr4/Cxcr5/Cxcr6/Ccr2/Ackr3/Cxcr1/Ccr5/Ccr3/Cxcr3	10
156	Typical1Up	GO:0050431	transforming growth factor beta binding	10/1636	24/28407	3.63711368814174e-07	7.97069595486381e-06	5.62062361661321e-06	Nrros/Eng/Tgfbr2/Wfikkn1/Tsku/Ltbp1/Thbs1/Cd109/Acvrl1/Cd36	10
157	Typical1Up	GO:0033218	amide binding	54/1636	457/28407	4.75017152701492e-07	1.01930764017195e-05	7.18775954745679e-06	Folr2/Tap2/H2-M3/H2-DMa/H2-Aa/Ppic/Trem2/Mthfs/Rela/Tlr6/Lepr/Pla2g4a/H2-D1/Ctsd/Ctsl/H2-T24/Anxa5/H2-DMb1/Ctsb/Kdelr3/Avpr1a/H2-T22/Itgb2l/Ager/Gsap/P2rx1/Adrb2/Bdkrb1/Anpep/Mthfsl/Pirb/Soat1/Gpr171/H2-T23/Cmklr1/H2-Oa/Tlr1/Furin/H2-DMb2/H2-Eb1/Ptgdr2/H2-Ob/Erap1/Lbr/Soat2/Ang/Hba-a1/B2m/H2-T26/Cd36/Fpr3/Tlr2/Crip1/H2-Q1	54
158	Typical1Up	GO:0043394	proteoglycan binding	13/1636	43/28407	5.25566202220502e-07	1.10476160874922e-05	7.79034757319327e-06	Fn1/Cfhr4/Ctsl/Cfh/Sdcbp/Ctsb/Ctss/Tnc/Ptprc/Hpse/Itgam/Nid1/Gpnmb	13
159	Typical1Up	GO:0001637	G protein-coupled chemoattractant receptor activity	10/1636	25/28407	5.74829646849925e-07	1.13860487741428e-05	8.02899709162851e-06	Ccr8/Cxcr4/Cxcr5/Cxcr6/Ccr2/Ackr3/Cxcr1/Ccr5/Ccr3/Cxcr3	10
160	Typical1Up	GO:0004950	chemokine receptor activity	10/1636	25/28407	5.74829646849925e-07	1.13860487741428e-05	8.02899709162851e-06	Ccr8/Cxcr4/Cxcr5/Cxcr6/Ccr2/Ackr3/Cxcr1/Ccr5/Ccr3/Cxcr3	10
161	Typical1Up	GO:0019957	C-C chemokine binding	10/1636	25/28407	5.74829646849925e-07	1.13860487741428e-05	8.02899709162851e-06	Ccr8/Cxcr4/Cxcr5/Cxcr6/Ccr2/Ackr3/Cxcr1/Ccr5/Ccr3/Cxcr3	10
162	Typical1Up	GO:0005164	tumor necrosis factor receptor binding	11/1636	32/28407	9.36002039272895e-07	1.79587848600359e-05	1.26638339840825e-05	Fasl/Tnfsf13b/Stat1/Tnfsf14/Traf6/Casp8/Cd40lg/Traf5/Erap1/Traf1/Tradd	11
163	Typical1Up	GO:0042169	SH2 domain binding	13/1636	45/28407	9.41528526642659e-07	1.79587848600359e-05	1.26638339840825e-05	Lck/Siglecg/Blnk/Syk/Jak2/Pirb/Slamf1/Lax1/Ptpn6/Shcbp1/Sh2b2/Sh3pxd2b/Pag1	13
164	Typical1Up	GO:0031406	carboxylic acid binding	32/1636	218/28407	1.09120121674337e-06	2.0435222786285e-05	1.44101213311565e-05	Folr2/Gpr31b/Hdc/Siglecf/Rara/Ugt1a10/Alox5ap/Mthfs/Gsta1/Pygl/Siglecg/Nos2/Crabp2/Mthfsl/Siglece/Ugt1a1/Sh3glb1/Dgat1/Furin/Nos3/Ido1/Pgd/Ass1/Sele/Id3/4931406B18Rik/Gstp3/Acoxl/Cd36/Castor1/Egln3/Cd22	32
165	Typical1Up	GO:0004869	cysteine-type endopeptidase inhibitor activity	13/1636	46/28407	1.24341285467937e-06	2.28699150057099e-05	1.61269712355032e-05	Ngp/Cast/Kng1/Cstb/Ltf/Stfa1/Kng2/Birc5/Csta3/Csta2/Stfa3/Cstdc5/Cst7	13
166	Typical1Up	GO:0043028	cysteine-type endopeptidase regulator activity involved in apoptotic process	15/1636	61/28407	1.36084827836453e-06	2.45907671353591e-05	1.73404489763902e-05	Tnfaip8/Naip5/Ctsl/Tnfsf14/Ctss/Rps27l/Naip6/4930486L24Rik/Prdx5/Birc3/Ctsh/Birc5/Serpinb9/Bcl10/Serpinb9b	15
167	Typical1Up	GO:0004197	cysteine-type endopeptidase activity	17/1636	79/28407	2.04916293689332e-06	3.63903073275883e-05	2.56610240736187e-05	Casp6/Ctsc/Casp7/Espl1/Ctsl/Ctsb/Casp1/Capn12/Ctss/Malt1/4930486L24Rik/Ctsh/Casp8/Lgmn/Ctsz/Cflar/Ctsw	17
168	Typical1Up	GO:0045309	protein phosphorylated amino acid binding	15/1636	64/28407	2.6138900710586e-06	4.56323181896672e-05	3.21781293314975e-05	Vav1/Stap1/Sh2d3c/Shc1/Lck/Grap2/Sh2d1b1/Syk/Pfn1/Samsn1/Sh3bp2/Plcg2/Ptpn6/Sla/Hck	15
169	Typical1Up	GO:0005525	GTP binding	44/1636	363/28407	2.72084468317989e-06	4.67078337279214e-05	3.29365409016513e-05	Arf6/Rigi/Rasl11a/Gimap4/Gimap7/Arl5c/Gnai3/Rhog/Ciita/Septin1/Irgc1/Lrrk1/Rhov/Rhoc/Samhd1/Gna15/Rap1b/Rab32/Ehd1/Rhoh/Arl11/Rnd3/Irgm2/Gimap3/Rap2c/Rab19/Rab20/Ehd2/Gbp9/Gbp5/Rras/Gimap9/Cgas/Ehd4/Rhoa/Gbp2b/Rab7b/Rab8b/Rrad/Gch1/Adss1/Rac2/Gimap6/Gna13	44
170	Typical1Up	GO:1901981	phosphatidylinositol phosphate binding	29/1636	199/28407	3.95702525566919e-06	6.68153444809715e-05	4.7115572500634e-05	Rcsd1/Snx18/Pla2g4a/Snx20/Sdcbp/Arap3/Kcnq1/Dapp1/Plekha4/Dab2/Pfn1/Dennd1c/Phlda1/Svil/Vill/Tirap/Btk/Cgas/Arhgap9/Arap1/Picalm/Gsdmc4/Gsdmd/Adap2/Gab2/Rubcnl/Plekhn1/Sh3pxd2b/Iqgap1	29
171	Typical1Up	GO:0005068	transmembrane receptor protein tyrosine kinase adaptor activity	7/1636	14/28407	4.97332368029661e-06	8.13098950905637e-05	5.73365637327429e-05	Stap1/Sh2d3c/Shc1/Dok2/Sh2b2/Gab2/Tradd	7
172	Typical1Up	GO:0050700	CARD domain binding	7/1636	14/28407	4.97332368029661e-06	8.13098950905637e-05	5.73365637327429e-05	Card9/Ripk2/Casp1/Irgm2/Bcl10/Card11/Nod1	7
173	Typical1Up	GO:0019001	guanyl nucleotide binding	45/1636	387/28407	6.34022446601307e-06	0.000100468172307592	7.08462328995792e-05	Arf6/Rigi/Rasl11a/Gimap4/Gimap7/Arl5c/Gnai3/Rhog/Ciita/Septin1/Irgc1/Lrrk1/Rhov/Rhoc/Samhd1/Gna15/Rap1b/Rab32/Ehd1/Rhoh/Arl11/Rnd3/Irgm2/Gimap3/Rap2c/Rab19/Rab20/Ehd2/Gbp9/Gbp5/Rras/Gimap9/Cgas/Ehd4/Rhoa/Gbp2b/Rab7b/Rab8b/Rrad/Gch1/Adss1/Rac2/Gimap6/Gna13/Sting1	45
174	Typical1Up	GO:0032561	guanyl ribonucleotide binding	45/1636	387/28407	6.34022446601307e-06	0.000100468172307592	7.08462328995792e-05	Arf6/Rigi/Rasl11a/Gimap4/Gimap7/Arl5c/Gnai3/Rhog/Ciita/Septin1/Irgc1/Lrrk1/Rhov/Rhoc/Samhd1/Gna15/Rap1b/Rab32/Ehd1/Rhoh/Arl11/Rnd3/Irgm2/Gimap3/Rap2c/Rab19/Rab20/Ehd2/Gbp9/Gbp5/Rras/Gimap9/Cgas/Ehd4/Rhoa/Gbp2b/Rab7b/Rab8b/Rrad/Gch1/Adss1/Rac2/Gimap6/Gna13/Sting1	45
175	Typical1Up	GO:0004713	protein tyrosine kinase activity	22/1636	132/28407	6.44936557942201e-06	0.000100649190103101	7.09738795821561e-05	Fes/Melk/Met/Txk/Epha2/Ripk2/Tec/Lck/Itk/Syk/Efemp1/Jak3/Map2k3/Bmx/Jak2/Prkcd/Lyn/Styk1/Btk/Csf1r/Hck/Eif2ak2	22
176	Typical1Up	GO:0003924	GTPase activity	38/1636	305/28407	6.70371996490732e-06	0.000103057187520217	7.26719053540621e-05	9930111J21Rik1/Arf6/Rasl11a/Gimap7/Arl5c/Gnai3/Rhog/Septin1/Irgc1/Gm5431/Rhov/Rhoc/Gna15/Gm4841/Rap1b/Rab32/Rhoh/Arl11/Rnd3/Irgm2/Rap2c/Gm12185/Rab19/Rab20/Gbp9/Gbp5/Rras/F830016B08Rik/Rhoa/Gbp2b/Rab7b/Rab8b/Rrad/Arhgdib/Gch1/Adss1/Rac2/Gna13	38
177	Typical1Up	GO:0035091	phosphatidylinositol binding	37/1636	294/28407	6.99518416699871e-06	0.000105956466058951	7.47163633936395e-05	Fes/Ceacam2/Rcsd1/Snx18/Tln1/Pla2g4a/Snx20/Wdfy1/Sdcbp/Arap3/Kcnq1/Dapp1/Plekha4/Dab2/Ceacam1/Pfn1/Dennd1c/Phlda1/Svil/Vill/Myo1e/Tirap/Btk/Cgas/Pxdc1/Arhgap9/Arap1/Picalm/Gsdmc4/Gsdmd/Adap2/Gab2/Plekhf2/Rubcnl/Plekhn1/Sh3pxd2b/Iqgap1	37
178	Typical1Up	GO:0042605	peptide antigen binding	16/1636	78/28407	7.82713508212272e-06	0.000116839842530238	8.23908956012918e-05	Tap2/H2-M3/H2-DMa/H2-Aa/H2-D1/H2-T24/H2-DMb1/H2-T22/H2-T23/H2-Oa/H2-DMb2/H2-Eb1/H2-Ob/B2m/H2-T26/H2-Q1	16
179	Typical1Up	GO:0005149	interleukin-1 receptor binding	7/1636	15/28407	8.85969057530359e-06	0.000130364018465181	9.19276164956312e-05	Il1b/Il1rap/Myd88/Il1rn/Irak4/Tlr9/Ticam2	7
180	Typical1Up	GO:0019209	kinase activator activity	23/1636	145/28407	9.38510293812266e-06	0.000136150084876991	9.60077246449909e-05	Igf1/Stap1/Trem2/Lgals9/Ccnb1/Hbegf/Cks2/Cd24a/Tgfbr2/Irgm2/Dbf4/Ltf/Bmp2/Malt1/Cd40lg/Btc/Nckap1l/Angpt4/P2rx7/Rgcc/Bcl10/Wnt11/Iqgap1	23
181	Typical1Up	GO:0035591	signaling adaptor activity	17/1636	88/28407	9.61000931819076e-06	0.000137476522190784	9.69430764554331e-05	Stap1/Sh2d3c/Akap13/Shc1/Ripk2/Blnk/Sh2d1b1/Nlrp1b/Nlrp1a/Lamp2/Dok2/Sh2b2/Gab2/Tradd/Aim2/Sting1/Iqgap1	17
182	Typical1Up	GO:0016209	antioxidant activity	17/1636	89/28407	1.12475845771176e-05	0.000158698796088098	0.000111908195504126	Mgst1/Alox5ap/Ambp/Gsta1/S100a9/Gsr/Prdx5/Trp53inp1/Gpx1/Prdx1/Hba-a1/Hba-a2/Gstp3/Txnrd1/Hbb-bs/Hbb-bt/Ptges	17
183	Typical1Up	GO:0008236	serine-type peptidase activity	29/1636	211/28407	1.25942126295169e-05	0.00017529782443787	0.000123613182281176	Prcp/C2/Ctsc/C1s1/Prss27/Prss57/C1rb/Mmp13/Ltf/Htra4/Prss39/C1rl/Ctsh/Plau/C1ra/Cfb/Furin/Klkb1/Cd5l/Adam17/Mmp9/Scpep1/C1s2/Ctse/Gzmf/Prss50/Plat/Gzmc/Tmprss4	29
184	Typical1Up	GO:0050135	NAD(P)+ nucleosidase activity	6/1636	11/28407	1.29936452914539e-05	0.000176098087502599	0.000124177496552676	Il1r1/Il1rl2/Il1rap/Cd38/Il18r1/Il1rl1	6
185	Typical1Up	GO:0061809	NAD+ nucleotidase, cyclic ADP-ribose generating	6/1636	11/28407	1.29936452914539e-05	0.000176098087502599	0.000124177496552676	Il1r1/Il1rl2/Il1rap/Cd38/Il18r1/Il1rl1	6
186	Typical1Up	GO:0048029	monosaccharide binding	17/1636	92/28407	1.77575780501819e-05	0.000237536433658278	0.000167501419748811	Hk2/Mrc1/Mgl2/Siglecf/Pygl/Eng/Clec10a/Clec4n/Clec4a3/Hk3/Clec4a1/Siglece/Clec4a4/Lgals1/Clec4a2/Lgals3/Egln3	17
187	Typical1Up	GO:0004252	serine-type endopeptidase activity	27/1636	194/28407	1.96841457726386e-05	0.00025749659221523	0.000181576544331639	C2/Ctsc/C1s1/Prss27/Prss57/C1rb/Mmp13/Ltf/Htra4/Prss39/C1rl/Ctsh/Plau/C1ra/Cfb/Furin/Klkb1/Cd5l/Adam17/Mmp9/C1s2/Ctse/Gzmf/Prss50/Plat/Gzmc/Tmprss4	27
188	Typical1Up	GO:0017171	serine hydrolase activity	29/1636	216/28407	1.97497386262167e-05	0.00025749659221523	0.000181576544331639	Prcp/C2/Ctsc/C1s1/Prss27/Prss57/C1rb/Mmp13/Ltf/Htra4/Prss39/C1rl/Ctsh/Plau/C1ra/Cfb/Furin/Klkb1/Cd5l/Adam17/Mmp9/Scpep1/C1s2/Ctse/Gzmf/Prss50/Plat/Gzmc/Tmprss4	29
189	Typical1Up	GO:0044389	ubiquitin-like protein ligase binding	41/1636	358/28407	2.29579255417339e-05	0.00029516674176975	0.000208140063179487	Ube2c/Actg1/Ggn/Hif1a/Rigi/Rela/Trib3/Stat1/Ccnb1/Tnfrsf14/Rnf186/Ikbke/Cxcr4/Mc1r/Syk/Sh3kbp1/Mdm2/Mid1/Arrb2/Laptm5/Jun/Ube2l6/Traf6/Ripk1/Casp8/Lyn/Tnfrsf1b/Dtx3l/Per1/Traf5/Traf1/Cd40/Hspa1a/Aicda/Ltbr/Bcl10/Txnip/Parp9/Hspa1b/Pml/Sting1	41
190	Typical1Up	GO:0015026	coreceptor activity	11/1636	43/28407	2.32121418284949e-05	0.00029516674176975	0.000208140063179487	Lilra6/Il2rb/Il1rap/Eng/Pira13/Cd4/Cxcr6/Il2rg/Ackr3/Nradd/Cd22	11
191	Typical1Up	GO:0043274	phospholipase binding	9/1636	29/28407	2.38485042172126e-05	0.000299560479801572	0.000211238355710869	Met/Lck/Blnk/Was/Syk/Tespa1/Btk/Lmnb1/Sele	9
192	Typical1Up	GO:0061133	endopeptidase activator activity	7/1636	17/28407	2.41738396799563e-05	0.000299988612895843	0.000211540258454913	Vsir/Nlrp1b/Nlrp1a/Nlrc4/Psme1/Psme2/Aim2	7
193	Typical1Up	GO:0003953	NAD+ nucleosidase activity	6/1636	12/28407	2.47157150493859e-05	0.000303061744057946	0.000213707310577397	Il1r1/Il1rl2/Il1rap/Cd38/Il18r1/Il1rl1	6
194	Typical1Up	GO:0016763	pentosyltransferase activity	12/1636	52/28407	3.06505831799963e-05	0.000371412949122308	0.000261905912002445	Art3/Parp12/Lacc1/Zc3hav1/Pnp2/Pnp/Parp14/Parp10/Art5/Aprt/Parp9/Nampt	12
195	Typical1Up	GO:0004601	peroxidase activity	13/1636	61/28407	3.57583862582736e-05	0.000428269044721184	0.000301998610993987	Mgst1/Alox5ap/Gsta1/Prdx5/Gpx1/Prdx1/Hba-a1/Hba-a2/Gstp3/Txnrd1/Hbb-bs/Hbb-bt/Ptges	13
196	Typical1Up	GO:0046703	natural killer cell lectin-like receptor binding	11/1636	45/28407	3.68311910750597e-05	0.000436047434566799	0.000307483627849863	Clec2e/Raet1d/H2-D1/Clec2i/H2-T22/Ulbp1/H2-T23/Ptpn6/Clec2d/H2-Q1/Raet1e	11
197	Typical1Up	GO:0008301	DNA binding, bending	7/1636	18/28407	3.75885839032256e-05	0.000439957288867299	0.000310240704464422	Trex1/Hmga2/Hmga1/Hmga1b/Top2a/Hhex/Hmgb2	7
198	Typical1Up	GO:0043236	laminin binding	9/1636	31/28407	4.32378623969162e-05	0.000499631830477819	0.000352320861553087	Plekha2/Itgb1/Ctss/Tinagl1/Lgals1/Nid1/Itga9/Thbs1/Lgals3	9
199	Typical1Up	GO:0033691	sialic acid binding	6/1636	13/28407	4.3657150235926e-05	0.000499631830477819	0.000352320861553087	Siglecf/Siglecg/Siglece/Sele/4931406B18Rik/Cd22	6
200	Typical1Up	GO:0016684	oxidoreductase activity, acting on peroxide as acceptor	13/1636	63/28407	5.12031072764342e-05	0.000579551653788212	0.000408677200933946	Mgst1/Alox5ap/Gsta1/Prdx5/Gpx1/Prdx1/Hba-a1/Hba-a2/Gstp3/Txnrd1/Hbb-bs/Hbb-bt/Ptges	13
201	Typical1Up	GO:0017124	SH3 domain binding	20/1636	130/28407	5.47944344157292e-05	0.000612266683422363	0.00043174656265859	Adam12/Ostf1/Hcls1/Was/Vasp/Wipf1/Sh3kbp1/Sh3bp2/Plscr1/Cyba/Sh3bp1/Cd3e/Lyn/Ptpn6/Sh2d2a/Gpx1/Adam17/Picalm/Mical1/Wasf2	20
202	Typical1Up	GO:0001664	G protein-coupled receptor binding	38/1636	335/28407	5.52823316099803e-05	0.000612266683422363	0.00043174656265859	Myh9/Cklf/Fcgr1/Stat1/Cxcl3/Qrfp/Gnai3/Adora2a/Sdcbp/Ucn2/Cxcl13/Ccl9/Avpr1a/Gna15/Cxcl2/Nmb/Edn1/Adrb2/Jak2/Insl3/Arrb2/Nherf1/Cxcl9/Prok2/Flna/Cxcl16/Arap1/Hspa1a/Hba-a1/Hba-a2/Ccl19/Pf4/Mrap/Hspa1b/Gna13/Wnt11/Gphb5/S1pr2	38
203	Typical1Up	GO:1901681	sulfur compound binding	35/1636	301/28407	6.47630359625407e-05	0.000709637521717201	0.00050040867653027	Fn1/Cfhr4/Bmp7/Lipg/Cd34/Fstl1/Ambp/Cfh/Hbegf/Cxcl13/Gns/Prss57/P2rx1/Acp5/Adgre5/Ltf/Rrm2/Soat1/Ptprc/Postn/Itgam/Adamts5/Furin/Fbn1/Gpnmb/Thbs1/Soat2/Ang/Ccn2/Pf4/Gstp3/Thbs2/Fth1/Cfhr2/Ftl1	35
204	Typical1Up	GO:0051219	phosphoprotein binding	18/1636	112/28407	7.10628938782826e-05	0.000770471375732958	0.00054330633546831	Vav1/Stap1/Sh2d3c/Shc1/Lck/Grap2/Sh2d1b1/Syk/Pfn1/Samsn1/Sh3bp2/Mid1/Lyn/Plcg2/Ptpn6/Sla/Hck/Plat	18
205	Typical1Up	GO:0019865	immunoglobulin binding	8/1636	26/28407	7.2971231515136e-05	0.000782920504797814	0.00055208497527899	Lilra6/Fcgr1/Ambp/Fcer1g/Pira13/Cd4/Vwf/Lgals3	8
206	Typical1Up	GO:0042805	actinin binding	10/1636	41/28407	8.45967743655733e-05	0.00089829564532516	0.000633443020208851	Rara/Rela/Micall2/Adora2a/Itgb1/Pdlim7/Nfkb1/Pdlim1/Pdlim4/Pdlim5	10
207	Typical1Up	GO:0043027	cysteine-type endopeptidase inhibitor activity involved in apoptotic process	9/1636	34/28407	9.61792317930696e-05	0.00101086335455981	0.000712821374191386	Tnfaip8/Naip5/Tnfsf14/Naip6/Prdx5/Birc3/Birc5/Serpinb9/Serpinb9b	9
208	Typical1Up	GO:0044548	S100 protein binding	6/1636	15/28407	0.000115210239870878	0.00118666547067004	0.00083679016327269	S100a11/Ezr/Ager/Anxa11/Ahnak/Iqgap1	6
209	Typical1Up	GO:0050664	oxidoreductase activity, acting on NAD(P)H, oxygen as acceptor	6/1636	15/28407	0.000115210239870878	0.00118666547067004	0.00083679016327269	Ncf2/Cyba/Kmo/Cybb/Mical1/Txnrd1	6
210	Typical1Up	GO:0005096	GTPase activator activity	29/1636	238/28407	0.000117145689338079	0.00119465405958635	0.000842423404307188	Gmip/Rgs18/Acap1/Arhgap30/Plekhg6/Sipa1/Arap3/Arhgap28/Dock2/Rin3/Rgs16/Tagap/Depdc1a/Arhgap4/Jun/Arhgap25/Sh3bp1/Tbc1d2/Rinl/Nckap1l/Arhgap9/Arap1/Arhgap45/Rasal3/Adap2/Arhgdib/Iqgap3/Wnt11/Iqgap1	29
211	Typical1Up	GO:0016505	peptidase activator activity involved in apoptotic process	8/1636	28/28407	0.00013093630524828	0.00131188515882209	0.000925090198862792	Ctsc/Ctsl/Pycard/Ctss/Rps27l/4930486L24Rik/Ctsh/Bcl10	8
212	Typical1Up	GO:0001217	DNA-binding transcription repressor activity	38/1636	349/28407	0.000131188515882209	0.00131188515882209	0.000925090198862792	Skil/Zfp457/Mxd3/Hif1a/Zfp217/Rara/Ikzf1/Rela/Snai1/Tbx21/Lrrfip1/Gfi1/Zfp729a/Nfatc4/Nfatc1/Mxd1/Jdp2/Bach1/Tcf7/Glis3/Nfkb1/Tbx15/Hic1/Tgif1/Jun/Spi1/Elk3/Crem/Nfil3/Helt/Etv6/Ets2/Rest/Hhex/Prdm1/Bhlhe40/Tbx3/Bcl6b	38
213	Typical1Up	GO:0030695	GTPase regulator activity	44/1636	429/28407	0.000160887363792527	0.00157822842577431	0.00111290507285056	Gmip/Vav1/Gpsm3/Spata13/Fgd3/Rgs18/Sh2d3c/Akap13/Acap1/Arhgap30/Plekhg6/Psd4/Sipa1/Arap3/Rasgrp4/Dennd2d/Arhgap28/Dock2/Rin3/Rgs16/Rabgef1/Tagap/Dennd1c/Depdc1a/Arhgap4/Jun/Arhgap25/Sh3bp1/Gbp5/Tbc1d2/Rinl/Nckap1l/Cyth4/Arhgap9/Arap1/Arhgap45/Rasal3/Adap2/Arhgdib/Iqgap3/Dock10/Dock8/Wnt11/Iqgap1	44
214	Typical1Up	GO:0060589	nucleoside-triphosphatase regulator activity	44/1636	429/28407	0.000160887363792527	0.00157822842577431	0.00111290507285056	Gmip/Vav1/Gpsm3/Spata13/Fgd3/Rgs18/Sh2d3c/Akap13/Acap1/Arhgap30/Plekhg6/Psd4/Sipa1/Arap3/Rasgrp4/Dennd2d/Arhgap28/Dock2/Rin3/Rgs16/Rabgef1/Tagap/Dennd1c/Depdc1a/Arhgap4/Jun/Arhgap25/Sh3bp1/Gbp5/Tbc1d2/Rinl/Nckap1l/Cyth4/Arhgap9/Arap1/Arhgap45/Rasal3/Adap2/Arhgdib/Iqgap3/Dock10/Dock8/Wnt11/Iqgap1	44
215	Typical1Up	GO:0016722	oxidoreductase activity, acting on metal ions	6/1636	16/28407	0.000175357184085759	0.0017039424491352	0.00120155369433142	Cp/Frrs1/Steap3/Steap4/Hephl1/Fth1	6
216	Typical1Up	GO:0071949	FAD binding	10/1636	45/28407	0.000195060180286937	0.00186029616384764	0.00131180822999987	Ero1a/Steap3/Sqor/Kmo/Xdh/Steap4/Qsox1/Mical1/Acoxl/Txnrd1	10
217	Typical1Up	GO:0140313	molecular sequestering activity	10/1636	45/28407	0.000195060180286937	0.00186029616384764	0.00131180822999987	Tnfaip8/Sdcbp/C1rb/Nfkb1/Laptm5/Spi1/C1ra/Tmc8/Fth1/Castor1	10
218	Typical1Up	GO:0050660	flavin adenine dinucleotide binding	15/1636	91/28407	0.000208084758866831	0.0019663055195673	0.00138656188911746	Ero1a/Steap3/Nos2/Gsr/Sqor/Kmo/Xdh/Nos3/Steap4/Aifm2/Cybb/Qsox1/Mical1/Acoxl/Txnrd1	15
219	Typical1Up	GO:0005035	death receptor activity	5/1636	11/28407	0.000217076964019988	0.00201431777423953	0.0014204182567453	Tnfrsf23/Tnfrsf4/Nradd/Tnfrsf1b/Tnfrsf11a	5
220	Typical1Up	GO:0005041	low-density lipoprotein particle receptor activity	5/1636	11/28407	0.000217076964019988	0.00201431777423953	0.0014204182567453	Olr1/Cxcl16/Lrp10/Stab1/Cd36	5
221	Typical1Up	GO:0003950	NAD+ ADP-ribosyltransferase activity	7/1636	23/28407	0.000224495336205076	0.00206455532402883	0.00145584381561563	Art3/Parp12/Zc3hav1/Parp14/Parp10/Art5/Parp9	7
222	Typical1Up	GO:0030971	receptor tyrosine kinase binding	14/1636	82/28407	0.000229408455812113	0.00209106822554404	0.00147453967871782	Itgax/Ptpn1/Stap1/Sh2d3c/Shc1/Gdnf/Anxa5/Ptpn2/Angpt4/Dok2/Sh2b2/Gab2/Tradd/Cd2	14
223	Typical1Up	GO:0031267	small GTPase binding	33/1636	297/28407	0.000242784840101764	0.00219358232723524	0.00154682862114697	Fmnl3/Rab11fip1/Micall2/Akap13/Unc13d/Was/Cdc42ep5/Diaph1/Myo1c/Dock2/Rin3/Pfn1/Ehd1/Rabgef1/Fmnl1/Ncf2/Pkn3/Sytl3/Rinl/Atp7a/Flna/Kntc1/Birc5/Fmnl2/Picalm/Prkch/Arhgdib/Mical1/Iqgap3/Dock10/Rilpl2/Abca1/Iqgap1	33
224	Typical1Up	GO:0005200	structural constituent of cytoskeleton	13/1636	73/28407	0.000246938895419312	0.00221171358505992	0.0015596140763325	Lmna/Actr3/Actg1/Tln1/Arpc2/Plec/Tpm2/Vim/Arpc1b/Lmnb1/Actb/Arpc3/Arpc5	13
225	Typical1Up	GO:0030228	lipoprotein particle receptor activity	6/1636	17/28407	0.000257820826488923	0.0022892711317551	0.00161430463046604	Olr1/Lsr/Cxcl16/Lrp10/Stab1/Cd36	6
226	Typical1Up	GO:0008201	heparin binding	23/1636	179/28407	0.000263887114285211	0.00232310878387835	0.00163816562174355	Fn1/Cfhr4/Bmp7/Lipg/Fstl1/Cfh/Hbegf/Cxcl13/Prss57/Ltf/Ptprc/Postn/Itgam/Adamts5/Furin/Fbn1/Gpnmb/Thbs1/Ang/Ccn2/Pf4/Thbs2/Cfhr2	23
227	Typical1Up	GO:0030295	protein kinase activator activity	19/1636	135/28407	0.000274928086926966	0.00239979601300657	0.0016922424619055	Igf1/Stap1/Lgals9/Ccnb1/Hbegf/Cks2/Cd24a/Irgm2/Dbf4/Ltf/Bmp2/Cd40lg/Btc/Nckap1l/Angpt4/P2rx7/Rgcc/Wnt11/Iqgap1	19
228	Typical1Up	GO:0031625	ubiquitin protein ligase binding	36/1636	338/28407	0.000298111008468965	0.00256434875345427	0.00180827863043786	Actg1/Ggn/Hif1a/Rigi/Rela/Trib3/Tnfrsf14/Rnf186/Ikbke/Cxcr4/Mc1r/Syk/Sh3kbp1/Mdm2/Mid1/Arrb2/Laptm5/Jun/Ube2l6/Traf6/Ripk1/Casp8/Lyn/Tnfrsf1b/Per1/Traf5/Traf1/Cd40/Hspa1a/Aicda/Ltbr/Bcl10/Txnip/Hspa1b/Pml/Sting1	36
229	Typical1Up	GO:0001530	lipopolysaccharide binding	9/1636	39/28407	0.000299487563074433	0.00256434875345427	0.00180827863043786	Trem2/Ptafr/Tlr4/Ltf/Ly96/P2rx7/Ninj1/Camp/Tlr2	9
230	Typical1Up	GO:0035173	histone kinase activity	7/1636	24/28407	0.000301248737056279	0.00256434875345427	0.00180827863043786	Bub1/Cdk1/Jak2/Chek1/Cdk2/Aurkb/Haspin	7
231	Typical1Up	GO:0005546	phosphatidylinositol-4,5-bisphosphate binding	15/1636	95/28407	0.000337606285468503	0.00285028257403736	0.00200990799804372	Snx18/Snx20/Sdcbp/Kcnq1/Plekha4/Dab2/Pfn1/Svil/Vill/Tirap/Cgas/Picalm/Gsdmc4/Gsdmd/Adap2	15
232	Typical1Up	GO:0030169	low-density lipoprotein particle binding	6/1636	18/28407	0.000367936947781771	0.00308109801800995	0.00217267003824922	Trem2/Scarf1/Lsr/Thbs1/Stab1/Cd36	6
233	Typical1Up	GO:0001227	DNA-binding transcription repressor activity, RNA polymerase II-specific	36/1636	343/28407	0.000394179236659596	0.00327423075612406	0.00230885970539152	Skil/Zfp457/Mxd3/Zfp217/Ikzf1/Rela/Snai1/Tbx21/Lrrfip1/Gfi1/Zfp729a/Nfatc4/Nfatc1/Mxd1/Jdp2/Bach1/Tcf7/Glis3/Nfkb1/Tbx15/Hic1/Tgif1/Jun/Spi1/Elk3/Crem/Nfil3/Helt/Etv6/Ets2/Rest/Hhex/Prdm1/Bhlhe40/Tbx3/Bcl6b	36
234	Typical1Up	GO:1990404	NAD+-protein ADP-ribosyltransferase activity	7/1636	25/28407	0.000397713075398388	0.0032743567658399	0.00230894856252379	Art3/Parp12/Zc3hav1/Parp14/Parp10/Art5/Parp9	7
235	Typical1Up	GO:0016757	glycosyltransferase activity	30/1636	268/28407	0.00040055238106391	0.0032743567658399	0.00230894856252379	Ugt1a10/Art3/Parp12/Gba1/Pygl/Lacc1/Fut4/Zc3hav1/Galnt6/Gcnt7/Ggta1/Pnp2/Pnp/Gcnt1/B3gnt8/Ugt1a1/Parp14/Gcnt2/Ugt1a5/St3gal1/Hexb/Parp10/Art5/B4galt1/Has2/Aprt/Parp9/Nampt/Mfng/Ugt1a6b	30
236	Typical1Up	GO:0005537	mannose binding	8/1636	33/28407	0.00045219111829963	0.0036673767862096	0.00258609093764397	Mrc1/Mgl2/Clec10a/Clec4n/Clec4a3/Clec4a1/Clec4a4/Clec4a2	8
237	Typical1Up	GO:0070513	death domain binding	5/1636	13/28407	0.000548740797333049	0.00438141876940342	0.00308960546846025	Mcl1/Irgm2/Ripk1/Dap/Tradd	5
238	Typical1Up	GO:0097677	STAT family protein binding	5/1636	13/28407	0.000548740797333049	0.00438141876940342	0.00308960546846025	Ptpn2/Spi1/Cebpa/Dtx3l/Parp9	5
239	Typical1Up	GO:0016799	hydrolase activity, hydrolyzing N-glycosyl compounds	8/1636	34/28407	0.000561733237224727	0.00445065564878053	0.00313842861283451	Il1r1/Il1rl2/Il1rap/Cd38/Il18r1/Man2a1/Neil3/Il1rl1	8
240	Typical1Up	GO:0033293	monocarboxylic acid binding	14/1636	90/28407	0.00061403162907585	0.00482788227441317	0.00340443410254991	Gpr31b/Rara/Ugt1a10/Alox5ap/Gsta1/Pygl/Crabp2/Ugt1a1/Sh3glb1/Dgat1/Id3/Gstp3/Acoxl/Cd36	14
241	Typical1Up	GO:0016667	oxidoreductase activity, acting on a sulfur group of donors	10/1636	52/28407	0.000670205111759916	0.00522963079630843	0.00368773147619092	Ero1a/Txn1/P4hb/Gsr/Sqor/Glrx/Qsox1/Ifi30/Msrb1/Txnrd1	10
242	Typical1Up	GO:0005080	protein kinase C binding	11/1636	62/28407	0.00075029422516018	0.00576718695458944	0.00406679509316987	Ugt1a10/Itgb3/Sdc4/Prkd2/Plek/Itgav/Pdlim5/Flna/Top2a/Adcy4/Tirap	11
243	Typical1Up	GO:0005504	fatty acid binding	11/1636	62/28407	0.00075029422516018	0.00576718695458944	0.00406679509316987	Gpr31b/Ugt1a10/Alox5ap/Gsta1/Crabp2/Sh3glb1/Dgat1/Id3/Gstp3/Acoxl/Cd36	11
244	Typical1Up	GO:0005544	calcium-dependent phospholipid binding	10/1636	53/28407	0.000783983328096475	0.00598150242918052	0.00421792199911554	Syt8/Pla2g4a/Anxa5/Anxa1/Anxa4/Anxa11/Sytl3/Anxa3/Syt6/Cpne2	10
245	Typical1Up	GO:0003725	double-stranded RNA binding	13/1636	82/28407	0.000789901456232638	0.00598234191117365	0.00421851396904427	Actn1/Rigi/Nlrp1b/Dhx58/Nlrp1a/Tlr8/Oas2/Vim/Oas3/Hspa1a/Msn/Ifih1/Eif2ak2	13
246	Typical1Up	GO:0042301	phosphate ion binding	5/1636	14/28407	0.00081322456243327	0.00608075326130131	0.00428790981123956	Stat5a/Rela/Gng12/Pnp2/Pnp	5
247	Typical1Up	GO:0019887	protein kinase regulator activity	26/1636	230/28407	0.000814702864135515	0.00608075326130131	0.00428790981123956	Igf1/Stap1/Lgals9/Trib3/Ccnb1/Hbegf/Cks2/Cd24a/Nos2/Ccnb2/Irgm2/Dbf4/Ltf/Bmp2/Cd40lg/Btc/Nckap1l/Angpt4/Ccnl1/Prkch/P2rx7/Rgcc/Inka1/Rac2/Wnt11/Iqgap1	26
248	Typical1Up	GO:0072341	modified amino acid binding	14/1636	93/28407	0.000858137827795316	0.00634471848113867	0.00447404777923933	Folr2/Trem2/Mthfs/Syt8/Tln1/Anxa5/Trim72/Mthfsl/Syt6/Gsdmc4/Timd4/Gsdmd/Thbs1/Plekhn1	14
249	Typical1Up	GO:0042287	MHC protein binding	11/1636	63/28407	0.000862388919766421	0.00634471848113867	0.00447404777923933	Tap2/Klrd1/H2-D1/H2-T22/Marchf1/Cd4/Pirb/H2-T23/Lag3/Pilra/H2-Q1	11
250	Typical1Up	GO:0005516	calmodulin binding	23/1636	195/28407	0.000891278538547945	0.0065107581184708	0.00459113244940711	Myh9/Mapkapk3/Ceacam2/Adora2a/Myo1f/Kcnq1/Myo1c/Itpkc/Ceacam1/Nos2/Cnn2/Myo1e/Mapkapk2/Nos3/Marcksl1/Rrad/Iqgap3/Orai1/Aspm/Mylk2/Kcnn4/Cnn3/Iqgap1	23
251	Typical1Up	GO:0004674	protein serine/threonine kinase activity	42/1636	441/28407	0.00101728643961125	0.00737890868168722	0.00520331833455716	Mapkapk3/Melk/Map3k14/Ripk2/Ciita/Riok3/Eng/Lrrk1/Ikbke/Htatip2/Prkd2/Syk/Bub1/Irak3/Irak4/Trpm6/Tgfbr2/Cdk1/Map2k3/Dbf4/Prkcd/Pkn3/Mapk13/Map4k1/Dyrk4/Ripk1/Nuak2/Mapkapk2/Ripk3/Prkch/Cdk6/Chek1/Map3k8/Bmp2k/Acvrl1/Pik3cg/Eif2ak2/Cdk2/Aurkb/Mylk2/Pbk/Haspin	42
252	Typical1Up	GO:0051427	hormone receptor binding	7/1636	29/28407	0.00105478860635141	0.00759742842337028	0.00535740992552427	Ucn2/Gnrh1/Jak3/Nppb/Jak2/Socs2/Gphb5	7
253	Typical1Up	GO:0016798	hydrolase activity, acting on glycosyl bonds	18/1636	139/28407	0.00107064570681851	0.00765809081960459	0.00540018667912843	Il1r1/Gba1/Il1rl2/Lyz2/Gla/Il1rap/Cd38/Gusb/Smpdl3b/Mgam/Hpse/Il18r1/Man2a1/Hexb/Edem1/Neil3/Il1rl1/Lyz1	18
254	Typical1Up	GO:0046332	SMAD binding	13/1636	85/28407	0.00111510016476649	0.00792105634282405	0.00558561970010076	Skil/Hmga2/Dab2/Tgfbr2/Col5a2/Bmp2/Tgif1/Jun/Flna/Col3a1/Rgcc/Acvrl1/Pml	13
255	Typical1Up	GO:0045236	CXCR chemokine receptor binding	5/1636	15/28407	0.00116223172371447	0.00814352840425782	0.00574249831266009	Cxcl3/Cxcl13/Cxcl2/Cxcl9/Pf4	5
256	Typical1Up	GO:0046935	1-phosphatidylinositol-3-kinase regulator activity	5/1636	15/28407	0.00116223172371447	0.00814352840425782	0.00574249831266009	Socs1/Cish/Pik3r6/Pik3r5/Socs2	5
257	Typical1Up	GO:0004867	serine-type endopeptidase inhibitor activity	17/1636	129/28407	0.00119662974180858	0.00832789617610023	0.00587250726776613	Itih2/Ambp/Slpi/Itih1/Serpinh1/Wfikkn1/Wfdc17/Furin/Serpinb6b/Serpinf1/Tfpi/Serpinb9/Cd109/Serping1/Wfdc18/Serpinb9b/Spink2	17
258	Typical1Up	GO:0008009	chemokine activity	9/1636	47/28407	0.00127189462827324	0.00879229172564723	0.00619998087960816	Cklf/Cxcl3/Cxcl13/Ccl9/Cxcl2/Cxcl9/Cxcl16/Ccl19/Pf4	9
259	Typical1Up	GO:0043325	phosphatidylinositol-3,4-bisphosphate binding	7/1636	30/28407	0.00130811747436007	0.00892292052046935	0.00629209520605401	Plekha2/Arap3/Dapp1/Plekha4/Plek/Adap2/Gab2	7
260	Typical1Up	GO:0051393	alpha-actinin binding	7/1636	30/28407	0.00130811747436007	0.00892292052046935	0.00629209520605401	Rara/Adora2a/Itgb1/Pdlim7/Pdlim1/Pdlim4/Pdlim5	7
261	Typical1Up	GO:0004222	metalloendopeptidase activity	16/1636	119/28407	0.00132885904369632	0.00900476851978424	0.00634981121987852	Adam12/Adam30/Mmp19/Mmp12/Adamts14/Mmp3/Adam8/Mmp27/Adamts12/Adamts7/Mmp13/Adamts5/Mmp25/Adam17/Mmp9/Mmp14	16
262	Typical1Up	GO:1902936	phosphatidylinositol bisphosphate binding	16/1636	120/28407	0.00145298949132977	0.00978156324228541	0.00689757653262844	Snx18/Snx20/Sdcbp/Kcnq1/Plekha4/Dab2/Pfn1/Svil/Vill/Tirap/Cgas/Picalm/Gsdmc4/Gsdmd/Adap2/Sh3pxd2b	16
263	Typical1Up	GO:0022829	wide pore channel activity	8/1636	39/28407	0.00147347973449477	0.00985509173071176	0.00694942595216261	Prf1/Gjb3/Bak1/Gsdmc4/Gja4/Gsdmd/Gjb5/Gjb2	8
264	Typical1Up	GO:0000979	RNA polymerase II core promoter sequence-specific DNA binding	6/1636	23/28407	0.00156104044648761	0.0102412207635812	0.00722170907191722	Rela/Stat1/Hmga1/Rest/H3f3a/H3f3b	6
265	Typical1Up	GO:0001846	opsonin binding	6/1636	23/28407	0.00156104044648761	0.0102412207635812	0.00722170907191722	Cfhr4/Cfh/Cd93/Itgav/Itgam/Cfhr2	6
266	Typical1Up	GO:0009931	calcium-dependent protein serine/threonine kinase activity	6/1636	23/28407	0.00156104044648761	0.0102412207635812	0.00722170907191722	Mapkapk3/Prkd2/Prkcd/Pkn3/Mapkapk2/Prkch	6
267	Typical1Up	GO:0051861	glycolipid binding	7/1636	31/28407	0.00160660042540737	0.0103424902385599	0.00729312035217818	Clec4e/Trem2/Ceacam2/Lamc1/Ceacam1/Cln3/Lyn	7
268	Typical1Up	GO:0071813	lipoprotein particle binding	7/1636	31/28407	0.00160660042540737	0.0103424902385599	0.00729312035217818	Trem2/Scarf1/Lsr/Thbs1/Stab1/Cd36/Abca1	7
269	Typical1Up	GO:0071814	protein-lipid complex binding	7/1636	31/28407	0.00160660042540737	0.0103424902385599	0.00729312035217818	Trem2/Scarf1/Lsr/Thbs1/Stab1/Cd36/Abca1	7
270	Typical1Up	GO:0043539	protein serine/threonine kinase activator activity	11/1636	68/28407	0.00165080604700217	0.0105610573193306	0.00744724532482181	Igf1/Lgals9/Ccnb1/Cks2/Irgm2/Dbf4/Ltf/Bmp2/Cd40lg/P2rx7/Iqgap1	11
271	Typical1Up	GO:0004028	3-chloroallyl aldehyde dehydrogenase activity	4/1636	10/28407	0.00173843670827389	0.0109852135553504	0.0077463437436809	Aldh3b3/Aldh3b1/Aldh1a2/Aldh1a3	4
272	Typical1Up	GO:0004726	non-membrane spanning protein tyrosine phosphatase activity	4/1636	10/28407	0.00173843670827389	0.0109852135553504	0.0077463437436809	Ptpn1/Ptpn2/Ptpn18/Ptpn6	4
273	Typical1Up	GO:0001786	phosphatidylserine binding	11/1636	69/28407	0.00186350422900201	0.0117037155845858	0.00825300332484842	Trem2/Syt8/Tln1/Anxa5/Trim72/Syt6/Gsdmc4/Timd4/Gsdmd/Thbs1/Plekhn1	11
274	Typical1Up	GO:0010857	calcium-dependent protein kinase activity	6/1636	24/28407	0.00198097101629805	0.0123660614956787	0.00872006380380004	Mapkapk3/Prkd2/Prkcd/Pkn3/Mapkapk2/Prkch	6
275	Typical1Up	GO:0051020	GTPase binding	33/1636	337/28407	0.00214130391692571	0.0132864038218885	0.00936905328268067	Fmnl3/Rab11fip1/Micall2/Akap13/Unc13d/Was/Cdc42ep5/Diaph1/Myo1c/Dock2/Rin3/Pfn1/Ehd1/Rabgef1/Fmnl1/Ncf2/Pkn3/Sytl3/Rinl/Atp7a/Flna/Kntc1/Birc5/Fmnl2/Picalm/Prkch/Arhgdib/Mical1/Iqgap3/Dock10/Rilpl2/Abca1/Iqgap1	33
276	Typical1Up	GO:0004725	protein tyrosine phosphatase activity	13/1636	92/28407	0.00232381796689405	0.014247217297029	0.0100465814358201	Ptpn1/Ptprj/Dusp2/Dusp16/Cdkn3/Ptpn2/Ptprc/Cdc14a/Acp3/Ptpn18/Dusp1/Ptpn6/Ptp4a1	13
277	Typical1Up	GO:0048306	calcium-dependent protein binding	13/1636	92/28407	0.00232381796689405	0.014247217297029	0.0100465814358201	S100a11/S100a2/Syt8/S100a9/Anxa1/Anxa4/Anxa11/Mmp13/Cd177/Cln3/Anxa3/Syt6/Mgp	13
278	Typical1Up	GO:0005507	copper ion binding	11/1636	71/28407	0.0023558664473077	0.0143582392942422	0.0101248698140287	Cp/Lacc1/Loxl4/Loxl1/Atp7a/Lox/Il1a/P2rx7/Ang/Hephl1/Loxl2	11
279	Typical1Up	GO:0005112	Notch binding	6/1636	25/28407	0.0024809472081611	0.0149437171017891	0.0105377259072401	Egfl7/Tcim/Notch1/Jag1/Notch4/Adam17	6
280	Typical1Up	GO:0140311	protein sequestering activity	6/1636	25/28407	0.0024809472081611	0.0149437171017891	0.0105377259072401	Sdcbp/Nfkb1/Laptm5/Spi1/Tmc8/Castor1	6
281	Typical1Up	GO:0032393	MHC class I receptor activity	4/1636	11/28407	0.00260778513356184	0.0154368890090155	0.0108854914831075	Lilra6/Pira13/Pirb/Ctsh	4
282	Typical1Up	GO:0042609	CD4 receptor binding	4/1636	11/28407	0.00260778513356184	0.0154368890090155	0.0108854914831075	Lck/Plscr1/H2-Eb1/Cd22	4
283	Typical1Up	GO:0062061	TAP complex binding	4/1636	11/28407	0.00260778513356184	0.0154368890090155	0.0108854914831075	H2-D1/Tapbp/H2-Q1/Tapbpl	4
284	Typical1Up	GO:0061629	RNA polymerase II-specific DNA-binding transcription factor binding	36/1636	382/28407	0.00266284409061217	0.0156727395047459	0.0110518040452475	Hif1a/Hmga2/Cd34/Rela/Stat1/Klf4/Srarp/Sp100/Hcls1/Hmga1/Hmga1b/Nfatc1/Anxa4/Rbbp8/Ets1/Rbpj/Ptpn2/Wwp2/Nfkbid/Jun/Spi1/Notch2/Gata2/Ets2/Rest/Cebpa/Id2/Dtx3l/Actb/Hspa1a/Bhlhe40/Tbx3/Bcl10/Parp9/Hspa1b/Sting1	36
285	Typical1Up	GO:0005179	hormone activity	17/1636	139/28407	0.00269757305605773	0.0157869332257924	0.0111323289992813	Igf1/Qrfp/Retnla/Galp/Erfe/Ucn2/Insl6/Kng1/Nmb/Edn1/Gnrh1/Metrnl/Nppb/Insl3/Kng2/Fbn1/Gphb5	17
286	Typical1Up	GO:0015036	disulfide oxidoreductase activity	7/1636	34/28407	0.00282647040845355	0.0162389735092204	0.0114510901597978	Ero1a/Txn1/P4hb/Gsr/Glrx/Qsox1/Ifi30	7
287	Typical1Up	GO:0051059	NF-kappaB binding	7/1636	34/28407	0.00282647040845355	0.0162389735092204	0.0114510901597978	Rela/Anxa4/Nfkbid/Notch2/Hspa1a/Bcl10/Hspa1b	7
288	Typical1Up	GO:0001614	purinergic nucleotide receptor activity	5/1636	18/28407	0.00286941085308555	0.0162389735092204	0.0114510901597978	Ptafr/P2rx1/Gpr171/P2ry6/P2rx7	5
289	Typical1Up	GO:0016502	nucleotide receptor activity	5/1636	18/28407	0.00286941085308555	0.0162389735092204	0.0114510901597978	Ptafr/P2rx1/Gpr171/P2ry6/P2rx7	5
290	Typical1Up	GO:0046978	TAP1 binding	5/1636	18/28407	0.00286941085308555	0.0162389735092204	0.0114510901597978	Tap2/H2-D1/H2-T22/Tapbp/H2-Q1	5
291	Typical1Up	GO:0046979	TAP2 binding	5/1636	18/28407	0.00286941085308555	0.0162389735092204	0.0114510901597978	Tap2/H2-D1/H2-T22/Tapbp/H2-Q1	5
292	Typical1Up	GO:0004518	nuclease activity	22/1636	201/28407	0.00294943333439549	0.0166006357072533	0.0117061202227949	Trex1/Dna2/N4bp1/Noct/Isg20/Dnase1l1/Slfn3/Helz2/Usb1/Rbbp8/Plscr1/Zc3h12d/Rnasel/Ear2/Dnase2a/Rnase4/Pld4/Ang/Rnase6/Ear6/Rnase2a/Piwil2	22
293	Typical1Up	GO:0008656	cysteine-type endopeptidase activator activity involved in apoptotic process	6/1636	26/28407	0.00307002492840282	0.0171854656318201	0.0121185194542216	Ctsl/Ctss/Rps27l/4930486L24Rik/Ctsh/Bcl10	6
294	Typical1Up	GO:0070492	oligosaccharide binding	5/1636	19/28407	0.00371146787162542	0.0204599571034042	0.0144275630059774	Lgals9/Lgals1/Sele/Lgals3/Loxl2	5
295	Typical1Up	GO:0005522	profilin binding	4/1636	12/28407	0.00373443877227184	0.0204599571034042	0.0144275630059774	Actg1/Vasp/Diaph1/Fmnl1	4
296	Typical1Up	GO:0070700	BMP receptor binding	4/1636	12/28407	0.00373443877227184	0.0204599571034042	0.0144275630059774	Bmp7/Pycard/Bmp2/Cdh5	4
297	Typical1Up	GO:0140996	histone H3 kinase activity	4/1636	12/28407	0.00373443877227184	0.0204599571034042	0.0144275630059774	Jak2/Chek1/Aurkb/Haspin	4
298	Typical1Up	GO:0004602	glutathione peroxidase activity	6/1636	27/28407	0.00375747154417838	0.0204772258756811	0.0144397402700255	Mgst1/Alox5ap/Gsta1/Gpx1/Gstp3/Ptges	6
299	Typical1Up	GO:0005547	phosphatidylinositol-3,4,5-trisphosphate binding	8/1636	46/28407	0.00437492831596717	0.0237167166602431	0.0167241027036972	Arap3/Dapp1/Btk/Arhgap9/Arap1/Adap2/Gab2/Iqgap1	8
300	Typical1Up	GO:0004540	RNA nuclease activity	15/1636	122/28407	0.00442999166240108	0.0238894838338907	0.016845931369836	N4bp1/Noct/Isg20/Slfn3/Helz2/Usb1/Zc3h12d/Rnasel/Ear2/Rnase4/Ang/Rnase6/Ear6/Rnase2a/Piwil2	15
301	Typical1Up	GO:0042608	T cell receptor binding	7/1636	37/28407	0.00465396448034686	0.0249143416084375	0.0175686210626692	Lck/H2-D1/H2-T22/Dock2/H2-T23/H2-Eb1/H2-Q1	7
302	Typical1Up	GO:0005123	death receptor binding	5/1636	20/28407	0.00471679282878185	0.0249143416084375	0.0175686210626692	Fasl/Tmbim1/Ripk1/Casp8/Cflar	5
303	Typical1Up	GO:0042610	CD8 receptor binding	5/1636	20/28407	0.00471679282878185	0.0249143416084375	0.0175686210626692	H2-M3/Lck/H2-D1/H2-T22/H2-Q1	5
304	Typical1Up	GO:0046977	TAP binding	5/1636	20/28407	0.00471679282878185	0.0249143416084375	0.0175686210626692	Tap2/H2-D1/H2-T22/Tapbp/H2-Q1	5
305	Typical1Up	GO:0097110	scaffold protein binding	12/1636	89/28407	0.00495927306235867	0.0260614859909665	0.0183775424974623	Myh9/Trem2/Syk/Casp1/Kcnq1/Vim/Casp8/Nos3/Lyn/Plcg2/P2rx7/Cd163	12
306	Typical1Up	GO:0031720	haptoglobin binding	4/1636	13/28407	0.00515030453891131	0.0269279881983688	0.018988566026443	Hba-a1/Hba-a2/Hbb-bs/Hbb-bt	4
307	Typical1Up	GO:0008234	cysteine-type peptidase activity	19/1636	173/28407	0.0052720557127483	0.0274253403238927	0.0193392793290608	Casp6/Ctsc/Casp7/Espl1/Tnfaip3/Ctsl/Ctsb/Casp1/Capn12/Ctss/Malt1/4930486L24Rik/Tinagl1/Ctsh/Casp8/Lgmn/Ctsz/Cflar/Ctsw	19
308	Typical1Up	GO:0001848	complement binding	6/1636	29/28407	0.00546519757343704	0.0281457675032007	0.0198472964509029	Cfhr4/Cfh/Cd93/Itgam/Serping1/Cfhr2	6
309	Typical1Up	GO:0016814	hydrolase activity, acting on carbon-nitrogen (but not peptide) bonds, in cyclic amidines	6/1636	29/28407	0.00546519757343704	0.0281457675032007	0.0198472964509029	Ampd1/Lacc1/Apobec1/Ampd3/Gch1/Aicda	6
310	Typical1Up	GO:0008237	metallopeptidase activity	21/1636	199/28407	0.0055212931871086	0.0282931939438898	0.0199512558214451	Adam12/Adam30/Mmp19/Mmp12/Adamts14/Mmp3/Adam8/Mmp27/Dpep3/Adamts12/Lvrn/Adamts7/Mmp13/Anpep/Adamts5/Mmp25/Adam17/Mmp9/Cndp2/Erap1/Mmp14	21
311	Typical1Up	GO:0030159	signaling receptor complex adaptor activity	7/1636	39/28407	0.00629124380198704	0.0320791144358745	0.0226209391525329	Stap1/Sh2d3c/Shc1/Dok2/Sh2b2/Gab2/Tradd	7
312	Typical1Up	GO:0020037	heme binding	18/1636	164/28407	0.00654220915737931	0.0330317423142191	0.0232926951423722	Cyp4f18/Ambp/Cyp1b1/Steap3/Cyp2ab1/Nos2/Tbxas1/Jak2/Cyba/Nos3/Ido1/Steap4/Cyp27b1/Cybb/Cyp4v3/Prdx1/Hba-a1/Hbb-bt	18
313	Typical1Up	GO:0051087	protein-folding chaperone binding	18/1636	164/28407	0.00654220915737931	0.0330317423142191	0.0232926951423722	Ctsc/Cp/H2-D1/H2-T22/Pdpn/Cd24a/Grn/Spn/Bag3/Cdk1/Vwf/Fnip2/Bak1/Atp7a/Birc5/Lbr/Fgb/H2-Q1	18
314	Typical1Up	GO:0003906	DNA-(apurinic or apyrimidinic site) endonuclease activity	4/1636	14/28407	0.00688513652950251	0.0339315340927636	0.0239271931773192	Hmga2/Hmga1/Hmga1b/Neil3	4
315	Typical1Up	GO:0030021	extracellular matrix structural constituent conferring compression resistance	4/1636	14/28407	0.00688513652950251	0.0339315340927636	0.0239271931773192	Lum/Bgn/Dcn/Hspg2	4
316	Typical1Up	GO:0051371	muscle alpha-actinin binding	4/1636	14/28407	0.00688513652950251	0.0339315340927636	0.0239271931773192	Pdlim7/Pdlim1/Pdlim4/Pdlim5	4
317	Typical1Up	GO:0089720	caspase binding	4/1636	14/28407	0.00688513652950251	0.0339315340927636	0.0239271931773192	Ripk2/Riok3/Casp1/Nlrc4	4
318	Typical1Up	GO:1901612	cardiolipin binding	4/1636	14/28407	0.00688513652950251	0.0339315340927636	0.0239271931773192	Atp8b1/Irgm2/Gsdmd/Plekhn1	4
319	Typical1Up	GO:0016641	oxidoreductase activity, acting on the CH-NH2 group of donors, oxygen as acceptor	5/1636	22/28407	0.00728032622163206	0.0355696718309793	0.0250823439584831	Loxl4/Loxl1/Lox/Vcam1/Loxl2	5
320	Typical1Up	GO:0001540	amyloid-beta binding	10/1636	71/28407	0.00728660267605499	0.0355696718309793	0.0250823439584831	Trem2/Itgb2l/Ager/Gsap/Adrb2/Pirb/Hba-a1/Cd36/Fpr3/Tlr2	10
321	Typical1Up	GO:0001046	core promoter sequence-specific DNA binding	8/1636	51/28407	0.00828756888618501	0.0402650752489177	0.0283933591433349	Rela/Stat1/Klf10/Mmp12/Hmga1/Rest/H3f3a/H3f3b	8
322	Typical1Up	GO:0017116	single-stranded DNA helicase activity	5/1636	23/28407	0.00886901671472774	0.0428877334092468	0.0302427552911398	Dna2/Mcm6/Helb/Mcm3/Dscc1	5
323	Typical1Up	GO:0004698	calcium-dependent protein kinase C activity	4/1636	15/28407	0.00896619282251635	0.0429213899367195	0.0302664885603847	Prkd2/Prkcd/Pkn3/Prkch	4
324	Typical1Up	GO:0070003	threonine-type peptidase activity	4/1636	15/28407	0.00896619282251635	0.0429213899367195	0.0302664885603847	Ggt1/Ggt5/Prss50/Psmb10	4
325	Typical1Up	GO:0004364	glutathione transferase activity	6/1636	32/28407	0.00900099051100137	0.0429213899367195	0.0302664885603847	Mgst1/Alox5ap/Gsta1/Gstp3/Gstt4/Ptges	6
326	Typical1Up	GO:0043548	phosphatidylinositol 3-kinase binding	7/1636	42/28407	0.0095021174305893	0.0451022163756082	0.0318043222270513	Met/Pik3ap1/Lck/Tlr4/Jak2/Hcst/Coro1a	7
327	Typical1Up	GO:0016755	aminoacyltransferase activity	40/1636	473/28407	0.010078479743827	0.0476185052116597	0.0335787108799644	Ube2c/Trim21/Tnfaip3/Uhrf1/Trim14/Trim5/Trim69/Herc6/Rnf186/Rnf19b/F13a1/Marchf1/Trim72/Rnf149/Rabgef1/Mdm2/Nedd4l/Neurl3/Trim34a/Dtx2/Wwp2/Malt1/Ggt1/Ggt5/Pcgf5/Ube2l6/Traf6/Birc3/Uba7/Trim12a/Trim34b/Birc5/Dtx3l/Trim12c/Trim30d/Trim25/Bard1/Pml/Trim47/Trim56	40
328	Typical1Up	GO:1901618	organic hydroxy compound transmembrane transporter activity	8/1636	53/28407	0.0104278545146148	0.0490442472605171	0.0345840885127816	Ceacam2/Abcc3/Aqp9/Ceacam1/Stra6l/Slc10a3/Slc16a3/Stra6	8
329	Typical45Up	GO:0005179	hormone activity	9/226	139/28407	1.82217826678956e-06	0.000625919708418901	0.000524366299994618	Uts2/Uts2b/Vgf/Pmch/Sct/Calca/Avp/Oxt/Stc1	9
330	Typical45Up	GO:0001664	G protein-coupled receptor binding	13/226	335/28407	3.23472717529148e-06	0.000625919708418901	0.000524366299994618	Nmu/Gnas/Uts2b/Gna14/Wnt8b/Pmch/Sct/Calca/Avp/Oxt/Homer1/Penk/Wnt9b	13
331	Typical45Up	GO:0005343	organic acid:sodium symporter activity	5/226	38/28407	1.23560890021355e-05	0.00159393548127548	0.00133532470619569	Slc5a8/Slc1a7/Slc6a5/Slc6a18/Slc10a4	5
332	Typical45Up	GO:0022853	active monoatomic ion transmembrane transporter activity	10/226	234/28407	1.97163757698061e-05	0.00190755935572874	0.00159806414134218	Slc5a8/Slc1a7/Slc6a5/Slc6a18/Atp12a/Slc45a2/Slc10a4/Slc30a8/Slc18a3/Slc5a7	10
333	Typical45Up	GO:0015294	solute:monoatomic cation symporter activity	7/226	113/28407	3.47410240655196e-05	0.00246991910008745	0.00206918287182629	Slc5a8/Slc1a7/Slc6a5/Slc6a18/Slc45a2/Slc10a4/Slc5a7	7
334	Typical45Up	GO:0015081	sodium ion transmembrane transporter activity	8/226	160/28407	4.48514028558501e-05	0.00246991910008745	0.00206918287182629	Slc5a8/Slc1a7/Slc6a5/Slc6a18/Atp12a/Slc10a4/Slc5a7/Scn11a	8
335	Typical45Up	GO:0015370	solute:sodium symporter activity	6/226	81/28407	4.68231190753442e-05	0.00246991910008745	0.00206918287182629	Slc5a8/Slc1a7/Slc6a5/Slc6a18/Slc10a4/Slc5a7	6
336	Typical45Up	GO:0008528	G protein-coupled peptide receptor activity	7/226	120/28407	5.10577591749345e-05	0.00246991910008745	0.00206918287182629	Rxfp2/F2rl2/Hcrtr1/Mc4r/Galr3/Tacr1/Sstr2	7
337	Typical45Up	GO:0003796	lysozyme activity	3/226	11/28407	7.82169378238625e-05	0.00328138985737298	0.00274899517495139	Lalba/Lyzl4/Spaca3	3
338	Typical45Up	GO:0001653	peptide receptor activity	7/226	130/28407	8.4790435591033e-05	0.00328138985737298	0.00274899517495139	Rxfp2/F2rl2/Hcrtr1/Mc4r/Galr3/Tacr1/Sstr2	7
339	Typical45Up	GO:0015291	secondary active transmembrane transporter activity	10/226	290/28407	0.000119098283554298	0.00419009415777393	0.00351026519949509	Slc5a8/Slc1a7/Slc6a5/Slc6a18/Slc45a2/Slc10a4/Slc30a8/Slc18a3/Slc22a7/Slc5a7	10
340	Typical45Up	GO:0015293	symporter activity	7/226	150/28407	0.00020649447550762	0.00556914397679349	0.00466556873344865	Slc5a8/Slc1a7/Slc6a5/Slc6a18/Slc45a2/Slc10a4/Slc5a7	7
341	Typical45Up	GO:0061783	peptidoglycan muralytic activity	3/226	15/28407	0.000210671202169852	0.00556914397679349	0.00466556873344865	Lalba/Lyzl4/Spaca3	3
342	Typical45Up	GO:0005216	monoatomic ion channel activity	12/226	437/28407	0.000216368577842649	0.00556914397679349	0.00466556873344865	Kcnj14/Glra1/Slc1a7/P2rx5/Ano7/Gabre/Gjd3/Otop1/Tmem38b/Cacng1/P2rx2/Scn11a	12
343	Typical45Up	GO:0046873	metal ion transmembrane transporter activity	12/226	437/28407	0.000216368577842649	0.00556914397679349	0.00466556873344865	Slc5a8/Kcnj14/Slc1a7/Slc6a5/Slc6a18/Atp12a/Slc10a4/Slc30a8/Slc5a7/Tmem38b/Cacng1/Scn11a	12
344	Typical45Up	GO:0047498	calcium-dependent phospholipase A2 activity	3/226	16/28407	0.000257767658904748	0.00556914397679349	0.00466556873344865	Pla2g3/Pla2g4d/Pla2g2d	3
345	Typical45Up	GO:0005231	excitatory extracellular ligand-gated monoatomic ion channel activity	4/226	39/28407	0.000257879702051355	0.00556914397679349	0.00466556873344865	Glra1/Slc1a7/P2rx5/P2rx2	4
346	Typical45Up	GO:0005230	extracellular ligand-gated monoatomic ion channel activity	5/226	71/28407	0.000259029952408999	0.00556914397679349	0.00466556873344865	Glra1/Slc1a7/P2rx5/Gabre/P2rx2	5
347	Typical45Up	GO:0046943	carboxylic acid transmembrane transporter activity	7/226	174/28407	0.000507145122291381	0.0101541994493652	0.0085067140769876	Slc38a8/Slc5a8/Slc1a7/Slc6a5/Slc6a18/Slc10a4/Slc22a7	7
348	Typical45Up	GO:0005342	organic acid transmembrane transporter activity	7/226	175/28407	0.000524764829424559	0.0101541994493652	0.0085067140769876	Slc38a8/Slc5a8/Slc1a7/Slc6a5/Slc6a18/Slc10a4/Slc22a7	7
349	Typical45Up	GO:0099095	ligand-gated monoatomic anion channel activity	3/226	22/28407	0.000684322936266406	0.0126110941111952	0.0105649856827094	Glra1/Slc1a7/Gabre	3
350	Typical45Up	GO:0017046	peptide hormone binding	4/226	51/28407	0.000727231450849195	0.0127926623399381	0.010717095065146	Rxfp2/Hcrtr1/Mc4r/Galr3	4
351	Typical45Up	GO:0022804	active transmembrane transporter activity	11/226	435/28407	0.000779969742665079	0.0131238387135385	0.0109945391643407	Slc5a8/Slc1a7/Slc6a5/Slc6a18/Atp12a/Slc45a2/Slc10a4/Slc30a8/Slc18a3/Slc22a7/Slc5a7	11
352	Typical45Up	GO:0015276	ligand-gated monoatomic ion channel activity	6/226	138/28407	0.000851936420302073	0.0137374747773709	0.0115086148005719	Kcnj14/Glra1/Slc1a7/P2rx5/Gabre/P2rx2	6
353	Typical45Up	GO:0005283	amino acid:sodium symporter activity	3/226	24/28407	0.000888911693981806	0.0137603530228384	0.0115277811261641	Slc1a7/Slc6a5/Slc6a18	3
354	Typical45Up	GO:0022834	ligand-gated channel activity	6/226	142/28407	0.000988200108608473	0.0147089785396723	0.0123224952814336	Kcnj14/Glra1/Slc1a7/P2rx5/Gabre/P2rx2	6
355	Typical45Up	GO:0005184	neuropeptide hormone activity	3/226	28/28407	0.00140546217881048	0.0194254951142734	0.0162737725967529	Vgf/Avp/Oxt	3
356	Typical45Up	GO:0160041	neuropeptide activity	3/226	28/28407	0.00140546217881048	0.0194254951142734	0.0162737725967529	Vgf/Avp/Oxt	3
357	Typical45Up	GO:0005416	amino acid:monoatomic cation symporter activity	3/226	29/28407	0.0015584865054874	0.0207977337111595	0.0174233700069009	Slc1a7/Slc6a5/Slc6a18	3
358	Typical45Up	GO:0004623	phospholipase A2 activity	3/226	34/28407	0.00247877431810983	0.0319761887036168	0.0267881575430816	Pla2g3/Pla2g4d/Pla2g2d	3
359	Typical45Up	GO:0031628	opioid receptor binding	2/226	10/28407	0.00271891105588825	0.0338600339837062	0.0283663551393486	Gnas/Penk	2
360	Typical45Up	GO:0005125	cytokine activity	7/226	236/28407	0.00292935122938082	0.0338600339837062	0.0283663551393486	Bmp8a/Wnt8b/Il21/Il7/Scgb3a1/Grem2/Wnt9b	7
361	Typical45Up	GO:1901681	sulfur compound binding	8/226	301/28407	0.00295727414861756	0.0338600339837062	0.0283663551393486	Fgfr4/Glra1/Angptl3/Sult1c1/H1f1/Grem2/P2rx2/Pla2g2d	8
362	Typical45Up	GO:0015078	proton transmembrane transporter activity	5/226	122/28407	0.00297478334740572	0.0338600339837062	0.0283663551393486	Atp12a/Slc45a2/Slc30a8/Slc18a3/Otop1	5
363	Typical45Up	GO:0071855	neuropeptide receptor binding	3/226	37/28407	0.00316274954962739	0.0349709735915943	0.0292970484597064	Nmu/Gnas/Pmch	3
364	Typical45Up	GO:0015108	chloride transmembrane transporter activity	5/226	128/28407	0.0036544009956604	0.0384581965075938	0.0322184809583541	Glra1/Slc1a7/Slc6a18/Ano7/Gabre	5
365	Typical45Up	GO:0022829	wide pore channel activity	3/226	39/28407	0.00367688183664333	0.0384581965075938	0.0322184809583541	Gsdma/Gja6/Gjd3	3
366	Typical45Up	GO:0022839	monoatomic ion gated channel activity	8/226	315/28407	0.00388997528965123	0.0396163272919744	0.0331887088424537	Kcnj14/Glra1/Slc1a7/P2rx5/Gabre/Cacng1/P2rx2/Scn11a	8
367	Typical45Up	GO:0008514	organic anion transmembrane transporter activity	7/226	250/28407	0.00401727776711078	0.039863756304407	0.0333959933136335	Slc38a8/Slc5a8/Slc1a7/Slc6a5/Slc6a18/Slc10a4/Slc22a7	7
368	Typical45Up	GO:0022836	gated channel activity	8/226	320/28407	0.00427311602345323	0.04134239752691	0.0346347298743051	Kcnj14/Glra1/Slc1a7/P2rx5/Gabre/Cacng1/P2rx2/Scn11a	8
369	Typical45Up	GO:0001965	G-protein alpha-subunit binding	3/226	42/28407	0.00453874903232865	0.0428413628173461	0.0358904929899159	Gnas/Rgs2/Rgs4	3
370	Typical45Up	GO:0008188	neuropeptide receptor activity	3/226	43/28407	0.00485084866474781	0.0446971055537477	0.037445147587527	Galr3/Tacr1/Sstr2	3
371	Typical45Up	GO:0042562	hormone binding	4/226	87/28407	0.00518684446442441	0.0466816001798197	0.0391076645053297	Rxfp2/Hcrtr1/Mc4r/Galr3	4
372	Typical45Up	GO:0005254	chloride channel activity	4/226	89/28407	0.0056200902017447	0.0493307328671055	0.0413269841508731	Glra1/Slc1a7/Ano7/Gabre	4
373	Typical45Up	GO:0015171	amino acid transmembrane transporter activity	4/226	90/28407	0.00584549420890124	0.0493307328671055	0.0413269841508731	Slc38a8/Slc1a7/Slc6a5/Slc6a18	4
374	Typical45Up	GO:0015175	neutral L-amino acid transmembrane transporter activity	3/226	46/28407	0.00586360132270505	0.0493307328671055	0.0413269841508731	Slc1a7/Slc6a5/Slc6a18	3
375	Typical45Up	GO:0010851	cyclase regulator activity	2/226	15/28407	0.00618014709331797	0.0498274359398761	0.0417430987882003	Gnas/Rgs2	2
376	Typical45Up	GO:0140161	monocarboxylate:sodium symporter activity	2/226	15/28407	0.00618014709331797	0.0498274359398761	0.0417430987882003	Slc5a8/Slc10a4	2
377	Typical1Down	GO:0005216	monoatomic ion channel activity	37/672	437/28407	2.78883570597472e-11	1.85736458017916e-08	1.50303566469374e-08	Kcnab1/Slc26a8/Scn1a/Kcnc3/Gabrg2/Gria4/Ttyh2/Trpm3/Hcn2/Cacnb4/Unc80/Pex5l/Slc17a6/Kcng2/Kcnn2/Scn9a/Cacng2/Scn4b/Gria3/Kcnj9/Kcnip4/Slc24a2/Tmc3/Pkd2l1/Ryr2/Trpc5/Kcnc1/Scn2b/Kcng4/Gabra1/Grik2/Gabrb2/Kcna2/Ano5/Abcc8/Htr1b/Scn2a	37
378	Typical1Down	GO:0046873	metal ion transmembrane transporter activity	36/672	437/28407	1.11691443737676e-10	3.7193250764646e-08	3.00979048387842e-08	Kcnab1/Scn1a/Atp2b2/Nipal2/Slc6a11/Kcnc3/Trpm3/Hcn2/Cacnb4/Slc17a6/Kcng2/Kcnn2/Slc4a4/Scn9a/Slc6a1/Cacng2/Scn4b/Kcnj9/Kcnip4/Atp2b3/Slc24a2/Slc12a5/Pkd2l1/Ryr2/Trpc5/Kcnc1/Scn2b/Kcng4/Grik2/Kcna2/Abcc8/Htr1b/Nipal4/Scn2a/Slc39a12/Atp7b	36
379	Typical1Down	GO:0022839	monoatomic ion gated channel activity	28/672	315/28407	2.49798327716998e-09	5.54552287531736e-07	4.48760504530186e-07	Kcnab1/Scn1a/Kcnc3/Gabrg2/Gria4/Hcn2/Cacnb4/Pex5l/Kcng2/Kcnn2/Scn9a/Cacng2/Scn4b/Gria3/Kcnj9/Kcnip4/Tmc3/Pkd2l1/Ryr2/Kcnc1/Scn2b/Kcng4/Gabra1/Grik2/Gabrb2/Kcna2/Htr1b/Scn2a	28
380	Typical1Down	GO:0022836	gated channel activity	28/672	320/28407	3.54512187578019e-09	5.90262792317402e-07	4.7765852642091e-07	Kcnab1/Scn1a/Kcnc3/Gabrg2/Gria4/Hcn2/Cacnb4/Pex5l/Kcng2/Kcnn2/Scn9a/Cacng2/Scn4b/Gria3/Kcnj9/Kcnip4/Tmc3/Pkd2l1/Ryr2/Kcnc1/Scn2b/Kcng4/Gabra1/Grik2/Gabrb2/Kcna2/Htr1b/Scn2a	28
381	Typical1Down	GO:0005261	monoatomic cation channel activity	27/672	322/28407	1.66370262259846e-08	2.21605189330114e-06	1.79329630056928e-06	Kcnab1/Scn1a/Kcnc3/Trpm3/Hcn2/Cacnb4/Unc80/Pex5l/Kcng2/Kcnn2/Scn9a/Cacng2/Scn4b/Kcnj9/Kcnip4/Slc24a2/Pkd2l1/Ryr2/Trpc5/Kcnc1/Scn2b/Kcng4/Grik2/Kcna2/Abcc8/Htr1b/Scn2a	27
382	Typical1Down	GO:0015079	potassium ion transmembrane transporter activity	17/672	160/28407	2.77359634466213e-07	3.07869194257497e-05	2.49137075169651e-05	Kcnab1/Kcnc3/Hcn2/Slc17a6/Kcng2/Kcnn2/Kcnj9/Kcnip4/Slc24a2/Slc12a5/Pkd2l1/Kcnc1/Scn2b/Kcng4/Grik2/Kcna2/Abcc8	17
383	Typical1Down	GO:0030165	PDZ domain binding	14/672	121/28407	1.10776617121339e-06	8.42622767100828e-05	6.81875860211196e-05	Gpr37/Atp2b2/Cntnap4/Hcn2/Dtna/Cxxc4/Shisa6/Kcnj9/Atp2b3/Lin7a/Grik2/Lzts3/Lin7b/Mpp3	14
384	Typical1Down	GO:0005244	voltage-gated monoatomic ion channel activity	18/672	197/28407	1.17564259995231e-06	8.42622767100828e-05	6.81875860211196e-05	Kcnab1/Scn1a/Kcnc3/Hcn2/Cacnb4/Kcng2/Kcnn2/Scn9a/Cacng2/Scn4b/Kcnj9/Kcnip4/Kcnc1/Scn2b/Kcng4/Kcna2/Htr1b/Scn2a	18
385	Typical1Down	GO:0005267	potassium channel activity	14/672	122/28407	1.22453306819516e-06	8.42622767100828e-05	6.81875860211196e-05	Kcnab1/Kcnc3/Hcn2/Kcng2/Kcnn2/Kcnj9/Kcnip4/Pkd2l1/Kcnc1/Scn2b/Kcng4/Grik2/Kcna2/Abcc8	14
386	Typical1Down	GO:0022832	voltage-gated channel activity	18/672	198/28407	1.26519935000124e-06	8.42622767100828e-05	6.81875860211196e-05	Kcnab1/Scn1a/Kcnc3/Hcn2/Cacnb4/Kcng2/Kcnn2/Scn9a/Cacng2/Scn4b/Kcnj9/Kcnip4/Kcnc1/Scn2b/Kcng4/Kcna2/Htr1b/Scn2a	18
387	Typical1Down	GO:0019911	structural constituent of myelin sheath	5/672	11/28407	2.99644848121067e-06	0.000181421335316937	0.00014681163850525	Pllp/Plp1/Mbp/Mobp/Mal	5
388	Typical1Down	GO:0005272	sodium channel activity	8/672	44/28407	7.85993858125962e-06	0.000436226591259909	0.000353007767860081	Scn1a/Hcn2/Scn9a/Scn4b/Pkd2l1/Scn2b/Grik2/Scn2a	8
389	Typical1Down	GO:0005248	voltage-gated sodium channel activity	6/672	25/28407	2.06758746617999e-05	0.00105924096344298	0.000857169864521581	Scn1a/Hcn2/Scn9a/Scn4b/Scn2b/Scn2a	6
390	Typical1Down	GO:0022843	voltage-gated monoatomic cation channel activity	13/672	143/28407	3.7175765426419e-05	0.00176850426957108	0.00143112721040049	Kcnab1/Kcnc3/Hcn2/Cacnb4/Kcng2/Kcnn2/Cacng2/Kcnj9/Kcnc1/Scn2b/Kcng4/Kcna2/Htr1b	13
391	Typical1Down	GO:0015631	tubulin binding	23/672	387/28407	5.78396838919624e-05	0.00256808196480313	0.00207816969492525	Spag8/Ttll5/Rita1/Unc5c/Clasp2/Dlec1/Saxo2/Mtus2/Eml1/Map6d1/Apc2/Ndn/Fsd1/Tppp/D7Ertd443e/Gli1/Ttll9/Spag6/Kif26b/Cgn/Sncb/Dixdc1/Dnm3	23
392	Typical1Down	GO:0005249	voltage-gated potassium channel activity	10/672	97/28407	0.000101610463682585	0.00422953555078762	0.00342266825036077	Kcnab1/Kcnc3/Hcn2/Kcng2/Kcnn2/Kcnj9/Kcnc1/Scn2b/Kcng4/Kcna2	10
393	Typical1Down	GO:0015081	sodium ion transmembrane transporter activity	13/672	160/28407	0.000118194765371094	0.00460185419558411	0.00372395977262378	Scn1a/Slc6a11/Hcn2/Slc17a6/Slc4a4/Scn9a/Slc6a1/Scn4b/Slc24a2/Pkd2l1/Scn2b/Grik2/Scn2a	13
394	Typical1Down	GO:0000149	SNARE binding	11/672	119/28407	0.000125117872609797	0.00460185419558411	0.00372395977262378	Septin8/Syt10/Syt2/Syt9/Rab4a/Stxbp4/Syt3/Grik2/Vamp1/Unc13c/Stxbp5l	11
395	Typical1Down	GO:0051117	ATPase binding	10/672	100/28407	0.00013128412870285	0.00460185419558411	0.00372395977262378	Pgr/Ank1/Ar/Rab3a/Adcy10/Svip/Rab4a/Ank2/Trpc5/Pex26	10
396	Typical1Down	GO:0099507	ligand-gated monoatomic ion channel activity involved in regulation of presynaptic membrane potential	5/672	24/28407	0.000213579351134972	0.00711219239279458	0.00575540146216347	Gria4/Gria3/Gabra1/Grik2/Gabrb2	5
397	Typical1Down	GO:0030276	clathrin binding	8/672	70/28407	0.000244181206826971	0.00774403255936965	0.00626670565891775	Syt10/Syt2/Mycbpap/Syt9/Syt3/Trpc5/Nsg1/Epn3	8
398	Typical1Down	GO:0015276	ligand-gated monoatomic ion channel activity	11/672	138/28407	0.000456471763479483	0.0136404164835641	0.0110382380900661	Gabrg2/Gria4/Hcn2/Pex5l/Kcnn2/Gria3/Kcnj9/Ryr2/Gabra1/Grik2/Gabrb2	11
399	Typical1Down	GO:0019905	syntaxin binding	8/672	77/28407	0.000471065434117078	0.0136404164835641	0.0110382380900661	Syt10/Syt2/Rab4a/Stxbp4/Syt3/Vamp1/Unc13c/Stxbp5l	8
400	Typical1Down	GO:0099508	voltage-gated monoatomic ion channel activity involved in regulation of presynaptic membrane potential	4/672	17/28407	0.000577870096000615	0.015134893274385	0.0122476139663112	Scn1a/Kcnc1/Kcna2/Scn2a	4
401	Typical1Down	GO:0022834	ligand-gated channel activity	11/672	142/28407	0.000581206500475129	0.015134893274385	0.0122476139663112	Gabrg2/Gria4/Hcn2/Pex5l/Kcnn2/Gria3/Kcnj9/Ryr2/Gabra1/Grik2/Gabrb2	11
402	Typical1Down	GO:0001227	DNA-binding transcription repressor activity, RNA polymerase II-specific	19/672	343/28407	0.000590851689390405	0.015134893274385	0.0122476139663112	Zfp78/Zfp101/Gm14325/Rorc/Zfp790/Gm14391/Prox1/Zfp950/Zfp1006/Ascl1/Hes3/En1/Scrt1/Peg3/Irx2/Nkx6-2/Zfp239/Zfp383/Irx1	19
403	Typical1Down	GO:0005496	steroid binding	10/672	123/28407	0.000701504841939917	0.0167056912696476	0.0135187512724191	Osbp2/Pgr/Ar/Rorc/Osbpl6/Sidt1/Osbpl1a/Esrrg/Ptch1/Paqr6	10
404	Typical1Down	GO:0044325	transmembrane transporter binding	12/672	169/28407	0.000726573511892509	0.0167056912696476	0.0135187512724191	Kcnab1/Ank3/Ank1/Rims3/Rims2/Scn4b/Pkd2l1/Ank2/Kcnc1/Kcng4/Sh3gl2/Abcc8	12
405	Typical1Down	GO:0001217	DNA-binding transcription repressor activity	19/672	349/28407	0.000727424995224895	0.0167056912696476	0.0135187512724191	Zfp78/Zfp101/Gm14325/Rorc/Zfp790/Gm14391/Prox1/Zfp950/Zfp1006/Ascl1/Hes3/En1/Scrt1/Peg3/Irx2/Nkx6-2/Zfp239/Zfp383/Irx1	19
406	Typical1Down	GO:0005516	calmodulin binding	13/672	195/28407	0.000802209909891233	0.0176317059576143	0.0142681104003454	Pde1c/Atp2b2/Pnck/Mbp/Kcnn2/Esrrg/Map6d1/Pcp4/Myh14/Rit2/Ryr2/Unc13c/Scn2a	13
407	Typical1Down	GO:0008509	monoatomic anion transmembrane transporter activity	11/672	148/28407	0.000820695022051115	0.0176317059576143	0.0142681104003454	Slc26a8/Slc6a11/Gabrg2/Ttyh2/Slc17a6/Slc4a4/Slc6a1/Slc12a5/Gabra1/Gabrb2/Ano5	11
408	Typical1Down	GO:0015103	inorganic anion transmembrane transporter activity	11/672	150/28407	0.000916725551973225	0.0190793505504427	0.0154395882437596	Slc26a8/Slc6a11/Gabrg2/Ttyh2/Slc17a6/Slc4a4/Slc6a1/Slc12a5/Gabra1/Gabrb2/Ano5	11
409	Typical1Down	GO:0015108	chloride transmembrane transporter activity	10/672	128/28407	0.000955228900790936	0.0192782559977807	0.0156005485551821	Slc26a8/Slc6a11/Gabrg2/Ttyh2/Slc17a6/Slc6a1/Slc12a5/Gabra1/Gabrb2/Ano5	10
410	Typical1Down	GO:0042626	ATPase-coupled transmembrane transporter activity	9/672	108/28407	0.00107520149330839	0.0207156110031966	0.0167636997528634	Abca8b/Atp2b2/Atp13a5/Abcg4/Atp2b3/Abca2/Abcc8/Abca6/Atp7b	9
411	Typical1Down	GO:0050839	cell adhesion molecule binding	17/672	306/28407	0.00108865823590373	0.0207156110031966	0.0167636997528634	Ntng1/Ank3/Nphs1/Itgbl1/Cntn1/Cdh8/Kirrel2/Cdh7/Mmp24/Plxnb3/Fgf1/Cntn6/Tenm1/Ctnna3/Tenm2/Ptprd/Cdh18	17
412	Typical1Down	GO:0043178	alcohol binding	8/672	89/28407	0.00123519947953551	0.022851190371407	0.0184918752491866	Osbp2/Osbpl6/Syt2/Sidt1/Osbpl1a/Trpc5/Ptch1/Astn2	8
413	Typical1Down	GO:0015085	calcium ion transmembrane transporter activity	10/672	134/28407	0.00135425704868221	0.0243766268762799	0.019726304663593	Atp2b2/Trpm3/Cacnb4/Cacng2/Atp2b3/Slc24a2/Pkd2l1/Ryr2/Trpc5/Htr1b	10
414	Typical1Down	GO:0017080	sodium channel regulator activity	5/672	36/28407	0.00149937446363821	0.0260487226219974	0.0210794151769601	Fgf11/Scn4b/Scn2b/Fgf14/Agt	5
415	Typical1Down	GO:0005544	calcium-dependent phospholipid binding	6/672	53/28407	0.00153007869727513	0.0260487226219974	0.0210794151769601	Cpne9/Pclo/Syt10/Syt2/Syt9/Syt3	6
416	Typical1Down	GO:0098960	postsynaptic neurotransmitter receptor activity	7/672	72/28407	0.00156448784516501	0.0260487226219974	0.0210794151769601	Gabrg2/Gria4/Gria3/Gabra1/Grik2/Gabrb2/Grm1	7
417	Typical1Down	GO:0005243	gap junction channel activity	4/672	22/28407	0.00161703013579333	0.0262668797667892	0.0212559545449598	Panx2/Gjc2/Gjb1/Gjc3	4
418	Typical1Down	GO:0030594	neurotransmitter receptor activity	8/672	94/28407	0.00175704319886397	0.0278616850105573	0.0225465192435678	Gabrg2/Gria4/Gria3/Gabra1/Grik2/Gabrb2/Grm1/Htr1b	8
419	Typical1Down	GO:1904315	transmitter-gated monoatomic ion channel activity involved in regulation of postsynaptic membrane potential	6/672	55/28407	0.0018568088107878	0.0285612873367905	0.0231126586319531	Gabrg2/Gria4/Gria3/Gabra1/Grik2/Gabrb2	6
420	Typical1Down	GO:0034056	estrogen response element binding	3/672	11/28407	0.0018869318961243	0.0285612873367905	0.0231126586319531	Pgr/Ar/Esrrg	3
421	Typical1Down	GO:0022824	transmitter-gated monoatomic ion channel activity	6/672	57/28407	0.00223378539328009	0.0311007167214759	0.0251676417913635	Gabrg2/Gria4/Gria3/Gabra1/Grik2/Gabrb2	6
422	Typical1Down	GO:0022835	transmitter-gated channel activity	6/672	57/28407	0.00223378539328009	0.0311007167214759	0.0251676417913635	Gabrg2/Gria4/Gria3/Gabra1/Grik2/Gabrb2	6
423	Typical1Down	GO:0099529	neurotransmitter receptor activity involved in regulation of postsynaptic membrane potential	6/672	57/28407	0.00223378539328009	0.0311007167214759	0.0251676417913635	Gabrg2/Gria4/Gria3/Gabra1/Grik2/Gabrb2	6
424	Typical1Down	GO:0008528	G protein-coupled peptide receptor activity	9/672	120/28407	0.00224149309704331	0.0311007167214759	0.0251676417913635	Gpr37/Nmbr/Gpr165/Oprl1/Nmur1/Ntsr2/Oprk1/Agtr2/Sctr	9
425	Typical1Down	GO:0016247	channel regulator activity	10/672	145/28407	0.00243301718662329	0.0328089648992661	0.0265500079475648	Kcnab1/Fgf11/Cacng2/Scn4b/Kcnip4/Ank2/Scn2b/Sgk2/Fgf14/Agt	10
426	Typical1Down	GO:0016829	lyase activity	12/672	195/28407	0.00246313550294791	0.0328089648992661	0.0265500079475648	Gucy1a2/Adcy10/Car2/Etnppl/Car7/Aldoc/Car14/Ddc/Kyat1/Gucy1a1/Cyp2s1/Hmgcll1	12
427	Typical1Down	GO:0032934	sterol binding	6/672	59/28407	0.00266569959335712	0.0348109005720753	0.0281700349184488	Osbp2/Rorc/Osbpl6/Sidt1/Osbpl1a/Ptch1	6
428	Typical1Down	GO:0005251	delayed rectifier potassium channel activity	4/672	26/28407	0.00306668635156732	0.0392771751950737	0.0317842795951916	Kcnc3/Kcnc1/Kcng4/Kcna2	4
429	Typical1Down	GO:0022851	GABA-gated chloride ion channel activity	3/672	13/28407	0.00315729849990832	0.0396747320931876	0.0321059946763269	Gabrg2/Gabra1/Gabrb2	3
430	Typical1Down	GO:0008188	neuropeptide receptor activity	5/672	43/28407	0.00334299831700262	0.0412303125763656	0.0333648175108253	Gpr37/Nmbr/Gpr165/Nmur1/Ntsr2	5
431	Typical1Down	GO:0008066	glutamate receptor activity	4/672	27/28407	0.00353348983154432	0.0427873495965186	0.034624819019152	Gria4/Gria3/Grik2/Grm1	4
432	Typical1Down	GO:0001653	peptide receptor activity	9/672	130/28407	0.00383864967449186	0.0454751271080562	0.0367998499752248	Gpr37/Nmbr/Gpr165/Oprl1/Nmur1/Ntsr2/Oprk1/Agtr2/Sctr	9
433	Typical1Down	GO:0031402	sodium ion binding	3/672	14/28407	0.00394824296272696	0.0454751271080562	0.0367998499752248	Scn1a/Scn9a/Scn2a	3
434	Typical1Down	GO:0022853	active monoatomic ion transmembrane transporter activity	13/672	234/28407	0.00401507716263918	0.0454751271080562	0.0367998499752248	Slc26a8/Atp2b2/Atp13a5/Slc6a11/Slc17a6/Slc4a4/Slc6a1/Atp2b3/Slc24a2/Slc12a5/Abcc8/Slc39a12/Atp7b	13
435	Typical1Down	GO:0005319	lipid transporter activity	11/672	181/28407	0.00402857732638936	0.0454751271080562	0.0367998499752248	Osbp2/Abca8b/Cidea/Osbpl6/Slco1a4/Abcg4/Osbpl1a/Atp10b/Ttpa/Abca2/Abca6	11
436	Typical1Down	GO:0008081	phosphoric diester hydrolase activity	7/672	86/28407	0.00430204225330532	0.0477526690116891	0.0386429058542513	Enpp6/Pde1c/Plch1/Plcb4/Cnp/Plcxd2/Plcxd3	7
437	Typical45Down	GO:0046943	carboxylic acid transmembrane transporter activity	8/179	174/28407	1.54621457019737e-05	0.00260142574779933	0.00210539258881954	Slco1a5/Slc16a4/Slc47a1/Slc22a2/Slc22a6/Slc6a13/Slc26a7/Slc36a2	8
438	Typical45Down	GO:0005342	organic acid transmembrane transporter activity	8/179	175/28407	1.61167220257202e-05	0.00260142574779933	0.00210539258881954	Slco1a5/Slc16a4/Slc47a1/Slc22a2/Slc22a6/Slc6a13/Slc26a7/Slc36a2	8
439	Typical45Down	GO:0004745	NAD-retinol dehydrogenase activity	4/179	26/28407	2.04488185159796e-05	0.00260142574779933	0.00210539258881954	Rdh5/Adh7/Akr1c14/Adh1	4
440	Typical45Down	GO:1901682	sulfur compound transmembrane transporter activity	5/179	55/28407	2.53180121440324e-05	0.00260142574779933	0.00210539258881954	Slc13a4/Slc47a1/Slc22a2/Slc6a13/Slc26a7	5
441	Typical45Down	GO:0005201	extracellular matrix structural constituent	7/179	145/28407	3.89793423196437e-05	0.00320410193867471	0.00259315203642261	Col4a6/Col8a1/Prelp/Col18a1/Col1a1/Ogn/Ltbp2	7
442	Typical45Down	GO:0042910	xenobiotic transmembrane transporter activity	4/179	38/28407	9.51805687493267e-05	0.00623621187346649	0.00504710706112283	Slc47a1/Slc22a2/Slc22a6/Slc6a13	4
443	Typical45Down	GO:0022804	active transmembrane transporter activity	11/179	435/28407	0.000106212854292617	0.00623621187346649	0.00504710706112283	Slco1a5/Slc16a4/Slc13a4/Slc47a1/Slc22a2/Slc22a6/Atp6v0a4/Atp2a3/Slc6a13/Slc26a7/Slc36a2	11
444	Typical45Down	GO:0047498	calcium-dependent phospholipase A2 activity	3/179	16/28407	0.000129703124448867	0.00666349801856056	0.00539291938497923	Pla2g4b/Pla2g4c/Pla2g2f	3
445	Typical45Down	GO:0030020	extracellular matrix structural constituent conferring tensile strength	4/179	45/28407	0.000185632865147395	0.00809909048018137	0.00655477677484265	Col4a6/Col8a1/Col18a1/Col1a1	4
446	Typical45Down	GO:0008514	organic anion transmembrane transporter activity	8/179	250/28407	0.000197058162534826	0.00809909048018137	0.00655477677484265	Slco1a5/Slc16a4/Slc47a1/Slc22a2/Slc22a6/Slc6a13/Slc26a7/Slc36a2	8
447	Typical45Down	GO:0005544	calcium-dependent phospholipid binding	4/179	53/28407	0.000350803160042298	0.0128544188070784	0.0104033713485383	Pla2g4b/Syt15/Anxa8/Pla2g4c	4
448	Typical45Down	GO:0008083	growth factor activity	6/179	149/28407	0.000375311498016889	0.0128544188070784	0.0104033713485383	Igf2/Mia/Prl2c3/Bmp6/Ogn/Bmp5	6
449	Typical45Down	GO:0015291	secondary active transmembrane transporter activity	8/179	290/28407	0.000530851191303198	0.0167830645865857	0.0135829130730211	Slco1a5/Slc16a4/Slc13a4/Slc47a1/Slc22a6/Slc6a13/Slc26a7/Slc36a2	8
450	Typical45Down	GO:0022853	active monoatomic ion transmembrane transporter activity	7/179	234/28407	0.000736618634460538	0.0216250184830915	0.0175016156759045	Slc13a4/Slc47a1/Atp6v0a4/Atp2a3/Slc6a13/Slc26a7/Slc36a2	7
451	Typical45Down	GO:0004623	phospholipase A2 activity	3/179	34/28407	0.00127516328626201	0.0327557569158554	0.0265099735828155	Pla2g4b/Pla2g4c/Pla2g2f	3
452	Typical45Down	GO:0030296	protein tyrosine kinase activator activity	3/179	34/28407	0.00127516328626201	0.0327557569158554	0.0265099735828155	Igf2/Ins2/Afap1l2	3
453	Typical45Down	GO:0001227	DNA-binding transcription repressor activity, RNA polymerase II-specific	8/179	343/28407	0.0015595476138199	0.0357210499095211	0.0289098521485688	Msx1/Tcf21/Pax6/Dlx4/Sp5/Zfp658/Msx2/Hes5	8
454	Typical45Down	GO:0072349	modified amino acid transmembrane transporter activity	3/179	37/28407	0.00163298628129909	0.0357210499095211	0.0289098521485688	Slc47a1/Slc22a2/Slc6a13	3
455	Typical45Down	GO:0018455	alcohol dehydrogenase [NAD(P)+] activity	2/179	10/28407	0.00171874731405615	0.0357210499095211	0.0289098521485688	Adh7/Adh1	2
456	Typical45Down	GO:0001217	DNA-binding transcription repressor activity	8/179	349/28407	0.00173825060386964	0.0357210499095211	0.0289098521485688	Msx1/Tcf21/Pax6/Dlx4/Sp5/Zfp658/Msx2/Hes5	8
457	Typical45Down	GO:0005179	hormone activity	5/179	139/28407	0.00191307485679047	0.0374416079114706	0.0303023385837487	Igf2/Ins2/Bglap/Prl2c3/Bglap2	5
458	Typical45Down	GO:0015132	prostaglandin transmembrane transporter activity	2/179	11/28407	0.0020919991594822	0.0377472748021587	0.0305497216992756	Slc22a2/Slc22a6	2
459	Typical45Down	GO:0019838	growth factor binding	5/179	146/28407	0.00236955864229328	0.0377472748021587	0.0305497216992756	Col1a1/Chrdl1/Ltbp2/Wfikkn2/Kl	5
460	Typical45Down	GO:0015203	polyamine transmembrane transporter activity	2/179	12/28407	0.00250001695102627	0.0377472748021587	0.0305497216992756	Slc47a1/Slc22a2	2
461	Typical45Down	GO:0070700	BMP receptor binding	2/179	12/28407	0.00250001695102627	0.0377472748021587	0.0305497216992756	Bmp6/Bmp5	2
462	Typical45Down	GO:0071714	icosanoid transmembrane transporter activity	2/179	12/28407	0.00250001695102627	0.0377472748021587	0.0305497216992756	Slc22a2/Slc22a6	2
463	Typical45Down	GO:0015171	amino acid transmembrane transporter activity	4/179	90/28407	0.00255545474538444	0.0377472748021587	0.0305497216992756	Slc47a1/Slc22a2/Slc6a13/Slc36a2	4
464	Typical45Down	GO:0016616	oxidoreductase activity, acting on the CH-OH group of donors, NAD or NADP as acceptor	5/179	149/28407	0.00258761637713541	0.0377472748021587	0.0305497216992756	Rdh5/Hsd17b1/Adh7/Akr1c14/Adh1	5
465	Typical45Down	GO:0015103	inorganic anion transmembrane transporter activity	5/179	150/28407	0.00266343301523748	0.0377472748021587	0.0305497216992756	Slc13a4/Slc22a6/Slc6a13/Gabra6/Slc26a7	5
466	Typical45Down	GO:0061459	L-arginine transmembrane transporter activity	2/179	13/28407	0.00294235267755138	0.0390099016281812	0.0315715940952882	Slc47a1/Slc22a2	2
467	Typical45Down	GO:1901474	azole transmembrane transporter activity	2/179	13/28407	0.00294235267755138	0.0390099016281812	0.0315715940952882	Slc47a1/Slc22a2	2
468	Typical45Down	GO:0033764	steroid dehydrogenase activity, acting on the CH-OH group of donors, NAD or NADP as acceptor	3/179	47/28407	0.00325443172118965	0.0413243883344053	0.0334447604396775	Rdh5/Hsd17b1/Akr1c14	3
469	Typical45Down	GO:0016614	oxidoreductase activity, acting on CH-OH group of donors	5/179	158/28407	0.00332909858301337	0.0413243883344053	0.0334447604396775	Rdh5/Hsd17b1/Adh7/Akr1c14/Adh1	5
470	Typical45Down	GO:0030021	extracellular matrix structural constituent conferring compression resistance	2/179	14/28407	0.0034185625386126	0.0413243883344053	0.0334447604396775	Prelp/Ogn	2
471	Typical45Down	GO:0016229	steroid dehydrogenase activity	3/179	50/28407	0.00387994057914816	0.0436349470236083	0.0353147477512107	Rdh5/Hsd17b1/Akr1c14	3
472	Typical45Down	GO:0004089	carbonate dehydratase activity	2/179	15/28407	0.0039282069096679	0.0436349470236083	0.0353147477512107	Car4/Car9	2
473	Typical45Down	GO:0048019	receptor antagonist activity	2/179	15/28407	0.0039282069096679	0.0436349470236083	0.0353147477512107	Adh7/Wfikkn2	2
474	Typical45Down	GO:0052689	carboxylic ester hydrolase activity	5/179	167/28407	0.00421248271106565	0.0455613261644206	0.0368738098807963	Pla2g4b/Ces2g/Notum/Pla2g4c/Pla2g2f	5
475	Typical45Down	GO:0015116	sulfate transmembrane transporter activity	2/179	16/28407	0.00447085030755633	0.0471158840104013	0.0381319486420459	Slc13a4/Slc26a7	2
