# Supplementary material for: Transcriptomic profiling of “brain-eating amoeba” Naegleria fowleri infection in mice: the host and the protozoa perspectives
Source: Front Cell Infect Microbiol. 2024 Dec 16;14:1490280. doi: 10.3389/fcimb.2024.1490280 (PMC11682717; doi:10.3389/fcimb.2024.1490280)
Supplement: Supplementary Table 7 — GO enrichment for Cellular component of DEGs in mice infected by NF1_LV or NF45_HV. [file Table7.xlsx]

## Sheet: mice_GO_CC
Table S7 - GO enrichment for Cellular component of DEGs in mice infected by NF1_LV or NF45_HV
Column1	Cluster	ID	Description	GeneRatio	BgRatio	pvalue	p.adjust	qvalue	geneID	Count
178	Typical45Up	GO:0097729	9+2 motile cilium	7/226	233/28573	0.00264289653656661	0.0478476025899119	0.0413113540989186	Ropn1/Dynlt2a1/Txndc2/Lyzl4/Tacr1/Pmfbp1/Spaca3	7
288	Typical1Down	GO:0097729	9+2 motile cilium	12/674	233/28573	0.00972415224783533	0.0334943021869884	0.0226517776533396	Slc26a8/Gapdhs/Saxo2/Cabcoco1/Cfap70/Tmem232/Tekt5/Dnah7a/Spag6/Crocc/Rsph4a/Septin4	12
169	Typical45Up	GO:0001669	acrosomal vesicle	8/226	169/28573	6.34021789413748e-05	0.0026056326321939	0.00224968873033891	Izumo1/Ly6k/Stk31/Klk1b8/Pate4/Klk1b26/Lyzl4/Spaca3	8
54	Typical1Up	GO:0005884	actin filament	36/1655	134/28573	4.41452977685542e-15	3.44333322594723e-13	2.50931166263361e-13	Myh9/Actr3/Actg1/Actn1/Akap13/Hcls1/Ezr/Myo1f/Aif1/Arpc2/Anxa1/Was/Diaph1/Pdlim7/Wipf1/Gng12/Myo1c/Tmod3/Pdlim1/Pdlim4/Pdlim5/Tpm2/Cotl1/Misp/Flna/Pstpip2/Coro1a/Sh2b2/Actb/Mical1/Hck/Tpm3/Rac2/Arpc3/Tpm4/Inpp5d	36
79	Typical1Up	GO:0032432	actin filament bundle	20/1655	98/28573	7.1285853001673e-07	1.18726154498588e-05	8.65210842499834e-06	Myh9/Actn1/Micall2/Myl12a/Fblim1/Zyx/Pdlim7/Bag3/Pdlim1/Fhl3/Pdlim4/Pdlim5/Cyba/Cnn2/Flna/Fhod1/Sh2b2/Actb/Tpm3/Tpm4	20
95	Typical1Up	GO:0098858	actin-based cell projection	31/1655	234/28573	1.52188468950838e-05	0.000172223147482961	0.000125506747153575	Arf6/Spata13/Lyz2/Itgb3/Ezr/Ctsl/Myo1f/Rhoc/Vasp/Itgb1/Pdpn/Cd24a/Myo1c/Atp8b1/Spn/Ceacam16/Icam2/Itgav/Nherf1/Clic4/Cdc14a/Myo1e/Atp7a/Acp3/Vcam1/Cdh1/Coro1a/Lyz1/Msn/Ninj1/Podxl	31
240	Typical1Down	GO:0098858	actin-based cell projection	14/674	234/28573	0.00142377204747495	0.00882738669434471	0.0059698512166055	Pls1/Ermn/Tprn/Car2/Unc5c/Lhfpl5/Triobp/Ephb1/Angpt1/Fat1/Cnp/Ankrd24/Srcin1/Pvalb	14
86	Typical1Up	GO:0042641	actomyosin	19/1655	98/28573	3.01447679475518e-06	4.12887008118506e-05	3.00889317657211e-05	Myh9/Actn1/Micall2/Myl12a/Fblim1/Zyx/Pdlim7/Bag3/Pdlim1/Fhl3/Pdlim4/Pdlim5/Cyba/Cnn2/Fhod1/Sh2b2/Actb/Tpm3/Tpm4	19
67	Typical1Up	GO:0005912	adherens junction	27/1655	154/28573	2.37018296132023e-07	6.47059948440423e-06	4.71541662831077e-06	Myh9/Ceacam2/Esam/Cdca3/Tln1/Zyx/Ezr/Itgb1/Pdlim7/Ceacam1/Pdlim1/Notch1/Pdlim4/Dsg3/Niban2/Jag1/Pdlim5/Sh3bp1/Limd1/Myo1e/Lyn/Snap23/Cdh1/Pvr/Actb/Msn/Cdh5	27
121	Typical1Up	GO:0042105	alpha-beta T cell receptor complex	5/1655	12/28573	0.000364054345275166	0.00268613070973298	0.00195750416093902	Cd3d/Cd3e/Ptpn6/Cd247/Cd3g	5
208	Typical1Down	GO:0032281	AMPA glutamate receptor complex	6/674	29/28573	5.03673004056634e-05	0.000669165562532385	0.000452548300637351	Gria4/Porcn/Shisa6/Cacng2/Gria3/Olfm3	6
229	Typical1Down	GO:0043296	apical junction complex	12/674	169/28573	0.000708975304338868	0.00538242475947059	0.00364006654644445	Ank3/Pard6a/Crb3/Cldn10/Cntnap1/Lin7a/Plxdc1/Cldn14/Patj/Cgn/Lin7b/Atp7b	12
90	Typical1Up	GO:0016324	apical plasma membrane	49/1655	427/28573	4.25302994374678e-06	5.40035895182731e-05	3.93548425639237e-05	Hvcn1/Myh9/Fn1/Cyp4f18/Ceacam2/Cd34/Slc2a1/Tcirg1/Il6ra/Il10ra/Itgb3/Ezr/Anxa1/Anxa4/Ctsb/Pdpn/Kcnq1/Ager/Atp8b1/Dab2/Ceacam1/Mgam/Trpm6/Adrb2/Plec/Notch1/Slc43a1/Jag1/Nherf1/P2ry6/Cyba/Slc2a9/Atp7a/Birc5/Tlr9/Vcam1/Adam17/Slc16a3/Hspa1a/Msn/Cd9/Kcne4/Aspm/Slc39a14/Kcnn4/Hspa1b/Podxl/Bst2/Iqgap1	49
230	Typical1Down	GO:0032279	asymmetric synapse	21/674	407/28573	0.000755384896237269	0.00562006362800528	0.00380077874106752	Atp2b2/Pclo/Gria4/Plcb4/Frmpd4/Slitrk3/Shisa6/Adam22/Rnf112/Lrrtm3/Cacng2/Gria3/Ank2/Elavl2/Srcin1/Slitrk1/Grik2/Lzts3/Grm1/Prkcg/Dnm3	21
158	Typical1Up	GO:0044754	autolysosome	4/1655	14/28573	0.0070256223345341	0.0345584666185191	0.0251843076572204	Lamp2/Cln3/Fth1/Ftl1	4
290	Typical1Down	GO:0030673	axolemma	3/674	20/28573	0.0110453989440445	0.0370170126773383	0.025034142699162	Ank1/Kcnc3/Kcnc1	3
196	Typical1Down	GO:0043194	axon initial segment	7/674	29/28573	3.91230352058626e-06	9.09610568536306e-05	6.15158250934288e-05	Scn1a/Ank3/Adam22/Lgi1/Bcan/Kcna2/Scn2a	7
166	Typical45Up	GO:0043679	axon terminus	10/226	202/28573	5.20435008947052e-06	0.000694780736944314	0.000599869826102128	Nmu/Glra1/Slc1a7/Prph/Calca/Slc18a3/Oxt/Penk/Sncg/P2rx2	10
198	Typical1Down	GO:0043679	axon terminus	17/674	202/28573	6.78338013765211e-06	0.000140189856178144	9.48086463683541e-05	Pgr/Pclo/Rab3a/Kcnc3/Gria4/Cdh8/Oprk1/Gria3/Kcnc1/Grik2/Prkcg/Unc13c/Kcna2/Sncb/Dixdc1/Htr1b/Septin4	17
256	Typical1Down	GO:0005879	axonemal microtubule	5/674	41/28573	0.00267230361352307	0.0130802229504024	0.00884599118603898	Spag8/Saxo2/Cfap276/Ift70a2/Cimip2b	5
215	Typical1Down	GO:0005930	axoneme	13/674	175/28573	0.000279505198647211	0.00297074096847893	0.00200907496170476	Spag8/Tubb4a/Saxo2/Cfap276/Ift70a2/Cfap70/Dnah7a/Gli1/Cimip2b/Cys1/Spag6/Ccdc113/Rsph4a	13
161	Typical1Up	GO:0042582	azurophil granule	5/1655	22/28573	0.00745616843434942	0.0355071923776924	0.0258756867529742	Prss57/Anxa11/Hexb/Snap23/Vamp8	5
42	Common	GO:0045178	basal part of cell	15/573	325/28573	0.0025574973355959	0.0212515850029278	0.0171781775924737	Epcam/Cd44/C5ar1/Aqp3/Naip1/Nod2/Slc4a11/Anxa2/Entpd1/Slc43a3/P2ry2/Cldn4/Slc22a21/Itga2/Tacstd2	15
92	Typical1Up	GO:0045178	basal part of cell	40/1655	325/28573	6.00390954232807e-06	7.28474357802472e-05	5.30872001637429e-05	C5ar2/Prcp/Met/Slc6a12/Ceacam2/Cd34/Mpz/Abcc3/Slc2a1/Ezr/Slc1a5/Cd38/Pdpn/Kcnq1/Aqp9/Ager/Myo1c/Edn1/Ceacam1/Plec/Arrb2/P2ry6/Slc2a9/Atp7a/Tlr9/B4galt1/Slc16a3/Cdh1/Itga9/Hspa1a/Msn/Orai1/Slc7a7/Slc39a14/Kcnn4/Vamp8/Hspa1b/Abca1/Nod1/Iqgap1	40
44	Common	GO:0009925	basal plasma membrane	14/573	301/28573	0.00326978137070005	0.0259353113266891	0.0209641485011391	Epcam/Cd44/C5ar1/Aqp3/Naip1/Nod2/Slc4a11/Anxa2/Entpd1/Slc43a3/P2ry2/Cldn4/Slc22a21/Tacstd2	14
91	Typical1Up	GO:0009925	basal plasma membrane	38/1655	301/28573	5.60570771049524e-06	6.95617365893273e-05	5.06927635063924e-05	C5ar2/Met/Slc6a12/Ceacam2/Cd34/Mpz/Abcc3/Slc2a1/Ezr/Slc1a5/Cd38/Pdpn/Kcnq1/Aqp9/Ager/Myo1c/Ceacam1/Plec/Arrb2/P2ry6/Slc2a9/Atp7a/Tlr9/B4galt1/Slc16a3/Cdh1/Itga9/Hspa1a/Msn/Orai1/Slc7a7/Slc39a14/Kcnn4/Vamp8/Hspa1b/Abca1/Nod1/Iqgap1	38
296	Typical45Down	GO:0009925	basal plasma membrane	8/177	301/28573	0.000605693695827635	0.0407833755190607	0.0371917181648548	Slco1a5/Slc47a1/Slc22a2/Slc22a6/Slc14a2/Car9/Slc6a13/Slc26a7	8
78	Typical1Up	GO:0005604	basement membrane	22/1655	115/28573	6.53064896975235e-07	1.15023688305961e-05	8.38229307492832e-06	Fn1/Lamb3/Fbln1/Lama4/Itgb1/Efemp1/Lamc1/Spn/Cd151/Loxl1/Tnc/Mmrn2/Hspg2/Nid1/Fbn1/Serpinf1/Timp3/Col4a1/Ang/Col4a2/Thbs2/Loxl2	22
124	Typical1Up	GO:0016323	basolateral plasma membrane	30/1655	267/28573	0.000413428139852442	0.00293158135531731	0.00213637507674946	Slc6a12/Ceacam2/Mpz/Abcc3/Slc2a1/Ezr/Cd38/Pdpn/Kcnq1/Aqp9/Ceacam1/Arrb2/P2ry6/Slc2a9/Atp7a/Tlr9/B4galt1/Slc16a3/Cdh1/Hspa1a/Msn/Orai1/Slc7a7/Slc39a14/Kcnn4/Vamp8/Hspa1b/Abca1/Nod1/Iqgap1	30
131	Typical1Up	GO:0097136	Bcl-2 family protein complex	4/1655	10/28573	0.00177581448480435	0.0114069965729785	0.00831279102484266	Bik/Mcl1/Bak1/Bcl2l11	4
227	Typical1Down	GO:0005923	bicellular tight junction	11/674	144/28573	0.00063853244026208	0.00504318940207768	0.0034106459170814	Ank3/Pard6a/Crb3/Cldn10/Lin7a/Plxdc1/Cldn14/Patj/Cgn/Lin7b/Atp7b	11
114	Typical1Up	GO:0005903	brush border	21/1655	149/28573	0.000142772581843392	0.00116348999532078	0.000847887445982755	Myh9/Actr3/Actn1/Capza1/Ezr/Slc7a11/Diaph1/Myo1c/Atp8b1/Trpm6/Anpep/Plec/Nherf1/Myo1e/Atp7a/Flna/B4galt1/Actb/Soat2/Cd36/Gna13	21
232	Typical1Down	GO:0044305	calyx of Held	5/674	32/28573	0.000854721389041629	0.0061145453216055	0.00413519052593015	Kcnc1/Prkcg/Unc13c/Kcna2/Htr1b	5
22	Common	GO:0061702	canonical inflammasome complex	5/573	21/28573	4.97047462931668e-05	0.000788498020741601	0.00063736229696501	Naip1/Casp4/Naip2/Mefv/Nlrp3	5
82	Typical1Up	GO:0061702	canonical inflammasome complex	9/1655	21/28573	1.11738866389018e-06	1.74312631566868e-05	1.2702944810541e-05	Naip5/Nlrp1b/Casp1/Pycard/Nlrp1a/Naip6/Gsdmd/Nlrc4/Aim2	9
276	Typical1Down	GO:0016342	catenin complex	4/674	32/28573	0.00653195710488799	0.0250503921960653	0.0169412669350866	Cdh8/Cdh7/Apc2/Cdh18	4
185	Typical1Down	GO:0034703	cation channel complex	23/674	194/28573	2.44916699398556e-10	1.82218024352526e-08	1.23231770855274e-08	Kcnab1/Scn1a/Kcnc3/Gria4/Hcn2/Cacnb4/Unc80/Pex5l/Kcng2/Scn9a/Cacng2/Scn4b/Kcnip4/Pkd2l1/Ryr2/Trpc5/Kcnc1/Scn2b/Kcng4/Grik2/Kcna2/Abcc8/Scn2a	23
107	Typical1Up	GO:0005901	caveola	17/1655	97/28573	3.89476872289762e-05	0.000354423953783684	0.000258284662676369	Fasl/Slc2a1/Myof/Ctsb/Cavin1/Tgfbr2/Adrb2/Jak2/Ehd2/Cln3/Nos3/Cdh1/Tfpi/Sele/Hck/Adtrp/Cd36	17
179	Typical45Up	GO:0070852	cell body fiber	2/226	10/28573	0.00268806756123101	0.0478476025899119	0.0413113540989186	Penk/Htr2a	2
117	Typical1Up	GO:0005938	cell cortex	34/1655	306/28573	0.000219247518495227	0.00171013064426277	0.00124624905249918	Myh9/Melk/Arf6/Actn1/Capza1/Akap13/Myl12a/Slc2a1/Septin1/Hcls1/Myo1f/Gypc/Nos2/Pfn1/Krt19/Cotl1/Sh3bp1/Misp/Myo1e/Flna/Fam110a/Rhoa/Cdh1/Coro1a/Sele/Ctsz/Actb/Iqgap3/Tpm3/Fgb/Ccn2/Tpm4/Inpp5d/Iqgap1	34
222	Typical1Down	GO:0005938	cell cortex	18/674	306/28573	0.000391079368857299	0.00346384583845036	0.00234255561796728	Pls1/Ank1/Ermn/Septin8/Pclo/Pnma5/Rims3/Pard6a/Rims2/Clasp2/Asph/Hmcn1/Sptb/Anln/Septin3/Pvalb/Unc13c/Septin4	18
267	Typical1Down	GO:0099738	cell cortex region	5/674	47/28573	0.00487297803503923	0.0208361819429264	0.0140912492483288	Pclo/Rims3/Rims2/Clasp2/Unc13c	5
61	Typical1Up	GO:0031252	cell leading edge	56/1655	415/28573	3.56742488112528e-09	1.39129570363886e-07	1.01389970305666e-07	Myh9/S100a11/Actr3/Arf6/Actn1/Spata13/Rigi/Epha2/Ptprj/P4hb/Tln1/Itgb3/Ezr/Adora2a/Aif1/Cxcr4/Arpc2/Psd4/Vasp/Itgb1/Diaph1/Pdpn/Pdlim7/Tnfrsf12a/Myo1c/Tmod3/Adgre5/Bmx/Plek/Itgav/Pdlim4/Vim/Sh3bp1/Nradd/Rinl/Pecam1/Atp7a/Tirap/Rnh1/Plcg2/Rhoa/Adam17/Cdh1/Coro1a/Sh2b2/Cdk6/Trpv2/Sh3bgrl3/Actb/Rac2/Arpc3/Dock8/Arpc5/Wasf2/Podxl/Iqgap1	56
234	Typical1Down	GO:0031252	cell leading edge	21/674	415/28573	0.000965204680114143	0.00664918779634187	0.00449676254478129	Psd3/Atp2b2/Ank1/Kcnc3/Gabrg2/Unc5c/Hcn2/Clasp2/Shisa6/Fat1/Slc12a5/Psd2/Apc2/Eps8l3/Kcnc1/Srcin1/Gabra1/Carmil3/Ctnna3/Kcna2/S100b	21
106	Typical1Up	GO:0031253	cell projection membrane	38/1655	327/28573	3.69392034312306e-05	0.000341844153787321	0.000249117197091975	Arf6/Spata13/Rigi/Ptprj/Itgb3/Ezr/Adora2a/Aif1/Arpc2/Psd4/Slc7a11/Itgb1/Diaph1/Pdpn/Cd24a/Myo1c/Atp8b1/Ceacam1/Trpm6/Ehd1/Anpep/Bmx/Plek/Itgav/Nherf1/Nradd/Atp7a/Tirap/Plcg2/B4galt1/Rhoa/Adam17/Sh3bgrl3/Msn/Ninj1/Cd36/Gna13/Podxl	38
271	Typical1Down	GO:0031253	cell projection membrane	16/674	327/28573	0.0051002875988654	0.02084952732723	0.0141002745648216	Psd3/Atp2b2/Ank1/Ace2/Kcnc3/Gabrg2/Prcd/Hcn2/Clasp2/Shisa6/Slc12a5/Psd2/Apc2/Eps8l3/Kcnc1/Gabra1	16
101	Typical1Up	GO:0031254	cell trailing edge	6/1655	12/28573	2.55357416014913e-05	0.000258194720637301	0.000188158096010989	Myh9/Ezr/Spn/Icam2/Selplg/Msn	6
238	Typical1Down	GO:0044291	cell-cell contact zone	8/674	90/28573	0.00130456650337254	0.0083672196423204	0.0056586459946649	Scn1a/Ank3/Pcdh9/Scn4b/Ank2/Opalin/Ctnna3/Scn2a	8
57	Typical1Up	GO:0030055	cell-substrate junction	37/1655	187/28573	4.21058096374226e-11	2.29897720620327e-09	1.6753680045206e-09	Myh9/Fes/Actr3/Actn1/Tnfsf13b/Cass4/Epha2/Lpxn/Fblim1/Parvg/Tln1/Zyx/Itgb3/Lims1/Ezr/Arpc2/Sdc4/Vasp/Itgb1/Pdlim7/Itgb2l/Plec/Svil/Jak2/Itgav/Ptprc/Cyba/Limd1/Misp/Tns4/Adam17/Il1rl1/Hck/Msn/Fermt3/Itgb7/Iqgap1	37
70	Typical1Up	GO:0061638	CENP-A containing chromatin	10/1655	24/28573	3.83536748881668e-07	8.72546103705795e-06	6.3586355735645e-06	H2ac6/H2ac7/H2ac8/H2ac11/H2ac22/H2ac24/H2ac4/H2ac13/H2ac23/Cenpa	10
69	Typical1Up	GO:0043505	CENP-A containing nucleosome	10/1655	24/28573	3.83536748881668e-07	8.72546103705795e-06	6.3586355735645e-06	H2ac6/H2ac7/H2ac8/H2ac11/H2ac22/H2ac24/H2ac4/H2ac13/H2ac23/Cenpa	10
278	Typical1Down	GO:0034707	chloride channel complex	5/674	51/28573	0.00691087474103345	0.0262331163639229	0.0177411284973898	Gabrg2/Ttyh2/Slc17a6/Gabra1/Gabrb2	5
125	Typical1Up	GO:0098687	chromosomal region	38/1655	375/28573	0.000610403391276206	0.00427282373893344	0.00311379867614583	H2ac6/H2ac7/H2ac8/H2ac11/H2ac22/H2ac24/H2ac4/H2ac13/H2ac23/Dna2/Spc25/Ikzf1/Snai1/Ccnb1/Mki67/Cdt1/Ndc80/Kif2c/Bub1/Ska1/Spdl1/Cdca8/Top2a/Kntc1/Birc5/Cenpf/Cenpa/Knl1/H3f3a/H3f3b/Chek1/Actb/Cenph/Cdk2/Aurkb/Pml/Smc4/Dscc1	38
75	Typical1Up	GO:0034506	chromosome, centromeric core domain	10/1655	25/28573	6.05972357023463e-07	1.15023688305961e-05	8.38229307492832e-06	H2ac6/H2ac7/H2ac8/H2ac11/H2ac22/H2ac24/H2ac4/H2ac13/H2ac23/Cenpa	10
105	Typical1Up	GO:0000775	chromosome, centromeric region	33/1655	266/28573	3.21307772883357e-05	0.000302472489645367	0.000220425296097839	H2ac6/H2ac7/H2ac8/H2ac11/H2ac22/H2ac24/H2ac4/H2ac13/H2ac23/Spc25/Ikzf1/Snai1/Ccnb1/Mki67/Cdt1/Ndc80/Kif2c/Bub1/Ska1/Spdl1/Cdca8/Top2a/Kntc1/Birc5/Cenpf/Cenpa/Knl1/H3f3a/Actb/Cenph/Aurkb/Smc4/Dscc1	33
39	Common	GO:0042627	chylomicron	3/573	12/28573	0.00154203868985043	0.0137992693014821	0.0111542879589721	Apoc2/Apoc2l/Apobr	3
216	Typical1Down	GO:0097014	ciliary plasm	13/674	176/28573	0.000295426153018365	0.0030527369145231	0.00206452779448507	Spag8/Tubb4a/Saxo2/Cfap276/Ift70a2/Cfap70/Dnah7a/Gli1/Cimip2b/Cys1/Spag6/Ccdc113/Rsph4a	13
24	Common	GO:0033106	cis-Golgi network membrane	5/573	25/28573	0.000121453290200246	0.00176613326166191	0.00142760884972219	H2-Q10/H2-Q6/H2-Q7/H2-K1/Rnf183	5
164	Typical1Up	GO:0030136	clathrin-coated vesicle	14/1655	119/28573	0.0090008611442302	0.0420040186730743	0.0306102160370582	Lyz2/Snx18/Ctla4/Unc13d/Edn1/Dab2/Vwf/Enthd1/Myo1e/Atp7a/Furin/Rab8b/Picalm/Lyz1	14
162	Typical1Up	GO:0032154	cleavage furrow	7/1655	40/28573	0.00747862110519162	0.0355071923776924	0.0258756867529742	Myh9/Arf6/Rhoc/Spn/Icam2/Rhoa/Tpm3	7
111	Typical1Up	GO:0098862	cluster of actin-based cell projections	27/1655	211/28573	9.55884932691371e-05	0.000815489333202326	0.000594283724600885	Myh9/Actr3/Dcdc2a/Actn1/Capza1/Ezr/Rhoc/Slc7a11/Diaph1/Myo1c/Atp8b1/Trpm6/Ceacam16/Anpep/Plec/Nherf1/Cdc14a/Myo1e/Atp7a/Flna/Ido1/B4galt1/Coro1a/Actb/Soat2/Cd36/Gna13	27
109	Typical1Up	GO:0005581	collagen trimer	15/1655	81/28573	5.66218314481947e-05	0.000498637418882488	0.000363379495541894	C1qtnf1/Emilin1/Col12a1/Lum/C1qa/Col5a2/Dcn/C1qc/Emilin2/Lox/Col16a1/Col4a1/Col6a1/Col3a1/Col4a2	15
295	Typical45Down	GO:0005581	collagen trimer	5/177	81/28573	0.000150944659637657	0.0152454106234034	0.0139027975982053	Col4a6/Col8a1/Colec10/Col18a1/Col1a1	5
6	Common	GO:0062023	collagen-containing extracellular matrix	26/573	396/28573	1.54159520048558e-07	8.96694541615776e-06	7.24820199526551e-06	Itih4/Angpt2/Col27a1/Angptl4/Tgfb1/S100a3/Col5a3/Fgl2/Muc1/Ccn1/Anxa2/Entpd1/S100a6/Tnn/Prg4/Reg3g/Runx1/S100a10/Serpine1/Acan/Adamts1/Lrrc15/Tgm2/Timp1/Serpinf2/Tgfbi	26
48	Typical1Up	GO:0062023	collagen-containing extracellular matrix	83/1655	396/28573	6.28351977029937e-25	3.43080179458346e-22	2.50017944544544e-22	S100a11/Fn1/Lamb3/Bmp7/Igf1/Ctsc/Fbln1/Itih2/Mfap5/Lgals9/Clec14a/Ambp/Lama4/Igfbp7/Ecm1/Prg4/Ctsd/Egfl7/Ctsl/F13a1/Anxa5/Anxa1/Anxa4/Ctsb/Loxl4/Itih1/Eln/Itgb1/Serpinh1/Efemp1/Anxa11/Kng1/Lamc1/Emilin1/Col12a1/Lum/Spn/Vwa5a/Cd151/Loxl1/Vwf/Cstb/Col5a2/Bgn/Tnc/Mmrn2/Dcn/Plscr1/Fbln2/Postn/Tinagl1/Hspg2/Emilin2/Adamts5/Lox/Kng2/Lgals1/Anxa3/Ltbp1/Angpt4/Nid1/Fbn1/Serpinf1/Mmp9/Adamtsl4/Timp3/Serpi…	83
294	Typical45Down	GO:0062023	collagen-containing extracellular matrix	13/177	396/28573	1.26170666141748e-06	0.000254864745606331	0.000232419648155852	Col4a6/Igf2/Col8a1/Prelp/Il16/Ins2/Col18a1/Col1a1/Ogn/Ltbp2/Ntn4/Mamdc2/Impg2	13
213	Typical1Down	GO:0043218	compact myelin	5/674	21/28573	0.000107000075969145	0.00120618267456127	0.000815726256989657	Pllp/Mbp/Mag/Myoc/Mal	5
142	Typical1Up	GO:0098644	complex of collagen trimers	5/1655	19/28573	0.00380425410297835	0.0218644498971177	0.0159336072124744	Lum/Col5a2/Col4a1/Col3a1/Col4a2	5
289	Typical1Down	GO:0005922	connexin complex	3/674	20/28573	0.0110453989440445	0.0370170126773383	0.025034142699162	Gjc2/Gjb1/Gjc3	3
77	Typical1Up	GO:0097517	contractile actin filament bundle	19/1655	89/28573	6.48851043614205e-07	1.15023688305961e-05	8.38229307492832e-06	Myh9/Actn1/Micall2/Myl12a/Fblim1/Zyx/Pdlim7/Bag3/Pdlim1/Fhl3/Pdlim4/Pdlim5/Cyba/Cnn2/Fhod1/Sh2b2/Actb/Tpm3/Tpm4	19
156	Typical1Up	GO:0043292	contractile fiber	24/1655	241/28573	0.00698867580030847	0.0345584666185191	0.0251843076572204	Actg1/Actn1/Pde4b/Myl12a/Slc2a1/Anxa5/Sdc4/Pdlim7/Bag3/Krt19/Tmod3/Plec/Svil/Pdlim1/Fhl3/Pdlim4/Pdlim5/Tpm2/Pecam1/Flna/Ido1/Myoz3/Ahnak/Myoz1	24
269	Typical1Down	GO:0043292	contractile fiber	13/674	241/28573	0.00501268806280004	0.02084952732723	0.0141002745648216	Scn1a/Ank3/Ank1/Kcnn2/Jph1/Ky/Ryr2/Ank2/Cmya5/Myh7b/Sphkap/Syne1/Timp4	13
5	Common	GO:0001533	cornified envelope	11/573	64/28573	5.45235078488018e-08	3.80574084784636e-06	3.07627370599555e-06	Lgals7/Stfa2/Klk7/Anxa2/Krt75/Cstdc4/Hspb1/Pkp1/Krt16/Stfa2l1/Serpinb5	11
128	Typical1Up	GO:0030864	cortical actin cytoskeleton	13/1655	84/28573	0.0010496881910994	0.00707567595481817	0.00515636304399705	Myh9/Actn1/Akap13/Slc2a1/Hcls1/Myo1f/Krt19/Cotl1/Misp/Myo1e/Cdh1/Coro1a/Iqgap1	13
83	Typical1Up	GO:0030863	cortical cytoskeleton	22/1655	119/28573	1.19782566775431e-06	1.81670226276071e-05	1.3239125801495e-05	Myh9/Actn1/Capza1/Akap13/Slc2a1/Hcls1/Myo1f/Gypc/Nos2/Krt19/Cotl1/Misp/Myo1e/Flna/Cdh1/Coro1a/Sele/Actb/Tpm3/Tpm4/Inpp5d/Iqgap1	22
248	Typical1Down	GO:0030863	cortical cytoskeleton	9/674	119/28573	0.00207677089438808	0.0113611584222407	0.0076834093461107	Pls1/Ank1/Pclo/Rims3/Rims2/Clasp2/Sptb/Anln/Pvalb	9
144	Typical1Up	GO:0043034	costamere	5/1655	20/28573	0.00483337508791864	0.026928804061261	0.0196242296802712	Actg1/Sdc4/Krt19/Svil/Ahnak	5
291	Typical1Down	GO:0043034	costamere	3/674	20/28573	0.0110453989440445	0.0370170126773383	0.025034142699162	Ank3/Ank2/Cmya5	3
148	Typical1Up	GO:0044194	cytolytic granule	4/1655	13/28573	0.00525679353996812	0.0284179135923029	0.0207094107150385	Rnf19b/Prf1/Gzmf/Gzmc	4
221	Typical1Down	GO:0005881	cytoplasmic microtubule	10/674	114/28573	0.000376015469171408	0.00341165254955521	0.00230725794947283	Fam161b/Spag8/Clasp2/Saxo2/Mtus2/Cfap276/Ift70a2/Apc2/Cimip2b/Sctr	10
199	Typical1Down	GO:0099568	cytoplasmic region	20/674	271/28573	7.91783349977912e-06	0.000155022845364096	0.000104840011437519	Kcnab1/Pclo/Spag8/Rims3/Rims2/Clasp2/Tubb4a/Saxo2/Cfap276/Ift70a2/Cfap70/Dnah7a/Grik2/Gli1/Cimip2b/Cys1/Spag6/Unc13c/Ccdc113/Rsph4a	20
62	Typical1Up	GO:0098562	cytoplasmic side of membrane	36/1655	212/28573	6.03150273510918e-09	2.19546699557974e-07	1.5999354623658e-07	Myh9/Fes/Ptpn1/Sppl2a/Litaf/Gng5/Gnai3/Lck/Snx18/Myd88/Syk/Gna15/Gng12/Plekha4/Gnrh1/Jak3/Jak2/Ptprc/Traf6/Tirap/Lyn/Syt6/Rhoa/Cdh1/Cfp/Gngt2/Cnr2/Rasal3/Traf5/Traf1/Hck/Ptp4a1/Msn/Gna13/Cd2/Iqgap1	36
64	Typical1Up	GO:0009898	cytoplasmic side of plasma membrane	31/1655	180/28573	4.79046569674482e-08	1.53858486495451e-06	1.12123593397495e-06	Myh9/Fes/Litaf/Gng5/Gnai3/Lck/Snx18/Myd88/Syk/Gna15/Gng12/Plekha4/Jak3/Jak2/Ptprc/Traf6/Tirap/Lyn/Syt6/Rhoa/Cdh1/Gngt2/Cnr2/Traf5/Traf1/Hck/Ptp4a1/Msn/Gna13/Cd2/Iqgap1	31
235	Typical1Down	GO:0099522	cytosolic region	6/674	49/28573	0.000994601998332291	0.00672712624326568	0.00454947134165392	Rims3/Aldoc/Pnkd/Prkcg/Sh3gl2/Sncb	6
202	Typical1Down	GO:0032590	dendrite membrane	8/674	50/28573	2.05955818424437e-05	0.000348252565699503	0.000235518854561916	Atp2b2/Kcnc3/Gabrg2/Hcn2/Shisa6/Slc12a5/Kcnc1/Gabra1	8
264	Typical1Down	GO:0043197	dendritic spine	12/674	208/28573	0.00406054895655976	0.0179824310933361	0.0121612932408244	Pgr/Atp2b2/Gria4/Ephb2/Frmpd4/Kcnn2/Shisa6/Gria3/Lzts3/Grm1/Tenm2/Dnm3	12
171	Typical45Up	GO:0031045	dense core granule	5/226	54/28573	6.83124660125742e-05	0.0026056326321939	0.00224968873033891	Slc6a5/Calca/Avp/Penk/P2rx2	5
175	Typical45Up	GO:0150034	distal axon	11/226	397/28573	0.000348770510448193	0.00846561148087886	0.00730916189360327	Nmu/Glra1/Slc1a7/Prph/Calca/Slc18a3/Oxt/Penk/Sncg/P2rx2/Scn11a	11
189	Typical1Down	GO:0150034	distal axon	29/674	397/28573	9.55778963556001e-08	3.9505530493648e-06	2.67170961742555e-06	Pgr/Pclo/Rab3a/Kcnc3/Gria4/Adcy10/Unc5c/Pard6a/Cdh8/Clasp2/Pcdh9/Oprk1/Gria3/Myh14/Trpc5/Kcnc1/Ptch1/Grik2/Boc/Map3k12/Prkcg/Unc13c/Kcna2/Sncb/Dixdc1/Htr1b/Elavl4/Septin4/Cnr1	29
13	Common	GO:0005769	early endosome	21/573	353/28573	1.09703780665522e-05	0.000294512457325131	0.000238061645492792	H2-Q10/H2-Q6/H2-Ab1/Dysf/Pmepa1/Ntrk1/Cd1d1/Sphk1/Anxa2/Gzmb/Ifitm3/P2ry2/H2-Q7/H2-K1/Atp6v0d2/Siglec1/Ctss/Cd274/Ifitm1/Havcr2/Slc35d3	21
88	Typical1Up	GO:0005769	early endosome	43/1655	353/28573	3.57596565027916e-06	4.76213962207907e-05	3.47038514969325e-05	Arf6/Ptpn1/H2-M3/Lipg/Litaf/Rcsd1/Snx20/H2-D1/Wdfy1/Cxcr4/Ifitm2/H2-T22/Marchf1/Kcnq1/Rin3/Rab32/Ehd1/Rabgef1/Neurl3/Ctss/Ltf/Pi4k2b/Pdlim4/Ehd2/Sh3glb1/Cln3/Atp7a/Samd9l/Furin/Ehd4/Vcam1/Coro1a/Picalm/Dtx3l/Pld4/Ticam2/Plekhf2/Cmtm6/Slc39a14/Vamp8/Wasf2/H2-Q1/Cd22	43
33	Common	GO:0031901	early endosome membrane	9/573	105/28573	0.000268685752002176	0.00284155537723514	0.00229689893258639	H2-Q10/H2-Q6/Pmepa1/Sphk1/Ifitm3/H2-Q7/H2-K1/Cd274/Slc35d3	9
163	Typical1Up	GO:0031901	early endosome membrane	13/1655	105/28573	0.00765509434012591	0.0360317371526616	0.0262579461031542	Litaf/Snx20/H2-D1/Ifitm2/H2-T22/Marchf1/Ehd1/Pi4k2b/Cln3/Atp7a/Cmtm6/Slc39a14/H2-Q1	13
19	Common	GO:0030139	endocytic vesicle	15/573	214/28573	3.06489651161227e-05	0.000562973096080359	0.000455064966821101	H2-Q10/Scimp/Tap1/Tlr7/Csf3/Dysf/Nod2/Ccl2/Capg/Sphk1/Stx11/H2-Q7/H2-K1/Ctss/Irgm1	15
51	Typical1Up	GO:0030139	endocytic vesicle	53/1655	214/28573	8.70721332834457e-20	1.18853461931903e-17	8.66138588977433e-18	Myh9/Clec4e/Actg1/Arf6/Lck/Tcirg1/Ctla4/Zyx/H2-D1/Was/Syk/Avpr1a/Adam8/Anxa11/Myo1c/Rin3/Rab32/Sh3kbp1/Ehd1/Rabgef1/Fmnl1/Ctss/Tapbp/Rab20/Lamp2/Arrb2/H2-T23/Vim/Ehd2/Slamf1/Myo1e/Tlr1/Rinl/Tirap/Anxa3/Tlr9/Csf3r/Ehd4/Coro1a/Rab7b/Slc11a1/Rab8b/Cybb/Pld4/Unc93b1/B2m/Fth1/Vamp8/Abca1/Ftl1/Scara5/Nod1/Mpeg1	53
112	Typical1Up	GO:0030666	endocytic vesicle membrane	11/1655	50/28573	0.000109385880591322	0.000918841396967107	0.00066960101803271	Clec4e/Tcirg1/H2-D1/Tapbp/Lamp2/H2-T23/Anxa3/Csf3r/Slc11a1/B2m/Scara5	11
35	Common	GO:0070971	endoplasmic reticulum exit site	5/573	33/28573	0.000475371767067434	0.0047401356201867	0.00383156792703977	H2-Q10/H2-Q6/H2-Q4/H2-Q7/H2-K1	5
74	Typical1Up	GO:0031904	endosome lumen	7/1655	11/28573	5.7988368282226e-07	1.15023688305961e-05	8.38229307492832e-06	Ptpn1/Cd63/Il12a/Ctsd/Ctss/Ptpn2/Pdlim4	7
46	Common	GO:0010008	endosome membrane	14/573	316/28573	0.00500704825767871	0.0379882574332581	0.0307068405734072	H2-Q10/H2-Q6/H2-Ab1/Tasl/Pmepa1/Ncf4/Sphk1/Anxa2/Ifitm3/H2-Q7/H2-K1/Slc15a3/Cd274/Slc35d3	14
73	Typical1Up	GO:0010008	endosome membrane	42/1655	316/28573	4.70866272421331e-07	9.88819172084795e-06	7.20596967511186e-06	Mrc1/Arf6/Slc31a2/H2-DMa/H2-Aa/Sppl2a/Treml4/Litaf/Cd63/Shc1/Snx18/Snx20/H2-D1/Ctsd/Cd68/Ifitm2/H2-DMb1/H2-T22/Marchf1/Steap3/Tmbim1/Ehd1/Pi4k2b/Rap2c/Notch1/Lamp2/Ehd2/H2-Oa/Cln3/Atp7a/H2-DMb2/Ehd4/H2-Eb1/Slc11a1/Scamp2/H2-Ob/Dcstamp/B2m/Cmtm6/Slc39a14/Vamp8/H2-Q1	42
153	Typical1Up	GO:0000791	euchromatin	10/1655	69/28573	0.00618898430712384	0.0318791078461284	0.0232317385113487	Hif1a/Uhrf1/Klf4/Ell/Tcf7/Jak2/Jun/H1f2/Id2/Prdx1	10
195	Typical1Down	GO:0060076	excitatory synapse	12/674	99/28573	3.83021830548397e-06	9.09610568536306e-05	6.15158250934288e-05	Atp2b2/Pclo/Plcb4/Slc17a6/Shisa6/Gria3/Kcnj9/Atp2b3/Elavl2/Ppfia4/Cntn6/Unc13c	12
223	Typical1Down	GO:0070382	exocytic vesicle	17/674	281/28573	0.00040819825086134	0.0035313895190795	0.00238823456440294	Syngr1/Rab3a/Syt10/Syt2/Slc17a6/Syt9/Rnf112/Oprk1/Ddc/Rab4a/Syt3/Sytl2/Unc13c/Lgi3/Sh3gl2/Abcc8/Septin4	17
255	Typical1Down	GO:0099501	exocytic vesicle membrane	10/674	147/28573	0.00263424514585193	0.0130658559234256	0.00883627494538403	Syngr1/Rab3a/Syt2/Slc17a6/Syt9/Oprk1/Rab4a/Unc13c/Sh3gl2/Abcc8	10
21	Common	GO:0070062	extracellular exosome	10/573	104/28573	4.69359354500047e-05	0.000780030546288174	0.000630517829604074	Gprc5a/Muc1/Cd86/Anxa2/Ahnak/Slc12a3/Serpine1/Cd274/Icam1/Itga2b	10
137	Typical1Up	GO:0070062	extracellular exosome	14/1655	104/28573	0.00269452354451668	0.0163467761700678	0.0119126304073369	Fn1/Actg1/Fasl/Cd63/Snx18/Sdcbp/Anxa1/Anpep/Lamp2/Ahnak/Clic1/Qsox1/Cd9/Podxl	14
8	Common	GO:0065010	extracellular membrane-bounded organelle	14/573	127/28573	2.82336936616993e-07	1.23169488599163e-05	9.95609197544132e-06	Gbp3/Iigp1/Gprc5a/Muc1/Cd86/Anxa2/Gbp7/Ahnak/Slc12a3/Serpine1/Cd274/Icam1/Gbp2/Itga2b	14
123	Typical1Up	GO:0065010	extracellular membrane-bounded organelle	18/1655	127/28573	0.000386226492261746	0.00277473243124886	0.00202207221710443	Fn1/Actg1/Fasl/Arrdc4/Cd63/Snx18/Sdcbp/Anxa1/Anpep/Lamp2/Gbp9/Gbp2b/Has2/Ahnak/Clic1/Qsox1/Cd9/Podxl	18
7	Common	GO:0043230	extracellular organelle	14/573	127/28573	2.82336936616993e-07	1.23169488599163e-05	9.95609197544132e-06	Gbp3/Iigp1/Gprc5a/Muc1/Cd86/Anxa2/Gbp7/Ahnak/Slc12a3/Serpine1/Cd274/Icam1/Gbp2/Itga2b	14
122	Typical1Up	GO:0043230	extracellular organelle	18/1655	127/28573	0.000386226492261746	0.00277473243124886	0.00202207221710443	Fn1/Actg1/Fasl/Arrdc4/Cd63/Snx18/Sdcbp/Anxa1/Anpep/Lamp2/Gbp9/Gbp2b/Has2/Ahnak/Clic1/Qsox1/Cd9/Podxl	18
25	Common	GO:1903561	extracellular vesicle	10/573	118/28573	0.000136554433667274	0.00190629989399515	0.00154090897780335	Gprc5a/Muc1/Cd86/Anxa2/Ahnak/Slc12a3/Serpine1/Cd274/Icam1/Itga2b	10
130	Typical1Up	GO:1903561	extracellular vesicle	16/1655	118/28573	0.00128815295053982	0.0084738736264427	0.00617529252129428	Fn1/Actg1/Fasl/Arrdc4/Cd63/Snx18/Sdcbp/Anxa1/Anpep/Lamp2/Has2/Ahnak/Clic1/Qsox1/Cd9/Podxl	16
81	Typical1Up	GO:0031234	extrinsic component of cytoplasmic side of plasma membrane	17/1655	74/28573	8.37662770134214e-07	1.34518786027436e-05	9.80298845544065e-06	Gng5/Gnai3/Lck/Myd88/Syk/Gna15/Gng12/Plekha4/Jak3/Jak2/Traf6/Tirap/Lyn/Gngt2/Cnr2/Hck/Gna13	17
120	Typical1Up	GO:0019898	extrinsic component of membrane	27/1655	227/28573	0.000320758076513325	0.00239909465446953	0.00174832808827739	Gng5/Gnai3/Lck/Myd88/Syk/Gna15/Gng12/Socs1/Plekha4/Olr1/Jak3/Jak2/Traf6/Tirap/Lyn/Cish/Cdh1/Gngt2/Cnr2/Picalm/Pik3r6/Pik3r5/Hck/Socs2/Pik3cg/Gna13/Cdh5	27
282	Typical1Down	GO:0019898	extrinsic component of membrane	12/674	227/28573	0.00799887035682927	0.0291723507131421	0.0197288959265449	Kcnab1/Mcf2/Cdh8/Dtna/Pik3r3/Cdh7/Apc2/Ryr2/Ank2/Gnal/Tenm2/Cdh18	12
113	Typical1Up	GO:0019897	extrinsic component of plasma membrane	21/1655	147/28573	0.000117531558101359	0.000972306526111239	0.00070856346032398	Gng5/Gnai3/Lck/Myd88/Syk/Gna15/Gng12/Plekha4/Olr1/Jak3/Jak2/Traf6/Tirap/Lyn/Cdh1/Gngt2/Cnr2/Picalm/Hck/Gna13/Cdh5	21
253	Typical1Down	GO:0019897	extrinsic component of plasma membrane	10/674	147/28573	0.00263424514585193	0.0130658559234256	0.00883627494538403	Kcnab1/Cdh8/Dtna/Cdh7/Apc2/Ryr2/Ank2/Gnal/Tenm2/Cdh18	10
170	Typical45Up	GO:0001674	female germ cell nucleus	4/226	28/28573	6.72223630315942e-05	0.0026056326321939	0.00224968873033891	Sycp2l/Aire/Lhx8/Stpg4	4
141	Typical1Up	GO:0001650	fibrillar center	18/1655	154/28573	0.00359211585263283	0.0208648431440163	0.0152051488498904	Sp140l2/Map3k14/Fam111a/Snai1/Fblim1/Nfkbie/Ezr/Ager/Dab2/Ccr2/Rai14/Malt1/Sp140/Klf6/Sp140l1/Lipa/Txnrd1/Akna	18
102	Typical1Up	GO:0031941	filamentous actin	10/1655	36/28573	2.6228604795262e-05	0.000260378513058419	0.000189749523686297	Actg1/Myo1f/Arpc2/Pdlim7/Myo1c/Tmod3/Pdlim1/Pdlim4/Pdlim5/Arpc3	10
146	Typical1Up	GO:0030175	filopodium	13/1655	100/28573	0.00508231903889879	0.028029759547866	0.0204265454194975	Arf6/Spata13/Itgb3/Ezr/Vasp/Itgb1/Pdpn/Itgav/Acp3/Vcam1/Msn/Ninj1/Podxl	13
118	Typical1Up	GO:0031527	filopodium membrane	6/1655	17/28573	0.000265984601054755	0.00204545904473093	0.00149061792733428	Arf6/Itgb3/Pdpn/Itgav/Msn/Ninj1	6
58	Typical1Up	GO:0005925	focal adhesion	35/1655	173/28573	7.35305826389313e-11	3.64979073825968e-09	2.65976652990584e-09	Myh9/Fes/Actn1/Tnfsf13b/Cass4/Epha2/Lpxn/Fblim1/Parvg/Tln1/Zyx/Itgb3/Lims1/Ezr/Arpc2/Sdc4/Vasp/Itgb1/Pdlim7/Itgb2l/Plec/Svil/Jak2/Itgav/Ptprc/Cyba/Limd1/Misp/Tns4/Adam17/Il1rl1/Hck/Msn/Itgb7/Iqgap1	35
293	Typical1Down	GO:1902710	GABA receptor complex	3/674	21/28573	0.0126639674580415	0.0416902291539064	0.0281945805540001	Gabrg2/Gabra1/Gabrb2	3
287	Typical1Down	GO:1902711	GABA-A receptor complex	3/674	19/28573	0.00955363048761598	0.0332144910410574	0.0224625448749653	Gabrg2/Gabra1/Gabrb2	3
192	Typical1Down	GO:0098982	GABA-ergic synapse	15/674	135/28573	7.52397917019455e-07	2.33243354276031e-05	1.57739563304956e-05	Atp2b2/Pclo/Slc6a11/Gabrg2/Cntnap4/Rims2/Slitrk3/Slc6a1/Bcan/Atp2b3/Slitrk1/Gabra1/Gabrb2/Gucy1a1/Cnr1	15
283	Typical1Down	GO:0005921	gap junction	4/674	34/28573	0.00811804779032345	0.029283446457205	0.0198040285887719	Panx2/Gjc2/Gjb1/Gjc3	4
174	Typical45Up	GO:0043073	germ cell nucleus	6/226	110/28573	0.000247461497499987	0.00660722198324966	0.00570463873184181	Mael/Sycp2l/Aire/Prm1/Lhx8/Stpg4	6
129	Typical1Up	GO:0098791	Golgi apparatus subcompartment	33/1655	323/28573	0.00117194919182415	0.00780346656995105	0.00568673677162425	Arl5c/Gba1/Ms4a7/Lyz2/H2-D1/Fut4/Marchf1/Gsap/Atp8b1/Grn/Rab32/Ggta1/Pi4k2b/Gcnt1/Lamp2/Postn/Lpcat2/Cln3/St3gal1/Atp7a/Flna/Man2a1/Furin/Acp3/B4galt1/Arap1/Cdh1/Rab7b/Scamp2/Pld4/Lyz1/Atp8b4/H2-Q1	33
133	Typical1Up	GO:0031985	Golgi cisterna	11/1655	69/28573	0.0019496096543922	0.0123777543174202	0.00902022581836292	Lyz2/H2-D1/Ggta1/Gcnt1/St3gal1/Man2a1/Furin/Acp3/B4galt1/Lyz1/H2-Q1	11
160	Typical1Up	GO:0005796	Golgi lumen	5/1655	22/28573	0.00745616843434942	0.0355071923776924	0.0258756867529742	Ero1a/Il12a/Sdc4/Hspg2/Sdc1	5
23	Common	GO:0005797	Golgi medial cisterna	5/573	25/28573	0.000121453290200246	0.00176613326166191	0.00142760884972219	H2-Q10/H2-Q6/H2-Q4/H2-Q7/H2-K1	5
12	Common	GO:0000139	Golgi membrane	18/573	265/28573	7.82880235739748e-06	0.000227687668560977	0.00018404552910373	H2-Q10/Gbp5/H2-Q6/Mall/Pmepa1/Igtp/H2-Q7/H2-K1/Creb3l1/Gfy/Acer2/Nlrp3/Rnf125/Glipr2/Gbp2/Irgm1/Srgn/Tnfrsf1a	18
140	Typical1Up	GO:0005795	Golgi stack	13/1655	95/28573	0.00325389872933941	0.0191035344754766	0.0139216040711975	Lyz2/H2-D1/Ggta1/Gcnt1/Lpcat2/Cln3/St3gal1/Man2a1/Furin/Acp3/B4galt1/Lyz1/H2-Q1	13
226	Typical1Down	GO:0030426	growth cone	14/674	213/28573	0.000574227319499717	0.00464375136638901	0.00314051096934628	Pclo/Adcy10/Unc5c/Pard6a/Clasp2/Pcdh9/Myh14/Trpc5/Ptch1/Boc/Map3k12/Sncb/Elavl4/Cnr1	14
157	Typical1Up	GO:0031838	haptoglobin-hemoglobin complex	4/1655	14/28573	0.0070256223345341	0.0345584666185191	0.0251843076572204	Hba-a1/Hba-a2/Hbb-bs/Hbb-bt	4
147	Typical1Up	GO:0005833	hemoglobin complex	4/1655	13/28573	0.00525679353996812	0.0284179135923029	0.0207094107150385	Hba-a1/Hba-a2/Hbb-bs/Hbb-bt	4
4	Common	GO:0034364	high-density lipoprotein particle	9/573	35/28573	2.18623924797073e-08	1.90749374385446e-06	1.54187399593725e-06	Saa2/Apoc2/Apoc2l/Saa1/Apol10b/Hp/Saa3/Apof/Apol9b	9
257	Typical1Down	GO:0098686	hippocampal mossy fiber to CA3 synapse	6/674	61/28573	0.00311359736107796	0.0148211799072339	0.0100233786016664	Ephb2/Syt9/Cacng2/Grik2/Sh3gl2/Ptprd	6
285	Typical1Down	GO:0031674	I band	9/674	147/28573	0.0083094606361112	0.0294392319679368	0.0199093843812589	Scn1a/Ank3/Ank1/Kcnn2/Jph1/Ky/Ryr2/Ank2/Sphkap	9
43	Common	GO:0001772	immunological synapse	5/573	50/28573	0.00321041475449644	0.0259353113266891	0.0209641485011391	Scimp/Cd53/Nedd9/Icam1/Havcr2	5
89	Typical1Up	GO:0001772	immunological synapse	13/1655	50/28573	3.72086277995546e-06	4.8371216139421e-05	3.52502789679991e-05	Myh9/Ptprj/Lck/Ezr/Rhoh/Prf1/Cd3e/Cd37/H2-Eb1/Coro1a/Lgals3/Bcl10/Card11	13
34	Common	GO:0008305	integrin complex	5/573	33/28573	0.000475371767067434	0.0047401356201867	0.00383156792703977	Itgad/Itga5/Itgb2/Itga2/Itga2b	5
66	Typical1Up	GO:0008305	integrin complex	12/1655	33/28573	1.55507822739441e-07	4.46880374819657e-06	3.25661811609467e-06	Itgax/Tspan32/Itgae/Itgb3/Itgb1/Itgb2l/Emilin1/Itgav/Itgam/Lyn/Itga9/Itgb7	12
268	Typical1Down	GO:0014704	intercalated disc	6/674	67/28573	0.00497155196450936	0.02084952732723	0.0141002745648216	Scn1a/Ank3/Scn4b/Ank2/Ctnna3/Scn2a	6
150	Typical1Up	GO:0045171	intercellular bridge	13/1655	101/28573	0.00553154250377229	0.0293225456996084	0.0213686567851398	Chrna2/Cd34/Cdc6/Eaf1/Ppp1r13l/Ska1/Usb1/Cdca8/Ehd2/Cep55/Cyth4/Qsox1/Mical1	13
209	Typical1Down	GO:0008328	ionotropic glutamate receptor complex	7/674	44/28573	7.06812463087739e-05	0.000906669780236686	0.000613169432587911	Gria4/Porcn/Shisa6/Cacng2/Gria3/Olfm3/Grik2	7
250	Typical1Down	GO:0044224	juxtaparanode region of axon	3/674	12/28573	0.00245195467325572	0.013030387692159	0.0088122882241822	Kcnab1/Lgi3/Kcna2	3
98	Typical1Up	GO:0030027	lamellipodium	26/1655	181/28573	1.7517744963416e-05	0.00018754291666716	0.000136670951417363	Myh9/Actr3/Spata13/Epha2/P4hb/Itgb3/Aif1/Arpc2/Vasp/Pdpn/Tmod3/Itgav/Pdlim4/Sh3bp1/Nradd/Rnh1/Rhoa/Cdh1/Coro1a/Trpv2/Actb/Rac2/Arpc3/Arpc5/Wasf2/Podxl	26
80	Typical1Up	GO:0005770	late endosome	36/1655	255/28573	7.17575659057402e-07	1.18726154498588e-05	8.65210842499834e-06	Slc31a2/H2-DMa/H2-Aa/Sppl2a/Litaf/Cd63/Tcirg1/Ctsl/Cd68/Cxcr4/Ifitm2/H2-DMb1/Marchf1/Steap3/Kcnq1/Rnf149/Grn/Ctss/Lamp2/H2-Oa/Tpt1/Cln3/Atp7a/Acp3/Lgmn/H2-DMb2/H2-Eb1/Rab7b/Slc11a1/H2-Ob/Ticam2/B2m/Slc39a14/Vamp8/Cst7/Bst2	36
84	Typical1Up	GO:0031902	late endosome membrane	19/1655	94/28573	1.56446841591313e-06	2.30864798672587e-05	1.68241553688525e-05	Slc31a2/H2-DMa/H2-Aa/Sppl2a/Litaf/Cd63/Cd68/Ifitm2/H2-DMb1/Marchf1/Lamp2/H2-Oa/H2-DMb2/H2-Eb1/Slc11a1/H2-Ob/B2m/Slc39a14/Vamp8	19
139	Typical1Up	GO:0016328	lateral plasma membrane	11/1655	73/28573	0.00308107961275531	0.0182855377017869	0.013325493062031	Myh9/Ceacam2/Anxa1/Myo1c/Ceacam1/Slc16a3/Cdh1/Iqgap3/Cldn15/Gjb2/Iqgap1	11
97	Typical1Up	GO:0031256	leading edge membrane	24/1655	159/28573	1.57713505021027e-05	0.000172223147482961	0.000125506747153575	Spata13/Rigi/Epha2/Ptprj/Itgb3/Adora2a/Aif1/Arpc2/Psd4/Itgb1/Diaph1/Pdpn/Myo1c/Adgre5/Bmx/Plek/Itgav/Nradd/Tirap/Plcg2/Rhoa/Adam17/Sh3bgrl3/Dock8	24
204	Typical1Down	GO:0031256	leading edge membrane	14/674	159/28573	2.61954629323483e-05	0.000406029675451399	0.000274592791264528	Psd3/Atp2b2/Ank1/Kcnc3/Gabrg2/Hcn2/Clasp2/Shisa6/Slc12a5/Psd2/Apc2/Eps8l3/Kcnc1/Gabra1	14
2	Common	GO:1990777	lipoprotein particle	11/573	43/28573	6.17077164968493e-10	1.07679965287002e-07	8.70403580060822e-08	Saa2/Apoc2/Apoc2l/Saa1/Apol10b/Hp/Msr1/Apobr/Saa3/Apof/Apol9b	11
11	Common	GO:0034362	low-density lipoprotein particle	5/573	14/28573	5.49322172235671e-06	0.00017428494373659	0.000140878796324555	Apoc2/Apoc2l/Msr1/Apobr/Apof	5
45	Common	GO:0098553	lumenal side of endoplasmic reticulum membrane	3/573	16/28573	0.00369783833842355	0.0286787906691071	0.0231817701683629	H2-Q10/H2-Q7/H2-K1	3
145	Typical1Up	GO:0043202	lysosomal lumen	5/1655	20/28573	0.00483337508791864	0.026928804061261	0.0196242296802712	Gba1/Gusb/Lamp2/Hpse/Hexb	5
31	Common	GO:0005765	lysosomal membrane	14/573	230/28573	0.000247647911739593	0.00270091003740993	0.00218321185349378	H2-Q10/H2-Q6/Slc17a9/H2-Ab1/Tasl/Anxa2/Ifitm3/H2-Q7/H2-K1/Rnf183/Slc15a3/Ifitm1/Gfap/Irgm1	14
103	Typical1Up	GO:0005765	lysosomal membrane	30/1655	230/28573	2.79858635906852e-05	0.000268075114394985	0.000195358382959908	Slc31a2/H2-DMa/H2-Aa/Sppl2a/Treml4/Litaf/Cd63/Gba1/H2-D1/Ctsd/Cd68/Ifitm2/H2-DMb1/H2-T22/Marchf1/Tmbim1/Grn/Lamp2/Laptm5/H2-Oa/Cln3/H2-DMb2/H2-Eb1/Gpr137b/Slc11a1/H2-Ob/B2m/Slc39a14/Vamp8/H2-Q1	30
32	Common	GO:0098852	lytic vacuole membrane	14/573	230/28573	0.000247647911739593	0.00270091003740993	0.00218321185349378	H2-Q10/H2-Q6/Slc17a9/H2-Ab1/Tasl/Anxa2/Ifitm3/H2-Q7/H2-K1/Rnf183/Slc15a3/Ifitm1/Gfap/Irgm1	14
104	Typical1Up	GO:0098852	lytic vacuole membrane	30/1655	230/28573	2.79858635906852e-05	0.000268075114394985	0.000195358382959908	Slc31a2/H2-DMa/H2-Aa/Sppl2a/Treml4/Litaf/Cd63/Gba1/H2-D1/Ctsd/Cd68/Ifitm2/H2-DMb1/H2-T22/Marchf1/Tmbim1/Grn/Lamp2/Laptm5/H2-Oa/Cln3/H2-DMb2/H2-Eb1/Gpr137b/Slc11a1/H2-Ob/B2m/Slc39a14/Vamp8/H2-Q1	30
181	Typical1Down	GO:0044304	main axon	20/674	88/28573	1.47963204731101e-14	5.50423121599696e-12	3.72244272955086e-12	Kcnab1/Scn1a/Ank3/Ank1/Ermn/Kcnc3/Tubb4a/Mbp/Adam22/Mag/Hapln2/Lgi1/Cntnap1/Bcan/Kcnc1/Myoc/Gjc2/Lgi3/Kcna2/Scn2a	20
243	Typical1Down	GO:0034993	meiotic nuclear membrane microtubule tethering complex	3/674	11/28573	0.00187162149051842	0.0105491393101948	0.00713425097661728	Syne4/Clmn/Syne1	3
15	Common	GO:0098857	membrane microdomain	19/573	302/28573	1.31307259801994e-05	0.00030550822447264	0.000246949793873224	Ms4a4a/Cd44/Ghsr/Dysf/Mall/Vdr/Fas/Anxa2/Cavin4/Ahnak/Cd14/Tnf/S100a10/Lat2/Hmox1/Icam1/Itgb2/Ptgs2/Tnfrsf1a	19
50	Typical1Up	GO:0098857	membrane microdomain	66/1655	302/28573	4.13943848369552e-21	7.53377804032584e-19	5.49020262048037e-19	Tnfrsf23/Fasl/Stoml3/Trem2/Tlr6/Fcer1g/Slc2a1/Lck/Myof/H2-D1/Ctsd/Ezr/Sdcbp/Ctsb/Itgb1/Pdpn/Serpinh1/Kcnq1/Cd24a/Itgb2l/Cavin1/Lcp2/Myo1c/Tgfbr2/Cd4/Adrb2/Jak2/Cd8a/Nfam1/Cd177/Plscr1/Ptprc/Lamp2/Lypd10/Ehd2/Cd48/Hpse/Cln3/Itgam/Tlr1/Pecam1/Furin/Nos3/Lyn/Btk/Tnfrsf1b/Adam17/Cdh1/Has2/Tfpi/Selplg/Sele/Ahnak/Actb/Hck/Hspa1a/Adtrp/Orai1/Bcl10/Card11/Cd36/Hspa1b/Tlr2/Abca1/Pag1/Stom	66
20	Common	GO:0045121	membrane raft	18/573	301/28573	4.29423903680014e-05	0.000749344711921624	0.000605713716769704	Ms4a4a/Cd44/Ghsr/Mall/Vdr/Fas/Anxa2/Cavin4/Ahnak/Cd14/Tnf/S100a10/Lat2/Hmox1/Icam1/Itgb2/Ptgs2/Tnfrsf1a	18
49	Typical1Up	GO:0045121	membrane raft	66/1655	301/28573	3.42358874028038e-21	7.53377804032584e-19	5.49020262048037e-19	Tnfrsf23/Fasl/Stoml3/Trem2/Tlr6/Fcer1g/Slc2a1/Lck/Myof/H2-D1/Ctsd/Ezr/Sdcbp/Ctsb/Itgb1/Pdpn/Serpinh1/Kcnq1/Cd24a/Itgb2l/Cavin1/Lcp2/Myo1c/Tgfbr2/Cd4/Adrb2/Jak2/Cd8a/Nfam1/Cd177/Plscr1/Ptprc/Lamp2/Lypd10/Ehd2/Cd48/Hpse/Cln3/Itgam/Tlr1/Pecam1/Furin/Nos3/Lyn/Btk/Tnfrsf1b/Adam17/Cdh1/Has2/Tfpi/Selplg/Sele/Ahnak/Actb/Hck/Hspa1a/Adtrp/Orai1/Bcl10/Card11/Cd36/Hspa1b/Tlr2/Abca1/Pag1/Stom	66
9	Common	GO:0042824	MHC class I peptide loading complex	6/573	16/28573	4.27692178183536e-07	1.65849522428949e-05	1.34060238307822e-05	H2-Q10/Tap1/H2-Q6/H2-Q4/H2-Q7/H2-K1	6
115	Typical1Up	GO:0042824	MHC class I peptide loading complex	6/1655	16/28573	0.000180962571989666	0.00145302300450526	0.00105888316117792	Tap2/H2-D1/Tapbp/B2m/H2-Q1/Tapbpl	6
29	Common	GO:0042612	MHC class I protein complex	5/573	28/28573	0.000213787736974526	0.00248881179428431	0.00201176763947578	H2-Q10/H2-Q6/H2-Q4/H2-Q7/H2-K1	5
28	Common	GO:0032398	MHC class Ib protein complex	5/573	28/28573	0.000213787736974526	0.00248881179428431	0.00201176763947578	H2-Q10/H2-Q6/H2-Q4/H2-Q7/H2-K1	5
65	Typical1Up	GO:0042613	MHC class II protein complex	8/1655	13/28573	1.23393025142624e-07	3.7429217626596e-06	2.72763529262643e-06	H2-DMa/H2-Aa/H2-DMb1/H2-Oa/H2-DMb2/H2-Eb1/H2-Ob/B2m	8
17	Common	GO:0042611	MHC protein complex	7/573	42/28573	1.84539815331837e-05	0.000378849385593007	0.000306233253925278	H2-Q10/H2-Q6/H2-Ab1/Cd74/H2-Q4/H2-Q7/H2-K1	7
72	Typical1Up	GO:0042611	MHC protein complex	13/1655	42/28573	4.13253960858574e-07	9.02546650515127e-06	6.57726304019121e-06	H2-M3/H2-DMa/H2-Aa/H2-D1/H2-DMb1/H2-T22/H2-T23/H2-Oa/H2-DMb2/H2-Eb1/H2-Ob/B2m/H2-Q1	13
220	Typical1Down	GO:0005874	microtubule	24/674	467/28573	0.000347357518675841	0.00323042492368532	0.00218469597272437	Fam161b/Spag8/Ttll5/Clasp2/Tubb4a/Saxo2/Mtus2/Cfap276/Dcdc2b/Eml1/Ift70a2/Slain1/Map6d1/Apc2/Cnp/Sarm1/Fsd1/Tppp/Cimip2b/Ttll9/Sctr/Kif26b/Lrrc49/Dnm3	24
242	Typical1Down	GO:0034992	microtubule organizing center attachment site	3/674	11/28573	0.00187162149051842	0.0105491393101948	0.00713425097661728	Syne4/Clmn/Syne1	3
87	Typical1Up	GO:0005902	microvillus	20/1655	107/28573	3.02481324628942e-06	4.12887008118506e-05	3.00889317657211e-05	Lyz2/Itgb3/Ezr/Ctsl/Myo1f/Pdpn/Cd24a/Myo1c/Spn/Icam2/Itgav/Nherf1/Clic4/Myo1e/Atp7a/Vcam1/Cdh1/Lyz1/Msn/Podxl	20
119	Typical1Up	GO:0031528	microvillus membrane	7/1655	24/28573	0.000311999743159439	0.00236599805229241	0.00172420910693374	Itgb3/Ezr/Pdpn/Cd24a/Itgav/Nherf1/Podxl	7
183	Typical1Down	GO:0034702	monoatomic ion channel complex	32/674	301/28573	1.51758237584949e-12	1.88180214605336e-10	1.27263925553694e-10	Kcnab1/Scn1a/Kcnc3/Gabrg2/Gria4/Ttyh2/Hcn2/Cacnb4/Unc80/Porcn/Pex5l/Slc17a6/Kcng2/Shisa6/Scn9a/Cacng2/Scn4b/Gria3/Kcnip4/Pkd2l1/Ryr2/Olfm3/Trpc5/Kcnc1/Scn2b/Kcng4/Gabra1/Grik2/Gabrb2/Kcna2/Abcc8/Scn2a	32
260	Typical1Down	GO:0031514	motile cilium	16/674	313/28573	0.00335828798303904	0.0156160391211316	0.0105609319466623	Slc26a8/Gapdhs/Adcy10/Saxo2/Cabcoco1/Cfap70/Tmem232/Cfap44/Tekt5/Dnah7a/Iqcd/Ttll9/Spag6/Crocc/Rsph4a/Septin4	16
154	Typical1Up	GO:0005771	multivesicular body	9/1655	59/28573	0.00656039014546643	0.0334763833591091	0.0243957449580552	H2-DMa/Cd63/Ctsl/Steap3/Tpt1/Acp3/H2-DMb2/Cst7/Bst2	9
188	Typical1Down	GO:0043209	myelin sheath	22/674	208/28573	5.21966979653500e-09	2.42714645538877e-07	1.64144879127877e-07	Ermn/Septin8/Pllp/Car2/Ckmt1/Cntn1/Plp1/Tubb4a/Mbp/Mag/Cntnap1/Mobp/Myh14/Cnp/Myoc/Tppp/Gjc2/Mog/Gjc3/Tspan2/Septin4/Mal	22
259	Typical1Down	GO:0030016	myofibril	13/674	228/28573	0.00314750863621365	0.0148211799072339	0.0100233786016664	Scn1a/Ank3/Ank1/Kcnn2/Jph1/Ky/Ryr2/Ank2/Cmya5/Myh7b/Sphkap/Syne1/Timp4	13
172	Typical45Up	GO:0005883	neurofilament	3/226	12/28573	0.00010191187211394	0.00340130873180273	0.00293667105170431	Prph/Nefm/Nefh	3
237	Typical1Down	GO:0031594	neuromuscular junction	9/674	109/28573	0.00112557709406071	0.00734587156123833	0.00496792106150527	Syngr1/Ank3/Pclo/Kcnc3/Syt2/Colq/Vamp1/Unc13c/Stxbp5l	9
207	Typical1Down	GO:0032589	neuron projection membrane	9/674	71/28573	4.33433733208716e-05	0.000597175365754231	0.000403862230943014	Atp2b2/Ank1/Kcnc3/Gabrg2/Hcn2/Shisa6/Slc12a5/Kcnc1/Gabra1	9
168	Typical45Up	GO:0044306	neuron projection terminus	10/226	224/28573	1.28722226258288e-05	0.000859220860274075	0.000741846514488557	Nmu/Glra1/Slc1a7/Prph/Calca/Slc18a3/Oxt/Penk/Sncg/P2rx2	10
203	Typical1Down	GO:0044306	neuron projection terminus	17/674	224/28573	2.61413394716678e-05	0.000406029675451399	0.000274592791264528	Pgr/Pclo/Rab3a/Kcnc3/Gria4/Cdh8/Oprk1/Gria3/Kcnc1/Grik2/Prkcg/Unc13c/Kcna2/Sncb/Dixdc1/Htr1b/Septin4	17
270	Typical1Down	GO:0044309	neuron spine	12/674	214/28573	0.00508243329057104	0.02084952732723	0.0141002745648216	Pgr/Atp2b2/Gria4/Ephb2/Frmpd4/Kcnn2/Shisa6/Gria3/Lzts3/Grm1/Tenm2/Dnm3	12
210	Typical1Down	GO:0098984	neuron to neuron synapse	25/674	448/28573	7.40516390224265e-05	0.000918240323878089	0.000620994446538945	Atp2b2/Pclo/Gria4/Plcb4/Ephb2/Frmpd4/Slitrk3/Syt9/Shisa6/Adam22/Rnf112/Lrrtm3/Cacng2/Gria3/Ank2/Elavl2/Srcin1/Slitrk1/Grik2/Lzts3/Grm1/Prkcg/Sh3gl2/Dnm3/Ptprd	25
292	Typical1Down	GO:0032809	neuronal cell body membrane	4/674	38/28573	0.0120021489016473	0.0398642802804715	0.026959714168174	Atp2b2/Kcnc3/Kcnc1/Kcna2	4
173	Typical45Up	GO:0098992	neuronal dense core vesicle	4/226	35/28573	0.000164608922509078	0.00488339803443598	0.00421629871689919	Calca/Avp/Penk/P2rx2	4
212	Typical1Down	GO:0098878	neurotransmitter receptor complex	7/674	46/28573	9.47799425392647e-05	0.00110181683201895	0.000745144942989614	Gria4/Porcn/Shisa6/Cacng2/Gria3/Olfm3/Grik2	7
197	Typical1Down	GO:0033268	node of Ranvier	6/674	20/28573	4.92455767950118e-06	0.000107760909222026	7.28773551331754e-05	Scn1a/Ank3/Hapln2/Bcan/Myoc/Scn2a	6
246	Typical1Down	GO:0106094	nuclear membrane microtubule tethering complex	3/674	11/28573	0.00187162149051842	0.0105491393101948	0.00713425097661728	Syne4/Clmn/Syne1	3
245	Typical1Down	GO:0106083	nuclear membrane protein complex	3/674	11/28573	0.00187162149051842	0.0105491393101948	0.00713425097661728	Syne4/Clmn/Syne1	3
116	Typical1Up	GO:0000786	nucleosome	18/1655	120/28573	0.0001889202156484	0.00149493388034821	0.0010894254998489	H2ac6/H2ac7/H2ac8/H2ac11/H2ac22/H2ac24/H2ac4/H2ac13/H2ac23/H2bc22/H2bc12/H2bc3/Irf4/Cenpa/H1f2/H3f3a/H3f3b/Actb	18
176	Typical45Up	GO:0000786	nucleosome	6/226	120/28573	0.000395317555065801	0.00879581560021407	0.00759425829468512	H3c8/H3c10/H3c11/H3c1/Prm1/H1f1	6
37	Common	GO:1990462	omegasome	3/573	11/28573	0.00117395506186312	0.0110732517997359	0.0089507811260118	Trim30d/Trim30a/Trim30b	3
136	Typical1Up	GO:1990462	omegasome	4/1655	11/28573	0.00266313423207667	0.0163378796709422	0.0119061471286219	Trim5/Trim12a/Trim12c/Trim30d	4
108	Typical1Up	GO:0000940	outer kinetochore	8/1655	24/28573	3.96898328137994e-05	0.000355256536333352	0.000258891402995965	Spc25/Ccnb1/Ndc80/Bub1/Ska1/Spdl1/Cenpf/Knl1	8
190	Typical1Down	GO:0098688	parallel fiber to Purkinje cell synapse	9/674	37/28573	1.47771961469856e-07	5.49711696667865e-06	3.71763145171533e-06	Atp2b2/Pclo/Plcb4/Gria3/Kcnj9/Atp2b3/Ppfia4/Cntn6/Unc13c	9
193	Typical1Down	GO:0033270	paranode region of axon	6/674	16/28573	1.10284463351821e-06	3.15583233591364e-05	2.13424993854941e-05	Ank3/Ermn/Mag/Cntnap1/Gjc2/Scn2a	6
41	Common	GO:0000932	P-body	7/573	90/28573	0.00223808142035242	0.0190509857488535	0.0153993792209101	Patl2/Trim30d/Zfp36/Zc3h12a/Apobec3/Trim30a/Trim30b	7
151	Typical1Up	GO:0000932	P-body	12/1655	90/28573	0.00567783939897702	0.0298086568446294	0.0217229078219971	Noct/Trim5/Zc3h12d/Limd1/Lin28a/Igf2bp1/Trim12a/Igf2bp2/Trim12c/Trim30d/Zfp36l1/Aicda	12
38	Common	GO:1904090	peptidase inhibitor complex	4/573	24/28573	0.00123615122367517	0.0113530730805956	0.00917696753310099	Stfa2/Cstdc4/Serpine1/Stfa2l1	4
71	Typical1Up	GO:1904090	peptidase inhibitor complex	10/1655	24/28573	3.83536748881668e-07	8.72546103705795e-06	6.3586355735645e-06	Ctsb/Casp1/Plau/Stfa1/Csta3/Serpinb6b/Csta2/Plat/Stfa3/Cstdc5	10
236	Typical1Down	GO:0043204	perikaryon	11/674	153/28573	0.00105389470112698	0.00700087194320064	0.00473460213476218	Kcnab1/Pgr/Ckmt1/Ntsr2/Oprk1/Gria3/Slc12a5/Gjc2/Grik2/Kcna2/Septin4	11
239	Typical1Down	GO:0072534	perineuronal net	3/674	10/28573	0.00138538028762768	0.00873494011860165	0.00590733075366665	Hapln4/Hapln2/Bcan	3
244	Typical1Down	GO:0098966	perisynaptic extracellular matrix	3/674	11/28573	0.00187162149051842	0.0105491393101948	0.00713425097661728	Hapln4/Hapln2/Bcan	3
100	Typical1Up	GO:0001891	phagocytic cup	8/1655	22/28573	1.91506341918778e-05	0.000197287665448401	0.000143772387776163	Aif1/Tlr4/Arhgap25/Sh3bp1/Bin2/Coro1a/Ticam2/Pear1	8
18	Common	GO:0045335	phagocytic vesicle	11/573	115/28573	2.07871045723935e-05	0.000403038860875851	0.000325786200315874	H2-Q10/Scimp/Tap1/Tlr7/Nod2/Capg/Stx11/H2-Q7/H2-K1/Ctss/Irgm1	11
52	Typical1Up	GO:0045335	phagocytic vesicle	35/1655	115/28573	1.5040193116366e-16	1.64238908830716e-14	1.19688273641818e-14	Myh9/Clec4e/Actg1/Tcirg1/Zyx/H2-D1/Was/Syk/Adam8/Anxa11/Myo1c/Rab32/Fmnl1/Ctss/Tapbp/Rab20/Lamp2/H2-T23/Vim/Slamf1/Tlr1/Anxa3/Tlr9/Coro1a/Rab7b/Slc11a1/Rab8b/Cybb/Pld4/Unc93b1/B2m/Vamp8/Abca1/Nod1/Mpeg1	35
40	Common	GO:0030670	phagocytic vesicle membrane	4/573	28/28573	0.00223578175881168	0.0190509857488535	0.0153993792209101	H2-Q10/Tap1/H2-Q7/H2-K1	4
99	Typical1Up	GO:0030670	phagocytic vesicle membrane	9/1655	28/28573	1.81437106412897e-05	0.000190508961733542	0.00013883244174914	Clec4e/Tcirg1/H2-D1/Tapbp/Lamp2/H2-T23/Anxa3/Slc11a1/B2m	9
155	Typical1Up	GO:0005942	phosphatidylinositol 3-kinase complex	6/1655	30/28573	0.00668552919471824	0.0337990642621867	0.0246308970331725	Socs1/Cish/Pik3r6/Pik3r5/Socs2/Pik3cg	6
284	Typical1Down	GO:0098684	photoreceptor ribbon synapse	3/674	18/28573	0.00818676997728311	0.029283446457205	0.0198040285887719	Atp2b2/Rims2/Sh3gl2	3
1	Common	GO:0034358	plasma lipoprotein particle	11/573	43/28573	6.17077164968493e-10	1.07679965287002e-07	8.70403580060822e-08	Saa2/Apoc2/Apoc2l/Saa1/Apol10b/Hp/Msr1/Apobr/Saa3/Apof/Apol9b	11
219	Typical1Down	GO:0032838	plasma membrane bounded cell projection cytoplasm	15/674	226/28573	0.000334134173742224	0.00318712596492583	0.00215541342845861	Kcnab1/Spag8/Tubb4a/Saxo2/Cfap276/Ift70a2/Cfap70/Dnah7a/Grik2/Gli1/Cimip2b/Cys1/Spag6/Ccdc113/Rsph4a	15
60	Typical1Up	GO:0044853	plasma membrane raft	28/1655	134/28573	2.64436436618502e-09	1.11063303379771e-07	8.09368202767562e-08	Fasl/Trem2/Slc2a1/Myof/Ezr/Ctsb/Itgb2l/Cavin1/Lcp2/Tgfbr2/Adrb2/Jak2/Cd8a/Cd177/Lypd10/Ehd2/Cln3/Itgam/Nos3/Cdh1/Has2/Tfpi/Selplg/Sele/Hck/Adtrp/Orai1/Cd36	28
36	Common	GO:0098802	plasma membrane signaling receptor complex	12/573	198/28573	0.000698615229854182	0.00677268653386415	0.00547452870178131	Itgad/Il6/Ifnlr1/Itga5/Il12rb1/Csf2rb2/Osmr/Il18rap/Itgb2/Itga2/Csf2rb/Itga2b	12
55	Typical1Up	GO:0098802	plasma membrane signaling receptor complex	42/1655	198/28573	1.79016908034337e-13	1.22179039733435e-11	8.90373568907623e-12	Itgax/Tspan32/Chrna2/Itgae/Ceacam2/Tlr6/Cd3d/Il6ra/Itgb3/Sdcbp/Syk/Itgb1/Itgb2l/Emilin1/Ceacam1/Tgfbr2/Jak2/Itgav/Bmp2/Csf2/Chrna9/Cd3e/Traf6/Itgam/Tlr1/Il18r1/Flna/Lyn/Ptpn6/Itga9/Traf5/Csf2ra/Cd247/Ticam2/Traf1/Cd40/Cd3g/Apbb1ip/Acvrl1/B2m/Tlr2/Itgb7	42
152	Typical1Up	GO:0031091	platelet alpha granule	5/1655	21/28573	0.00604543870022945	0.0314362812411932	0.0229090308640274	Igf1/Thbs1/Fgb/Pf4/Thbs2	5
68	Typical1Up	GO:0002102	podosome	11/1655	29/28573	3.12119038299479e-07	8.11509499578646e-06	5.91383440988487e-06	Actr3/Lpxn/Arpc2/Adam8/Bin2/Vcam1/Actb/Tpm3/Fermt3/Tpm4/Sh3pxd2b	11
233	Typical1Down	GO:0014069	postsynaptic density	20/674	384/28573	0.000890949599002307	0.00625345756280865	0.00422913513727014	Atp2b2/Pclo/Gria4/Plcb4/Frmpd4/Slitrk3/Shisa6/Adam22/Rnf112/Lrrtm3/Cacng2/Gria3/Ank2/Srcin1/Slitrk1/Grik2/Lzts3/Grm1/Prkcg/Dnm3	20
211	Typical1Down	GO:0098839	postsynaptic density membrane	11/674	114/28573	8.28231162859738e-05	0.000993877395431686	0.000672146852032182	Atp2b2/Gria4/Slitrk3/Shisa6/Adam22/Lrrtm3/Cacng2/Gria3/Slitrk1/Grik2/Grm1	11
184	Typical1Down	GO:0045211	postsynaptic membrane	34/674	352/28573	4.5887810787311e-12	4.26756640321992e-10	2.88610178372824e-10	Ank3/Atp2b2/Ank1/Slc6a11/Kcnc3/Gabrg2/Gria4/Faim2/Ephb2/Cntn1/Slitrk3/Kcnn2/Shisa6/Adam22/Slc6a1/Lrrtm3/Cacng2/Oprk1/Gria3/Lin7a/Ank2/Kcnc1/Slitrk1/Gabra1/Grik2/Gabrb2/Grm1/Tenm2/Kcna2/Lin7b/Syne1/Nsg1/Dnm3/Kctd8	34
218	Typical1Down	GO:0099572	postsynaptic specialization	23/674	436/28573	0.000317830526041731	0.00311139357072431	0.0021041965574508	Atp2b2/Pclo/Gabrg2/Gria4/Plcb4/Frmpd4/Slitrk3/Shisa6/Adam22/Rnf112/Lrrtm3/Cacng2/Gria3/Ank2/Srcin1/Slitrk1/Gabra1/Grik2/Gabrb2/Lzts3/Grm1/Prkcg/Dnm3	23
201	Typical1Down	GO:0099634	postsynaptic specialization membrane	14/674	154/28573	1.82873847372092e-05	0.000323947958201992	0.000219081952490877	Atp2b2/Gabrg2/Gria4/Slitrk3/Shisa6/Adam22/Lrrtm3/Cacng2/Gria3/Slitrk1/Gabra1/Grik2/Gabrb2/Grm1	14
200	Typical1Down	GO:0034705	potassium channel complex	11/674	91/28573	9.9251996360316e-06	0.000184608713230188	0.000124848563842713	Kcnab1/Kcnc3/Gria4/Hcn2/Kcng2/Kcnip4/Kcnc1/Kcng4/Grik2/Kcna2/Abcc8	11
205	Typical1Down	GO:0048786	presynaptic active zone	12/674	121/28573	3.03005845411644e-05	0.000450872697972526	0.00030491956654056	Ntng1/Atp2b2/Pclo/Rab3a/Gria4/Rims3/Rims2/Cntnap1/Gria3/Gabrb2/Ppfia4/Unc13c	12
241	Typical1Down	GO:0098831	presynaptic active zone cytoplasmic component	4/674	22/28573	0.00160025349155065	0.0097589229320794	0.00659983752339269	Pclo/Rims3/Rims2/Unc13c	4
214	Typical1Down	GO:0099569	presynaptic cytoskeleton	4/674	13/28573	0.000185158347280706	0.00202585015260067	0.00137005712074578	Pclo/Rims3/Rims2/Septin3	4
277	Typical1Down	GO:0099523	presynaptic cytosol	4/674	32/28573	0.00653195710488799	0.0250503921960653	0.0169412669350866	Pnkd/Prkcg/Sh3gl2/Sncb	4
180	Typical45Up	GO:0042734	presynaptic membrane	7/226	238/28573	0.00297278128837063	0.0496082877496848	0.0428315198784978	Glra1/Slc1a7/Slc6a5/Slc5a7/P2rx2/Htr2a/Scn11a	7
182	Typical1Down	GO:0042734	presynaptic membrane	29/674	238/28573	5.56037293476314e-13	1.03422936586594e-10	6.99436384951785e-11	Scn1a/Ntng1/Atp2b2/Adam23/Slc6a11/Kcnc3/Gria4/Cntnap4/Rims3/Ephb2/Cntn1/Rims2/Slc6a1/Oprk1/Gria3/Kcnj9/Atp2b3/Kcnc1/Grik2/Gabrb2/Grm1/Cntn6/Septin3/Unc13c/Kcna2/Htr1b/Scn2a/Ptprd/Cnr1	29
159	Typical1Up	GO:0005766	primary lysosome	5/1655	22/28573	0.00745616843434942	0.0355071923776924	0.0258756867529742	Prss57/Anxa11/Hexb/Snap23/Vamp8	5
135	Typical1Up	GO:0097179	protease inhibitor complex	4/1655	11/28573	0.00266313423207667	0.0163378796709422	0.0119061471286219	Casp1/Plau/Serpinb6b/Plat	4
16	Common	GO:0098636	protein complex involved in cell adhesion	8/573	57/28573	1.73460682851712e-05	0.000378361114470296	0.000305838572396439	Itgad/Itga5/Tnn/Plaur/Cd80/Itgb2/Itga2/Itga2b	8
59	Typical1Up	GO:0098636	protein complex involved in cell adhesion	18/1655	57/28573	1.74478990187431e-09	7.93879405352812e-08	5.78535599042535e-08	Itgax/Tspan32/Itgae/Ctla4/Itgb3/Itgb1/Itgb2l/Lamc1/Emilin1/Tnc/Itgav/Itgam/Plau/Lyn/Lgals1/Nid1/Itga9/Itgb7	18
126	Typical1Up	GO:0098637	protein complex involved in cell-matrix adhesion	5/1655	14/28573	0.000834721553553169	0.00576908820557	0.00420419383401863	Lamc1/Emilin1/Tnc/Plau/Nid1	5
3	Common	GO:0032994	protein-lipid complex	11/573	46/28573	1.35539999547303e-09	1.57678199473362e-07	1.27455157469042e-07	Saa2/Apoc2/Apoc2l/Saa1/Apol10b/Hp/Msr1/Apobr/Saa3/Apof/Apol9b	11
10	Common	GO:0043235	receptor complex	25/573	417/28573	1.41744311429469e-06	4.94687646888848e-05	3.9986816276945e-05	Gprc5a/Cd44/Itgad/Scimp/Tlr7/Il13ra1/Vdr/Ntrk1/Il6/Htr2b/Ifnlr1/Itga5/Gpr84/Cd74/Cd14/Il12rb1/Csf2rb2/Osmr/Gpbar1/Il18rap/Itgb2/Itga2/Csf2rb/Tnfrsf1a/Itga2b	25
53	Typical1Up	GO:0043235	receptor complex	70/1655	417/28573	8.47450177803032e-16	7.71179661800759e-14	5.61993275806221e-14	Itgax/Tspan32/Chrna2/Met/Epha2/Itgae/Ceacam2/Ebi3/Klrd1/Tlr6/Cd3d/Lepr/Il6ra/Itgb3/Eng/Gdnf/Sdcbp/Syk/Loxl4/Itgb1/Gpr160/Itgb2l/Emilin1/Il27ra/Ceacam1/Olr1/Tgfbr2/Adrb2/Tlr4/Jak2/Cd8a/Itgav/Notch1/Bmp2/Il2rg/Csf2/Klrc1/Chrna9/Notch2/Cd3e/Traf6/Ripk1/Itgam/Tlr1/Il18r1/Flna/Ly96/Lyn/Ptpn6/Il31ra/Itga9/Csf1r/Traf5/Csf2ra/Cd247/Ticam2/Klrc2/Traf1/Cd40/Cd3g/Cd200r1/Tradd/Apbb1ip/Acvrl1/Il4ra/B2m/Cd36/…	70
194	Typical1Down	GO:0043235	receptor complex	27/674	417/28573	2.6971242610755e-06	7.16664446514348e-05	4.8467120180229e-05	Gpr61/Gpr37/Gabrg2/Gria4/Gpr62/Itgbl1/Prlr/Plp1/Porcn/Pex5l/Shisa6/Cacng2/Gria3/Gprc5b/Flt3/Plxdc1/Pkd2l1/Olfm3/Plxnb3/Plxna3/Gabra1/Grik2/Gabrb2/Grm1/Ltk/Htr1b/Kctd8	27
266	Typical1Down	GO:0097470	ribbon synapse	4/674	29/28573	0.00456096840633158	0.0197288400832017	0.0133423677982038	Atp2b2/Pclo/Rims2/Sh3gl2	4
14	Common	GO:0090575	RNA polymerase II transcription regulator complex	17/573	249/28573	1.30197092120014e-05	0.00030550822447264	0.000246949793873224	Maff/Fosl2/Batf2/Vdr/Junb/Myc/E2f8/Anxa2/Cebpb/Ascl2/Stat3/Cebpd/Runx1/Fos/S100a10/Atf3/Batf3	17
149	Typical1Up	GO:0090575	RNA polymerase II transcription regulator complex	25/1655	249/28573	0.00541240706262233	0.0289722966293313	0.0211134145476908	Mxd3/Hif1a/Irf9/Rara/Stat6/Stat1/Hmga1/Runx3/Jdp2/Bach1/Tcf7/Fosl1/Tle3/Jun/Crem/Nfil3/E2f2/Cbfb/Cebpa/Stat4/Batf/Atf1/Nfe2/Cebpe/Mafb	25
56	Typical1Up	GO:0001726	ruffle	36/1655	156/28573	6.70271368387351e-13	4.0663129682166e-11	2.96330499708092e-11	Myh9/S100a11/Actr3/Arf6/Actn1/Spata13/Rigi/Ptprj/Tln1/Itgb3/Ezr/Aif1/Arpc2/Psd4/Itgb1/Diaph1/Pdpn/Pdlim7/Tnfrsf12a/Myo1c/Tmod3/Bmx/Plek/Itgav/Rinl/Pecam1/Tirap/Plcg2/Rhoa/Adam17/Sh2b2/Cdk6/Sh3bgrl3/Wasf2/Podxl/Iqgap1	36
63	Typical1Up	GO:0032587	ruffle membrane	19/1655	75/28573	3.57178090639256e-08	1.21887023430646e-06	8.88245514879202e-07	Spata13/Rigi/Ptprj/Itgb3/Aif1/Arpc2/Psd4/Itgb1/Diaph1/Pdpn/Myo1c/Bmx/Plek/Itgav/Tirap/Plcg2/Rhoa/Adam17/Sh3bgrl3	19
127	Typical1Up	GO:0042383	sarcolemma	21/1655	170/28573	0.000866619501103355	0.0059146780950304	0.00431029172917195	Slc2a1/Ezr/Anxa5/Anxa1/Ctsb/Itgb1/Kcnq1/Trim72/Krt19/Bgn/Adrb2/Plec/Svil/Nos3/Vcam1/Col6a1/Ahnak/Rrad/Msn/Cd36/Slc8b1	21
281	Typical1Down	GO:0042383	sarcolemma	10/674	170/28573	0.00730600374788967	0.0269092415268808	0.0181983834887507	Scn1a/Ank3/Ank1/Dtna/Kcnn2/Ryr2/Ank2/Scn2b/Abcc8/Scn2a	10
286	Typical1Down	GO:0030017	sarcomere	11/674	202/28573	0.00880212328016269	0.0308904703794389	0.0208908387682114	Scn1a/Ank3/Ank1/Kcnn2/Jph1/Ky/Ryr2/Ank2/Sphkap/Syne1/Timp4	11
228	Typical1Down	GO:0016528	sarcoplasm	9/674	101/28573	0.00065073411639712	0.00504318940207768	0.0034106459170814	Ank3/Ank1/Asph/Jph1/Ryr2/Gstm7/Cmya5/Jph3/Jph4	9
249	Typical1Down	GO:0016529	sarcoplasmic reticulum	7/674	77/28573	0.00227210132428051	0.0122495897482949	0.00828424434024475	Ank3/Ank1/Asph/Jph1/Ryr2/Gstm7/Cmya5	7
273	Typical1Down	GO:0043220	Schmidt-Lanterman incisure	3/674	16/28573	0.00581828266853593	0.0232731306741437	0.0157393271961526	Mag/Myoc/Mal	3
138	Typical1Up	GO:0005767	secondary lysosome	5/1655	18/28573	0.00294196242836966	0.017651774570218	0.0128636413872034	Adam8/Lamp2/Cln3/Fth1/Ftl1	5
47	Common	GO:0030141	secretory granule	19/573	498/28573	0.00608444727253676	0.0451802574067091	0.036520310616794	Tgfb1/Slc17a9/Klk9/Fas/Spink2/Trh/Klk7/Igfbp3/Bdnf/Reg3g/Tnf/Serpine1/Calca/Gal/Pla1a/Fstl3/Npy/Selp/Srgn	19
96	Typical1Up	GO:0030141	secretory granule	53/1655	498/28573	1.551654978414e-05	0.000172223147482961	0.000125506747153575	Myh9/Skil/Il1b/Igf1/Actn1/Gnai3/Lyz2/Syt8/Tcirg1/Pla2g4a/Ctsl/Unc13d/Arpc2/Adam8/Prss57/Itgb1/Kcnq1/Itgb2l/Dpep3/Anxa11/Edn1/Loxl1/Vwf/Adrb2/Ltf/Ncf2/Notch1/Plcb2/Dynlt4/Cd177/Lamp2/Ctsh/Atp7a/Hilpda/Hexb/Napsa/Tmem95/Acp3/Anxa3/Snap23/Slc11a1/Knl1/Cfp/Thbs1/Lyz1/Fgb/Plat/Pf4/Thbs2/Camp/Vamp8/Tmprss4/Spink2	53
165	Typical45Up	GO:0030141	secretory granule	16/226	498/28573	2.56914162769919e-06	0.000685960814595683	0.000592254754174865	Izumo1/Ly6k/Stk31/Slc6a5/Klk1b8/Pate4/Klk1b26/Slc30a8/Calca/Avp/Oxt/Fga/Lyzl4/Penk/Spaca3/P2rx2	16
263	Typical1Down	GO:0031105	septin complex	3/674	14/28573	0.0039167938723818	0.0175547869942895	0.0118720828852156	Septin8/Septin3/Septin4	3
272	Typical1Down	GO:0032156	septin cytoskeleton	3/674	16/28573	0.00581828266853593	0.0232731306741437	0.0157393271961526	Septin8/Septin3/Septin4	3
262	Typical1Down	GO:0005940	septin ring	3/674	14/28573	0.0039167938723818	0.0175547869942895	0.0118720828852156	Septin8/Septin3/Septin4	3
132	Typical1Up	GO:1905286	serine-type peptidase complex	4/1655	10/28573	0.00177581448480435	0.0114069965729785	0.00831279102484266	Cfhr4/Cfh/Plau/Thbd	4
231	Typical1Down	GO:0030427	site of polarized growth	14/674	221/28573	0.000824187789828915	0.00601172270228149	0.00406565287449145	Pclo/Adcy10/Unc5c/Pard6a/Clasp2/Pcdh9/Myh14/Trpc5/Ptch1/Boc/Map3k12/Sncb/Elavl4/Cnr1	14
280	Typical1Down	GO:0005790	smooth endoplasmic reticulum	4/674	33/28573	0.00729664160177683	0.0269092415268808	0.0181983834887507	Plcb4/Kcnn2/Ryr2/Jph4	4
191	Typical1Down	GO:0034706	sodium channel complex	8/674	28/28573	1.88346645044527e-07	6.36954108696036e-06	4.3076409727887e-06	Scn1a/Gria4/Unc80/Scn9a/Scn4b/Scn2b/Grik2/Scn2a	8
110	Typical1Up	GO:0042581	specific granule	6/1655	14/28573	7.50368986496426e-05	0.000650319788296903	0.000473917254629322	Adam8/Anxa11/Ltf/Anxa3/Snap23/Camp	6
177	Typical45Up	GO:0036126	sperm flagellum	7/226	206/28573	0.00131764422284575	0.0270623851922935	0.023365512939532	Ropn1/Dynlt2a1/Txndc2/Lyzl4/Tacr1/Pmfbp1/Spaca3	7
252	Typical1Down	GO:0032420	stereocilium	6/674	59/28573	0.00262847256254473	0.0130658559234256	0.00883627494538403	Pls1/Tprn/Lhfpl5/Triobp/Ankrd24/Pvalb	6
274	Typical1Down	GO:0032421	stereocilium bundle	6/674	70/28573	0.00615745131929146	0.0243677860720896	0.0164796289508472	Pls1/Tprn/Lhfpl5/Triobp/Ankrd24/Pvalb	6
76	Typical1Up	GO:0001725	stress fiber	19/1655	89/28573	6.48851043614205e-07	1.15023688305961e-05	8.38229307492832e-06	Myh9/Actn1/Micall2/Myl12a/Fblim1/Zyx/Pdlim7/Bag3/Pdlim1/Fhl3/Pdlim4/Pdlim5/Cyba/Cnn2/Fhod1/Sh2b2/Actb/Tpm3/Tpm4	19
258	Typical1Down	GO:0099535	synapse-associated extracellular matrix	3/674	13/28573	0.00313199357104823	0.0148211799072339	0.0100233786016664	Hapln4/Hapln2/Bcan	3
251	Typical1Down	GO:0043083	synaptic cleft	4/674	25/28573	0.0026167752467767	0.0130658559234256	0.00883627494538403	Cdh8/Lgi1/Gria3/Dnm3	4
261	Typical1Down	GO:0008021	synaptic vesicle	14/674	259/28573	0.00360211072447679	0.0165430270309305	0.0111878422761527	Syngr1/Rab3a/Syt2/Slc17a6/Syt9/Rnf112/Oprk1/Ddc/Rab4a/Unc13c/Lgi3/Sh3gl2/Abcc8/Septin4	14
254	Typical1Down	GO:0030672	synaptic vesicle membrane	10/674	147/28573	0.00263424514585193	0.0130658559234256	0.00883627494538403	Syngr1/Rab3a/Syt2/Slc17a6/Syt9/Oprk1/Rab4a/Unc13c/Sh3gl2/Abcc8	10
85	Typical1Up	GO:0042101	T cell receptor complex	9/1655	22/28573	1.7935386023981e-06	2.57703178134042e-05	1.87799886899302e-05	Ceacam2/Cd3d/Syk/Ceacam1/Cd3e/Ptpn6/Cd247/Cd3g/Apbb1ip	9
167	Typical45Up	GO:0043195	terminal bouton	7/226	93/28573	9.38915125919605e-06	0.000835634462068448	0.000721482149390854	Nmu/Slc1a7/Prph/Calca/Slc18a3/Oxt/P2rx2	7
275	Typical1Down	GO:0043195	terminal bouton	7/674	93/28573	0.00649203618602702	0.0250503921960653	0.0169412669350866	Pclo/Rab3a/Gria4/Gria3/Grik2/Unc13c/Sncb	7
217	Typical1Down	GO:0070160	tight junction	12/674	154/28573	0.000306912943811472	0.0030857193269694	0.00208683338750902	Ank3/Pard6a/Crb3/Cldn10/Cntnap1/Lin7a/Plxdc1/Cldn14/Patj/Cgn/Lin7b/Atp7b	12
186	Typical1Down	GO:1902495	transmembrane transporter complex	32/674	396/28573	1.83674317620571e-09	1.13878076924754e-07	7.70143191426606e-08	Kcnab1/Scn1a/Kcnc3/Gabrg2/Gria4/Ttyh2/Hcn2/Cacnb4/Unc80/Porcn/Pex5l/Slc17a6/Kcng2/Shisa6/Scn9a/Cacng2/Scn4b/Gria3/Kcnip4/Pkd2l1/Ryr2/Olfm3/Trpc5/Kcnc1/Scn2b/Kcng4/Gabra1/Grik2/Gabrb2/Kcna2/Abcc8/Scn2a	32
225	Typical1Down	GO:0030133	transport vesicle	20/674	366/28573	0.000491677731401107	0.00406453591291582	0.00274879480245297	Syngr1/Rab3a/Syt10/Syt2/Slc17a6/Syt9/Rnf112/Oprk1/Ddc/Lin7a/Rab4a/Syt3/Nrsn2/Sytl2/Unc13c/Lgi3/Sh3gl2/Lin7b/Abcc8/Septin4	20
247	Typical1Down	GO:0030658	transport vesicle membrane	12/674	190/28573	0.00194033024631657	0.0107731768899965	0.00728576478978256	Syngr1/Rab3a/Syt2/Slc17a6/Syt9/Oprk1/Lin7a/Rab4a/Unc13c/Sh3gl2/Lin7b/Abcc8	12
187	Typical1Down	GO:1990351	transporter complex	33/674	421/28573	2.20309298795636e-09	1.17078655931395e-07	7.91788306949729e-08	Kcnab1/Scn1a/Kcnc3/Gabrg2/Gria4/Ttyh2/Hcn2/Cacnb4/Unc80/Porcn/Pex5l/Slc17a6/Kcng2/Shisa6/Scn9a/Cacng2/Scn4b/Gria3/Kcnip4/Pkd2l1/Ryr2/Olfm3/Trpc5/Kcnc1/Scn2b/Atp10b/Kcng4/Gabra1/Grik2/Gabrb2/Kcna2/Abcc8/Scn2a	33
27	Common	GO:0034385	triglyceride-rich plasma lipoprotein particle	5/573	27/28573	0.000178538947966453	0.00230778121630711	0.00186543618148184	Apoc2/Apoc2l/Apol10b/Apobr/Apol9b	5
279	Typical1Down	GO:0030315	T-tubule	6/674	72/28573	0.00705451927837507	0.026507890621773	0.0179269548913518	Scn1a/Ank3/Kcnn2/Ank2/Scn2b/Scn2a	6
94	Typical1Up	GO:0001931	uropod	6/1655	11/28573	1.34287203456978e-05	0.000156001729973426	0.000113685471235695	Myh9/Ezr/Spn/Icam2/Selplg/Msn	6
134	Typical1Up	GO:0005775	vacuolar lumen	6/1655	24/28573	0.0020395741076718	0.0128000857791817	0.0093279977338166	Gba1/Prss57/Gusb/Lamp2/Hpse/Hexb	6
30	Common	GO:0005774	vacuolar membrane	16/573	283/28573	0.000213937976586044	0.00248881179428431	0.00201176763947578	H2-Q10/H2-Q6/Slc17a9/H2-Ab1/Tasl/Igtp/Anxa2/Ifitm3/H2-Q7/H2-K1/Atp6v0d2/Rnf183/Slc15a3/Ifitm1/Gfap/Irgm1	16
93	Typical1Up	GO:0005774	vacuolar membrane	36/1655	283/28573	8.23993297228261e-06	9.78044218014414e-05	7.12744774261517e-05	Slc31a2/H2-DMa/H2-Aa/Sppl2a/Treml4/Litaf/Cd63/Gba1/Slc36a3/Tcirg1/H2-D1/Ctsd/Cd68/Ifitm2/H2-DMb1/H2-T22/Marchf1/Tmbim1/Grn/Irgm2/Lamp2/Laptm5/Sh3glb1/H2-Oa/Cln3/H2-DMb2/H2-Eb1/Gpr137b/Thbd/Slc11a1/H2-Ob/Rubcnl/B2m/Slc39a14/Vamp8/H2-Q1	36
26	Common	GO:0034361	very-low-density lipoprotein particle	5/573	27/28573	0.000178538947966453	0.00230778121630711	0.00186543618148184	Apoc2/Apoc2l/Apol10b/Apobr/Apol9b	5
224	Typical1Down	GO:0008076	voltage-gated potassium channel complex	8/674	77/28573	0.000462353545141983	0.00390898906347313	0.00264360041361086	Kcnab1/Kcnc3/Hcn2/Kcng2/Kcnip4/Kcnc1/Kcng4/Kcna2	8
206	Typical1Down	GO:0001518	voltage-gated sodium channel complex	5/674	17/28573	3.51859101027369e-05	0.000503429175316082	0.000340462854840248	Scn1a/Scn9a/Scn4b/Scn2b/Scn2a	5
143	Typical1Up	GO:0030018	Z disc	16/1655	133/28573	0.00440704433435526	0.0250650646516455	0.0182660390173935	Actn1/Pde4b/Myl12a/Slc2a1/Anxa5/Pdlim7/Bag3/Krt19/Plec/Pdlim1/Fhl3/Pdlim4/Pdlim5/Flna/Myoz3/Myoz1	16
265	Typical1Down	GO:0030018	Z disc	9/674	133/28573	0.00437919355908953	0.0191654118115448	0.0129613283049213	Scn1a/Ank3/Ank1/Kcnn2/Jph1/Ky/Ryr2/Ank2/Sphkap	9
