# Supplementary material for: Transcriptomic profiling of “brain-eating amoeba” Naegleria fowleri infection in mice: the host and the protozoa perspectives
Source: Front Cell Infect Microbiol. 2024 Dec 16;14:1490280. doi: 10.3389/fcimb.2024.1490280 (PMC11682717; doi:10.3389/fcimb.2024.1490280)
Supplement: Supplementary Table 8 — KEGG enrichment for DEGs in mice infected by NF1_LV or NF45_HV. [file Table8.xlsx]

## Sheet: mice_KEGG
Table S8. KEGG enrichment for DEGs in mice infected by NF1_LV or NF45_HV
Column1	Cluster	category	subcategory	ID	Description	GeneRatio	BgRatio	pvalue	p.adjust	qvalue	geneID	Count
1	Common	Environmental Information Processing	Signaling molecules and interaction	mmu04060	Cytokine-cytokine receptor interaction - Mus musculus (house mouse)	52/313	294/9772	8.39278979130709e-25	2.06462628866154e-22	1.4311915223071e-22	Il1r2/Osm/Ccl12/Tgfb1/Ccl11/Il13ra1/Csf3/Ccl22/Clcf1/Cxcl10/Ccl2/Tnfsf11/Lta/Il6/Cxcl1/Il27/Ccr1/Il19/Fas/Il17ra/Gm21953/Gm20878/Gm21586/Il1rn/Tnfsf8/Ifnlr1/Il20ra/Lif/Inhba/Ccl6/Ccl24/Il15ra/Ngf/Il12rb1/Ccl8/Ccl4/Ccr7/Tnf/Cxcl5/Ccl17/Ccl5/Csf2rb2/Osmr/Ifng/Il18rap/Il11/Ltb/Cxcr2/Ccl3/Csf2rb/Ccl7/Tnfrsf1a	52
2	Common	Environmental Information Processing	Signaling molecules and interaction	mmu04061	Viral protein interaction with cytokine and cytokine receptor - Mus musculus (house mouse)	28/313	95/9772	5.81650371028718e-20	7.15429956365324e-18	4.95933474245539e-18	Ccl12/Ccl11/Ccl22/Cxcl10/Ccl2/Lta/Il6/Cxcl1/Ccr1/Il19/Gm21953/Gm20878/Gm21586/Il20ra/Ccl6/Ccl24/Ccl8/Ccl4/Ccr7/Tnf/Cxcl5/Ccl17/Ccl5/Il18rap/Cxcr2/Ccl3/Ccl7/Tnfrsf1a	28
3	Common	Environmental Information Processing	Signal transduction	mmu04668	TNF signaling pathway - Mus musculus (house mouse)	25/313	118/9772	2.98269462338799e-14	2.44580959117815e-12	1.69542641750476e-12	Ccl12/Ifi47/Nod2/Junb/Cxcl10/Ccl2/Socs3/Lta/Irf1/Il6/Cxcl1/Fas/Cebpb/Mlkl/Lif/Nfkbia/Creb3l1/Fos/Tnf/Cxcl5/Icam1/Ccl5/Bcl3/Ptgs2/Tnfrsf1a	25
4	Common	Organismal Systems	Immune system	mmu04657	IL-17 signaling pathway - Mus musculus (house mouse)	22/313	93/9772	9.83945020736265e-14	6.05126187752803e-12	4.19471298313881e-12	Ccl12/Muc5ac/Ccl11/Csf3/Fosb/Cxcl10/Ccl2/Il6/Cxcl1/Il17ra/Cebpb/Muc5b/Nfkbia/S100a8/Fos/Tnf/Cxcl5/Ccl17/Ifng/Lcn2/Ccl7/Ptgs2	22
5	Common	Human Diseases	Immune disease	mmu05323	Rheumatoid arthritis - Mus musculus (house mouse)	21/313	87/9772	2.37453223209282e-13	1.16826985818967e-11	8.09840466524288e-12	Ccl12/Tgfb1/H2-Ab1/Ctsk/Ccl2/Tnfsf11/Il6/Cxcl1/Cd86/Atp6v0d2/Fos/Tnf/Cxcl5/Icam1/Ccl5/Cd80/Ifng/Itgb2/Il11/Ltb/Ccl3	21
6	Common	Organismal Systems	Development and regeneration	mmu04380	Osteoclast differentiation - Mus musculus (house mouse)	22/313	136/9772	2.98289822183998e-10	1.22298827095439e-08	8.47771073575575e-09	Lilrb4b/Fosl2/Pira12/Tgfb1/Lilrb4a/Fcgr3/Fosb/Junb/Ctsk/Ncf1/Fcgr2b/Socs3/Tnfsf11/Ncf4/Sirpb1b/Nfkbia/Fos/Tnf/Pira2/Ifng/Fcgr4/Tnfrsf1a	22
7	Common	Organismal Systems	Immune system	mmu04062	Chemokine signaling pathway - Mus musculus (house mouse)	25/313	193/9772	2.26864930321339e-09	7.97268183700707e-08	5.52663439279052e-08	Ccl12/Ccl11/Ccl22/Cxcl10/Ncf1/Ccl2/Fgr/Cxcl1/Ccr1/Gm21953/Gm20878/Gm21586/Stat3/Nfkbia/Ccl6/Ccl24/Ccl8/Ccl4/Ccr7/Cxcl5/Ccl17/Ccl5/Cxcr2/Ccl3/Ccl7	25
8	Common	Environmental Information Processing	Signal transduction	mmu04630	JAK-STAT signaling pathway - Mus musculus (house mouse)	22/313	171/9772	2.44100712779164e-08	7.50609691795929e-07	5.20319940397691e-07	Osm/Il13ra1/Csf3/Clcf1/Cdkn1a/Socs3/Myc/Il6/Il27/Il19/Ifnlr1/Il20ra/Lif/Stat3/Il15ra/Il12rb1/Csf2rb2/Osmr/Gfap/Ifng/Il11/Csf2rb	22
9	Common	Human Diseases	Immune disease	mmu05332	Graft-versus-host disease - Mus musculus (house mouse)	13/313	60/9772	3.88187644413464e-08	1.06104622806347e-06	7.35513431520248e-07	H2-Q10/H2-Q6/H2-Ab1/Il6/Fas/Cd86/Gzmb/H2-Q4/H2-Q7/H2-K1/Tnf/Cd80/Ifng	13
10	Common	Cellular Processes	Cell growth and death	mmu04210	Apoptosis - Mus musculus (house mouse)	19/313	135/9772	5.25181316770348e-08	1.29194603925505e-06	8.95572350703119e-07	Ctsk/Ntrk1/Fas/Gzmb/Gadd45b/Nfkbia/Ngf/Bcl2a1a/Ctss/Fos/Tnf/Parp3/Csf2rb2/Bcl2a1b/Gadd45g/Csf2rb/Bcl2a1d/Tnfrsf1a/Pmaip1	19
11	Common	Cellular Processes	Transport and catabolism	mmu04145	Phagosome - Mus musculus (house mouse)	22/313	183/9772	8.43022428865911e-08	1.88530470455467e-06	1.30688644474907e-06	H2-Q10/Tap1/Tubb6/H2-Q6/H2-Ab1/Fcgr3/Ncf1/Fcgr2b/Ncf4/Itga5/Msr1/H2-Q4/H2-Q7/H2-K1/Atp6v0d2/Cd14/Ctss/Itgb2/Itga2/Clec7a/Fcgr4/C3	22
12	Common	Human Diseases	Infectious disease: parasitic	mmu05142	Chagas disease - Mus musculus (house mouse)	16/313	103/9772	1.50903912213491e-07	2.9473419463499e-06	2.04308684342612e-06	Ccl12/Tgfb1/Ccl2/Il6/Fas/C1qb/Nfkbia/Fos/Tnf/Serpine1/Ccl5/Bdkrb2/Ifng/Ccl3/C3/Tnfrsf1a	16
13	Common	Human Diseases	Endocrine and metabolic disease	mmu04940	Type I diabetes mellitus - Mus musculus (house mouse)	13/313	67/9772	1.55753842693287e-07	2.9473419463499e-06	2.04308684342612e-06	H2-Q10/H2-Q6/H2-Ab1/Lta/Fas/Cd86/Gzmb/H2-Q4/H2-Q7/H2-K1/Tnf/Cd80/Ifng	13
14	Common	Human Diseases	Infectious disease: parasitic	mmu05144	Malaria - Mus musculus (house mouse)	12/313	57/9772	1.83336272973069e-07	3.22148022509821e-06	2.23311851290505e-06	Ccl12/Klrk1/Tgfb1/Csf3/Ccl2/Il6/Tnf/Icam1/Ifng/Itgb2/Klrb1b/Selp	12
15	Common	Environmental Information Processing	Signal transduction	mmu04064	NF-kappa B signaling pathway - Mus musculus (house mouse)	16/313	107/9772	2.59452501240258e-07	3.82057269294635e-06	2.64840725826833e-06	Tnfsf11/Lta/Cxcl1/Gadd45b/Nfkbia/Bcl2a1a/Cd14/Ccl4/Tnf/Icam1/Bcl2a1b/Ltb/Gadd45g/Bcl2a1d/Ptgs2/Tnfrsf1a	16
16	Common	Human Diseases	Infectious disease: parasitic	mmu05140	Leishmaniasis - Mus musculus (house mouse)	13/313	70/9772	2.67232408541395e-07	3.82057269294635e-06	2.64840725826833e-06	Tgfb1/H2-Ab1/Fcgr3/Ncf1/Ncf4/Nfkbia/Fos/Tnf/Ifng/Itgb2/Fcgr4/C3/Ptgs2	13
17	Common	Human Diseases	Infectious disease: viral	mmu05169	Epstein-Barr virus infection - Mus musculus (house mouse)	24/313	228/9772	2.731111298479e-07	3.82057269294635e-06	2.64840725826833e-06	Cd44/H2-Q10/Tap1/Oas1g/H2-Q6/H2-Ab1/Cxcl10/Irf7/Cdkn1a/Myc/Il6/Fas/Entpd1/Gadd45b/Stat3/H2-Q4/H2-Q7/H2-K1/Nfkbia/Tnf/Isg15/Icam1/Oas1a/Gadd45g	24
18	Common	Human Diseases	Infectious disease: bacterial	mmu05152	Tuberculosis - Mus musculus (house mouse)	21/313	180/9772	2.79554099483879e-07	3.82057269294635e-06	2.64840725826833e-06	Tgfb1/H2-Ab1/Fcgr3/Nod2/Vdr/Fcgr2b/Il6/Sphk1/Cebpb/Cd74/Plk3/Atp6v0d2/Cd14/Ctss/Tnf/Ifng/Itgb2/Clec7a/Fcgr4/C3/Tnfrsf1a	21
19	Common	Human Diseases	Immune disease	mmu05330	Allograft rejection - Mus musculus (house mouse)	12/313	60/9772	3.32754268006967e-07	4.30829210156388e-06	2.9864925992869e-06	H2-Q10/H2-Q6/H2-Ab1/Fas/Cd86/Gzmb/H2-Q4/H2-Q7/H2-K1/Tnf/Cd80/Ifng	12
20	Common	Organismal Systems	Immune system	mmu04621	NOD-like receptor signaling pathway - Mus musculus (house mouse)	23/313	216/9772	3.97056124123428e-07	4.88379032671817e-06	3.38542590042081e-06	Gbp3/Ccl12/Gbp5/Oas1g/Naip1/Nod2/Irf7/Ccl2/Ifi204/Pstpip1/Il6/Cxcl1/Gbp7/Nfkbia/Casp4/Naip2/Tnf/Mefv/Ccl5/Nlrp3/Oas1a/Gbp2/Irgm1	23
21	Common	Human Diseases	Infectious disease: viral	mmu05167	Kaposi sarcoma-associated herpesvirus infection - Mus musculus (house mouse)	23/313	223/9772	7.01609166340677e-07	8.2188502342765e-06	5.69727744096189e-06	Angpt2/H2-Q10/H2-Q6/Zfp36/Irf7/Cdkn1a/Myc/Il6/Cxcl1/Ccr1/Fas/Cd86/Fgf2/Stat3/H2-Q4/H2-Q7/H2-K1/Nfkbia/Fos/Icam1/C3/Ptgs2/Tnfrsf1a	23
22	Common	Human Diseases	Infectious disease: bacterial	mmu05133	Pertussis - Mus musculus (house mouse)	13/313	77/9772	8.45437385244334e-07	9.45352712591392e-06	6.55315102438192e-06	Irf8/Irf1/Il6/C1qb/Itga5/Cd14/Fos/Tnf/Cxcl5/Nlrp3/Itgb2/C3/C4b	13
23	Common	Organismal Systems	Immune system	mmu04640	Hematopoietic cell lineage - Mus musculus (house mouse)	14/313	94/9772	1.5448816909843e-06	1.65235172166147e-05	1.14540427432246e-05	Il1r2/Cd44/Cd33/H2-Ab1/Csf3/Il6/Cd1d1/Itga5/Cd14/Tnf/Il11/Itga2/Cd7/Itga2b	14
24	Common	Human Diseases	Infectious disease: viral	mmu05163	Human cytomegalovirus infection - Mus musculus (house mouse)	24/313	254/9772	1.9537777001849e-06	2.00262214268952e-05	1.38821047118401e-05	Ccl12/H2-Q10/Tap1/H2-Q6/Ccl2/Cdkn1a/Myc/Il6/Ccr1/Fas/Stat3/H2-Q4/Ptger4/H2-Q7/H2-K1/Nfkbia/Creb3l1/Ccl4/Tnf/Ccl5/Cxcr2/Ccl3/Ptgs2/Tnfrsf1a	24
25	Common	Human Diseases	Infectious disease: viral	mmu05164	Influenza A - Mus musculus (house mouse)	19/313	174/9772	2.85869612291759e-06	2.81295698495091e-05	1.94993167121116e-05	Ccl12/Oas1g/Tlr7/H2-Ab1/Cxcl10/Irf7/Ccl2/Socs3/Il6/Fas/Rsad2/Nfkbia/Tnf/Icam1/Ccl5/Nlrp3/Ifng/Oas1a/Tnfrsf1a	19
26	Common	Human Diseases	Infectious disease: viral	mmu05166	Human T-cell leukemia virus 1 infection - Mus musculus (house mouse)	23/313	247/9772	4.1197953957963e-06	3.89796025909958e-05	2.70205204096762e-05	Il1r2/H2-Q10/Egr2/Tgfb1/H2-Q6/H2-Ab1/Zfp36/Cdkn1a/Myc/Lta/Il6/H2-Q4/H2-Q7/H2-K1/Nfkbia/Creb3l1/Il15ra/Egr1/Fos/Tnf/Icam1/Itgb2/Tnfrsf1a	23
27	Common	Organismal Systems	Immune system	mmu04620	Toll-like receptor signaling pathway - Mus musculus (house mouse)	14/313	104/9772	5.28108599252639e-06	4.81165612652404e-05	3.33542273212193e-05	Tlr7/Cxcl10/Ctsk/Irf7/Il6/Cd86/Nfkbia/Cd14/Ccl4/Fos/Tnf/Ccl5/Cd80/Ccl3	14
28	Common	Organismal Systems	Immune system	mmu04623	Cytosolic DNA-sensing pathway - Mus musculus (house mouse)	12/313	82/9772	1.04762658606966e-05	9.20414786332632e-05	6.38028221591298e-05	Zbp1/Cxcl10/Irf7/Ifi204/Ifi202b/Il6/Mlkl/Nfkbia/Ccl4/Mefv/Ccl5/Nlrp3	12
29	Common	Human Diseases	Cancer: overview	mmu05202	Transcriptional misregulation in cancer - Mus musculus (house mouse)	21/313	226/9772	1.12571402465375e-05	9.54916034706284e-05	6.61944362954292e-05	Il1r2/Spint1/Ntrk1/Cdkn1a/Nupr1/Myc/Il6/Cd86/Rel/Cebpb/Gzmb/Gadd45b/Igfbp3/Dusp6/Bcl2a1a/Cd14/Runx1/Nfkbiz/Bcl2a1b/Gadd45g/Bcl2a1d	21
30	Common	Human Diseases	Infectious disease: bacterial	mmu05150	Staphylococcus aureus infection - Mus musculus (house mouse)	15/313	128/9772	1.37543547732442e-05	0.000112785709140602	7.81826481847565e-05	C5ar1/H2-Ab1/Fcgr3/Fpr2/Fcgr2b/C1qb/C3ar1/Icam1/Fpr1/Itgb2/Krt16/Fcgr4/C3/C4b/Selp	15
31	Common	Organismal Systems	Immune system	mmu04610	Complement and coagulation cascades - Mus musculus (house mouse)	12/313	94/9772	4.28230951617272e-05	0.000339821980960803	0.000235563375762303	C5ar1/C1qb/F7/F10/Plaur/Serpine1/C3ar1/Bdkrb2/Itgb2/C3/C4b/Serpinf2	12
32	Common	Organismal Systems	Immune system	mmu04625	C-type lectin receptor signaling pathway - Mus musculus (house mouse)	13/313	112/9772	5.71208388327239e-05	0.000439116448526565	0.000304393943779647	Egr2/Clec4d/Ccl22/Irf1/Il6/Plk3/Nfkbia/Tnf/Ccl17/Nlrp3/Bcl3/Clec7a/Ptgs2	13
33	Common	Environmental Information Processing	Signaling molecules and interaction	mmu04514	Cell adhesion molecules - Mus musculus (house mouse)	17/313	179/9772	5.91204596145293e-05	0.000440716153490128	0.000305502853510487	H2-Q10/H2-Q6/H2-Ab1/Vtcn1/Cd86/Pdcd1/H2-Q4/H2-Q7/H2-K1/Cldn4/Sell/Siglec1/Cd274/Icam1/Cd80/Itgb2/Selp	17
34	Common	Human Diseases	Cardiovascular disease	mmu05417	Lipid and atherosclerosis - Mus musculus (house mouse)	19/313	217/9772	6.70345097283098e-05	0.000485014393916595	0.000336210234550656	Ccl12/Irf7/Ncf1/Ccl2/Il6/Cxcl1/Fas/Ncf4/Stat3/Nfkbia/Cd14/Fos/Tnf/Icam1/Ccl5/Nlrp3/Ccl3/Selp/Tnfrsf1a	19
35	Common	Human Diseases	Infectious disease: viral	mmu05160	Hepatitis C - Mus musculus (house mouse)	16/313	167/9772	8.76906919429371e-05	0.000616340291941787	0.00042724487503025	Oas1g/Cxcl10/Irf7/Cdkn1a/Socs3/Myc/Fas/Rsad2/Stat3/Nfkbia/Ifit1/Cldn4/Tnf/Ifng/Oas1a/Tnfrsf1a	16
36	Common	Organismal Systems	Immune system	mmu04612	Antigen processing and presentation - Mus musculus (house mouse)	11/313	87/9772	9.74663662754089e-05	0.000666020169548627	0.000461682787620358	H2-Q10/Tap1/H2-Q6/H2-Ab1/Cd74/H2-Q4/H2-Q7/H2-K1/Ctss/Tnf/Ifng	11
37	Common	Human Diseases	Infectious disease: bacterial	mmu05134	Legionellosis - Mus musculus (house mouse)	9/313	60/9772	0.000110913426101451	0.000737424400566405	0.00051117994390996	Naip1/Il6/Cxcl1/Nfkbia/Naip2/Cd14/Tnf/Itgb2/C3	9
38	Common	Environmental Information Processing	Signaling molecules and interaction	mmu04080	Neuroactive ligand-receptor interaction - Mus musculus (house mouse)	27/313	390/9772	0.000131614816138552	0.000852032757107471	0.000590626044721482	C5ar1/S1pr3/Ghsr/Gzma/Fpr2/Cysltr2/Htr2b/Pth2/Trh/Gipr/Adm/P2ry2/Ptger4/Drd4/Kiss1/Calcb/Calca/C3ar1/Gal/Fpr1/Lpar3/Bdkrb2/Npy/Ltb4r1/Gpr35/Adora3/C3	27
39	Common	Human Diseases	Immune disease	mmu05321	Inflammatory bowel disease - Mus musculus (house mouse)	9/313	62/9772	0.000143893819193072	0.000886044103539069	0.000614202587819123	Tgfb1/H2-Ab1/Nod2/Il6/Stat3/Il12rb1/Tnf/Ifng/Il18rap	9
40	Common	Human Diseases	Immune disease	mmu05320	Autoimmune thyroid disease - Mus musculus (house mouse)	10/313	76/9772	0.000144072211957572	0.000886044103539069	0.000614202587819123	H2-Q10/H2-Q6/H2-Ab1/Fas/Cd86/Gzmb/H2-Q4/H2-Q7/H2-K1/Cd80	10
41	Common	Cellular Processes	Transport and catabolism	mmu04148	Efferocytosis - Mus musculus (house mouse)	15/313	161/9772	0.000198370267001927	0.00119022160201156	0.000825057336439338	Sgk1/Tgfb1/Ch25h/C1qb/Sphk1/Cebpb/P2ry2/Ptger4/Sirpb1b/Alox15/Havcr2/Gpr132/Alox5/Dusp4/Ptgs2	15
42	Common	Environmental Information Processing	Signal transduction	mmu04010	MAPK signaling pathway - Mus musculus (house mouse)	22/313	299/9772	0.000238660056142628	0.00139786604312111	0.000968995716669318	Angpt2/Tgfb1/Areg/Ntrk1/Myc/Fas/Fgf2/Gadd45b/Fgf3/Dusp6/Bdnf/Ngf/Cd14/Fos/Tnf/Ptpn7/Hspb1/Map3k6/Nr4a1/Gadd45g/Dusp4/Tnfrsf1a	22
43	Common	Human Diseases	Infectious disease: viral	mmu05171	Coronavirus disease - COVID-19 - Mus musculus (house mouse)	23/313	334/9772	0.000448368160161373	0.00256508296278367	0.00177810628999125	Ccl12/C5ar1/Oas1g/Tlr7/Csf3/Fcgr3/Cxcl10/Ccl2/Il6/C1qb/Stat3/Nfkbia/Fos/Tnf/Isg15/C3ar1/Nlrp3/Oas1a/C3/C4b/Selp/Tnfrsf1a/Rpl39l	23
44	Common	Human Diseases	Endocrine and metabolic disease	mmu04936	Alcoholic liver disease - Mus musculus (house mouse)	13/313	141/9772	0.000579038453094341	0.00323735135139109	0.00224412032060486	C5ar1/Il6/Cxcl1/Fas/C1qb/Il17ra/Nfkbia/Cd14/Tnf/C3ar1/C3/C4b/Tnfrsf1a	13
45	Common	Cellular Processes	Cell growth and death	mmu04115	p53 signaling pathway - Mus musculus (house mouse)	9/313	75/9772	0.000618956433287794	0.00338362850197327	0.0023455191156169	Cdkn1a/Fas/Sfn/Gadd45b/Igfbp3/Serpine1/Gadd45g/Serpinb5/Pmaip1	9
46	Common	Human Diseases	Cardiovascular disease	mmu05416	Viral myocarditis - Mus musculus (house mouse)	10/313	94/9772	0.000821381158116867	0.00439260358471194	0.00304493701636001	H2-Q10/H2-Q6/H2-Ab1/Cd86/H2-Q4/H2-Q7/H2-K1/Icam1/Cd80/Itgb2	10
47	Common	Human Diseases	Infectious disease: parasitic	mmu05143	African trypanosomiasis - Mus musculus (house mouse)	6/313	39/9772	0.00137567221232012	0.00720032689852657	0.00499124072555115	Il6/Fas/Ido1/Tnf/Icam1/Ifng	6
48	Common	Human Diseases	Cancer: specific types	mmu05221	Acute myeloid leukemia - Mus musculus (house mouse)	8/313	70/9772	0.00170003279181749	0.00871266805806464	0.00603959018145688	Myc/Stat3/Dusp6/Bcl2a1a/Cd14/Runx1/Bcl2a1b/Bcl2a1d	8
49	Common	Organismal Systems	Immune system	mmu04650	Natural killer cell mediated cytotoxicity - Mus musculus (house mouse)	11/313	122/9772	0.00181096624456038	0.00909178971758887	0.00630239595314248	Klrk1/Cd244a/Fas/Gzmb/H2-K1/Tnf/Lat2/Icam1/Ifng/Itgb2/Fcgr4	11
50	Common	Organismal Systems	Immune system	mmu04659	Th17 cell differentiation - Mus musculus (house mouse)	10/313	105/9772	0.00192405879532979	0.00930410305574073	0.00644957079602054	Tgfb1/H2-Ab1/Il6/Il27/Stat3/Nfkbia/Il12rb1/Runx1/Fos/Ifng	10
51	Common	Human Diseases	Infectious disease: viral	mmu05168	Herpes simplex virus 1 infection - Mus musculus (house mouse)	27/313	464/9772	0.00192889941399503	0.00930410305574073	0.00644957079602054	Ccl12/H2-Q10/Tap1/Oas1g/H2-Q6/H2-Ab1/Irf7/Pilrb2/Ccl2/Socs3/Lta/Il6/Fas/Zfp819/Itga5/Cd74/H2-Q4/H2-Q7/H2-K1/Nfkbia/Tnf/Ccl5/Ifng/Pilrb1/Oas1a/C3/Tnfrsf1a	27
52	Common	Organismal Systems	Immune system	mmu04672	Intestinal immune network for IgA production - Mus musculus (house mouse)	6/313	43/9772	0.00230929196318381	0.0109247273642926	0.00757298174161493	Tgfb1/H2-Ab1/Il6/Cd86/Il15ra/Cd80	6
53	Common	Human Diseases	Infectious disease: parasitic	mmu05146	Amoebiasis - Mus musculus (house mouse)	10/313	108/9772	0.00237426784180922	0.0110201865865107	0.00763915373134247	Il1r2/Tgfb1/Il6/Cxcl1/Cd1d1/Cd14/Tnf/Hspb1/Ifng/Itgb2	10
54	Common	Human Diseases	Infectious disease: parasitic	mmu05145	Toxoplasmosis - Mus musculus (house mouse)	10/313	109/9772	0.00254185327075554	0.0115795537889975	0.00802690506554381	Tgfb1/H2-Ab1/Igtp/Stat3/Nfkbia/Tnf/Ifng/Alox5/Irgm1/Tnfrsf1a	10
55	Common	Human Diseases	Infectious disease: viral	mmu05165	Human papillomavirus infection - Mus musculus (house mouse)	22/313	359/9772	0.00267175996019798	0.0119500536401582	0.00828373423066167	H2-Q10/H2-Q6/Cdkn1a/Irf1/Fas/Wnt10b/Itga5/H2-Q4/Oasl2/Ptger4/Tnn/H2-Q7/H2-K1/Oasl1/Creb3l1/Atp6v0d2/Tnf/Isg15/Itga2/Ptgs2/Tnfrsf1a/Itga2b	22
56	Common	Human Diseases	Cardiovascular disease	mmu05418	Fluid shear stress and atherosclerosis - Mus musculus (house mouse)	12/313	148/9772	0.00280968044249442	0.0123425248009576	0.00855579382864842	Il1r2/Ccl12/Ncf1/Ccl2/Mgst2/Fos/Tnf/Hmox1/Icam1/Ifng/Tnfrsf1a/Itga2b	12
57	Common	Organismal Systems	Immune system	mmu04613	Neutrophil extracellular trap formation - Mus musculus (house mouse)	15/313	209/9772	0.00293127527687878	0.0126507669844242	0.00876946620229664	C5ar1/Tlr7/Fcgr3/Fpr2/Ncf1/Ncf4/Padi4/Casp4/Fpr1/Itgb2/Clec7a/Fcgr4/C3/Selp/Itga2b	15
58	Common	Human Diseases	Infectious disease: bacterial	mmu05132	Salmonella infection - Mus musculus (house mouse)	17/313	252/9772	0.0030362143593772	0.0128777367656343	0.00892680083882224	Tubb6/Naip1/Rhoj/Myc/Il6/Anxa2/Mlkl/Ahnak/Nfkbia/Casp4/Naip2/Cd14/Fos/Tnf/S100a10/Nlrp3/Tnfrsf1a	17
59	Common	Genetic Information Processing	Information processing in viruses	mmu03266	Virion - Herpesvirus - Mus musculus (house mouse)	3/313	10/9772	0.00330325895416629	0.0137729102156764	0.00954733185682318	Pilrb2/Itga5/Pilrb1	3
60	Common	Human Diseases	Endocrine and metabolic disease	mmu04933	AGE-RAGE signaling pathway in diabetic complications - Mus musculus (house mouse)	9/313	101/9772	0.00499086649525236	0.0204625526305347	0.0141845679338751	Ccl12/Tgfb1/Ccl2/Il6/Stat3/Egr1/Tnf/Serpine1/Icam1	9
61	Common	Organismal Systems	Immune system	mmu04662	B cell receptor signaling pathway - Mus musculus (house mouse)	8/313	84/9772	0.00534145333282157	0.0215409429487558	0.0149321042263519	Lilrb4b/Pira12/Lilrb4a/Fcgr2b/Nfkbia/Fos/Pira2/Ifitm1	8
62	Common	Cellular Processes	Cell growth and death	mmu04218	Cellular senescence - Mus musculus (house mouse)	13/313	182/9772	0.00567233434946263	0.0225063588704485	0.0156013270732249	H2-Q10/Tgfb1/H2-Q6/Cdkn1a/Myc/Il6/Gadd45b/Igfbp3/H2-Q4/H2-Q7/H2-K1/Serpine1/Gadd45g	13
63	Common	Human Diseases	Cancer: specific types	mmu05216	Thyroid cancer - Mus musculus (house mouse)	5/313	37/9772	0.00613535764202745	0.0239571107926786	0.0166069830912021	Ntrk1/Cdkn1a/Myc/Gadd45b/Gadd45g	5
64	Common	Human Diseases	Infectious disease: viral	mmu05161	Hepatitis B - Mus musculus (house mouse)	12/313	164/9772	0.00641248252515937	0.0246479797060813	0.017085890938747	Egr2/Tgfb1/Irf7/Cdkn1a/Myc/Il6/Fas/Stat3/Nfkbia/Creb3l1/Fos/Tnf	12
65	Common	Human Diseases	Cancer: overview	mmu05203	Viral carcinogenesis - Mus musculus (house mouse)	15/313	228/9772	0.00656024260234889	0.0248279950796589	0.0172106769486724	H2-Q10/Egr2/H2-Q6/Irf7/Cdkn1a/Rel/Stat3/H2-Q4/H2-Q7/H2-K1/Nfkbia/Creb3l1/Atp6v0d2/C3/Pmaip1	15
66	Common	Human Diseases	Cancer: specific types	mmu05210	Colorectal cancer - Mus musculus (house mouse)	8/313	88/9772	0.007057949783883	0.0259142633856003	0.0179636742339206	Tgfb1/Areg/Cdkn1a/Myc/Gadd45b/Fos/Gadd45g/Pmaip1	8
67	Common	Human Diseases	Cancer: overview	mmu05235	PD-L1 expression and PD-1 checkpoint pathway in cancer - Mus musculus (house mouse)	8/313	88/9772	0.007057949783883	0.0259142633856003	0.0179636742339206	Batf2/Pdcd1/Stat3/Nfkbia/Fos/Cd274/Ifng/Batf3	8
68	Common	Environmental Information Processing	Signal transduction	mmu04151	PI3K-Akt signaling pathway - Mus musculus (house mouse)	21/313	367/9772	0.00722255752308913	0.0261286639805871	0.0181122959557343	Osm/Angpt2/Sgk1/Csf3/Areg/Ntrk1/Cdkn1a/Myc/Il6/Fgf2/Itga5/Fgf3/Bdnf/Tnn/Creb3l1/Ngf/Lpar3/Osmr/Itga2/Nr4a1/Itga2b	21
69	Common	Human Diseases	Cancer: specific types	mmu05222	Small cell lung cancer - Mus musculus (house mouse)	8/313	94/9772	0.0103739625189574	0.0369854315893266	0.025638168239071	Cdkn1a/Myc/Gadd45b/Nfkbia/Itga2/Gadd45g/Ptgs2/Itga2b	8
70	Common	Human Diseases	Cancer: specific types	mmu05220	Chronic myeloid leukemia - Mus musculus (house mouse)	7/313	76/9772	0.0106899448559875	0.0375675204938991	0.0260416701754884	Tgfb1/Cdkn1a/Myc/Gadd45b/Nfkbia/Runx1/Gadd45g	7
71	Common	Human Diseases	Infectious disease: bacterial	mmu05135	Yersinia infection - Mus musculus (house mouse)	10/313	136/9772	0.0119311369636308	0.0413388689162418	0.0286559553463037	Ccl12/Fcgr3/Ccl2/Il6/Itga5/Nfkbia/Fos/Tnf/Mefv/Nlrp3	10
72	Typical1Up	Environmental Information Processing	Signal transduction	mmu04064	NF-kappa B signaling pathway - Mus musculus (house mouse)	45/920	107/9772	2.62317214630592e-19	8.34168742525283e-17	5.77097872187303e-17	Il1b/Tnfsf13b/Rigi/Il1r1/Tnfaip3/Map3k14/Rela/Cxcl3/Lck/Blnk/Myd88/Syk/Tnfsf14/Ppp1r13l/Cxcl2/Irak4/Nfkb1/Tlr4/Relb/Malt1/Traf6/Ripk1/Birc3/Plau/Ly96/Cd40lg/Tirap/Lyn/Btk/Plcg2/Vcam1/Tnfrsf11a/Traf5/Ticam2/Cflar/Traf1/Cd40/Tradd/Gadd45a/Ccl19/Nfkb2/Trim25/Ltbr/Bcl10/Card11	45
73	Typical1Up	Human Diseases	Infectious disease: viral	mmu05169	Epstein-Barr virus infection - Mus musculus (house mouse)	67/920	228/9772	4.21434153778734e-18	4.46047567693294e-16	3.08586367586556e-16	Tap2/H2-M3/H2-DMa/Rigi/Irf9/H2-Aa/Tnfaip3/Map3k14/Rela/Stat1/Cd3d/Nfkbie/Blnk/H2-D1/Ikbke/Myd88/Runx3/H2-T24/H2-DMb1/Syk/H2-T22/Irak4/Jak3/Mdm2/Nfkb1/Tapbp/Map2k3/Rbpj/Relb/Oas2/Mapk13/H2-T23/Vim/Jun/H2-Oa/Oas3/Bak1/Nfkbib/Cd3e/E2f2/Traf6/Ripk1/Casp8/Lyn/H2-DMb2/Ifnar2/Btk/Plcg2/H2-Eb1/Bcl2l11/Cdk6/H2-Ob/Traf5/Cd247/Cd40/Cd3g/Tradd/Gadd45a/Nfkb2/H2-T25/Eif2ak2/Cdk2/B2m/Sem1/H2-T26/Tlr2/H2-Q1	67
74	Typical1Up	Human Diseases	Infectious disease: parasitic	mmu05145	Toxoplasmosis - Mus musculus (house mouse)	44/920	109/9772	4.44943025953953e-18	4.46047567693294e-16	3.08586367586556e-16	Lamb3/H2-DMa/H2-Aa/Rela/Stat1/Gnai3/Lama4/Ciita/Il10ra/Il12a/Myd88/H2-DMb1/Itgb1/Socs1/Lamc1/Nos2/Irak4/Nfkb1/Map2k3/Irgm2/Tlr4/Jak2/Mapk13/Il10/Il10rb/H2-Oa/Nfkbib/Traf6/Birc3/Casp8/Ly96/Cd40lg/Ccr5/H2-DMb2/H2-Eb1/Pik3r6/H2-Ob/Pik3r5/Cd40/Hspa1a/Pik3cg/Ifngr1/Hspa1b/Tlr2	44
75	Typical1Up	Organismal Systems	Immune system	mmu04659	Th17 cell differentiation - Mus musculus (house mouse)	43/920	105/9772	5.61066122884647e-18	4.46047567693294e-16	3.08586367586556e-16	Il1b/Stat5a/Hif1a/H2-DMa/H2-Aa/Il1r1/Rara/Il21r/Il2rb/Stat6/Il2ra/Rela/Ebi3/Stat1/Tbx21/Cd3d/Nfkbie/Lck/Il6ra/Il1rap/Il17a/H2-DMb1/Nfatc1/Il27ra/Tgfbr2/Jak3/Cd4/Nfkb1/Jak2/Il2rg/Mapk13/Jun/Irf4/H2-Oa/Nfkbib/Cd3e/H2-DMb2/H2-Eb1/H2-Ob/Cd247/Cd3g/Ifngr1/Il4ra	43
76	Typical1Up	Organismal Systems	Immune system	mmu04658	Th1 and Th2 cell differentiation - Mus musculus (house mouse)	39/920	88/9772	7.29951923149163e-18	4.64249423122868e-16	3.21178846185632e-16	Stat5a/H2-DMa/H2-Aa/Il2rb/Stat6/Il2ra/Rela/Stat1/Tbx21/Cd3d/Nfkbie/Lck/Il12a/Runx3/H2-DMb1/Nfatc1/Il13/Jak3/Cd4/Nfkb1/Rbpj/Jak2/Notch1/Il2rg/Mapk13/Jag1/Jun/H2-Oa/Notch2/Nfkbib/Cd3e/H2-DMb2/H2-Eb1/Stat4/H2-Ob/Cd247/Cd3g/Ifngr1/Il4ra	39
77	Typical1Up	Human Diseases	Infectious disease: parasitic	mmu05140	Leishmaniasis - Mus musculus (house mouse)	34/920	70/9772	2.86246140042235e-17	1.51710454222385e-15	1.04956918015486e-15	Il1b/H2-DMa/H2-Aa/Fcgr1/Rela/Stat1/Il12a/Myd88/H2-DMb1/Itgb1/Itgb2l/Nos2/Irak4/Nfkb1/Tlr4/Jak2/Ncf2/Mapk13/Jun/Il10/Cyba/H2-Oa/Nfkbib/Traf6/Itgam/H2-DMb2/Il1a/Marcksl1/Ptpn6/H2-Eb1/H2-Ob/Cybb/Ifngr1/Tlr2	34
78	Typical1Up	Environmental Information Processing	Signaling molecules and interaction	mmu04060	Cytokine-cytokine receptor interaction - Mus musculus (house mouse)	76/920	294/9772	7.25799855496589e-17	3.29720505782736e-15	2.28108526013214e-15	Il1b/Bmp7/Fasl/Tnfsf13b/Il1r1/Csf1/Il21r/Il2rb/Il2ra/Il7r/Ebi3/Cxcl3/Il1rl2/Tnfrsf4/Ccr8/Lepr/Il6ra/Il10ra/Il1rap/Tnfrsf14/Il12a/Cxcr4/Il17a/Il3ra/Cxcl13/Tnfsf14/Ccl9/Tnfrsf9/Tnfrsf12a/Cxcl2/Cxcr5/Il1rn/Gdf15/Il27ra/Il13/Tgfbr2/Cd4/Cxcr6/Ccr2/Crlf2/Bmp2/Il2rg/Csf2/Il10/Il10rb/Cxcl9/Ackr3/Il11/Il18r1/Cd40lg/Cxcr1/Ccr5/Tnfrsf8/Csf3r/Ifnar2/Il1a/Ccr3/Cxcl16/Tnfrsf1b/Tnfrsf11a/Il31ra/Il1rl1/Csf1r/Cxc…	76
79	Typical1Up	Organismal Systems	Immune system	mmu04640	Hematopoietic cell lineage - Mus musculus (house mouse)	39/920	94/9772	1.17660124259914e-16	4.67698993933159e-15	3.23565341714764e-15	Il1b/H2-DMa/H2-Aa/Il1r1/Csf1/Il2ra/Il7r/Cd34/Fcgr1/Cd3d/Il6ra/Itgb3/Il3ra/H2-DMb1/Cd38/Cd24a/Cd4/Anpep/Cd8a/Cd5/Csf2/H2-Oa/Cd3e/Itgam/Il11/Cd37/Csf3r/H2-DMb2/Il1a/H2-Eb1/Csf1r/H2-Ob/Csf2ra/Cd3g/Cd9/Il4ra/Cd36/Cd22/Cd2	39
80	Typical1Up	Human Diseases	Infectious disease: bacterial	mmu05152	Tuberculosis - Mus musculus (house mouse)	55/920	180/9772	7.02707601716922e-16	2.48290019273313e-14	1.71772969308581e-14	Itgax/Clec4e/Il1b/Card9/Mrc1/H2-DMa/H2-Aa/Fcgr1/Rela/Stat1/Tlr6/Ripk2/Fcer1g/Ciita/Tcirg1/Il10ra/Il12a/Ctsd/Lsp1/Myd88/H2-DMb1/Syk/Itgb2l/Nos2/Irak4/Nfkb1/Ctss/Tlr4/Irak2/Jak2/Malt1/Mapk13/Lamp2/Il10/Il10rb/H2-Oa/Traf6/Itgam/Tlr1/Casp8/Tirap/Tlr9/H2-DMb2/Calml3/Il1a/H2-Eb1/Rhoa/Cyp27b1/Coro1a/H2-Ob/Tradd/Ifngr1/Camp/Bcl10/Tlr2	55
81	Typical1Up	Human Diseases	Infectious disease: bacterial	mmu05133	Pertussis - Mus musculus (house mouse)	34/920	77/9772	1.11735803432944e-15	3.55319854916762e-14	2.45818767552477e-14	Il1b/C2/Casp7/Rela/Gnai3/C1s1/Il12a/Myd88/Casp1/Itgb1/C1rb/Itgb2l/Pycard/Nos2/Irak4/C1qa/Nfkb1/Tlr4/C1qc/Mapk13/Jun/Il10/Traf6/Itgam/Ly96/C1ra/Tirap/Calml3/Il1a/Rhoa/C1s2/Ticam2/Serping1/Nod1	34
82	Typical1Up	Organismal Systems	Development and regeneration	mmu04380	Osteoclast differentiation - Mus musculus (house mouse)	44/920	136/9772	6.15364881204419e-14	1.77896392930005e-12	1.23072976240884e-12	Il1b/Lilra6/Irf9/Il1r1/Csf1/Trem2/Map3k14/Fcgr1/Sirpb1a/Rela/Stat1/Sirpd/Tec/Lck/Itgb3/Blnk/Nfatc1/Syk/Socs1/Lcp2/Acp5/Tgfbr2/Pira13/Nfkb1/Fosl1/Ncf2/Tyrobp/Relb/Pirb/Mapk13/Jun/Spi1/Cyba/Traf6/Ifnar2/Btk/Il1a/Plcg2/Tnfrsf11a/Csf1r/Gab2/Nfkb2/Ifngr1/Sirpb1c	44
83	Typical1Up	Human Diseases	Immune disease	mmu05321	Inflammatory bowel disease - Mus musculus (house mouse)	28/920	62/9772	1.90913876330792e-13	5.05921772276599e-12	3.50008773273119e-12	Il1b/H2-DMa/H2-Aa/Il21r/Stat6/Rela/Stat1/Tbx21/Il12a/Il17a/H2-DMb1/Nfatc1/Il13/Nfkb1/Tlr4/Il2rg/Jun/Il10/H2-Oa/Il18r1/H2-DMb2/Il1a/H2-Eb1/Stat4/H2-Ob/Ifngr1/Il4ra/Tlr2	28
84	Typical1Up	Organismal Systems	Immune system	mmu04621	NOD-like receptor signaling pathway - Mus musculus (house mouse)	57/920	216/9772	2.45311489174314e-13	6.00069642749477e-12	4.15142520141147e-12	Il1b/Card9/Gpsm3/Irf9/Tnfaip3/Rela/Stat1/Cxcl3/Naip5/Ripk2/Txn1/Ikbke/Myd88/Ctsb/Nlrp1b/Casp1/Cxcl2/Pycard/Irak4/Nlrp1a/Nfkb1/Irgm2/Tlr4/Naip6/Prkcd/Antxr2/Oas2/Plcb2/Mapk13/Card6/Jun/Cyba/Oas3/Nfkbib/Gbp5/Traf6/Ripk1/Birc3/Casp8/Ripk3/Rnasel/Ifnar2/Rhoa/Gbp2b/Gsdmd/Trpv2/Traf5/Nlrc4/P2rx7/Cybb/Nlrp12/Aim2/Camp/Txnip/Nod1/Sting1/Nampt	57
85	Typical1Up	Organismal Systems	Immune system	mmu04612	Antigen processing and presentation - Mus musculus (house mouse)	33/920	87/9772	5.72405488189262e-13	1.30017818031561e-11	8.99494338583126e-12	Tap2/H2-M3/H2-DMa/H2-Aa/Klrd1/Ciita/H2-D1/Ctsl/H2-T24/H2-DMb1/Ctsb/H2-T22/Cd4/Ctss/Tapbp/Cd8a/H2-T23/Klrc1/H2-Oa/Lgmn/H2-DMb2/H2-Eb1/H2-Ob/Hspa1a/Psme1/H2-T25/Psme2/B2m/H2-T26/Hspa1b/Ifi30/Psme2b/H2-Q1	33
86	Typical1Up	Environmental Information Processing	Signaling molecules and interaction	mmu04514	Cell adhesion molecules - Mus musculus (house mouse)	50/920	179/9772	7.24237572828049e-13	1.53538365439546e-11	1.06221510681447e-11	H2-M3/H2-DMa/H2-Aa/Vsir/Cd34/Esam/Mpz/Ctla4/H2-D1/H2-T24/Sdc4/H2-DMb1/Itgb1/H2-T22/Itgb2l/Spn/Cd4/Icam2/Cd8a/Itgav/Ptprc/H2-T23/H2-Oa/Itgam/Pecam1/Cd40lg/H2-DMb2/Vcam1/H2-Eb1/Cdh1/Itga9/Pvr/Selplg/Sele/H2-Ob/Icos/Tigit/Cd40/Sdc1/H2-T25/Pdcd1lg2/Cldn15/H2-T26/Icosl/Itgb7/F11r/H2-Q1/Cdh5/Cd22/Cd2	50
87	Typical1Up	Human Diseases	Infectious disease: parasitic	mmu05144	Malaria - Mus musculus (house mouse)	26/920	57/9772	1.05052495703202e-12	2.08791835210113e-11	1.44447181591902e-11	Klrb1f/Il1b/Met/Il12a/Myd88/Gypc/Itgb2l/Tlr4/Klrb1c/Klra4/Il10/Pecam1/Cd40lg/Tlr9/Vcam1/Sele/Thbs1/Cd40/Hba-a1/Hba-a2/Sdc1/Thbs2/Cd36/Tlr2/Hbb-bs/Hbb-bt	26
88	Typical1Up	Organismal Systems	Immune system	mmu04650	Natural killer cell mediated cytotoxicity - Mus musculus (house mouse)	38/920	122/9772	1.20023829405562e-11	2.24515163240992e-10	1.55324955701315e-10	Vav1/Fasl/Klra9/Klrd1/Shc1/Raet1d/Fcer1g/Klra7/Lck/H2-D1/Sh2d1b1/Nfatc1/Syk/Itgb2l/Ulbp1/Lcp2/Icam2/Klrb1c/Klra4/Prf1/Tyrobp/Sh3bp2/Csf2/H2-T23/Klra1/Hcst/Klrc1/Sh2d1a/Cd48/Ifnar2/Plcg2/Ptpn6/Cd247/Klrc2/Klra8/Rac2/Ifngr1/Raet1e	38
89	Typical1Up	Organismal Systems	Immune system	mmu04611	Platelet activation - Mus musculus (house mouse)	38/920	125/9772	2.72539120475211e-11	4.81485779506206e-10	3.33103369469702e-10	Actg1/Gnai3/Myl12a/Fcer1g/Tln1/Pla2g4a/Adcy7/Itgb3/Syk/Vasp/Itgb1/Lcp2/Rap1b/P2rx1/Vwf/Tbxas1/Plcb2/Mapk13/Adcy4/Nos3/Lyn/Btk/Plcg2/Snap23/Rhoa/Pik3r6/Col3a1/Actb/Pik3r5/Apbb1ip/Fgb/Orai1/Pik3cg/Fermt3/Mylk2/Ptgir/Vamp8/Gna13	38
90	Typical1Up	Human Diseases	Immune disease	mmu05340	Primary immunodeficiency - Mus musculus (house mouse)	19/920	36/9772	4.84957780253889e-11	8.11666179582825e-10	5.61530061346609e-10	Tap2/Il7r/Cd3d/Ciita/Lck/Blnk/Jak3/Cd4/Cd8a/Il2rg/Ptprc/Cd3e/Cd40lg/Btk/Icos/Cd40/Orai1/Aicda/Tnfrsf13b	19
91	Typical1Up	Human Diseases	Infectious disease: viral	mmu05162	Measles - Mus musculus (house mouse)	41/920	145/9772	5.76419183092087e-11	9.16506501116418e-10	6.34061101401295e-10	Il1b/Stat5a/Fasl/Rigi/Irf9/Il2rb/Tnfaip3/Il2ra/Rela/Stat1/Cd3d/Il12a/Ikbke/Myd88/Irak4/Jak3/Nfkb1/Tlr4/Oas2/Il2rg/Jun/Slamf1/Oas3/Bak1/Nfkbib/Cd3e/Traf6/Casp8/Tlr9/Ifnar2/Il1a/Cdk6/Cd3g/Tradd/Hspa1a/Msn/Ifih1/Eif2ak2/Cdk2/Hspa1b/Tlr2	41
92	Typical1Up	Human Diseases	Infectious disease: bacterial	mmu05132	Salmonella infection - Mus musculus (house mouse)	57/920	252/9772	2.04566302894222e-10	3.09771830096965e-09	2.14307555412995e-09	Il1b/Actr3/Actg1/Arf6/Casp7/Myl10/Rela/Tlr6/Naip5/Ripk2/Myl12a/Rhog/Txn1/Snx18/Myd88/Arpc2/Casp1/Pycard/Tcf7/Irak4/Pfn1/Rhoh/Nfkb1/Map2k3/Tlr4/Naip6/Mapk13/Ptprc/Jun/Bak1/Rras/Arpc1b/Traf6/Ripk1/Birc3/Casp8/Flna/Ly96/Ripk3/Tirap/Nckap1l/Tlr9/Cyth4/Rhoa/Rab7b/Fhod1/Gsdmd/Ahnak/Nlrc4/Actb/Tradd/Pik3cg/Arpc3/Arpc5/Tlr2/Nod1/Podxl	57
93	Typical1Up	Human Diseases	Infectious disease: viral	mmu05166	Human T-cell leukemia virus 1 infection - Mus musculus (house mouse)	56/920	247/9772	2.69479473766985e-10	3.89520330263188e-09	2.69479473766985e-09	Stat5a/H2-M3/H2-DMa/H2-Aa/Il1r1/Espl1/Il2rb/Tspo/Il2ra/Map3k14/Rela/Cd3d/Slc2a1/Lck/Tln1/Adcy7/H2-D1/H2-T24/Nfatc4/H2-DMb1/Nfatc1/H2-T22/Itgb2l/Ccnb2/Tgfbr2/Jak3/Cd4/Nfkb1/Fosl1/Ets1/Relb/Il2rg/Csf2/H2-T23/Jun/Spi1/H2-Oa/Cd3e/E2f2/Adcy4/Ets2/H2-DMb2/H2-Eb1/Elk4/H2-Ob/Chek1/Cd40/Cd3g/Nfkb2/H2-T25/Cdk2/B2m/Ltbr/H2-T26/Il15ra/H2-Q1	56
94	Typical1Up	Organismal Systems	Immune system	mmu04672	Intestinal immune network for IgA production - Mus musculus (house mouse)	20/920	43/9772	2.87876769208799e-10	3.98020924384339e-09	2.75360387938851e-09	Tnfsf13b/H2-DMa/H2-Aa/Map3k14/Cxcr4/H2-DMb1/Il10/H2-Oa/Cd40lg/H2-DMb2/H2-Eb1/H2-Ob/Icos/Cd40/Aicda/Ltbr/Icosl/Tnfrsf13b/Itgb7/Il15ra	20
95	Typical1Up	Human Diseases	Infectious disease: viral	mmu05170	Human immunodeficiency virus 1 infection - Mus musculus (house mouse)	55/920	241/9772	3.0069069458254e-10	3.98415170321865e-09	2.75633136700661e-09	Fasl/Tap2/H2-M3/Gng5/Rela/Trim5/Ccnb1/Gnai3/Cd3d/H2-D1/Myd88/Cxcr4/H2-T24/Nfatc4/Nfatc1/Samhd1/H2-T22/Gng12/Irak4/Ccnb2/Cd4/Cdk1/Nfkb1/Tapbp/Map2k3/Tlr4/Mapk13/H2-T23/Jun/Bak1/Cd3e/Traf6/Ripk1/Casp8/Ccr5/Cgas/Calml3/Plcg2/Tnfrsf1b/Gngt2/Chek1/Traf5/Cd247/Trim12c/Cd3g/Tradd/Rac2/Trim30d/H2-T25/B2m/H2-T26/Tlr2/H2-Q1/Sting1/Bst2	55
96	Typical1Up	Organismal Systems	Immune system	mmu04625	C-type lectin receptor signaling pathway - Mus musculus (house mouse)	34/920	112/9772	3.17583823075063e-10	4.03966622951481e-09	2.79473764306056e-09	Clec4e/Il1b/Card9/Irf9/Map3k14/Rela/Stat1/Clec1b/Fcer1g/Il12a/Lsp1/Ikbke/Nfatc4/Nfatc1/Syk/Casp1/Pycard/Clec4n/Mdm2/Nfkb1/Prkcd/Relb/Malt1/Mapk13/Jun/Il10/Rras/Casp8/Mapkapk2/Calml3/Plcg2/Rhoa/Nfkb2/Bcl10	34
97	Typical1Up	Human Diseases	Infectious disease: bacterial	mmu05135	Yersinia infection - Mus musculus (house mouse)	38/920	136/9772	4.27701195883251e-10	5.23111462657207e-09	3.61901011901213e-09	Fn1/Vav1/Il1b/Actr3/Actg1/Arf6/Rela/Rhog/Lck/Myd88/Fyb/Arpc2/Was/Nfatc1/Casp1/Itgb1/Wipf1/Lcp2/Pycard/Irak4/Cd4/Nfkb1/Map2k3/Tlr4/Cd8a/Skap2/Mapk13/Jun/Il10/Arpc1b/Traf6/Rhoa/Nlrc4/Actb/Rac2/Arpc3/Arpc5/Wasf2	38
98	Typical1Up	Environmental Information Processing	Signaling molecules and interaction	mmu04061	Viral protein interaction with cytokine and cytokine receptor - Mus musculus (house mouse)	30/920	95/9772	1.22589607157624e-09	1.44383315096757e-08	9.98878280543600e-09	Csf1/Il2rb/Il2ra/Cxcl3/Ccr8/Il6ra/Il10ra/Tnfrsf14/Cxcr4/Cxcl13/Tnfsf14/Ccl9/Cxcl2/Cxcr5/Ccr2/Il2rg/Il10/Il10rb/Cxcl9/Ackr3/Il18r1/Cxcr1/Ccr5/Ccr3/Tnfrsf1b/Csf1r/Cxcr3/Ccl19/Pf4/Ltbr	30
99	Typical1Up	Human Diseases	Cardiovascular disease	mmu05417	Lipid and atherosclerosis - Mus musculus (house mouse)	50/920	217/9772	1.38716105508288e-09	1.57541862684413e-08	1.08991225756512e-08	Vav1/Il1b/Casp6/Fasl/Casp7/Rela/Cxcl3/Tlr6/Ero1a/Il12a/Ikbke/Myd88/Mmp3/Nfatc1/Casp1/Ager/Cxcl2/Rap1b/Pycard/Irak4/Olr1/Nfkb1/Map2k3/Tlr4/Jak2/Ncf2/Plcb2/Mapk13/Jun/Cyba/Traf6/Casp8/Ly96/Cd40lg/Tirap/Nos3/Lyn/Calml3/Vcam1/Rhoa/Mmp9/Sele/Cybb/Ticam2/Cd40/Hspa1a/Cd36/Hspa1b/Tlr2/Abca1	50
100	Typical1Up	NA	NA	mmu04820	Cytoskeleton in muscle cells - Mus musculus (house mouse)	52/920	232/9772	1.82734538841307e-09	1.9991183300799e-08	1.38303783842005e-08	Lmna/Myh9/Fn1/Actg1/Fbln1/Fmnl3/Capza1/Ampd1/Tln1/Zyx/Itgb3/Sdc4/Eln/Itgb1/Diaph1/Pdlim7/Fmnl1/Col5a2/Tmod3/Bgn/Plec/Itgav/Pdlim1/Fhl3/Pdlim4/Dcn/Fbln2/Pdlim5/Tpm2/Vim/Hspg2/Ampd3/Syne3/Fmnl2/Nid1/Fbn1/Lmnb1/Itga9/Myoz3/Col4a1/Col6a1/Thbs1/Col3a1/Actb/Lbr/Tpm3/Col4a2/Sdc1/Myoz1/Thbs2/Tpm4/Itgb7	52
101	Typical1Up	Organismal Systems	Immune system	mmu04670	Leukocyte transendothelial migration - Mus musculus (house mouse)	34/920	119/9772	1.88596068875462e-09	1.9991183300799e-08	1.38303783842005e-08	Vav1/Actg1/Actn1/Txk/Myl10/Gnai3/Myl12a/Esam/Rassf5/Itk/Ezr/Cxcr4/Sipa1/Vasp/Itgb1/Itgb2l/Rap1b/Rhoh/Ncf2/Mapk13/Cyba/Itgam/Pecam1/Plcg2/Vcam1/Rhoa/Mmp9/Cybb/Actb/Rac2/Msn/Cldn15/F11r/Cdh5	34
102	Typical1Up	Organismal Systems	Immune system	mmu04062	Chemokine signaling pathway - Mus musculus (house mouse)	46/920	193/9772	2.01473635061283e-09	2.06672954675768e-08	1.4298128939833e-08	Vav1/Gng5/Rela/Stat1/Cxcl3/Shc1/Gnai3/Ccr8/Adcy7/Itk/Cxcr4/Was/Cxcl13/Ccl9/Gng12/Cxcl2/Cxcr5/Rap1b/Dock2/Jak3/Nfkb1/Cxcr6/Ccr2/Jak2/Prkcd/Plcb2/Arrb2/Cxcl9/Nfkbib/Cxcr1/Adcy4/Ccr5/Lyn/Plcg2/Ccr3/Cxcl16/Rhoa/Gngt2/Pik3r6/Cxcr3/Pik3r5/Hck/Rac2/Ccl19/Pik3cg/Pf4	46
103	Typical1Up	Human Diseases	Infectious disease: viral	mmu05164	Influenza A - Mus musculus (house mouse)	43/920	174/9772	2.08565470566941e-09	2.07261936375898e-08	1.43388761014772e-08	Il1b/Actg1/Fasl/H2-DMa/Rigi/Irf9/H2-Aa/Rela/Stat1/Ciita/Il12a/Ikbke/Myd88/H2-DMb1/Nxf2/Casp1/Pycard/Irak4/Nfkb1/Tlr4/Jak2/Oas2/H2-Oa/Oas3/Bak1/Nfkbib/Casp8/Rnasel/H2-DMb2/Ifnar2/Il1a/H2-Eb1/Cdk6/H2-Ob/Actb/Tradd/Trim25/Ifih1/Ifngr1/Eif2ak2/Nxf7/Pml/Tmprss4	43
104	Typical1Up	Human Diseases	Infectious disease: parasitic	mmu05142	Chagas disease - Mus musculus (house mouse)	31/920	103/9772	2.43817814466664e-09	2.34951712122421e-08	1.62545209644442e-08	Il1b/Fasl/Rela/Tlr6/Gnai3/Cd3d/Il12a/Myd88/Gna15/Kng1/Nos2/Irak4/Tgfbr2/C1qa/Nfkb1/Tlr4/Plcb2/C1qc/Mapk13/Jun/Il10/Cd3e/Traf6/Casp8/Kng2/Tlr9/Cd247/Cflar/Cd3g/Ifngr1/Tlr2	31
105	Typical1Up	Cellular Processes	Transport and catabolism	mmu04145	Phagosome - Mus musculus (house mouse)	44/920	183/9772	3.39604264280927e-09	3.17629870709808e-08	2.19743935711188e-08	Actg1/Mrc1/Tap2/H2-M3/H2-DMa/H2-Aa/Fcgr1/Tlr6/Tcirg1/Itgb3/H2-D1/Ctsl/H2-T24/H2-DMb1/Itgb1/H2-T22/C1rb/Itgb2l/Olr1/Ctss/Tlr4/Ncf2/Itgav/Lamp2/H2-T23/Cyba/H2-Oa/Itgam/C1ra/H2-DMb2/H2-Eb1/Coro1a/Rab7b/Atp6v0e/H2-Ob/Thbs1/Cybb/Actb/H2-T25/Thbs2/H2-T26/Cd36/Tlr2/H2-Q1	44
106	Typical1Up	Environmental Information Processing	Signal transduction	mmu04668	TNF signaling pathway - Mus musculus (house mouse)	33/920	118/9772	5.92120811534864e-09	5.37984051623105e-08	3.72190224393343e-08	Il1b/Casp7/Csf1/Tnfaip3/Map3k14/Rela/Cxcl3/Mmp3/Cxcl2/Edn1/Nfkb1/Map2k3/Mapk13/Jag1/Csf2/Jun/Ripk1/Birc3/Il18r1/Casp8/Ripk3/Vcam1/Tnfrsf1b/Adam17/Mmp9/Sele/Traf5/Map3k8/Cflar/Rhbdf2/Traf1/Tradd/Mmp14	33
107	Typical1Up	Cellular Processes	Transport and catabolism	mmu04148	Efferocytosis - Mus musculus (house mouse)	40/920	161/9772	6.48175543377666e-09	5.72555063316938e-08	3.96107276508574e-08	Hif1a/Casp7/Dusp2/Sirpb1a/Arg1/Scarf1/Sirpd/Dusp16/Slc2a1/Siglecg/Itgb3/Nfatc4/Nfatc1/Ano6/Casp1/Cd24a/Ager/Odc1/Ptger2/C1qa/Jak2/Itgav/C1qc/Mapk13/P2ry6/Il10/Pecam1/Mapkapk2/Pros1/Ptpn6/Adam17/Rab7b/Timd4/Lipa/Thbs1/Stab1/Arg2/Sirpb1c/Cd36/Abca1	40
108	Typical1Up	Human Diseases	Infectious disease: parasitic	mmu05146	Amoebiasis - Mus musculus (house mouse)	31/920	108/9772	8.66566724484843e-09	7.44778968611297e-08	5.15255890234231e-08	Fn1/Il1b/Lamb3/Actn1/Il1r1/Rela/Cxcl3/Arg1/Lama4/Il12a/Gna15/Itgb2l/Cxcl2/Lamc1/Nos2/Nfkb1/Tlr4/Plcb2/Csf2/Il10/Itgam/Serpinb6b/Rab7b/Serpinb9/Col4a1/Col3a1/Prdx1/Col4a2/Arg2/Tlr2/Serpinb9b	31
109	Typical1Up	Human Diseases	Immune disease	mmu05323	Rheumatoid arthritis - Mus musculus (house mouse)	27/920	87/9772	1.25951921094424e-08	1.05401870810597e-07	7.29195332651929e-08	Il1b/Tnfsf13b/H2-DMa/H2-Aa/Csf1/Cxcl3/Tcirg1/Ctla4/Ctsl/Mmp3/Il17a/H2-DMb1/Itgb2l/Cxcl2/Acp5/Tlr4/Csf2/Jun/H2-Oa/Il11/H2-DMb2/Il1a/H2-Eb1/Tnfrsf11a/Atp6v0e/H2-Ob/Tlr2	27
110	Typical1Up	Organismal Systems	Immune system	mmu04620	Toll-like receptor signaling pathway - Mus musculus (house mouse)	30/920	104/9772	1.32692980316443e-08	1.08195814719561e-07	7.48524504349166e-08	Irf5/Il1b/Irf9/Rela/Stat1/Tlr6/Il12a/Ikbke/Myd88/Spp1/Irak4/Tlr8/Nfkb1/Map2k3/Tlr4/Mapk13/Jun/Cxcl9/Traf6/Ripk1/Tlr1/Casp8/Ly96/Tirap/Tlr9/Ifnar2/Ticam2/Map3k8/Cd40/Tlr2	30
111	Typical1Up	Human Diseases	Cancer: overview	mmu05235	PD-L1 expression and PD-1 checkpoint pathway in cancer - Mus musculus (house mouse)	27/920	88/9772	1.6569772616316e-08	1.31729692299712e-07	9.11337493897377e-08	Hif1a/Rela/Stat1/Cd3d/Nfkbie/Lck/Myd88/Nfatc1/Cd4/Nfkb1/Map2k3/Tlr4/Jak2/Mapk13/Jun/Nfkbib/Cd3e/Traf6/Tirap/Tlr9/Ptpn6/Batf/Cd247/Ticam2/Cd3g/Ifngr1/Tlr2	27
112	Typical1Up	Human Diseases	Cardiovascular disease	mmu05418	Fluid shear stress and atherosclerosis - Mus musculus (house mouse)	37/920	148/9772	2.00729248124469e-08	1.55687563179466e-07	1.07708377042398e-07	Mgst1/Il1b/Actg1/Il1r1/Rela/Gsta1/Txn1/Itgb3/Ctsl/Gsta13/Sdc4/Edn1/Nfkb1/Ncf2/Itgav/Klf2/Mapk13/Jun/Cyba/Pecam1/Nos3/Calml3/Il1a/Dusp1/Vcam1/Rhoa/Mmp9/Thbd/Ass1/Sele/Actb/Rac2/Sdc1/Plat/Gstp3/Gstt4/Cdh5	37
113	Typical1Up	Human Diseases	Infectious disease: parasitic	mmu05143	African trypanosomiasis - Mus musculus (house mouse)	17/920	39/9772	2.14735401300453e-08	1.62585375270343e-07	1.12480448300237e-07	Il1b/Fasl/Lama4/Il12a/Myd88/Kng1/Plcb2/Il10/Kng2/Ido1/Tlr9/Vcam1/Sele/Hba-a1/Hba-a2/Hbb-bs/Hbb-bt	17
114	Typical1Up	Human Diseases	Infectious disease: viral	mmu05167	Kaposi sarcoma-associated herpesvirus infection - Mus musculus (house mouse)	48/920	223/9772	3.05481321107983e-08	2.25914093284509e-07	1.56292768938968e-07	Hif1a/H2-M3/Irf9/Gng5/Rela/Stat1/Cxcl3/Ccr8/H2-D1/Ikbke/H2-T24/Nfatc4/Nfatc1/Syk/H2-T22/Gng12/Cxcl2/Tcf7/Cd200r4/Nfkb1/Jak2/Mapk13/Csf2/H2-T23/Jun/Bak1/E2f2/Casp8/Mapkapk2/Ccr5/Lyn/Ifnar2/Calml3/Plcg2/Ccr3/Gngt2/Pik3r6/Cdk6/Pik3r5/Cd200r1/Hck/Tradd/H2-T25/Pik3cg/Ifngr1/Eif2ak2/H2-T26/H2-Q1	48
115	Typical1Up	Human Diseases	Infectious disease: bacterial	mmu05134	Legionellosis - Mus musculus (house mouse)	21/920	60/9772	5.07183828796494e-08	3.50618385994098e-07	2.42566178989628e-07	Il1b/Casp7/Rela/Cxcl3/Naip5/Il12a/Myd88/Casp1/Itgb2l/Cxcl2/Pycard/Nfkb1/Tlr4/Naip6/Itgam/Casp8/Nlrc4/Hspa1a/Nfkb2/Hspa1b/Tlr2	21
116	Typical1Up	Human Diseases	Immune disease	mmu05330	Allograft rejection - Mus musculus (house mouse)	21/920	60/9772	5.07183828796494e-08	3.50618385994098e-07	2.42566178989628e-07	Fasl/H2-M3/H2-DMa/H2-Aa/H2-D1/Il12a/H2-T24/H2-DMb1/H2-T22/Prf1/H2-T23/Il10/H2-Oa/Cd40lg/H2-DMb2/H2-Eb1/H2-Ob/Cd40/H2-T25/H2-T26/H2-Q1	21
117	Typical1Up	Human Diseases	Immune disease	mmu05332	Graft-versus-host disease - Mus musculus (house mouse)	21/920	60/9772	5.07183828796494e-08	3.50618385994098e-07	2.42566178989628e-07	Il1b/Fasl/H2-M3/H2-DMa/H2-Aa/Klrd1/H2-D1/H2-T24/H2-DMb1/H2-T22/Prf1/H2-T23/Klrc1/H2-Oa/H2-DMb2/Il1a/H2-Eb1/H2-Ob/H2-T25/H2-T26/H2-Q1	21
118	Typical1Up	Organismal Systems	Immune system	mmu04660	T cell receptor signaling pathway - Mus musculus (house mouse)	32/920	122/9772	5.40490820102935e-08	3.65693788920709e-07	2.52995703026906e-07	Vav1/Map3k14/Rela/Tec/Cd3d/Nfkbie/Lck/Grap2/Ctla4/Itk/Nfatc1/Lcp2/Cd4/Nfkb1/Cd8a/Malt1/Mapk13/Ptprc/Csf2/Jun/Il10/Nfkbib/Cd3e/Cd40lg/Ptpn6/Rhoa/Icos/Cd247/Map3k8/Cd3g/Bcl10/Card11	32
119	Typical1Up	Organismal Systems	Immune system	mmu04610	Complement and coagulation cascades - Mus musculus (house mouse)	27/920	94/9772	7.7764440684997e-08	5.15189419538105e-07	3.56420353139569e-07	Itgax/C2/Procr/C1s1/F13a1/Cfh/C1rb/Itgb2l/Kng1/C1qa/Vwf/Bdkrb1/C1qc/Itgam/Plau/C1ra/Kng2/Cfb/Pros1/Klkb1/Thbd/C1s2/Tfpi/Fgb/Plat/Serping1/Cfhr2	27
120	Typical1Up	Organismal Systems	Immune system	mmu04662	B cell receptor signaling pathway - Mus musculus (house mouse)	25/920	84/9772	1.09553467959689e-07	7.10979649207776e-07	4.91872713288398e-07	Vav1/Pik3ap1/Lilra6/Rela/Nfkbie/Blnk/Nfatc1/Syk/Dapp1/Pira13/Nfkb1/Cd72/Malt1/Pirb/Jun/Nfkbib/Lyn/Btk/Plcg2/Ptpn6/Rac2/Bcl10/Card11/Inpp5d/Cd22	25
121	Typical1Up	Environmental Information Processing	Signal transduction	mmu04630	JAK-STAT signaling pathway - Mus musculus (house mouse)	39/920	171/9772	1.22216295050096e-07	7.62700715279286e-07	5.27654582897619e-07	Stat5a/Irf9/Il21r/Il2rb/Stat6/Il2ra/Il7r/Stat1/Lepr/Il6ra/Il10ra/Il12a/Il3ra/Socs1/Il27ra/Il13/Jak3/Mcl1/Crlf2/Ptpn2/Jak2/Il22ra2/Il2rg/Csf2/Il10/Il10rb/Il11/Csf3r/Ifnar2/Cish/Ptpn6/Stat4/Il31ra/Csf2ra/Socs2/Ifngr1/Il4ra/Il13ra2/Il15ra	39
122	Typical1Up	Human Diseases	Infectious disease: viral	mmu05163	Human cytomegalovirus infection - Mus musculus (house mouse)	51/920	254/9772	1.22319926035357e-07	7.62700715279286e-07	5.27654582897619e-07	Il1b/Fasl/Tap2/H2-M3/Il1r1/Gng5/Rela/Akap13/Gnai3/Adcy7/Il6ra/Il10ra/Itgb3/H2-D1/Cxcr4/H2-T24/Nfatc4/Nfatc1/H2-T22/Gng12/Ptger2/Eif4ebp1/Mdm2/Nfkb1/Tapbp/Itgav/Plcb2/Mapk13/H2-T23/Il10rb/Bak1/E2f2/Ripk1/Casp8/Adcy4/Ccr5/Cgas/Calml3/Ccr3/Rhoa/Gngt2/Cdk6/Traf5/Tradd/Rac2/H2-T25/B2m/H2-T26/Gna13/H2-Q1/Sting1	51
123	Typical1Up	Cellular Processes	Cell growth and death	mmu04217	Necroptosis - Mus musculus (house mouse)	39/920	177/9772	3.20031388897031e-07	1.95711503210108e-06	1.3539789530259e-06	Il1b/H2ac6/H2ac7/H2ac8/H2ac11/H2ac22/H2ac24/H2ac4/H2ac13/H2ac23/Stat5a/Fasl/Irf9/Stat6/Tnfaip3/Stat1/Pygl/Pla2g4a/Casp1/Pycard/Jak3/Tlr4/Jak2/Ripk1/Birc3/Casp8/Ripk3/Ifnar2/Il1a/Stat4/Traf5/Cybb/Ticam2/Cflar/Tradd/Ifngr1/Eif2ak2/Fth1/Ftl1	39
124	Typical1Up	Cellular Processes	Cell growth and death	mmu04210	Apoptosis - Mus musculus (house mouse)	32/920	135/9772	6.6500769975054e-07	3.99004619850324e-06	2.76040931971922e-06	Lmna/Actg1/Casp6/Fasl/Ctsc/Casp7/Map3k14/Rela/Ctsd/Ctsl/Il3ra/Ctsb/Mcl1/Nfkb1/Ctss/Prf1/Jun/Bak1/Ripk1/Birc3/Ctsh/Casp8/Birc5/Lmnb1/Bcl2l11/Ctsz/Actb/Cflar/Traf1/Tradd/Gadd45a/Ctsw	32
125	Typical1Up	Human Diseases	Immune disease	mmu05310	Asthma - Mus musculus (house mouse)	12/920	25/9772	7.37822543238801e-07	4.34495497685072e-06	3.0059436946766e-06	H2-DMa/H2-Aa/Fcer1g/H2-DMb1/Il13/Il10/H2-Oa/Cd40lg/H2-DMb2/H2-Eb1/H2-Ob/Cd40	12
126	Typical1Up	Human Diseases	Immune disease	mmu05322	Systemic lupus erythematosus - Mus musculus (house mouse)	34/920	150/9772	9.13444676575589e-07	5.28137103910977e-06	3.65377870630235e-06	H2ac6/H2ac7/H2ac8/H2ac11/H2ac22/H2ac24/H2ac4/H2ac13/H2ac23/C2/Actn1/H2-DMa/H2-Aa/Trim21/H2bc22/Fcgr1/C1s1/H2bc12/H2bc3/H2-DMb1/C1rb/C1qa/C1qc/Il10/H2-Oa/Cd40lg/C1ra/H2-DMb2/H2-Eb1/C1s2/H3f3a/H3f3b/H2-Ob/Cd40	34
127	Typical1Up	Human Diseases	Endocrine and metabolic disease	mmu04933	AGE-RAGE signaling pathway in diabetic complications - Mus musculus (house mouse)	26/920	101/9772	1.40438311916054e-06	7.97488985523309e-06	5.51721939670214e-06	Fn1/Il1b/Stat5a/Rela/Stat1/Nfatc1/Diaph1/Ager/Edn1/Tgfbr2/Nfkb1/Jak2/Prkcd/Plcb2/Mapk13/Jun/Nos3/Il1a/Plcg2/Vcam1/Thbd/Sele/Col4a1/Col3a1/Cybb/Col4a2	26
128	Typical1Up	Organismal Systems	Immune system	mmu04613	Neutrophil extracellular trap formation - Mus musculus (house mouse)	42/920	209/9772	1.56124232087431e-06	8.7100887375093e-06	6.02584755425172e-06	H2ac6/H2ac7/H2ac8/H2ac11/H2ac22/H2ac24/H2ac4/H2ac13/H2ac23/Actg1/H2bc22/Fcgr1/Rela/H2bc12/Itgb3/H2bc3/Syk/Casp1/Aqp9/Itgb2l/Ager/Tlr8/Nfkb1/Vwf/Tlr4/Ncf2/Plcb2/Mapk13/Cyba/Itgam/Plcg2/H3f3a/H3f3b/Selplg/Gsdmd/Cybb/Actb/Rac2/Fgb/Camp/Fpr3/Tlr2	42
129	Typical1Up	Human Diseases	Endocrine and metabolic disease	mmu04940	Type I diabetes mellitus - Mus musculus (house mouse)	20/920	67/9772	1.93381186338531e-06	1.06026236647678e-05	7.3351484473236e-06	Il1b/Fasl/H2-M3/H2-DMa/H2-Aa/H2-D1/Il12a/H2-T24/H2-DMb1/H2-T22/Prf1/H2-T23/H2-Oa/H2-DMb2/Il1a/H2-Eb1/H2-Ob/H2-T25/H2-T26/H2-Q1	20
130	Typical1Up	Human Diseases	Immune disease	mmu05320	Autoimmune thyroid disease - Mus musculus (house mouse)	21/920	76/9772	4.27332528591967e-06	2.30324989986857e-05	1.5934433269531e-05	Fasl/H2-M3/H2-DMa/H2-Aa/Ctla4/H2-D1/H2-T24/H2-DMb1/H2-T22/Prf1/H2-T23/Il10/H2-Oa/Cd40lg/H2-DMb2/H2-Eb1/H2-Ob/Cd40/H2-T25/H2-T26/H2-Q1	21
131	Typical1Up	Cellular Processes	Cell motility	mmu04810	Regulation of actin cytoskeleton - Mus musculus (house mouse)	44/920	232/9772	4.4500521191199e-06	2.35852762313355e-05	1.63168577701063e-05	Itgax/Myh9/Fn1/Vav1/Actr3/Actg1/Actn1/Spata13/Fgd3/Itgae/Myl10/Myl12a/Itgb3/Ezr/Cxcr4/Arpc2/Itgb1/Diaph1/Itgb2l/Gng12/Kng1/Pfn1/Bdkrb1/Tmsb4x/Itgav/Rras/Arpc1b/Itgam/Kng2/Nckap1l/Rhoa/Itga9/Rgcc/Actb/Iqgap3/Rac2/Msn/Mylk2/Arpc3/Arpc5/Gna13/Itgb7/Wasf2/Iqgap1	44
132	Typical1Up	Cellular Processes	Transport and catabolism	mmu04142	Lysosome - Mus musculus (house mouse)	30/920	135/9772	6.07651425885229e-06	3.1677566136312e-05	2.19152973270083e-05	Ctsc/Litaf/Cd63/Gba1/Gla/Tcirg1/Ctsd/Ctsl/Cd68/Gns/Ctsb/Gusb/Acp5/Ctss/Galns/Lamp2/Laptm5/Cln3/Ctsh/Hexb/Napsa/Dnase2a/Lgmn/Npc2/Slc11a1/Cd164/Ctse/Lipa/Ctsz/Ctsw	30
133	Typical1Up	Cellular Processes	Cellular community - eukaryotes	mmu04510	Focal adhesion - Mus musculus (house mouse)	39/920	202/9772	9.99898153379488e-06	5.12850988346253e-05	3.54802570554012e-05	Fn1/Vav1/Lamb3/Actg1/Met/Igf1/Actn1/Myl10/Shc1/Myl12a/Lama4/Parvg/Tln1/Zyx/Itgb3/Vasp/Spp1/Itgb1/Diaph1/Rap1b/Lamc1/Vwf/Tnc/Itgav/Pgf/Jun/Birc3/Flna/Rhoa/Itga9/Col4a1/Col6a1/Thbs1/Actb/Rac2/Col4a2/Mylk2/Thbs2/Itgb7	39
134	Typical1Up	Human Diseases	Cancer: overview	mmu05205	Proteoglycans in cancer - Mus musculus (house mouse)	39/920	204/9772	1.27194488921056e-05	6.42029325030091e-05	4.44171231152893e-05	Fn1/Vav1/Actg1/Met/Fasl/Hif1a/Igf1/Cd63/Itgb3/Hcls1/Ezr/Ctsl/Hspb2/Sdc4/Hbegf/Itgb1/Lum/Mdm2/Tlr4/Itgav/Dcn/Mapk13/Hspg2/Hpse/Rras/Plau/Flna/Plcg2/Ptpn6/Rhoa/Mmp9/Timp3/Thbs1/Actb/Msn/Sdc1/Tlr2/Wnt11/Iqgap1	39
135	Typical1Up	Human Diseases	Cardiovascular disease	mmu05416	Viral myocarditis - Mus musculus (house mouse)	23/920	94/9772	1.40360711760585e-05	6.97417286560408e-05	4.82489946677012e-05	Actg1/H2-M3/H2-DMa/H2-Aa/H2-D1/H2-T24/H2-DMb1/H2-T22/Itgb2l/Prf1/H2-T23/H2-Oa/Casp8/Cd40lg/H2-DMb2/H2-Eb1/H2-Ob/Actb/Cd40/Rac2/H2-T25/H2-T26/H2-Q1	23
136	Typical1Up	Cellular Processes	Cell growth and death	mmu04218	Cellular senescence - Mus musculus (house mouse)	35/920	182/9772	3.08056599671375e-05	0.000150710767223842	0.000104265310658004	H2-M3/Rela/Ccnb1/Rassf5/H2-D1/H2-T24/Nfatc4/Nfatc1/H2-T22/Eif4ebp1/Ccnb2/Tgfbr2/Mdm2/Cdk1/Nfkb1/Ets1/Map2k3/Mapk13/H2-T23/Rras/E2f2/Zfp36l2/Mapkapk2/Calml3/Il1a/Foxm1/Cdk6/Chek1/Gadd45a/Mybl2/Zfp36l1/H2-T25/Cdk2/H2-T26/H2-Q1	35
137	Typical1Up	Environmental Information Processing	Signal transduction	mmu04015	Rap1 signaling pathway - Mus musculus (house mouse)	39/920	214/9772	3.96270786150344e-05	0.00019093046969062	0.000132090262050115	Vav1/Actg1/Met/Igf1/Csf1/Epha2/Gnai3/Rassf5/Tln1/Adcy7/Itgb3/Adora2a/Fyb/Prkd2/Sipa1/Arap3/Vasp/Itgb1/Itgb2l/Lcp2/Rap1b/Pfn1/Map2k3/Pgf/Plcb2/Mapk13/Rras/Itgam/Adcy4/Angpt4/Calml3/Rhoa/Cdh1/Csf1r/Thbs1/Actb/Adora2b/Rac2/Apbb1ip	39
138	Typical1Up	Organismal Systems	Immune system	mmu04666	Fc gamma R-mediated phagocytosis - Mus musculus (house mouse)	22/920	94/9772	4.49189248221972e-05	0.000213197284976996	0.00014749497702811	Vav1/Actr3/Arf6/Fcgr1/Pla2g4a/Arpc2/Was/Syk/Vasp/Prkcd/Ptprc/Arpc1b/Lyn/Plcg2/Marcksl1/Gab2/Hck/Rac2/Arpc3/Arpc5/Inpp5d/Wasf2	22
139	Typical1Up	Environmental Information Processing	Signaling molecules and interaction	mmu04512	ECM-receptor interaction - Mus musculus (house mouse)	21/920	89/9772	5.8559555288959e-05	0.000273852037968955	0.000189457384758397	Fn1/Lamb3/Lama4/Itgb3/Sdc4/Spp1/Itgb1/Lamc1/Vwf/Tnc/Itgav/Hspg2/Itga9/Col4a1/Col6a1/Thbs1/Col4a2/Sdc1/Thbs2/Cd36/Itgb7	21
140	Typical1Up	Human Diseases	Cancer: overview	mmu05202	Transcriptional misregulation in cancer - Mus musculus (house mouse)	40/920	226/9772	6.27512935781082e-05	0.000289201613881716	0.000200076588220055	Met/Igf1/Hmga2/Rara/Il2rb/Fcgr1/Rela/Klf3/Mmp3/Aff1/Tgfbr2/Mdm2/Nfkb1/Fli1/Csf2/Runx2/Spi1/Bak1/Itgam/Etv6/Birc3/Plau/Hhex/Cebpa/Mmp9/Csf1r/Elk4/H3f3a/H3f3b/Id2/Traf1/Cd40/Gadd45a/Bmp2k/Plat/Atf1/Pax8/Pml/Itgb7/Cebpe	40
141	Typical1Up	Human Diseases	Cancer: overview	mmu05203	Viral carcinogenesis - Mus musculus (house mouse)	40/920	228/9772	7.67993670255523e-05	0.000348888553058938	0.000241369439223164	Stat5a/Actn1/H2-M3/Irf9/H2bc22/Rela/Sp100/Ccr8/H2bc12/H2-D1/H2bc3/H2-T24/Syk/H2-T22/Jak3/Mdm2/Cdk1/Nfkb1/Rbpj/H2-T23/Jun/Bak1/Casp8/Mapkapk2/Ccr5/Lyn/Ccr3/Rhoa/Cdk6/Chek1/Traf5/Traf1/Tradd/Nfkb2/H2-T25/Eif2ak2/Cdk2/Ltbr/H2-T26/H2-Q1	40
142	Typical1Up	Environmental Information Processing	Signal transduction	mmu04151	PI3K-Akt signaling pathway - Mus musculus (house mouse)	57/920	367/9772	9.57416092297652e-05	0.000428814531479793	0.000296664141275329	Fn1/Lamb3/Met/Fasl/Pik3ap1/Igf1/Csf1/Epha2/Il2rb/Il2ra/Il7r/Gng5/Rela/Lama4/Il6ra/Itgb3/Gdnf/Il3ra/Syk/Spp1/Itgb1/Gng12/Lamc1/Eif4ebp1/Jak3/Mdm2/Mcl1/Nfkb1/Vwf/Tnc/Tlr4/Jak2/Itgav/Pkn3/Pgf/Il2rg/Nos3/Csf3r/Angpt4/Ifnar2/Itga9/Csf1r/Gngt2/Bcl2l11/Pik3r6/Col4a1/Cdk6/Col6a1/Thbs1/Pik3r5/Col4a2/Pik3cg/Il4ra/Cdk2/Thbs2/Tlr2/Itgb7	57
143	Typical1Up	Organismal Systems	Immune system	mmu04657	IL-17 signaling pathway - Mus musculus (house mouse)	21/920	93/9772	0.000115509557561745	0.000510167212564372	0.000352945870327553	Il1b/Tnfaip3/Rela/Cxcl3/S100a9/Ikbke/Mmp3/Il17a/Cxcl2/Il13/Mmp13/Nfkb1/Fosl1/Mapk13/Csf2/Jun/Traf6/Casp8/Mmp9/Traf5/Tradd	21
144	Typical1Up	Human Diseases	Infectious disease: viral	mmu05161	Hepatitis B - Mus musculus (house mouse)	31/920	164/9772	0.000120221775122182	0.000523705814915805	0.000362312198998356	Stat5a/Fasl/Rigi/Stat6/Rela/Stat1/Ikbke/Myd88/Nfatc4/Nfatc1/Irak4/Tgfbr2/Jak3/Nfkb1/Map2k3/Tlr4/Jak2/Mapk13/Jun/Hspg2/E2f2/Traf6/Casp8/Tirap/Birc5/Mmp9/Stat4/Ticam2/Ifih1/Cdk2/Tlr2	31
145	Typical1Up	Human Diseases	Cancer: specific types	mmu05222	Small cell lung cancer - Mus musculus (house mouse)	21/920	94/9772	0.000135816451911477	0.000583643671727697	0.000403778640817904	Fn1/Lamb3/Rela/Lama4/Cks2/Itgb1/Lamc1/Nos2/Nfkb1/Itgav/Bak1/E2f2/Traf6/Birc3/Col4a1/Cdk6/Traf5/Traf1/Gadd45a/Col4a2/Cdk2	21
146	Typical1Up	Cellular Processes	Cell growth and death	mmu04115	p53 signaling pathway - Mus musculus (house mouse)	18/920	75/9772	0.00015427049334457	0.000654106891780976	0.000452526780477405	Igf1/Ccnb1/Steap3/Ppp1r13l/Ccnb2/Mdm2/Cdk1/Rrm2/Cd82/Casp8/Aifm2/Cdk6/Chek1/Thbs1/Shisa5/Gadd45a/Cdk2/Gtse1	18
147	Typical1Up	Organismal Systems	Immune system	mmu04623	Cytosolic DNA-sensing pathway - Mus musculus (house mouse)	19/920	82/9772	0.000168290063397585	0.000704161054742528	0.000487155446677221	Il1b/Trex1/Rigi/Casp7/Rela/Ikbke/Samhd1/Casp1/Pycard/Nfkb1/Nfkbib/Ripk1/Casp8/Ripk3/Dnase2a/Cgas/Gsdmd/Aim2/Sting1	19
148	Typical1Up	Cellular Processes	Transport and catabolism	mmu04144	Endocytosis - Mus musculus (house mouse)	44/920	270/9772	0.000200905557661956	0.000829713861513012	0.000574015879034159	Folr2/Actr3/Arf6/H2-M3/Il2rb/Il2ra/Rab11fip1/Capza1/Acap1/H2-D1/Cxcr4/H2-T24/Arpc2/Psd4/Arap3/H2-T22/Wipf1/Dab2/Sh3kbp1/Ehd1/Tgfbr2/Mdm2/Nedd4l/Il2rg/Arrb2/H2-T23/Ehd2/Sh3glb1/Arpc1b/Traf6/Cxcr1/Ccr5/Cyth4/Ehd4/Rhoa/Arap1/Hspa1a/H2-T25/Arpc3/H2-T26/Hspa1b/Arpc5/Pml/H2-Q1	44
149	Typical1Up	Human Diseases	Endocrine and metabolic disease	mmu04936	Alcoholic liver disease - Mus musculus (house mouse)	27/920	141/9772	0.000259698046138606	0.00105876895733431	0.000732481668596067	Il1b/C2/Fasl/Map3k14/Rela/Cxcl3/Il12a/Ikbke/Myd88/Il17a/Cxcl2/Tcf7/Irak4/C1qa/Nfkb1/Map2k3/Adipor1/Tlr4/C1qc/Mapk13/Traf6/Ripk1/Casp8/Ly96/Tirap/Lpin3/Tradd	27
150	Typical1Up	Cellular Processes	Cellular community - eukaryotes	mmu04520	Adherens junction - Mus musculus (house mouse)	20/920	92/9772	0.000286933469389792	0.00115499801602473	0.000799055231212078	Actg1/Met/Actn1/Ptpn1/Ptprj/Myl10/Snai1/Myl12a/Was/Rap1b/Tcf7/Tgfbr2/Ptpn6/Rhoa/Cdh1/Actb/Rac2/Wasf2/Cdh5/Iqgap1	20
151	Typical1Up	Organismal Systems	Immune system	mmu04664	Fc epsilon RI signaling pathway - Mus musculus (house mouse)	16/920	66/9772	0.000312637393625772	0.00124242462010456	0.000859539045355356	Vav1/Alox5ap/Fcer1g/Pla2g4a/Syk/Lcp2/Il13/Map2k3/Mapk13/Csf2/Lyn/Btk/Plcg2/Gab2/Rac2/Inpp5d	16
152	Typical1Up	Human Diseases	Infectious disease: bacterial	mmu05150	Staphylococcus aureus infection - Mus musculus (house mouse)	25/920	128/9772	0.000316466648517199	0.00124242462010456	0.000859539045355356	C2/H2-DMa/H2-Aa/Fcgr1/C1s1/Cfh/H2-DMb1/Ptafr/C1rb/Itgb2l/Krt19/C1qa/C1qc/Il10/H2-Oa/Itgam/C1ra/Cfb/H2-DMb2/H2-Eb1/C1s2/Selplg/H2-Ob/Camp/Fpr3	25
153	Typical1Up	Environmental Information Processing	Signal transduction	mmu04010	MAPK signaling pathway - Mus musculus (house mouse)	46/920	299/9772	0.000548996494691225	0.00212903518672938	0.00147291742478133	Mapkapk3/Il1b/Met/Fasl/Igf1/Il1r1/Csf1/Epha2/Map3k14/Dusp2/Rela/Dusp16/Pla2g4a/Il1rap/Myd88/Gdnf/Nfatc1/Gng12/Rap1b/Rasgrp4/Irak4/Tgfbr2/Nfkb1/Map2k3/Relb/Pgf/Mapk13/Arrb2/Jun/Map4k1/Rras/Traf6/Flna/Mapkapk2/Angpt4/Il1a/Dusp1/Csf1r/Elk4/Map3k8/Tradd/Gadd45a/Rac2/Hspa1a/Nfkb2/Hspa1b	46
154	Typical1Up	Human Diseases	Infectious disease: viral	mmu05168	Herpes simplex virus 1 infection - Mus musculus (house mouse)	65/920	464/9772	0.000646677643084894	0.00247763241567466	0.0017140853190202	Il1b/Zfp457/Card9/Fasl/Tap2/H2-M3/H2-DMa/Rigi/Irf9/H2-Aa/Rela/Stat1/Sp100/Itgb3/H2-D1/Tnfrsf14/Il12a/Ikbke/Myd88/H2-T24/Zfp729a/H2-DMb1/Syk/Tnfsf14/Nxf2/H2-T22/Irak4/Eif4ebp1/Nfkb1/Tapbp/Jak2/Zfp268/Oas2/H2-T23/H2-Oa/Oas3/Zfp52/Bak1/Traf6/Birc3/Casp8/Rnasel/Tlr9/H2-DMb2/Ifnar2/Cgas/H2-Eb1/Zfp991/Cfp/H2-Ob/Traf5/Tradd/Ifih1/H2-T25/Ifngr1/Eif2ak2/Nxf7/Pilra/B2m/H2-T26/Pml/Tlr2/H2-Q1/Sting1/Bst2	65
155	Typical1Up	Human Diseases	Infectious disease: bacterial	mmu05100	Bacterial invasion of epithelial cells - Mus musculus (house mouse)	17/920	77/9772	0.000664445810585352	0.00251540199721597	0.00174021521819973	Fn1/Actr3/Actg1/Met/Shc1/Rhog/Septin1/Hcls1/Arpc2/Itgb1/Arpc1b/Rhoa/Cdh1/Actb/Arpc3/Arpc5/Wasf2	17
156	Typical1Up	Organismal Systems	Endocrine system	mmu04926	Relaxin signaling pathway - Mus musculus (house mouse)	24/920	130/9772	0.00096331745346974	0.00360394059062797	0.00249329223250991	Gng5/Rela/Shc1/Gnai3/Adcy7/Gna15/Gng12/Edn1/Nos2/Tgfbr2/Mmp13/Nfkb1/Plcb2/Mapk13/Insl3/Arrb2/Jun/Adcy4/Nos3/Mmp9/Gngt2/Col4a1/Col3a1/Col4a2	24
157	Typical1Up	Human Diseases	Infectious disease: viral	mmu05165	Human papillomavirus infection - Mus musculus (house mouse)	51/920	359/9772	0.00177711516189662	0.0065711932730596	0.00454610855368903	Fn1/Lamb3/Fasl/H2-M3/Irf9/Rela/Stat1/Lama4/Tcirg1/Itgb3/H2-D1/Ikbke/H2-T24/Spp1/Itgb1/H2-T22/Lamc1/Tcf7/Eif4ebp1/Mdm2/Nfkb1/Vwf/Tnc/Rbpj/Itgav/Notch1/Jag1/H2-T23/Nherf1/Notch2/Bak1/Casp8/Notch4/Ifnar2/Itga9/Atp6v0e/Col4a1/Cdk6/Col6a1/Thbs1/Tradd/Col4a2/H2-T25/Eif2ak2/Cdk2/Thbs2/H2-T26/Itgb7/H2-Q1/Wnt11/Mfng	51
158	Typical1Up	Environmental Information Processing	Signal transduction	mmu04066	HIF-1 signaling pathway - Mus musculus (house mouse)	21/920	116/9772	0.0025020755594506	0.00914551756212976	0.00632708762159921	Hk2/Hif1a/Igf1/Rela/Slc2a1/Ldha/Il6ra/Edn1/Nos2/Eif4ebp1/Hk3/Nfkb1/Tlr4/Pfkfb3/Nos3/Angpt4/Plcg2/Cybb/Ifngr1/Ltbr/Egln3	21
159	Typical1Up	Organismal Systems	Immune system	mmu04622	RIG-I-like receptor signaling pathway - Mus musculus (house mouse)	15/920	73/9772	0.00287065725860165	0.0103735114572196	0.00717664314650413	Rigi/Rela/Il12a/Ikbke/Dhx58/Nfkb1/Mapk13/Nfkbib/Traf6/Ripk1/Casp8/Tradd/Trim25/Ifih1/Sting1	15
160	Typical1Up	Metabolism	Metabolism of cofactors and vitamins	mmu00860	Porphyrin metabolism - Mus musculus (house mouse)	11/920	47/9772	0.00355689286520994	0.0127088981026602	0.00879231944209198	Ugt1a10/Alas2/Cp/Gusb/Blvrb/Ugt1a1/Ugt1a5/Hephl1/Fth1/Ftl1/Ugt1a6b	11
161	Typical1Up	Organismal Systems	Nervous system	mmu04722	Neurotrophin signaling pathway - Mus musculus (house mouse)	21/920	121/9772	0.00421061389617168	0.0148775024331399	0.0102926117461974	Fasl/Rela/Shc1/Ripk2/Nfkbie/Rap1b/Irak3/Irak4/Nfkb1/Irak2/Prkcd/Mapk13/Jun/Nfkbib/Traf6/Mapkapk2/Calml3/Plcg2/Rhoa/Sh2b2/Arhgdib	21
162	Typical1Up	Human Diseases	Cancer: specific types	mmu05221	Acute myeloid leukemia - Mus musculus (house mouse)	14/920	70/9772	0.00504536206413642	0.0176310454548943	0.0121975786165935	Stat5a/Rara/Fcgr1/Rela/Tcf7/Eif4ebp1/Nfkb1/Csf2/Spi1/Itgam/Cebpa/Csf1r/Pml/Cebpe	14
163	Typical1Up	Environmental Information Processing	Signal transduction	mmu04371	Apelin signaling pathway - Mus musculus (house mouse)	23/920	139/9772	0.00520417531292941	0.0179883451033864	0.0124447670526573	Gng5/Gnai3/Adcy7/Spp1/Gng12/Nos2/Nrf1/Plcb2/Klf2/Jag1/Rras/Adcy4/Nos3/Calml3/Cdh1/Gngt2/Pik3r6/Pik3r5/Pik3cg/Plat/Ccn2/Mylk2/Gna13	23
164	Typical1Up	Human Diseases	Infectious disease: viral	mmu05171	Coronavirus disease - COVID-19 - Mus musculus (house mouse)	46/920	334/9772	0.00529051699229252	0.0180901548768712	0.0125152014871436	Il1b/C2/Rigi/Irf9/Rela/Stat1/C1s1/Il6ra/Il12a/Ikbke/F13a1/Myd88/Mmp3/Hbegf/Syk/Casp1/C1rb/Irak4/Tlr8/C1qa/Nfkb1/Vwf/Tlr4/Rps27l/Oas2/C1qc/Mapk13/Csf2/Jun/Oas3/Nfkbib/Traf6/C1ra/Cfb/Ifnar2/Cgas/Rpl3l/Plcg2/Adam17/C1s2/Cybb/Fgb/Ifih1/Eif2ak2/Tlr2/Sting1	46
165	Typical45Up	Environmental Information Processing	Signaling molecules and interaction	mmu04080	Neuroactive ligand-receptor interaction - Mus musculus (house mouse)	27/103	390/9772	2.08218264904022e-15	3.39395771793555e-13	3.22190367798855e-13	Rxfp2/Nmu/Glra1/Pgr15l/Uts2/Uts2b/P2rx5/F2rl2/Vgf/Hcrtr1/Mc4r/Pate4/Gabre/Pmch/Sct/Grm6/Calca/Avp/Galr3/Oxt/Penk/Tacr1/Gpr50/Trhr2/P2rx2/Htr2a/Sstr2	27
166	Typical45Up	Environmental Information Processing	Signal transduction	mmu04020	Calcium signaling pathway - Mus musculus (house mouse)	10/103	254/9772	0.00033291999865697	0.027132979890543	0.025757494632934	Fgfr4/Gnas/P2rx5/Gna14/Ret/Fgf21/Tacr1/Trhr2/P2rx2/Htr2a	10
167	Typical1Down	Human Diseases	Infectious disease: viral	mmu05168	Herpes simplex virus 1 infection - Mus musculus (house mouse)	44/268	464/9772	2.83802643802403e-13	7.35048847448223e-11	6.63201967622457e-11	Gm14322/Zfp108/Zfp760/Zfp78/Zfp101/Zfp111/Zfp879/Zfp708/Zfp786/Zfp790/Zfp873/Zfp647/Gm6710/Gm14391/Zfp114/Zfp354a/Zfp563/Gm14326/Zfp599/Zfp82/Zfp950/Pik3r3/Zfp94/Zfp454/Zfp612/Zfp128/Zfp781/Zfp30/Zfp273/Zfp418/Gm5141/Zfp791/Zfp109/Zfp354b/Zfp60/Zfp93/Zfp383/Zfp866/Zfp420/Zfp113/Zfp780b/Zfp7/Zfp14/Zfp712	44
168	Typical1Down	Organismal Systems	Environmental adaptation	mmu04713	Circadian entrainment - Mus musculus (house mouse)	11/268	99/9772	7.99240426598297e-05	0.0103501635244479	0.00933849340551694	Gucy1a2/Gria4/Plcb4/Adcy10/Rps6ka5/Gria3/Kcnj9/Calml4/Ryr2/Gucy1a1/Prkcg	11
169	Typical45Down	Organismal Systems	Endocrine system	mmu04913	Ovarian steroidogenesis - Mus musculus (house mouse)	6/74	64/9772	8.13120922726684e-06	0.00153679854395343	0.00133523014679329	Ins2/Pla2g4b/Bmp6/Pla2g4c/Hsd17b1/Cyp11a1	6
